# Supplementary material for: In vitro and in vivo assessment of caprine origin Staphylococcus aureus ST398 strain UTCVM1 as an osteomyelitis pathogen
Source: Front Cell Infect Microbiol. 2022 Nov 24;12:1015655. doi: 10.3389/fcimb.2022.1015655 (PMC9885270; doi:10.3389/fcimb.2022.1015655)
Supplement: Supplementary file 1 [file DataSheet_1.fasta]

>1 length=217750 depth=0.94x
ATAGAAAAAACTGAGTAGCATAAATGGATCTGTTATAAATACATTTATACGACTCAGTTTTAATTATTAA
ATAAATTGTTCAGTTAATGCATTGAACGTGTCTTCAGTAATTTTGATATCTCTTTTAGCTAGTGGTGTAT
CATCTAACTCTTTAATTTGAGATTCATATGATGGTGTTTCTTTATCTTGATAAACAATACCAGTTACTAA
AGATTCATGTTCAATAACAGTTTTAGTCGCTAATTGTTTATCTGTTGAATCATAGTTTTCAATGTCATCA
ACACTTGTTAAATGTTCTTTAAACCAATCGTATGTGTTAATTTTATTATAAGTCACACATGGTGAAAAGA
CATTAACAAATGAAAACCCATCGTGATTAATTGCATCTTCAATTAGTTTTGTTAATCCTTTAATATCACT
TGAAAAACCTTGGGCTACAAATGTGGCACCAGATGATAATGCTAATTCTAAAGGCGCAACATTTTTTTCT
ATATTACCTTTTGGCGTTGTTTTAGTAACGAATCCTACTGCTGATGACGGCGATGTTTGTCCCTTTGTCA
AACCATAAATTTGATTATCCATGACTATATACGTCATGTTCATATTTCTTCTTAAAGCATGGATTGTATG
CCCCATACCTATAGCATAACCATCACCATCTCCTCCAGATGCAATAACAGTTAAATCTTTATTCGCCATT
TTTACACCTTGAGCTAAAGGTAATGCACGTCCGTGAATAGAGTGAACGCCATAAGAATTAATATATCCTG
AAAGACGGCCAGAACATCCTATACCGGTGATGATAGCTACTTCTTCAGGTTCTAACCCTATATTTGCGGC
TGCTTTTTGAATTGCAGCTTGTACTGAGAAATCGCCACATCCAGGGCACCAGTTAGGCTTAACATTATTT
CTAAAATCTTTAAATGTCGCCATCTATACCATCTCCTTTATTTCAGTAGCAATTATTTTACCTTTTTCTT
CGATTTCATGTGGTAGGAAAGGTGTCCCATCATACTTTGTATAATTTTCAATCTTATCATGAATATTGAC
ATTCATTTTTATAATACTAGCCAATTGTCCTTGATAATTGTGCTCCACTACAACGACTTTCTTCGCTTTA
TTAACTGCATCTTGAATAACGCTTGTTGGGAATGGATGCAATTGTCTAATTTGTATAGTGTTAACTTTTA
TGCCTTGTTGATTCAAACGGTTACTACCTTCTTGAATTGCACCTTTTGTAGAAATAAAACCGATATAAAG
AATATCAGCATCCTCATGTTGTAAGTTAGCTTCTACTGGCGATTCAATTAGTAACTGCTCAATTTTACGC
ATTCGTTTTTCCATTTGTTGTTGTCTATTTGACGCAGATTCACTAGGTTTACCTTCTTCATTGTGTTCCA
CACCAGTTATATGATGAATACCTCCTTTAACACCCGGGATAGGTCTAGGAGAAACACCATTGGATGTTAA
CGCATAACGCTTGAAATAACCTTTATCATCTTCTTCACGTTCAATATCAGATTGAATGATTTCACCACGT
TTAATTTCAATGCGATTATAATCTAATTTTTCAACAGTTTGTTTTCCTAAAGATAATTGCAAATCACTTA
GAACTATAACAGGGCATTGATATTGTTCTGCTAAATTAAAGGCTTCCATAGTTAAATAAAATGCATCTTC
TGCATCAGTTGGTGCTACAACAATTTTTGGAATATCACCATGTGTACCATAAATCATTTGCATTAAATCT
GACTGTTCTTGTTTCGTAGGTAATCCAGTAGAAGGTCCACCTCGTTGGGTATTAATAATGACTAATGGCG
TTTCAGTCATACCAGATAATCCAATTGCTTCCATCATCAAAGATAAACCTGGACCAGCACTAGCCGTAAA
CGCTCTGACTCCACCATAATTTGCACCAATAGCCATAGTTACAGCAGCAATTTCATCTTCTGTTTGAATA
ACCGCTCCGTTTACTTTAGATATATTGGCAATCATATATTCCATAACTTCAGACGCAGGTGTAATAGGAT
ATGCCGCCATAAATTGTGAACCTGCAGCAATTGCACCTAATCCAATGGCATCGTTACCAATCATATATAG
ATGTGGTAGTGCATCTGTTGACTCTAATTCAAAGTCCCCGTCGATTTCAGGTAAGCGAGATTGCATTAAT
TGATAACCTTCGTTTAATGCTTGGATATTGACTTCAACTACCTTGTCACCTTTTTTAGAAAACATATTAG
TAATAAGTTCTTCAAATGTATTTGTATTCAAATTCATCAATGCGCTAGTAGCACCTATTGCAACCATGTT
TTTCATTAATGCTGTACCTAATTCTTTAGCGGTTGCTGTAAAAGGTAATTCAATAAGCTGTGCATGACAT
CCTTCTGGTTTCACAGGTTTAGCCTTGGCATCAGCTAAAATGATACTGTCTTCTCTCATTTCATGATGGT
TAACATCAATTGTTTCTTGGTCAAATGCAATCAAAATATCTAAATCATCACTAATTGCATGAACAGGCGT
CGTAGAAACTCTAATTTTATTATTCGTATGTCCACCTTTGATACGACTTGAAAAATGTCTATATCCATAT
AAATAATATCCTTTTCTATTCATAGCCGTAGCGAAGATTTCCCCAGTTGATTCAATACCTTCGCCTTGTT
GACCGCCAACTTTCCACGATAATTGTGGTTTCATAGTTATATGCCTCCTATGGATATATTTCATATTAAA
TGATAACAAAAAGAACCACCGATTTACTATGTAAACAGTGGTACTATATTAAATTCATACTAATGGACGA
TAGGGTCCAATTAGAATGTTTACTTACGTAATTTTAAAATGTTGAAAATGGATGGTCATCATTTATCAAT
ATACGTTCGATGTGCTTTGTTTTACCTTCTTTGTCCAAATCAATAACAACACCAGATAATACACTTCTAC
CTTCATTTGGAACAACATGTCTTTGTGGCAAACTAGTGATAAAACGCTCAATTACCTCTGTTTTATTTAT
TCCTAAAATGCCGTCATAAAAGCCTGTCATACCAACATCCGTTATATACCCTGTACCCTTTGGTAAAATA
CGTTCATCTGCTGTTTGAATGTGTGTATGCGTTCCAACAACAGCGCTAGCTCTACCATCTAAATGCCATC
CCATTGCATACTTTTCAGAAGTTGTTTCTGCATGAAAATCAACAAATATAAACGGAGTTTGTTCTTGTGC
TTCCTTGACTAATTGATCTGCCTTTTTAAAAGGATCATCAATATCTGGCATAAACGCTCTTCCTTGCAGA
TTAATAACTGCAAGTTTAATATCATTAATTTGTATAAATCTCATACCAATTCCCGGCGCTTCATCCGGAA
AATTCGCTGGTCTTACTAGTCGTTTAGCTTCATCTATAAAATCATAAATTTCACGTTGACCATATGTGTG
ATTACCCATAGTCATGAAATCTACACCATTTCTTAGTAATTGTTTATATATTTTTTCAGTCAAACCTTTA
CCATGTGCTGCATTTTCAGCATTTACAATTGTAACTGTTGGTTTATACTTTTGCTTCAGTTGAGGTATGT
ACGTTTCAATTGCGTCTCGTCCAATTTTACCTACGATATCCCCTATAAACATTATTCTCATGTTTTGTTC
ATCCTCTCATAAATACTAGTTTAATTCATACGTTCTAATATTTAAAGTAAATATTAAATTCTTTGAATTA
TTTTTCTTCAATTATAGAGAGACATTACTTTGTCTGAAAACTTCAATATGTTAGTATTAAGACATCAAAA
TAAATAGGAGTTGTAAATAAATACATGTCTATTAATATTGATCCAGAAAAATTTGCAGAATTAGTAGTTA
TGTCTAACCCATCAAAATTCGAAGATGCAGAGGATATAGCTAAAGAAAGTTTAAAGCTTTACATTAATGC
ATATCGTTTAGCAGAGAGATATTCAACAATTGCAACAAATTGTTATGATACTGCAGAAGTTATAAAAGAA
TTAAAGAAAACAGATTTACAATTAAAATAACTCACCTTAGAAATAAATACTAATTAATATTGCAGAAGAG
AAGATGTGTTACATCTTCTCTTCTTTTTTGTTAGTTAGAAAAAGCAATCACCTTTATAGGTTTACATAAT
ATAAATATAGTAATTATGAACCTAAAACATTTTTATTAAAAGCAATAACTTCTTATTTAATATAAGGTAC
GTCTTACTTTCAAATAACTACTGTTTAATATAGTTATTACCAATAAAGTGCTGTCTAACTAGATTGAGAC
TACAACTTAAAAAAGCTCCCTCACTAATTTGTGAGGGAGACAAAAATTATTTCGCATATTCTACTGCTCT
AGTCTCTCGAACAACTGTCACCTTGATATGACCAGGATATTGTAATTCATCTTCAATCTGATTTTTAATA
TCTCTAGCCAATCGATAAGATTTTAAATCATCAATTTCTTCAGGAGATACAATCACTCGGATTTCTCTAC
CTGCCTGAATCGCAAATGCTTTTTCTACACCATCATAACTTTCTGATAACGTTTCTAAACGTTCTAATCG
ACGAATATAATTCTCTAATGTTTCTTTTCTTGCACCTGGACGAGCCGCAGACAATGCATCTGCAGCAGCA
ACAAGGATAGATATAATAGATGTAGGTTCAACATCACCATGGTGAGAATGGATTGCATTAATAACTGTTT
CATTTTCACCATATTTTTTCGCTAATTCTACACCGATTTCAACATGACTACCTTCTACTTCATGATCAAT
TGCTTTACCAACATCATGTAAAAGTCCAGCTCGTTTCGCTAATGTCTCATCTTCGCCTAGCTCAGCAGCT
AACATACTAGCAAGATGAGCAACTTCAATTGAATGTTTAAGTACATTTTGACCGTAACTTGTACGATAGT
TTAAACGCCCTACAATTTTTACTAAGTCAGGATGCATATTATGTGCGTTCACTTCAAATGTAGCTTGTTC
ACCTGCTTCTCTTATAATATCGTCTACTTCTTTTCTAGCTTTTTCGACCATATCTTCAATTCTACCTGGA
TGAATACGTCCATCAGATACTAAGTTAACAAGTGCTGTTCTAGCAATTTCTCTTCTTATTGGATCAAAAC
CAGATAATATAACTGCTTCTGGTGTGTCATCAATAATTAAATCAATGCCAGTTAAAGTTTCAAGTGTACG
GATGTTTCGTCCTTCTCGTCCAATGATTCGACCTTTCATCTCATCATTAGGTAAGTTAACTACTGATACC
GTTGATTCACTTGTGTGATCTGCTGCTAATCTTTGTACTGCTGTAGCTAATAATTCTTTTGCTGTTTTAT
CAACTTTTTCTTTAGCTTCTTTTTCTTTTTCTTTAACAAGTACTGCAATATCTTGTGACAGTTCTTCCTC
TACTCTTTGAAGTTGCTCATTAATAGCTTCTTCTTGAGTGAGACCGGAGATGCGTTCTAATTCTTGTTCA
TGCTTCATTATTAACGTTTGAACACTACTCTCTTTTGCATCTACTTGTTGTTGTTTTTCTTCAATTTTTG
ATTCTTTTTGCTCTAAAATCTCATCTTTTTTATCTAATAGATCAGATTTACGCTCTAAGTTTTCTTCTTT
TTGAAGAAGTCGGGTTTCTTGTCTTTGAAGTTCGCTACGTCTTTCTCGTAGTTCTGCTTCAGTTTGTTCT
CTTAGGATTTGGTTTTCTTCTTTTGCCTCAAGTAATTTCTCTTTTTTGATATTGTCGGCTTCTTTATGTG
CTTGATTTACAATATCTTCGGCAGTTTGTCTAGCTTGTGATTGCTTTTGAAGCAACAAATTTCGGGCAAC
AACATACCCTCCAACAACTCCTAGAATGATCCCCAGCAAAATGAGTAGGAGGCTTAATAAATTCACACAA
ACACCTCCTTTTCTAGGGTTTGCTCTTTATATGAAATTCAATATGACTTTATGAAATTATATATAAATCA
TACAAATTAATTGTACGGTTTATAGGAGATAAGTGTCAAGTTATCAATTTGCACTTTTGCACTTTATTGA
ATGCTATTTCTACTATTTTCTAAAGTTTTGAAGCTCGATTATAAAACTATTGATAATGTAATAGTAAATA
ACATAAAAAACCTTATAGTCTCGATTTGAAGTGCATCCCATAAAGTTAGATATTATTCCAGCTTTATGAG
ATGAATATCACTTTCAATCAATCCTATAAGGATATTTGCTAAGTTTAACTATAGATATAAATTTGTGTAC
TATTCTTCGTCAAATAATGACTTTGGTGCATCTTCTGTTTCTTCAACATCACCATCAGATATGCCTAATT
TTTCTCTCAATTTACGATCAATTTCTTCTTTAATTTGTGGGTTTTCTTTCAAGTACATTTTAACATTTTC
CTTACCTTGACCCATTCGTTCGCCATTGTAAGAATACCATGCTCCTGATTTATCAACGATGTCGTTTTCA
ACACCTAAATCAATAAGTTCACCCTCTTTAGAAATACCTTGTCCATACATAATATCAACTTCAGCTACTC
TAAATGGTGGTGCCACTTTATTTTTAACGACTTTAATTTTAGTTCTATTACCTACAATTTCTTGTCCTTG
TTTAAGCTGTTCTGCACGACGTACTTCTAGTCTTACTGAACTATAGAATTTTAAAGCACGTCCACCTGGT
GTAGTCTCTGGATTACCGAACATAACACCAACTTTTTCACGAATTTGGTTGATGAAAATAGCAGTTGTAT
TTGATTTAGAAATAGCACCTGAAAGTTTACGTAACGCTTGTGACATTAAACGAGCTTGTAAACCAACGTG
AGTGTCTCCCATTTCTCCTTCAATTTCAGCTTTAGGTGTTAAAGCAGCAACTGAGTCTACAACTACAATA
TCAACTGCACCACTTCTAACAAATGCTTCGGCGATTTCAAGACCTTGTTCACCATGATCCGGTTGCGATA
AATATAAATTATCGATATCTACGCCTAATGCTTGAGCATATTCTGGGTCTAAAGCATGTTCAGCATCGAT
AAATGCTGCCACCCCGCCATTACTTTGAACTTCAGCAATAGCGTGAAGCGCTACTGTTGTCTTACCAGAA
CTTTCAGGACCATAAATTTCAATAATTCGTCCTTTAGGATAGCCACCTACACCTAGCGCATTATCTAATG
TAACTGAACCAGTTGATGTAGTTGAAACTCGGCGACCTATATTGTCACCCAACTTCATTACGGCACCTTT
ACCGAAAGATTTCTCCATATTTTTAATTACTGTATCTAAAGCTTTTTGACGATCGTTATCCAAAGCGAGA
CCTCCTAATTGAAATTGCTATCTTTTAATTATCTTACCAATACTATACAAGGATTCAAAATAAAATACAA
GTGTTTTGCGAATATTTGTTCGTGTAAAATCTTGAAATCAAAACACAAAAACGAACAAACGTGCTTATAT
CTTTATCGATAATACAATTAATTTGTTGTTCTAAGCCAATTTAATAACCTTATAAGCGCATAATTTTGAC
TTCTGTTCTTTAATAAATTTCTAGATTTAGACATTTTAAATTGCTCAGTTTTAAATTCTAAGTTATTATC
ATAGCCTATATGGACTACACCATCATACTCTAATAGAATAATTGCTGATGACACATTAAATAATTTATTA
ACAAATTGCACTGCATCTTTTAATTGCTGCTCAATAGGTTTATTAATATCAACAAAGTTTTCATTGTGAT
TAATCATACCCTTTAGAACATCGTTTAAATCCACTTCTTTCAATCGATGATATAAAGCACCATTAGTAAT
ACCATCATATATTACAAAAGGTTCATTAATTTTCTTTATTACAGCTTGCTCAATTAATGTGTCATCTGAA
CCATAATAATATTCTCCAATACGATCAAGAATTTCTTGCTTAACAGGTTGAATCAATGATTGTGCTTGTT
CTTTTGAGTCGGCATTTGCAGTCAATCTAATATATACTTCATGACTTCCTGCCAAAGGCGCAATCGTAGG
ATTAGTCTGTTTATCGATAAGATCTATTAATACTGTTTCTACTTTAGATTCACCTATTCCAGCAAATCTT
AATAGTTCAGAGTGTATAATTCGATTATGGTTTATAAAATGTGACAACAATTCATTTTTTACCATTGGTT
GCATTTCTTTCGGTGGACCTGGTAATAAAATAATTTGTTTGTTTTCAAAATTCACCATCATTCCTGGAGC
CATGCCATGATGATTTGCTAATACAGTTGAACCTTCAATTACTAAAGCCTGTTGTTTATTATTAGGTGTC
ATTTCTTGTCCTTGTTCCTCAAAATAGCTTTCAATATATTTTAAAGAAGGCTCATCAATAACTAAATCTT
TACCAACAATCTGGGCCACTGTATGCTTCGTTAAGTCATCTTTCGTAGGACCTAAGCCACCTGTTAAAAT
AACAGTATCATATTTTTCTAACGCATGACGTACACTTGATTCTAAACGTTTTTTATTATCTCCAATAACT
TTATGTTCTAATACATTTTGTCCAATTTCATTAAATACTTTAGATAGAAATTGTCCATTGGTATTAGCGA
TTTGACCTAGCAATAGTTCTGAGCCTACAGCAATAATGGCAATTGACATTTATATCCCCCTTGTATCGTT
TAATTCATTTTTTCATGTATTCCATTTAAAAATTCACATCAATTTTAAATTCAATGTATCAGATGCTACA
ACACATTTCCCTAAAAAATGAACAAATATTGTTTTACAATATATCATTATAAACAAATGCGTGGCTAATT
TCTAAAATTGGGATTAAAAAAACTAGATTCCATATGAAAATGAAATCTAGTATAAACAAATATTTATTTT
TGTTTAAAAACATCTCTACCTTTATAAAAGTATTCAATACCAGATAAGATAGTAAAAATAACGCCAATGT
ATAATAAAATTTGTCCTAATGACAAACCAATCAATGTTGCCAATGGATCACCTAATAACAACCAAGTAAT
TGCTACCATAGTAACTGCTGTTTTAATTTTACCTAATTGACCAGCTGCACTTACGAATCCTTGTTCAATT
TGTAGTAAACGTAAACCAGTTACGGCAAATTCTCTGGCAATAATAATGATTGCTACTACAGAATTTGTTA
GTCCTAGTTGCACAAGTACAATTAAAGCACTTGCAACTAATAATTTATCCGCTAATGGATCCAAAAATTT
CCCCATATTTGTAACTAAATTCCATTTTCTAGCTAAATAACCATCAACAAAATCGCTAAGGGAAGCCAAT
ATAAAAATAAAACCACTGATTAATAACTCAATTCTTATTTCATATCCTCCTAGAAATGACACATTGCCAA
ATCCAAAATCAACTAACGCAAACAATATAAAAACTGGTATTAACACTACTCTAAAAACCGTAATCTGGTT
CGGAATATTCATTATACATCCTCATTTCTCACTAATTTATTTCTGTTAAAATATTAAAACTAACATGATC
CATAACAATAAAGTTATTAAAACTGTAATACCCATGATTACTAATAATTGTATTGGCTCTTTTGATTTAC
TCTTATAATCTAAGTCTTTATTATTATTGAAAACTGTAATTACTTCGTCCCATTCGGCTTGGTTCGATGG
AATTTCATCTTGATGAGCTTGAATTAACTGGTTAGGTTCAATATTTACTACGCTTGCATATTTTCTAATA
AATCCTTCGCTGTAATTTTTATTCGGTAGTTGATCGAATTCATTATTTTCAATATGCACTAGCATTTCAC
GTTTAATTCCAGTACGTTGCTCTAATTCTGTTAAAGTCATTCCTAACCTTTCACGTCTACCTTTTAGCGC
TTCACCGACCGTTTTCAATTCATAGCCTCCTTACACTTACTCGAAGAAACCAAAACCACCACCAAATGGA
TCTCCAAAATCTAAATTGTTCTTACTTTGGACTGTCTGTTTCTTCATTTCTTCGTAATGTATTTCTTGAT
TTTCATTTTCTCTCAATTCGATAATATAGTCAAAATCTTCCATTGTACAAGTACTTGTTTCAACAAATAA
ATCTGGGTGTTCAACGACTTTGATTGAAGGTAACGTCATAACTTCGTTAACAAGCTCTTGATGTTTTGGA
TTAGATTCTCTGGCAGTAACTGCACCATCAATAATGTATACATGATTGGCATCATATTCCCCTTTAATAA
GAGAGCTACGTACAGTTTGTTTTATTAAAGTAGAACTAATAAATAACCATCTCTTATGTGCACAAACACT
TCCCGCAACAATTGATTCAGTTTTACCAACCCGTGGCATACCTCTAATGCCAATCAACTTATGACCTTCT
TCTTTGAACAATTCAGCTAAAAAGTCTACTAACAAGCCTAAATCTTCACGCTCAAATCGAAAGGTTTTCT
TATCTTTTGCATCTTGCTCAATATATCTACCATGTCTAACTGCAAGACGGTCTCTTAATTCTGGTTTTTT
AAGCTTTGTTATTTCAATTTCATTTATACCACGAGCTATTTGCTCAAAACGTTCAACTTTTTCAAGATTG
TCTGTTTTAATTAAAAGGCCTCGTTTACCTTGATCAACACCATTAATTGTAACAATACTTATACCTAACA
TACCTAATAAACTAGATACATCACCTAAAAGACCCGGTCTATTAATTTCAATTTCGTATTCTAAGTACCA
TTCTTTTTTCTCTGCAACTGTCATGGTGAACCTCACCCCTTGTTTAATTAACAAATTATGATTCATTGTA
ATATTCATATTATAACATCAATCATAAAAACATTTGCTCATAAAAATAGTTCTATATTTTAAATATACCA
AGCACCATTAACTTTCTGTATAGTTCCAGTAACACTTCTAGCATTTGGGTGATATAAATAGGCGCATGTA
TGAGCAACCTCACTCGGTAAAACCAATCGCTGTTGTGGTAATTCAGTTATCATTGCTTGAAGTTCATCTT
CTTGCCACTCACTTGCCATATTACCGGCTACAAATCCAGGTGCGATAGCATTTACTGTCACTGATGTTAG
TGCAAGCTCTTGACTAAGCGCCTTAACGAAACCTAATTGTGCACTTTTCATCGTCGAATAAATAGTTTCC
ATACTAGCTCCTGTCTCACCCCAAATTGATGAAATTACAATAATTCTTCCATTGTCACTTTGACGTAAAA
CATCAACGAAATATCTACATAATCGAATTAATTGCAAGACATTTAACTGATAACATGCATCAATATCATG
GTCTTTCATATCTTGTAAAACACCATATAAAGACTGACCACTTGCATATATTAAACAGTCTAATGATTTA
ATGTCACCAAATGTTTTGTCAATATCAATTGTTTGAGATAAATCCGCTTGTATAAAATGCACTTTGTCAT
CATTAAATTTGCTAGTTAATTCATTTATATCAGTACGATAATATTGCACATAAACTTCAAATCCATCAGT
TAATAATTGTTTGACTATCTCAGAACCAATTGAACCAGAACCACCTAATACTAATGCTTTCATTACTTTT
TAATCTCCAAACGACTATCGACTTGCTGATCTAAATTTAAATATAACGATGACGTTTCATTAATACTATC
TAACGTGATGTTTTCAACAATGTCTAACATGTCAAACACACTAACACCTTCAAAATACAATTTAGTATAT
TGATTAGCAATATATTCAGGTGAGTTTAAACTTGATATGAATTCACCTATAAATTGCTTTTTCAAAAGTT
CAAATGCTTCTGCATCTTGGAAATTGCCTTTTTTATCACACAACTCATCTAATAATAATTTTTTTAATTT
ATCTGGTTCTTCAGTAGCGCTTGTCACGATTGAAAAACTATACGTCGGCTCTAGTACAAATTGATAACCA
AATGTATCATCGATAAGTCCTTCGTTTAATAAATTCTGATAAAAATCTGTTTCTTCCCCAAAAATCAACT
CAAAGAATAATGACATTTCTAAATCACGTTGTACATATTTTTGAGGCGCTTCTTGTAAAGGTTTATTTTT
AAAACCAAGCATTAGTCTTGGTGATTGAATTTTCATAGATTCAGTAACAAATGCTTCTTTAACATCCTCC
GGTTCATCAACAAGTCCTCGATCGATTTTGGGTTGGTTAACTTTATTACGAGCATCCTCGTGTTGTTTTA
CTATTCGACATATTGTTTCAGGATCCACATCACCAACAACAAATAAAACCATATTTGATGGATGATAAAA
CGTTTCATAACATAGATACAAATCATCTTTTGTAATATCGTATATGCTTTCTACACTACCGGCAATATCA
ACACGTATTGGATGTTGTTGATACATTGCACGCAATGTATTGAACATTAATTTATATCTAGGTTGTTCTT
GATACATTTTTATTTCTTCTGCAATAATACCTTTTTCTTTATCAACAGTTTCTTTTGTAAAATAAGGCGT
TTCAACCATTGTAAGTAAACGTTTAATGTTGTTTTCAATATTATCAGTTGCACTGAACAAGTAGCTTGTA
CGATCAAAGCTTGTAAACGCATTTGCTTGTGCATTATCTTCAGCAAACGCAGTAAATAAGTCTTCTTCTT
CTTTTTCAAATAATTTATGTTCTAAAAAGTGAGCAACTCCATCAGGTACAGTAACAAATTGGTCTTGTCC
AATGGGTTTGAATTGATTATCTAATGAACCAAATTGTGTAGTGTAAGTGACAAATGTCTTTTGAAAACCT
GGTTTGGGGATAATAAATAATCGTAAACCATTTTCTAATTCTTGTTCGAATACTCTTTCGTCTATTAATT
CATAATAACGCTCTTTCATTATTTATCCCCTCCTTTTGTCAACACATAGATTGTATCTAAAAATGCTTTT
TCAGCAACAGAAACAATATCTTCGCGACTTACCTTCTGTATATCTTTTATAAATGTTTCTTTGCTTTGTG
GTTGCTCTAATAATATTTGGTTATGCATAATCTCTATAACACTTTTCGGACGATCTTCAGATTCATATCG
ATGAGAAATGATTACTTTTTTAGCTAACTCTAATTTTTCTTCAGTGAAATCTCCTGCTTTTATTTTTTCA
AATTCACTTATAATAGTGTTTTTTGCAGTTTCGTACTTATCGCTTGAAACCCCACTCAAAACAAATAAAT
AGCCATTTTTGCCATCAATTTGTGAATGTATAGAGTACGCTAAACTTTGCTTTTCTCGCACTTCATTAAA
TAAAACAGATGAAGGATCTCCTCCAAACATCATGTTAAATACAACAAAGGCAGCATATCCACTTTGACCA
TATTGTGTTGGAAAACGGTATCCCATATTTAATTTAGCTTGATCCACGTCATCATATTCAACAATATAAT
CAACTTCTTCATCGTGTAAATGATGAGTAGAATGTTGGAATTGATGTTTATCGAATGGTTTAAGTGCAAA
TTTTTCACGTATTTGTTTCTCAACACTTTCAGGTTCTACATTGCCGACAACATAAACAGAACATTGATCA
TTATTAATCATTGATTGATATGTATGATATAGTGTTTCAGCAGTAATATGTGGGATTTGTTCTAGTTGTC
CTGTAGATAAGTATTTGTATGCTTCATTTTCAAACATATGGTCGAGTAATTTTAAAAACGAATATTGCGC
TTTGTTATCTACCATAGCTTCTATTTTTTTGGCTAATAATGTTTTCTCTTGGTTAACAAAATTATCATTG
AATGCTTTATTTTCAATTAATGGATTCCAAATGATTTCTTGTAATAAATCTAATCCTTGATTAAATAATG
ATTCACCGTTTCTTAAATAACGTTCATTAACAATTTCTAATGAAAATGTAATGACATGCTGATCTTTGAA
TTTTGAAATTGTACTATTCACATACGCACCATATAAATCGGCTAAGTGATTATTAAATGACTTATCGGTT
GGCCATTTCTTAGTTGCTCGAACTAATAATTTGCTTAATAATGATCTACCTGTTATTGTGTCATATTCTA
AAGGTGCCATAAATTTAAAAACTATAGTAGTTGTTTTAAATTTAGTTGTTGGTGAAACTTTGATATGTAT
ATTTGGTTGAGATTGTCTACTCAAATATATAGCCTCCTCTATATCTTCTTACATCTATATTTTTCTAGTG
ATTTTAAATTGAACTAAGCTATTTTTCATATAATTTAATGAATACAAAATAGGTTCATCTAATTCATTGT
AGTGCGTAATTTTTAATAAAATCAAACCTTCGTGTGGCGAAGCATTAAGTACTTCGGATATTCGAGGTTC
ATAATTTACCGCTTCAATTTCTGTATCAGCGTAACAAATATTATGATTACTTTGTTCTTTTATCACACTT
AGTATCGATCCATTGCTCATTTGATACTCTGTACATGTTAATTCTTTTTTAGCAATTTTATCTAAACAAT
AGACGACCGGTTCTCCATCGGCAGTTCGTAATCGTTCTATAATGGTTACTGAATATCCTTCTTCAACGCT
CAACAAATTTGCATCTAACATAGTTGCTGGTTGCTCATCAAAATTTAAGTATTCAGTTCCGCATTCAAAT
CCTGCATTTTTAATCATTTGCCCAATACTTATAAGTTCATTCAATGGATAAAAGAAAGGGGGCAGTGACT
TAACACTTGTGCCCTCTTCAAAATTATCTTTAATGACTTGTTCAGTAATCAATGCCTGAATTGCTTCATA
AACATCGTCGGTTTTTACATTTAATTCTCTGGCAATTGATAAATTACTTGGAAGTTGGTCACCATATTCC
AATTTATTTTGCTTAATCAAATTTAAAATGTATTGTTTAACGTTATATACCGCATTCATTTCTGACATTT
TTTTACACCTCGTCATTATTAAGATCTATTAAAACTTGTCTAGGCTTGCTTCCTTTTTGTGGACCGATTA
CCTGATTGCGTTCTAAATCATCCATCAACCTAGATGCTCTATTATAACCAATTCTAAATTGGCGTTGTAA
CAATGATGTACTTGCCTTTTGTTGTTCAACAACAAACAAATACGCTTCATCATATAAAGCATCTTCACTT
TTCATTTCCGATTTATCCACTGGTGCATCTGGTTCCATTTCTTTTACATAATTTGCCTGTTGTTGTTCTA
CTACATAATTTACAACATCTTGCACCTCTTGGTCACTTAAAAACGCCCCTTGAATACGTGTTTGTGATGA
ATCACCATTTCCAACGTATAACATGTCACCTTTACCAAGTAACTTTTCTGCGCCGCCAGTACCAATAATA
GTTCTTGAATCTGTTTGAGAACTCACAGCAAAAGCAATTCTAGATGGAATATTATTTTTAATGATACCTG
TAATTACATCCACAGAAGGTCTTTGTGTTGCTACAATCAAATGTATACCTGCTGCACGTGCCATTTGTGT
AATACGTTGAATCGCATTTTCAACTTCTTTACCAGCTACCATCATTAAATCTGCAAGCTCATCTACAATA
ACAACGATATAGGGTAATTCTGGTTGCTTCTCATCTAATTCTTGATTTTGCTTACGGATTAATTCGTTAT
AACCTTTAATGTTTCTAGTTGATGAATGTTGGAATAAATCATAACGTCTTTCCATCTCAGCTACAATTTT
TTCTAAAGCTTGAGCAGCTTTATGAGGATTTGTAACAACCGGAATTAATAAATGTGGAATCCCGTTATAA
ACATTTAGTTCAACCATTTTCGGATCGATTAACATAAGTTTAACTTCATGCGGCTTAGCATTTAATAAAA
TACTTGTAATAATACCATTTATACAAACAGATTTACCACTACCCGTCGATCCTGCCACCAATAAGTGTGG
CATTTCATTTAGTGGAACAGTAATTGGATCACCTGATATATCTCGTCCTAATCCAACTTCTAGTTTATTA
TTAGACGGGAATTTTTCATCTAAAACTTCTTTTAGTGAAACTAATGAAATTTTCTCATTTGGCACTTCAA
TACCTACTGCAGAGCGACCAGGTATTGGCGCTTCAATTCTAACATCTTTTGCTGCTAAAGCTAATGCAAT
ATCATTATGCAAGTTTACAATTTTACTCACTTTAACCCCTTGAGCTGGTTGAATTTCATATTGAGTTACT
GCAGGACCAATTTTAATTTGTGTCACTTTTGCATTTACCCCAAAATCTTTTAATGTATTCTCTAGTACTT
GTCCTTTACGTTGCACTTCAGCTTTAGATGTTGCTTTTTGTTTTGCAGGTTGATTAAGTAAAGTTAACGG
TGGAACAACATACGACACATTCGTAACTTCACCAGCTTCTTCAATAGTGTTTTCACTTTCAACACTGTTA
TGAGTTTGTTCTATTAATTGTTCTTGCTGATCTGCTTGATGATGATTTACGATGTTATTCGAACTATTCT
CTGCATCAAACACTCGTTTTTTTCGACTTGGTTGACTCTGGCTTTTACTTTCATTTTCAGTATGCCCATA
AATTGGAATATCTCTTTCTTGAGGCACTTCCGTAAAATCACTCACATCTTTTATTTGTGGCTGTTCATTT
TGACGTGCCTTTTGTTCTTCTTTAAGTCTCGCTTTTTCTTCACGCTTCAATTGTTTTTCTTGATTTCTTT
CCGACATTTTTTCATTAAATGAACCAAACCAAGCTTTTATATTTTCCAGTGCAACTTTTGCAACATCACG
ATGTTGATGGTTTGTTAATAAAATAACACTTGAGCATAATAATAAAATAGTAATAATACATACACCAAAT
AATGAAATTAAAGGTACGCTTAACTCTAATAAATAAAAGCCTAATACACCGCCACCAAAATTGGGAAAAT
GACTGTGTTGGTATGACTGATACACATAAGAAAGTACAGGTTCTCTTTCAGCTTTGATACCACTATTAAA
ATGAAAAACTAACTGTGATACAAATAGCAATGCAATTTGCAATACAATCGAACCAGCCGTTCGTCTAGTT
TTAGGAATACGTTTAGAGTATGTAATAAAACCAGTTGCTAAGAGTACTAAAATATATGTTAAATATCTAC
TGTACCCAAATAAATAATTAAAGAAGCTGTCAATTAGACGACCTATTATTCCTAATTGGAAAACACCCAA
CACCATTAATACAACTACTAAAATAGCTATGACATAACGTATCGGATTATCATTCTTCTTTTTCCTCGAA
TTTGTTCTTTTTTTTGATGTTGTTTTTTTCTTAGCTGTCGATTTCTTTTTTGCTTGTGCCAATTGACGCA
CCTCCTTATGTTGCCTTAGTTAAAACGACGTTATTATATATAATTTCCTATTTGATGTTTAGAATATGTA
GTCCAAACAGACGATGAAAGAGGTTAGAACAATATCATCTATGTATCAATTTACTTAAGATAACAGATTA
ATCGTTACCCCTTCAATTGACCATCATAAAATATAAGTAAATTGTCCATGACAACCATTATATTTCGGTG
ACTTGTTCTGACCTCTTTTATGTTAATGACTTTTTGATTAAATTTCAGAAATTACTGGAATAATCATAGG
ACGACGTTTTGTACTTTCGAATAATAGTTTACTAATTTGATCACGCATATTTTGTTTAATTTCAGACCAT
TCTATGCGTTTTTCTTGTAAACCAGCTTCTACTATTTCACGTACTTTCTCTTCTGCTTCACGTAATAAGT
CTTCACTTTCACGTACATATACAAACCCACGAGATTGAATTTCAGGTCCCGCAGCTATACGTCTATTTTT
AGGATCTAACGTTACTACAGCAATAAAGATACCATCTTCTGCTAAAAGATGACGGTCTCTCAACACGATA
TTTCCTACATCCCCAATACCAATACCATCTATTAAAATATTTCCTGAATTTACCTTTTCATTTAATATCA
TATCTTTACCGTTGTAATTAATGACATCTCCTTTTTCCACAAGGAAAATCTTTTCTGGTGCAACACCTGC
TTCAGCTGCTAGCTTCGCATGTGCTATCTGCATTTTAAATTCACCTTGTACAGGAATAAAGTATTCAGGT
TTCATAATATTAATCATCATTTTTAATTCTTCCATGCAACCATGACTTGAAGCATGAATCTTCTTGTTAT
TTGGAATAATATGTGCGCCAGCACGTACAAGCTCATTTAATGTATTCGCAATGATAACTTCCATATTAGC
AGAAGCCGTAATTGCTAAAAATACAGAATCGCCTTCTTCGATATTCATAATTTTATGCTTATGTTGCGCC
ATTTGACTTAAGGCTTCTACAGGTTCTCCTTGCATACCAGTAGCTATAATTATCACTTCATTTTTAGGAT
AATTATCAACTTCTGTTATAGGAATTAGCAAATCTTTAGGAATGTCGAAATACCCCATTTTACGAGCAAT
ATTAAATGAACTTTCAAGTGATCTTCCTAAAAATGACACTTTACGATTTAGCTTGCTAGCAATATTTAAA
ACTTGCTGAATACGTATAAAGTTCGAAGCATAACATGAAACAATCAAGCGACCTCGCACTTTTGCAAAAG
CATCATACATATGATGTTCAATTACATTTTCCGGAGTATTATATCCAGGTTTCTCTGCCTCAGTAGAATC
ACTGATTAAGACAAATACGCCTTCTTCACCAATCTCTGCCATACGTTTAATATCTGGTGCATAATGTCCA
TGTAAACTTTGGTCAAACTTAAATTCACCTGTATACACAATGGCACCATATGAAGTGTGAATACAAACAC
CTAAACTATCAGGAATACTGTGTGTCGTATTAAAGAAACTAATATTCACGTTTTTGAATCTCATAATTGA
ATCATTATTAACTGTATAGTAGCGAACTTTTTTATCAATATTACGGGCTTTCATATTTTCTTTAATTAAC
GCTATTGTCAATTTAGATCCATATACTGGTGCATCTAATTGTTCTAAAACATAACTCACTGCACCAATCG
CGTGCTCATGTCCGTGTGTAAGGAATATACCCTTCAATTTATCTTTATTTTCAAGTACGTATGAAATGTC
TGGTATAACAATATCAATACCTAGCATTTCGTCTTCTGGAAACATAAGTCCAGCATCTAACATAAACATT
TCATCGTCTACTTCAACGATATACATATTTTTAGCAATTTCGCCAACACCGCCTAATGGTATAATGCGAA
TATCTTTATTCTTTTTCTTTATTAAACTCAAAATCTTACCTCCTAAATTTGTTACCCGTCCATATATAAA
CTCACTATTCATTATAAGTTAAAAAACACTTGATGTACACTATTAATCACTATACATACAGGATAATTAA
CAGTTGCACACAAAATAATAAAGCGTTTTAAAATGTTCAATACAACAAATTCAAAATGGGTCACTTCGTA
AAAAATGGCATAAAAAAATCACATGACGATACATTGTCGTCATATGACTTTAAATATTATTCTTCTAATG
CTCTGTGTGATGCATTTACTCGACCTTGTTTATCAATTTCAGTAATCTTAACTTCAATTGTGTCACCGAT
TTTTAAAACATCTTCCACTTTTTCAATTCTATTTTTTGAAATTTGTGAAATGTGAAGCAACGCATCTTTA
CCCGGGAATAGGCCTACAAACGCACCGTATTTTTCAATACGTTTAACAGTGGCTTGATAAGTTTGACCTA
CTTCCGCTTCACGTGTAATTTCCTCAATGATTTCACGAGCACGATTTATCATAGCTTGATCAACGGCACC
AATAAAGATAGTACCATCTTGTTCAATATCTAATTTAACGCCTGTTTCATCAATAATTTCGTTAATTTTT
TTACCACCAGGTCCGATAACATCTCTAATCTTATCTGGTTTAATTGTCATAGTTACAACTTTTGGCGCGT
AAGCACTTAATTCAGTACGTGGTTGATCAATTGTTTGTAACATATGATTCATTATTTCTAAACGACCACG
TCTCGCTTGTTCTAGAGCCTCTTCGATAATCTCACGCGTTAAACCGTCAATTTTAATATCCATTTGGATT
GCTGTAATACCTTCTTTAGTACCAGCGACTTTAAAGTCCATATCACCTAATGCATCTTCCATACCTTGGA
TATCAGTTAAAATCGTATAGCTATCTTCACGTGTAACAAGACCCATAGCAATACCAGCAACTGGTGCTTT
AATCGGTACGCCCGCATCCATTAAAGCTAATGTTGATCCACAAATTGACGCTTGAGATGATGATCCATTT
GATTCAAGTACCTCACTTACAATACGAATTGTATATGGGAAATCAGCAGTATCTGGAATAATATATTTTA
ATGCTCTTTCACCTAACGCACCATGTCCAATTTCACGACGACCTGGCGCACGTACTGGACCAGTTTCACC
TACTGAAAAATTCGGGAAGTTATAATGATGCATAAATCTTTTTTCTTCTTCAGGTCCTAAACCATCAATT
AATTGATAATCGCCTAAAGCACCTAATGTTAAAACTGAAAGTGCTTGAGTCTGACCACGTGTAAATAGAC
CTGAACCATGCGTTCTAGGTAAAATACCAACTTCAGAATCTAATGGACGGATTTCATCAGGTTTACGGCC
GTCTGGTCTAATTTTTTCATCTGCAATTAAACGTCTAACTTCTTCTTTCACTAATTCATTTAAAATTGCA
TAAACTTCTTTAATAAGTAATTCATTCTCTGGATCTTCTTCATCGATAAATTCATTGACGATTTCTTCTT
TTAAGTTATCAAGATTTTCATCTCGTTGTTGTTTATCAAATGTTAAAACTGTTTCTTTAAGTCCTTTTTC
TTCAGTTAAAGATTTTACACGTTCAACTAGCGCTTCATCACGCTCTGCTGGAATAAATTCTTGTTTAACA
GGTTGAATGTGGTCGACGATTTGTTGTTGGAAATCAACTAAACGTTGAATCTCTTCATGACCAAAGAAAA
TCGCCTCTAACATTTCTTGTTCAGTAATCTCACTAGCGCCTGCCTCTACCATGTTTACTGCATCTTTATG
ACCAGCTACTTCAAGGTCTAAGCGAGAAACTTCTTTTTCTTCTACTGTTGGGTTAATGATATATTTACCG
TCAATATAACCCACATTTACACCGGCGATTGGCCCTTGGAATGGAATATCCGACACACTAAGCGCCATAG
ATGAACCAATCATTGCAGCCATTTGTGGTGAACAATCAGGATCTGCACTTAATACCATGTTCATAATTTG
AACATCATGCTTATATCCTTTAGGGAATAAAGGTCTAATTGGTCTATCAATTAATCGCGCAGTTAATGTT
GCATCGTCACCAGGACGTCCTTCTCTCTTTTTAAATCCACCAGGAATTTTACCCGCAGCGTACATTTTTT
CTTCATAGTTCACTGTTAATGGGAAGAAATCTCCATCACGAGGTTCTTTTGATGCCGTTGCCGTCGATAA
CACGACTGTATCTCCATAACGAACCAATACAGCGCCATTTGCTTGTTTAGCTAATTGCCCTGTTTCAATC
GTTAAAGATCTTCCTGCCCATTCAGTTTTAAAAACTTTCTTTTCTTGAGACATTATAAATCTCCTCTCTT
GAATCTAATAGTTATATCATATCATTTATTATCGTATTTTAATATTAGTTATAAAATATTGAATTGGAAA
AAAAGAGAGCGGGATATCCATCTATTATTTACAAAATAGACTTATCGTCCCACCCTTATCAGTATAAATA
TAAGTTATATTTTTTTAAAAAACATACTTTATTTTTAATATCTTGATTATTACTCTAGGTGTACTTATAT
CATCTTTATCTTATTGTAACCTTATTATTCACTCAATATTAGCTTAACATATAATAAATGTTAATATTTG
TAAAAAGCTTTTTTAATATAAATTAAGGTTGGAACATAAATATGCCCCAACCTCAAAGACTTTATATTAA
GATTAACGACGGATACCAAGTGATTTAATTAATTCACGGTAACGTTGAATATCTTTACTACGTAAGTAGT
TTAATAAATGTCTACGACGACCTACCATTTTTAATAATCCACGACGTGAATGGTGGTCTTTTTTGTGTGT
ACGTAAGTGTTCGTTTACTGCGTTGATTTCTGCAGTAAGTACAGCGATTTGTACTTCTGGTGAACCAGTA
TCAGTTTCGTGTACACGGTATTCTTTAATGATTTCGTTTTTACGTTCTTGTGAAATTGCCATAATCAATT
TCCTCCTTAAAATGTTTGAATACTCCTTAATCCGAGTTAGGCGTTGGAGATTCGACCTACTAAGAAAAAG
GTGTGGTATAGATTGTTTATATAACTATACGCAACTCTAAATATTATAAGCTACTTCATCACCAAAATCA
ACTGCTAATAAATATTTAGCACGCGATTTATCATCGTTCATTTGTTTAACTAATGGGTCGATACCATCAA
ATTTAATCTCAGGACGTAAGAAATGATGCCAATTCACGGTCACTCGTTCACCATAAATATTATCCTCAAA
GTCAAAGATATTCACTTCGATGACAACTTCTGCTTTGTTAGGATCATGAAATGTTGGCTTTACACCTATG
TTAGCTACCCCTCGATATAATTTATTTTCAGTGCCGATTTCAATACTAACGGCATAAACACCTTTACGAG
GTAACAAATAATCATCACTAGGTTGAATGTTAGCTGTTGGGAAGCCAATAGTTCTTCCCCTTTTTTCACC
TTGCACTACAGTGCCTTTAATAGAATATATATAGCCTAAAGCATCATTCGCTTTTTGCAACTCACCATTG
ATTAAATCTTGACGAATAGAAGTTGTAGAAATTTTTTCATTTTCAATTTCTTGTTTACTCACAATTGTCG
TATTAAACGCATCATATTCTTGAAGAACAGTCATATTACCTTTTCCAAATTTACCAAAAGTAAAATCAAA
ACCAGCAATGACTTCTTTTACATTATTTTTAATTATATAATTTTCAACAAAATCTTCAACGCTCACATTA
GCAAACCTAGATGAAAAATTAACCACTATACAATAATCAATATCATGTTGGCTAATTTTTTCGATTTTAT
CTGAAAGTGGTGTTAAATACGTTGTTCGTTTTCTTTTAGGATTCAACACGACAGACGGATGCGGATCAAA
TGTCATCACCGCTTTTTTTAAACTGCGTGCCTCAGCTATTTCGTTTAATATATCAAAGACTTTGTCATGA
CCTTTATGCATGCCATCGAAAAATCCGAATGCCATTGCAACATCCTCTGTAATATACTGTTTAGATTGTA
TAGGATGTGTCACTTCTATGACTTTCATAAATTCTATCTCCTTTAATTAAAGACTTTTTTAGGTTTAATT
TCTGATTCTTTTGTAGGGTGTACCATATAAATTGCTAATACTTTTTCTGAATCATCATCAATAAATACAA
TTTGGTCTTTAATTTTATTATCAAATTCATTTTTATTAAATTTCTGCCCATTTAAAATACGTTTTTTTAT
GTGCGAATCTTTAATTTTAATGCTTGGCAAACCCTTTAATCCATATTCTAAAGGAAACAATTTATTTTGC
AATGAATCCTGCTCATGAAGTTCTTTTATTTGTTCTAATGTAAGGCTATCTTTCAACACAAATCCACCAG
ACTCGATTCGCGTTAATTTCGACATATGTGCCGGAAAGCCTAATTTCACACCAATATCAGTTGCTAGTGT
TCTAATATATGTACCTTTACCACAGATGACGCGTATTTTAAAATGACACTCATTTTCTTTAAAATCTAAT
TCAGATATACGCCCAATGTCTTTAATATTAACTTTACGCTTTGGTCTTTCAACTGTTTCATTATTACGCG
CATATTCATATAATTTTTTACCATTCACCTTGACTGATGAATACATTGGCGGAATTTGTTCAATGATACC
TTTAAAACTTTCTAACAATCGGTCAATATCGTCATTGTTGAAATCAGCTGAATGTACACCCTTCATTTCC
AATGTATCACCCATTTGATCTTCAGTTGTTGTACTTCTGCCTATCGATACCGTTGCCTCATAAGCTTTGC
CCATATCCATAACATAATCACTAACTCTCGTTGCATTACCTATACATACCGGTAACACGCCTGCAACTTC
AGGATCAAGCGTACCAGTGTGCCCTATTTTTTTAGTCTTTAAAATTTTACGCAATTTGAATACGACGTCA
TGACTTGTTAAACCACGTTCTTTATATACTGGTAATATACCGTTATACATGTTGTCACCTTCTTTTTTGA
AAATATATTTTAATAGCGTATTAACTGAATTTATTCATAAAAAAACTGGAAAATGTTAACTATTTCTACA
CATCTATGTATTAACTGTTTAATGTTAATATACCGATATTAAGAAATTATCAAACATTTTCCAGATACCT
AACACTAAATTATCTATCTTGTTTGTGTAAATCTTGAATCATTCGTTCAATTTTATTACCATATTCGATT
GATTGATCATATTCATACATTAATTCCGGCATAATACGTAATCGCATTCTAGAACCTAATTCAGACTTAA
TGAAGCCTTTTGCTTTATCAAGTGCTTTAAATGTATTTTCTACTTCTTTATCGTTACCTAATACAGTTAA
AAATACTTTAGCCTGCGATAAATCATTTGTTAAAACAACATCTGTAATTGTAATAAAACCAACTCGAGGA
TCTTTGACTTTATTGTTGATGATATCCATTAATTCCTTCTTCATTTGTTCACCAACACGCTCTGCTCTCA
TACTGCTCATTCTTGTCACCTCTTTATCTTTAAGTTCAATTGTTATTTGCATTTTTTAGTGTAACAATGC
TTAAACAATTATTTTAGCTCACACGTTATTTTAATAAATTAAGCCTATAAAATCAAATAAAGTTTGCCGT
AAGATAGGCATTTCAACAGAAAATTTTCCAATAATAGTCGACATGATATTTTGTCATTAAAAATCATTCT
AGGCCACCACAAAATTTTATACAAAAACATGTCTATATAACGTAACTTTTAATAGGTAATCTATTCTAAT
AAAAAACCAAAAGCTAGTATCAATTATGCTCCCTATAAAGTAGACACTTAAAAAGTGAAATATTTATAGG
GAGCATATCAACCTTAACTATACTTATAGCTTGTAATTTATTTAATTAACGCTTAATTTCAACCATTTCA
AATGCTTCGATAACATCGCCTTCTTTAAGGTCATTGTAGTTTTCAATTGTAATACCACATTCATAACCTT
TTGCAACTTCCTTAGCATCATCTTTGAAACGTTTAAGTGTATCTAATTCGCCTTCATATTGAACAATACC
ATCACGAATAATACGTACACCAGCATTTCGCGTAATTTTACCTTCAGTAACATAACATCCAGCAATAGTA
CCAACTTTAGAAACTTTGAATGTTTGACGAACTTCAGCTTGCCCGATAACTTGTTCTTCAAATTCTGGAT
CAAGTAAGCCTTTCATCGCTGATTCAATTTCTTCGATAACATTATAAATAACTCTGTGTAAACGCATATC
AACATTTTCAGCTTCTGCAGCACGTTTTGCACCACTGTCTGGACGAACATTGAAACCAATGATAATACCA
TTTGAGGCATTAGCAAGTGTCACGTCTGACTCGTTAATCGCACCAACCGCTGTATGAATGATACGAACAT
TTACGCCTTCAACATCAATTTTCATTAATGATGCAGCTAAAGCTTCAACAGAACCTTGAACATCACCTTT
AATAATAACGTTTAAATCTTTCATTTCACCTTGTTTCATTTGTTCAAACAGGTTATCTAATGAAACATTT
TTACTTTCTTGACGTTGTTGTACAATGCTAGCTTCGTGTCTTGATTCACCAATACGACGAGCTTGTTTTT
CATCACTAAATACAACAAAGCGATCCCCAGCTTGTGGCACATCATTAATACCTGTAATTTCAACAGGCGT
TGATGGACCAGCCGTTTTGATTCTTTGACCTAAGTCATTAACCATTGCACGGATACGGCCGTAAGTATTA
CCCACTACAATCGCATCACCAACATTTAATGTACCGTTTTGTACTAATAATGATGCAGAAGGACCACGTG
ATTTATCTAATTCAGCTTCTATAACTGTACCAACAGCACGGTTTTTAGGATTTGCTTTAAGTTCTTGAAC
TTCTGCAACTAATCCTATCATTTCTAATAAATCGTCGATACCATCACCACTTAATGCAGAAAGTGGAACG
AAAATTGTTTCGCCGCCCCAATCTTCAGGAATTAAACCATATTCAGTTAATTCTTGCATAACTCGATCAG
GATTTGAAGTTGGTTTATCAATTTTATTTACTGCAACAATAATTGGTACTTCTGCTTCTTTAGCATGGTT
AATTGCTTCAATTGTTTGTGGCATAACACCATCGTCAGCTGCTACTACTAAAATTGTAATATCTGTTACT
TGTGCACCACGCGCACGCATCGTTGTAAATGCAGCATGTCCAGGTGTATCTAAGAAAGTGATTTTTTTGC
CATCGTTTTCAATTTGATATGCACCAATATGTTGAGTGATTCCGCCTGCTTCACCTGCTGTAACTTTTGT
ATGACGAATTGAATCTAATAAAGTAGTTTTACCATGGTCAACATGTCCCATAATTGTTACAACTGCTGGT
CTCTCAATTGCTTCTGGATCATCTTTTTCGTCTTCGAAGTAGATTGATAAATCTTCTTCATTAATCACAA
CTTCTTCTTCAACCTCAACGCCATAATCATCGGCAATTAATTCGATTGTTTCTTGATTTAATGATTGATT
GATATTAGCAACAATACCAAGTAAGAATAATTTTTTGATAATTTCTGATGATTCAACATTTAATTTATCC
GCAAATTCGCCTACTGTAATACCTTCTTGATATGTCACTTTTGATGGTATTTCTTTTGGAGCAGCTGGTT
GATTTTGTGGTTTATTATTCTTGTTATTTTTCTTATTATTTCTATTATTCTTTTTATTGCCTTTGTTGCC
TTTATTATTTTGTTGTTGATTCTTTTTGTTATCTTTTTGTTGCCCTTTATTTTGGTTTTGATTGTTTGAT
TTTTGGTGATTATTTTGAGTGCTTTGTTTATTGTCGTTCTTTTGTTCTTTTTTGAACTTTTTATCTAATG
CTTTAATTTGGTCATCTTCCAAAGCTTGCATATGATTTGAAACCTCAATATTCATGCTTTTTAACTCATC
TATAATCTCTTTACTCTTTAGATTTAATTCTTTCGCATATTCGTAAATTCTTTGTTTACTCATATAATCA
CTCCTTATGATATTCATCTATCATTGATAGCAACTTTTTAGCAAAGCCTGGGTCAGTAATCCCTACATTA
ACACGCTCACCTTTTCCAAGTGCTATTCCCAATTCATTTCGATTTCCAAACTTTCTGAATGGAACTTTGT
AACTCTTACATTTATCTGTAATTAATTTAGCTGTATTATTAGACGCATCATTTGCAACAATAACGAGCTT
CAAATTTCCTTTTTTAATCTCATTAACAATGACTGATTCACCTGTTTTTACTTTACCAGCTCTCATTGCT
AATCCTAAAAAGTTTAATATTTGATCTATACTCATTTTGGGATCTCTTCTCTATAAATTAATCTAATAAT
TTCTTTGTAAACAGGATCCAATTGCTCTTTAGATGCTTTAAAATATTTTTCTAAAATTTCTTTTTGTTGT
GCTTTTTCAACCATAGCAACATCTTTAGAAACATATGCGCCACGGCCTTGTTTCTTTCCAGTAACATCCG
CAAAGATTTCGCCTTCTTTATTAACAACAACACGAATCATATCTTTTTTGGGATGCATTTCATTTGAAAG
AATACATTTTCGCATCGGAATTTTTTTCTTTTTCATAGATACTTCACTCCAACTTATTATTCAGACTCTT
TCTCTACATTTGTTTCAACTGAAACATCAGTTACCTCTTCGGTTGATTCTGTTGTGTCAACATCTTCTAA
AGCAACATCTTCTTCAGTTACTTTTTCAGCTTCAACTACTGGATAGATACCCGCTTCACGCGCATCTGTT
TCTGATTTAATATCAATTTTCCAGCCGGTTAATTTAGCAGCTAGACGTGCGTTTTGTCCTCTTTTACCAA
TCGCTAAAGACAATTGATAATCAGGAACAACAACTACTGTAGATTGATTTGTTTCATCAACAATAACTTC
TAACACTTGAGAAGGGCTTAAAGCATTTTTCACAAATACTTTTGGATCTTCATTCCATTGAACGATGTCG
ATTTTTTCGCCACCTAGCTCTTCAACAACAGCTTCTACACGCGCGCCTTTAGCACCAACACATGCACCAA
CAGCATCTATATCATTGTTTTCAGAGAAGACACTAATTTTAGAGCGATCGCCAGCTTCACGTGCTACTGA
TTTAACAATTACAGTACCATCGTAAATTTCTGGAACTTCTTGTTCAAATAAACGTTTTAATAAACCTGGA
TGGCTACGAGAAACATAGATTTGAGGACCTTTTGTCGTTTGTTCCACTTTGTTAACATATACTTTAATAC
GTTCGTTAGGAATATATTTTTCGTTAGGACTTCTTTCTGCTTCAGATAAAACAGCTTCGATACGACCTAA
ATTCACATATACATAACGATGGTCAACACGGTCAATAATTCCAGTAAGTATGTCTTCTTCTTTGTCTATA
AATTCTTCAAATAAAATTTCACGTTCAGCATCACGAAGACGTTGCATTACTGCTTGTTTCGCTGCTTGAG
CACCTACACGACCAAAATCTTTAGGTGTTACATCTTCTTCGTATATATCACCAATTTCATATGCAGGGTT
TTTAACAAGCGCTGTACTTAAATCCACTTCATCTCTGTCGTCAAATACTTCTTCAACAACATCTTTACGA
GCGATAACTTTGAAAGTACCTTGATCCATATTTAATTCCACACGGACATTTCTTGCACTATCATAATTCT
TTTTGTATGCAGTAATTAAAGCTGCTTCAATAGCATCAATTAATACTGCTCTAGGAATCTTCTTTTCTTT
TTCTAAATACTCAGTAGCTAATAATAATTCATTACTTGACACGTTTTTTCCTCCTCATCACGTTAAATCA
TAACTGCGTGACGTGCTTTTGCTATTTTGTCTCTCGGTATCTCTATATCTTTCGTTCTTGCTTTGATTTT
AACTTGTACTACAATTGTTTCATTATTGACTTCTTGTAAAATGCCTAACCATTCCTTTTCACCTTCAATT
GGTACATATAAAGAAACAAATACAGGTTTAGTTATTGCATTTTGGAAATCTTGTTCTTTTTTAATTGGAC
GTTCTGCACCAGGTGACGCTACGTCTAAATAATACATTTCAGGAATAGGATCATTTGCATCCATAGCTTC
ACTTATTTTTTCAGAAGCTAGCGTACAATCATTTAAATCTACGCCACCTTCTTTATCAATAGAGATTCTA
AGAAAATGATCTCTACCCTCTTTGACATATTCAACGTCTACAAGTTCAAAATTCAAGTCTTCCATAATTG
GTTTAACAATCACTTCTACTTGTTCTGTAATTTTACTCATACAGGCCTCCCTTTTTGGCAAATAGAAAAG
AGCGGGAATCTCCCACTCTTCTGCCTGAGTTCACTAATTTTTAAGCAACTTAATTATAGCATAAGTTTAT
GCTTGAAACAAATGACTTCACTAATAATCAGAGATTCTTGTAAAAGTTTGTTCATTTATTTCATCATTAC
ATTCGAATAGACTCGTAAGACGTTGAAAAGAAATACAGGTATAACTTTGTGTCCAGCAACAATTTTGTAT
TTCTTTAACTACGCCATACGAATTAAATAAATACCTTGATTATTTCATTTTACATATCGAATATCGAAAG
TTGAGCTTTATCTGGTAAATTCGGTAATGAGCCTAACTCATCTAAATACTCAATAATTTTCTGAGATAAT
CCAGCTTTTTTGTTTAAATCTTCTTTTGATAAAAATGGTCCATCGTCACGAGCTTCAACAATTCGTTTCG
CAACATTTTCGCCAAGCCCAGGCACTGATATGAACGGCGGAATAAGTGTATCGCCTTCAATGATAAATTC
GAACGCTTGGCTCTTTTCTAAACTAATCGGTTGCATTCGATAACCTCGATGCGCCATTTCATTCATAATT
TCCAAGACAGTTAATACGTCTTTTTCTTTTTTACCTAGATCCATATAGCGAGAATACATGTCTTTTACAG
TATTTCGTATGCTTGTTTTATCTTTAATCATCGTGATTAAATCAAAATCTGACGCACGAATTGTAAAGTA
AGATGCATAGTAATAAAGTGGATGATGTACTTTGAAATATGCGATACGTACTGCCATTAAAACGTATGCT
GCTGCATGGGCTTTAGGGAACATGTACTTAATTTTAAGACATGAATCTAAATACCAATCCGGCACTTCAT
TTTCTTTCATCGTTTCAATCATTTCTTCAGTTAAGCCTTTACCTTTACGTACTGACTCCATTATTTTAAA
AGCCATTGATGGTTCTAGACCAGCATACATTAAATAAACCATGATATCGTCACGACAACCAATTACACTT
GATAAATCACATATACCTGTTTTAATTAATTCTTGAGCATTACCTAACCACACATCTGTCCCATGAGATA
ATCCTGAGATTTGAACTAATTCAGAAAATGTTGTTGGCTTTGTATCTTCTAACATTTGACGTACGAATCC
TGTACCGAATTCTGGTACCCCAAATGTACCTGTTTTACATAAAATTTCATCTTCAGTAACACCCAAACTT
TCAGGTGTACTAAATATCTGCATAACTTGTTTATCATCTACAGGTATTGTTTTTGGATCAATTCCTGATA
AATCTTGAAGCATACGAATCATTGTTGGATCATCGTGTCCAAGTATATCAAGTTTTAATACATTATCATG
AATAGAATGGAAATCAAAATGTGTCGTCATCCATGCTGAATTTTGATCATCGGCAGGATATTGTATCGGC
GTAAAATCATAAATATCCATGTAATCAGGCACTACAATAATACCCCCTGGATGCTGTCCAGTTGTACGTT
TAACACCTGTACATCCTTTAACGAGTCGATCTATTTCAGCGCCTCTTTTGTGAATGCCTTGATCATTCAA
ATAGCCTTTAACATAACCAAAAGCAGTCTTTTCAGCAACAGTACCAATTGTACCTGCACGGAATACTTTA
TCCTCACCAAATAATACTTTTGTGTAGTTATGGGCATTCGGTTGATATTCACCACTAAAGTTTAAGTCGA
TATCAGGAACTTTATCTCCTTTAAATCCTAAAAATGTTTCAAACGGAATATCTTGTCCTTCTTTAATAAG
TGGGGCTCCACAAGTTTCACACGTCTTATCAGGTAAATCGAATCCTGATCCTACTGAACCATCATTGAAA
AATTCACTCGTTTTACAGTTCGGACAAATATAGTGTGGCGGTAACGGGTTTACTTCAGTAATCTCAGTCA
TTGTCGCTACAAAACTAGAACCTACTGAACCACGGGAACCAACTAAGTATCCATCATCTAATGATTTTTT
AACTAAACGTTGCGAAATTAAGTAAATTACCGCAAATCCATTACCGATAATACTTTTTAATTCTTTTTCT
AATCGATCAATTACGATTTGAGGCAGATCTTCACCATACAGTTTACGCGCATTTGCATAACTTAGTTCTC
TAATTTCTTCGTTAGCACCTTCCATACGCGGTGTGTATAATTCATCTTTAATAGGAACAACACGTTCAAT
TCGATCTGCTAATTCGTTTGTATTTTTCACAACAATTTCATGCGCTTTTTCTTCACCTAAAAAATGAAAC
TCGTTTAACATTTCATCTGTAGTTCTAAAATGTGCTTCCGGTAAAGTTGAGCGATTAAGTGGATTGCCAG
GTTGTGATGCTATTAAGATTTTACGTGCGATACCATCATGTTCAAACAAATAGTGTGCATTTCCTGTCGC
AATAACAGGAATACCCGCTGTATCACCTGCATGTATTAAACGTTGATAAATTTCATGTAATGTTTCAGTA
TCTCTAATAAGCTCTCTATCAATTAAATCTTGATAAAGTGCCGGTGGTTGAATTTCAATAAAATCATAAT
ATTTGGCAATTTTTTCAACTTGGCTCTGGTCCTTCTGCATAACTGCCGTAAATAATTCACCTTCATCACA
CGCTGTACCTACCAATAATCCCTCACGATATTCATCTAACAATGAACGTGGAATTCGAGGCGTACGGTAG
AAATACTTCACCAATGATGCACTTACAATTTTAAATAGATTTTTAAGACCTTGTTGATTTTGTACAATTA
ATGTGACATGACTAGGTCTTGCACGTTTATATGCATCTTCATTACTGAGTTTTTTGTTGATTTCGTTATG
ATTTAATACGCCTAATTCTTTCATTTGTTGAACCATTTTTATGAAAATGTAAGCTGTTGCCTCTGTATCA
TAAATGGCACGGTGATGTTGCGTTAATTCTACACCGTATTTTTTAGCTAAGAAATTTAAACCATGTTTAC
CATATTCAGTATTAATCGTACGAGATAATTCTAATGTATCGATAACACCATTCGTTGATGGTCCAAATCC
AAGACGTTCATATCCCGTGTCGATGAAGCCCATATCAAACGAAGCATTATGTGCTACGAATATCGCATCG
CCAACCCATTCTTTAAATTCTGTAAGTACTTCTTCAATCTCAGGGGCATCTACTAACATATCATCAGTAA
TATGCGTCAAATTGATAATCGTTTCCGATAATCGTTCATGCGGATTACTAAACCTTTCAAACTTATCGAT
GATTTCGCCGTTATGAACTTTCACAGCTGCAAGCTCGATGATTTTATCATACTGATTTGATAAACCAGTT
GTCTCAACGTCGAATACAACATAAGTAGCATCTTTTAATACGACATCTTGTGGTTTGTATGCAATCGGAA
CACCATCATCAACTAACATACCTTCCATACCGTATATCATTTTAATACCATGTTTTTCCGCTGCTGCGTG
AGCATCTGGAAATGCTTGCACAACATTATGGTCTGTAACCGCAATGGCTGGATGTCCCCAGTCTGCTGCC
TGTTTAACATACGCACCAATATTTGGTATACCATCCATTTGACTCATTGCAGTATGCAAGTGGAATTCTA
CACGCTTTTCTTCAGCCTTATCTTTTTTTGTCGCTTTTTTAATCTCTTCAATATCAGACATCATCATAAC
TAAATCTCTAATAAATGTATCTTCTTCAATACGACCTTGAGCCCTAACCCATTTACCAACACTTAGCGCT
TTAAAATGTTCTAAATCATCTTTGTTTTTACGAGTAAACATTTTTAAAACTAAAGAGTCCGTATAGTCAG
TCACTTTAATTTCTACAATATGACGACCACTTTTAAGTTCTTTTAAGTTAATATCAAAAATGACACCCTC
TATTGCAACTTTATACTCTTCCTCAATAATAGATTCAATTGGTTTAATATTTTCAATTTGAATCGGCTTA
CCAATTTGACACTTATCGACAGCACTTTCGTTGTTATCTTGTTGTTTCGCTTTTTCAGCTTTCATTTTTT
CAAGTTTCTCTGTTGCCAATCGTGCACTTTGTTCGTCTTCTTCTTGAATATGTGCTTCTAAAGAAGCTAA
GTTTTGTTCTTGATCATTATCATTTGTTTCGAATATGATTTTATCGATATCAAAACCACAATTTCTAAAC
GCTTTGATAAGACTTCCATTGCAAGCCTTGTCAAAATGATTACGTTCAATGTCATTTGATACCATTACTT
TTAATACTTTTCCAGACATAATAAGCTTTTTCTGTTTCAATTGACCTTTAACTTTTGGAGATAAAGCTGT
TTGGTCAATACAGTGCCCAAAGTATTTAATTGCATGTTCATCTTGATTCGTGCCATTTGTTACCGTAAAA
CGACATGTAACGTTGGCGATATCTTTAAACTCTTGCTCTATTGCATTTATAAATAATAAATAATCTTCAT
GAGCTAAGAATTGTGGTAATGTAATATGAAATTCCCATGTTCTGTTTTTGTTAGAAACATCTATACGTGT
CAGTTCACCTGAATTTAAAATTTCAGCATCTAATTGATTTGAAATTTTAATTTGATCAGCAAGCACTTTA
AATTTTTGTTGCTCTGTCATTGCCAAGACAATTACCACCTTAAATAGAAATTACTTTTACGTGTTCGAAC
AATATTTAGATTATGTAGGCATAGTAATGATAGAAAATTAAATGCTTTATATTTGTCTAATCATAATATT
GTTAAAACAAATTTATCTTTAATTATACTATGTCTTCAGTCATTTTTCATCGAATAATCATTATATCAAA
AATAATAAGAGCAGGACATAAGCATCTGATTTCTTTCAGCTTTTCCTACTCTTATAATTCATTCGATCTT
AATTATTTTAAGTTATCATATTTATTTGTAATGACAGTCATTAAGTCATCAATGTGAACTTCTTCGCTAT
CACCTGTTAAACGTTCTTTAACTTCTACAATACCTTCCGATGCACGTTTACCAACAACAATTCGCAGTGG
TAAACCAATTAAATCGGCATCATTAAATTTGACACCTGCACGTTCCTGACGATCATCGTACAACACATCA
AATTTAGTATTAAATTCAGCATATAGTGCATCTGCTAGTTCTCGTTGATCATCTTTCTTAGGATTAATAG
AAATTAAATGTAAATCAAACGGAGTAACTGATTTAGGCCAAACAATTCCATTATCATCGTGATTTTGTTC
AACAATCGCACTTAGCGTTCTAGAAATTCCAATACCGTAACAACCCATAATTAAAGGTTGGGCTTTTCCT
TGGTTATCTAAGAATGTAGCATTCATTGATTCTGAATACTTAGTACCCAATTTGAATACTTGACCAACTT
CAATACCTTCAGCAAAATGTGCAACGCCTGAACCATCACTTAACTTTTCGCCTTCTAAAATAAAACGGAA
ATCGCCATATTCATCAACGTTGAAGTCTCTACCTACATTTACATTAATTAAGTGATAACCATCTTCGTTA
GCCCCGACAACTAAATTATTTAAATCTTGCACAAAATTATCTGCATAAATTTTGATTTCTTTATCAATTA
CAGGACCTAGTGAACCAGGATTTGCACCAACTAAATTAACAATTTCGTCTTGTGTTGCTAATTCAATATT
ATCTGTGCCGAAATAAGATTTTAATTTAATGTCATTAATTTCATGATGTCCACGCACTAAAACCATAATA
TATTCGCCATCAACTTTGAAAATCATCGTTTTAACGATTTCATCTACTGGTCTACCTAAGAAGTCTGCCA
ATTCTTGCGCAGTCTTAACATTTGGTGTTTCAATTTTTTCTAAAGGTTGCACAGTAGTATGCTTATGATT
TGGTTCGTAAACGACTTCTGCTTTTTCGATGTTAGCAGCATAGTCACTTTCTTTACTGTAAACAATTGTA
TCCTCACCGATAGCACTTAATGCCATAAATTCATGTGTATGGCTACCGCCAATAGCACCTGAATCTGCAA
CTACTGGTCTTGCGTTAATGCCAACTCTCTCAAAAATACGGCTATACGCTTGATACATATCTTGATACGT
TTGATCTAATGATGCCTCGTCAGCATGGAATGAATACGCATCTTTCATAATAAATTCACGACCACGAAGT
AAACCAAAACGTGGTCTCTTTTCATCACGGAATTTAGATTGAATTTGGAATAATGTCATCGGTAATTGTT
TGTATGATTTCAATTCATTTCTTACTATTGATGTAACTAATTCTTCATGTGTTGGACCTAATGCAAATTG
TCTTCCATGTCTATCTTGTAAACGCATTAATTCTGGGCCATATGCACCCCAACGTCCTGATTCTTCCCAT
AATTCAGCTTGTTGTAACGCTGGCATTAAAATTTCAACAGAATCGATACGTTCCATTTCTTGTCGCACAA
TTGCAGTAATATTATTTAACACACGTGTTGCTAGCGGTAAATAACTATAAATCCCACTTGTACTTTGCTT
TATCAAACCCGCTTTCAATAATAAACGATGACTTTGTGCTTCTGCTTCTGATGGCACGTCACGCATCGTT
GGTATAAAAACTTTGGATTGCTTCATAATTATTTATCCTCCTAAATTATAAGAAATATCGTCGAATATCA
TTCCACGTTACTAATATCATAATAACGACCATGAAAATGGCACCAATAGCAATAATCGTTGTTTCCGCTT
TTTTATTAACTGGTTTTCTGAAAATCGCTTCATATATAACAAATAAAATACGACCACCGTCTAGTGCAGG
AATAGGAATTAAATTCATAATACCTAAGTTTACACTTAATAACGCAGTGTATCCAATTAAGCTAATGATA
CCCGCTTTAACAACTGAGTCTACGTTATGATAAATACCAACCGGACCATTTAACATATCAAACGAGAATC
CGCCCGTAAATATACTAGCCAACATACCTACTACAGCTGTAAAAATTAGTGTACTACCTTTCAAAAAGCT
TTCAAATCCATATACAATTGGTTTGAAGAGCGTACGTTCACTCGCTGGTTGGAATCCGAGAACATACTTC
GTCTCTGAACTTACTTTAGTCAGTTTTCTTTCAGTCTTTTTAGGTGTTAATTCAACCGACTTTGTTTTAC
CATCACGTTCAAATTTAACAGTTGTCTTATTATCTTTAACTTTATCTAACGCCTTATCAACATCATCAAA
TTCAGATATTTTATATTTGCCAATTTGGACAATTTTATCGCCTTTTTGTAAGCCTGCTTGTTGAGCTGGA
TACTTATCTGCGACTTGTTCTACAGTAGACGTAGGTGTACCTTGATAATATGCAAGACCAATAAATAGGA
CTAAAGCTAATATAAAGTTAAATAACGGTCCTGCAAATAATGTTAAAAATTTCGGCCATGGCTTTTTATG
TGCAAATTGTCTGTCTCTCGGAGCAATTTGAACTAAGCTACCATTTTCAACAAAGAAAGACTTTCTAGCA
ATTTTAAAATGATGTCTTTCGTTATCATAAGCAGTGATACCTTCTATGAATAAGTCATCTTTAAAATCAC
ATTTTTTAACTTCGATCGCTTCAATTTGTTGAAACTTATGATGATCATCTAATATGATATGTGTTATTTC
ATTTTCTTCATTCAGTTTAATTTTAACGTTCATACCAGGCTCGACTGGTGGTTCTTCTAAGCCATCTCCT
GCCATACGAACATATCCACCAACAGGCAATAACCTAATAGTGTAAAGTGTTTCATTTTTTCTAAAACTAA
AAATTTTTGGCCCCATACCGATCGCAAATTCTGGACACATAATGCCTGCTCTTTTCGCAAAAAACATATG
GCCATATTCATGAACAGTTACTAGTACACCAAAAACAATAATAAATGCAATTATTGTAACTAAATAGCTC
ACTCGCTACACCTCGATTGTTTATAAATTTCTTTTATTTTAAAAATGATTGCTGTATACGTAACATAAGT
CATTATAATATGATACTGACAAATCACAAAATATAACGTCTAATTTTCAAAGTTAATATTGCGTATAATT
TTCAAAAGGAGTTCTGAGATTCATTAAATTATCTCAGCAACTCCTCTTTACGTTTATTGATTTGTTCTCA
GCATTAAGATTGTATTAATAAAATATTTAATAATGGTAACACAAACATAAAGCTGTCAAATCGGTCTAAA
ATACCACCGTGTCCAGGTAGTATTCGACCTGAGTCTTTAACGCCGAAATGACGCTTAAATCCTGATTCCA
CTAAATCACCTAATTGACCAAATAAACTTAAAATCAATGTCACTCCTAGTAATATCCATACATTCATATT
GAAATCTACAAAATATAACATTGCAAGAGGCACTATCAAACTACAGAACAAGCCACCTATGAATCCTTCG
ATTGTTTTATTCGGACTTATTACTGGCCAAAGCTTATGTTTACCCATCATTTTACCAAATAAGTAAGCCC
CTGTATCTGTAAGCCAAACAATTAAAAAGGCATATAATATGTAATGTAATCCTTCTGATCTCGTTTCATA
AAAGAACATAAAACCAATGCCTACATAAGCCACAGACATTAAGCAAAATGCAGCATCCATAAAACTAAAT
CTGTTTTTAGATAAGACAGTATAACTTAATACAATAAAGCTCATTGCAATTAAACTTTTTAATTGAATTA
CTTGTACCCATGGCCCTGCATGTTGTGGCAACATAATGATGATAAGACCAACTGCACTAATTAAACCAAG
AACTGAAACAAATTTAATCATATTCATATTCAACAATTCTTTTAATGCAATCAATGCTAATATATTAGCA
AATATCATTAACACAAGGCCGCCTTTTAACAAGATAGGCAAGAATACGATTAAGGCAATAATAGCTGTCA
GCGTTCTAACTTTCATACTATACTACTCCTCACTCAATCCGCCAAAGCGTCTTTGACGTGACTGATAAAT
TTTTATACATTTAATTAATTCATCTTCGTCAAAGTCAGGCCATAATTTTTGATTAAAGATAAATTCACTA
TACGAAACTTGCCAAATCAAGAAATTACTTATTCTTTGTTCTCCTGAAGTACGAATTAACAACTCTGGAT
CAGGATAGTCTTTTGTCATTAAATGATTGTTTATATATGTTTCATCTATGATATCACTATTTAAACCTTG
TTGATGAAGCTCGTCAAACATATTTTTAATACTATGAACAAGTTCTGCTCTGCCACCATAATTAATTGCA
AATATTAATTTTAAGCCGGTATTATTAGCTGTCTTTTCTTTAGCATTATTAATTGCTTCTATCGTTGATT
TTGGCAACTTATCAGTAAATCCAATTGTTTCAACTTTGACATTTTTTTCAATTAGTTCCGGTAAAAATGT
CTTTAAGAAATTGACAGGCAAATTCATAATATAATTTACTTCACTTTCAGGTCTTGACCAATTTTCAGTG
GAAAAGGCGTATAAAGTTAAGTACTTAACACCAATATCACTAGCTACCCTAGTAATTTTTTTTATTGTTT
GCATACCTTCGTAATGACCTTTAATTCTAGGCATTTTTCGCTTCTTAGCCCATCGCCCATTACCATCCAT
AATAATAGCGATATGTTCAGGTATATTAGACGAGTCTAATTCTTCATTATAATTATTTATAGTGTTCTTT
TTATTTATTAGCTTTTTAAACATGGTCTTTCCTCCGAGCCTGATCATCTCTGTCATATAGTATAAGTTAC
TAAACAATCATTATCATTTTATCATACTCATTTAATGCATTGAATAAGCAAATAAAAAAACTGTACCAAA
GTCTGACTCGGTACAGTTTACACCAGAAATGTGACATACATACTGAGGTTAAAAATTACATAACTTTATT
ATAGCAATATACCTAATGCCTATTATTTATAAAGTATATGTTTAATTAACTTGTTTAAACACCATTTTTA
TGCTCATTGTGAATTTAAATTATCACATGCATCTTTGATTTAATTAAACATGCCCATTTTAAATGTTACA
TTATTGTTTAATACTGGCATTTTAATATGTCATTGTATATTAGTTTTATACTGACATAATATCTTTTTCT
TTATCAGCAATCATTTGATCAATTTCTTTTATTGAATTGTCTGTTGCTTTCTGAACATCTTCAGTACCAC
TTCTCAACTCATCTTCAGTAATGTCGCCATTTTTTTCATCTTTTTTCAACTGATCATTCATATCACGACG
AATATTTCGAACAGATACTTTAGCTTCTTCACCAATTTTCTTAACATCTTTAACGCGCTCTTTTCTACGC
TCTTCTGTTAAGGCAGGTACTGCAATACGTATCACTTCACCATCACTTGTTGGGTTGACACCTAAGTTAG
CCGCTATTATCGCTTTTTCGATGTCAGCTACAGAAGTTTTGTCGTATGGAGAAATAACAAGTAAACGTGC
TTCTGGAACATTGATGCTTGCTAATTGTTGTACAGGTGTTGGTGCACCATAGTAATCAACTGTTACGCCG
TTTAATAAATTTGAATTAGCTCTTCCTGCACTGATATTAGCTAATTCACGTGATAAGCTTTCGATTGATT
TTTGCATTCTTGATTTAGTTTCATTAATAATGTCACTCATTATTTTACACCTCTAAATTTATTTTGTAAT
TAACGTACCTATCTTTTCACCCATAACAGCACGTTTAATATTCCCTTCTTCCATAATAGAGAAAACAGTT
AACGGAATGTTATTATCCATACAGAATGAGGATGCTGTTGAATCCATTACTTGTAAACCTTCTTGAAGCA
TTTGAATATGCGTTAAATGTTCATATTTTACCGCATCTTTGTTTACTTTAGGATCTGCAGAATATACACC
ATCCACATTATTTTTGCCCATTAAAATAACATCTGCTTCAACTTCTGCAGCACGTAATGCCGCTGTAGTA
TCTGTAGAGAAGTATGGGTTTCCAATACCTGCAGCAAAAATAACTACACGTTTCTTTTCTAAGTGTCTAA
TTGCACGACGACGAATATAAGGTTCAGCCACTTGCTTCATTTCAATAGATGTTAATACTCGTGTATCACA
ATCCAATTGTTCTAAACTATCTTGTAATGCTAAGGCATTCATTACAGTTGCAAGCATACCCATGTAATCA
GCAGTTCCACGGTCCATACCTAAGTCACTACCTGTTTTACCTCTCCAAATGTTTCCGCCACCAACGATTA
CTGCGATTTCACAGTCCATTTTAGCAACTTCAGCCACTTGCTCAGCAACACTTTTAATAATTACTGGATT
TATGCCAAATCCTTTTTCTCCAGCTAACGCTTCACCACTTAGTTTCAAAACTACACGTTTATATTTAGAA
ATTTGAGCCATTTTCTTATCCTCTCTATCGTGAATATATGTAACATATACAAGTAAAGAAGACACAGTTG
TCGTTTTATTAGAATGATTTACATTTTAATAAAGCAACATTAAAGGTGTCTTCTTCCTTGTTTTACTTTA
TGACAGATTATTTCATTTGTCCTTTAACTTCATCCGCAAAGTTTTCTTCGCGTTTTTCCATACCTTCGCC
TACTTCATAGCGTACGAAGTCAACAAGTTTTCCACCTTTTGTTTTTAAGAAAGCTTCAACTGTTACATCA
GGGTTTTTAACGAAGTCTTGATCTACAGCACAAATTTCTTGTAAGTATTTACGTAAACGTCCTTCCACCA
TTTTTTCAACGATGTTTTCTGGTTTACCTTCATTTAATGCTTGTTGTTTTAAAACTTCTCTTTCGTGGTT
GATTTCTTCTTCGCTAACTTGTTCAGAAGAAACATATTTAGGGTTGATTGCAGCGATATGCATAGCAACG
TCTCTTGCTGCTTTTTCGTCAGTTGAACCTTCAACAACTGTTAATACACCAATGCGTCCACCCATGTGTA
AGTAAGCGCCGAAAGCATCGTTATCAGTTTTAGTTCTGATAGCAAAACGACGAACACTTAATTTTTCACC
GATTGTTGAAATTGCTTCTTTAATTCTTTCATCAACTGATTTACCATTTGGTAAAGTTGTTTCCATTAAA
GCTTCAACAGTTTCAGCTTTTGTATCTAATACTTGATTAGCGATTTCTTTAACTAACTCTTGGAATCCTT
CGTTACGAGCAACAAAGTCTGTTTCAGAGTTAATTTCAACGATAACTGCGTCGTTACCTTTAGTTTCTAC
ATGTACTAAACCTTCAGCCGCAATACGGTCTGCTTTTTTAGCTGCTTTAGCAATACCTTTTTCACGTAGG
TAATCAATCGCTTTATCGATGTCACCATCAGTTTCAGTTAGCGCTTTTTTACAATCCATCATACCCGCGC
CAGTTTTTTCACGTAATTCTTTAACAAGTTTTGCTGAAATAGTTGCCATTCATTATTCCTCCAATAAGTT
ATCATTTTATATATTATGATTTTAGCATTATTATAGGCAAGATTGCCAATACTCTAATTGAATATTTGTA
ATTTGCCTCGATTTTCTTTTTAAAAAAGGTGATAAGCATTAATATCTTATCACCCATTTAAACTATATCT
AAGTCAGATTCAACAGTTGATTATTCTTCAGTTGCTTCTGTTTCTTCTGATTTTTCTTTTTCATCTAAAT
CGATGTTTTGTTCTGCAGCTACTTCTTCATTAGAAACGCCTTGTTGACCTTCTAAGATTGCATCTGCCAT
TTTAGCAGTTAATAATTTAACCGCACGGATAGCATCGTCGTTTGCTGGGATAACGTAGTCAATTTCGTCA
GGATCACAGTTAGTGTCAACGATACCTACGATAGGAATATTTAATTTACGAGCTTCAGCAATTGCATTAC
GCTCTTTACGTGGGTCAACTACGAATAATGCTTGAGGCATTGATTTCATATCACGAATTCCGCCTAAGAA
TTTGATTAAACGGTCGTATTCTTTTTTAAGTTCTACTACTTCTTTTTTAGGTAATACTTCGAATAAACCA
TCTTCTTCCATTTTTTCAATTTCAGAAATACGTTTGATTCGTTTTGAGATCGTTTTATAGTTAGTTAATA
ATCCACCTAACCATCTTTGGTTAATGTAGAATTGACCAGCACGTTCTGCTTCAGATTTAACTGATTCTTG
TGCTTGTTTTTTAGTTCCTACGAATAAGACTTGTCCACCATCTTCTGAAACTTGTTTCAAGAAGTTGTAT
GCCTCGTCTACTTTTTTCACTGTTTTTTGTAAGTCGATGATATAAATACCATTTCTCTCAGTGAAGATAT
ATTTTTTCATTTTTGGGTTCCAACGACGTGTTTGGTGACCGAAGTGAACACCCGCTTCTAGTAATTGTTT
CATTGAAATTACTGCCATTATAAATTCCTCCTATTGGTTAATTACCTCCATAGCAAACTATTGTAAAGAC
AATATATAAATATTGCACCCTTTACACAATCACGTTTGATATGTGTGTATTGGCTTTATAGCCGAAAATA
AATATAACATAATGCCGTGTCTAAAGCAAATGTTTTTCAAGCATTTTTTCATAAATTTAAAGGTAATTCT
ATCAAGTTAATGTGAAATATCAATTTGATTGAAAATTAGACAAAAATAAAGAAATGACTTCAACATAATC
ATCAAAGTCATTTCGTTGACTACTGCCAAGATAACATCGTCACGACTAGGACATTGAATTATGTCCCAGA
CTCATCGACCTACTTACTTTTTTCTAATTCATCTAAGAATTTTTCTTTTTTAACTTTAATAAAAGTACCT
TTCATTCCTAAAGAACGTGATTCAATTACACCAGCACTTTCTAATTTACGTAGTGCATTTACAATTACAG
ATCTAGTAATACCAACTCTATCTGCAACTTTTGATGCGATTAATAGGCCTTCCGTACCGCCAAGTTCTTC
AAAGATATGTTCAATCGCTTCTTTTTCAGAATAAGATAATGAATTAATTGCCATTGTAATAGCAGCTTTA
TCGCGCGCTTCTTTTTCTACTTCACTATGCTTCTCACGTAAGATTTCCATACCAATAACTGTAGCAGCAT
ATTCACCTAGTACCAAATCATTTTCATTAAAATCATCATGTACTCGACCAAGTACTAATGTACCTAATCT
TTCTCCTCCACCTAAAATTGGGAAGATAGTTGTACGACTATCTATGAATAATTCTCTGTTTTCAGGTGGG
AAAACTGTTAATACATTGTCGATATCAATATTTGATTCTGTTTGTTTAACTTCCATTAATCGTTCTGTAT
ATTCACTTGGAATATGTCTTTCTTCCAACATTTGAATAATTCTTTGACTTTTTAATAATTCATTTAGACT
CGATCCTAAAATTTTACCTCGACGCGATACAATAAATACATTTGTTACAGTTACGCTACTAATCGTTTGT
GCTACATATTTAAAATCAACCGCAATACCTTTGTGTTTTTGAAGTAACGTGTTTAACTCTCTCGTTTTAG
ATAATAAGCTCATGAATTTTTCTCCTTTTGTATATTTTTATAGAATAAATGCACTTAAATCTTTATTTGT
TGAAATTGATTTTAATTTATCATCAACATATTGTGGGGTAATATCTACAACTGCATTCGGCATACTTGGT
GCTTCGAATGATAAATCTTCTAACATCTTTTCTAAAATTGTATGAAGTCGACGTGCACCAATGTTGTCTG
TATCTTGATTTACTTGATAAGCAATCTCAGCTAAGCGAGTAATTGCTTCATCGGTAAAGTTTACAGTAAC
TTCTTCTGTTTGAAGCAATGCTTCATATTGTTTAATTAATGACAATTTTGGTTCTGTCAAAATTCTTACA
AAATCTTCTACCGATAAACTATCAAGTTCAACTCTAATCGGAAAACGACCTTGCAATTCTGGTATCAAGT
CACTCGGCTTAGATACATGGAAAGCTCCAGCACCTATAAACAGCATATGTTCAGTATTCACAGTACCATA
TTTGGTTTGAATAACGCTACCTTCAAGTATAGGTAAAATATCTCTCTGAACACCTTGTCTTGAGACATCT
TGACCACTATTATGATTATTCGTCGCAACTTTGTCGATTTCATCTATAAAGATGATACCCATTTGTTCTG
CTAATTCAAGCGCTTCTTGGTTAGCGCTTTCTTGATCAATTAGTTCATCCGCATAACTATCAGCTAAGAT
TTTCCTTGCCGTCTCAACAGCAACTTCTCGCTCAACTTTCTTTTTAGGCATTAATTGATTCATCATCTCT
TGCATTTGCTGATTTTGATTTGTACCTAGCATACCTAAAGCACCAGGATCTTGTTCGACTTTAATTCTTA
CCTTTTCTTTTTCAAGTTTGCCTTCTTCTAATTGTCTCTTAATTTCAGAACGTTTTGTTTTAATTTCCTC
AGTAGGTGGTTCTTCTTCATCTTCGTTATTTTGTCCGAAATTTGGAATTGCACCTCCGAAAAGTGACTCT
AAAGGATTATTCGTTTGAGACGCTTTCTTTTTCATACTTGGAACTAATAACTTAACAAGTTTTTCATTGG
CCTTAGCTGTTGCTTCATCTTGTACCAATGATTTTTTCTGCGCCTTGACTAATCTTACTGAAACATCAAC
AAGATCTCTAACCATACTTTCAACATCTCGTCCTACATAACCTACCTCAGTAAATTTAGTAGCTTCTACT
TTTATAAATGGCGCGCCGACAACTTTGGCCATTCTTCTTGCAATTTCAGTTTTACCAACGCCGGTTGGTC
CAATCATCAAAATATTTTTAGGTGAAATTTCTTGCTTTGATTCCTCATCTAATAAACTTCTTCTGTATCG
ATTACGTAGGGCAATTGCCACTTTACGTTTAGCATCATTTTGTCCAACGATGTATTCATTTAATTTAGAT
ACGATTTCTTTTGGAGTTAATCTTATTCCAGCTGTATCCATTAATTTCATTCCTCCGTCTTTTAACTAAA
ATTAATTGCTCGTAATTATTTATCGTTCTCTGATTATTATAGTGTTTCGACAACAATATTATCGTTGGTA
AAGACACAAATATCAGCCGCTACTTTCAAGCTCTCATATGCCATTTCTTCAGCAGACAAATGCGATGCAT
GGCGTTTCAATGCACGTCCTGCGCTTAATGCGTAGTTGCCTCCTGATCCAATAGCGATAAGGTCATCATC
TGGGGCAATAACTTCGCCAGTTCCACTGACAACTAAAATAGCATCTTTATCCATTACAATTAGCATAGCT
TCTAATTGACGTAATTGTTTATCGCCTCGCCATTCTTGTGCCAATTCAACAGCAGCTCTTTCTAAGTTAC
CACTAAACTGTTGTAATTTTGTTTCGAATTTTTCAAATAACGTAAACGCATCTGCTACACTACCTGCGAA
ACCAGCTAACACTTTACCTTCATATAAACGTCGCACTTTTCTTGCCGTTTGTTTCATGATGACTTGTTGA
CCAAGCGTTACTTGCCCATCTCCAGCCATAGCTGCTTTCCCATTATGTCTTACAGCATAAATTGTTGTTG
CATGTAATGTTGTATTACTCATGTTTCATTCTCCTTTTTCGCTCGAGGATGTGCATTTAGATACACTTTT
CTTAATTGTTGGTTAGATACGTGTGTATATTTACCAGTTGTTGACAAATTAACATGACCTAATAACGATT
GTACTGTTCTTAGGTCTGCACCTTGATTCAATAAATGCGTTGCAAATGTATGTCTGAGCTTGTGGGGATG
AATCTCACTTACGCCTGCTGTTCGTTTAACAATATTATTTAAAACATATCGTACACCGCGTTCAGTGATT
GCTTCACCCTTCATATTTACAATAAGAAAATCATGATTGCATGACTGAATTGGTTTGAAATGTTCTAAAT
AATTTTCGATGCTTTGTCTACAATAAGCACCAAACGGTACAAAGCGCTCTTTGCTCCCTTTTCCTAATAC
GGTAACACCATTCGCGTAAAAATCTATATCTTGTTTTTTAATATTAACTAATTCCGAAACACGGATACCT
GTAGCATATAACAATTCAAGAATAACTCGATCCCGTAAACTTTTTGAAGCGTCCTCTTCTACAGTTTTAA
ATAACGCTTCCATTTCTTCTTCGTAAAAGAATTGCGGAAGATATTTTTCTTTTTTCGGATGTACTAATTG
AACAAATGGATTAATAATGTTCTCATCAAGCGTCATCCAATATTCATAGAAAGTTCTTAACGTTGAGATT
TTACGAGAAACAGATGTTCTTTTCAAATGATTTGAATATAAATAGCTCAAATAATTTCTAGCATCTCTGT
ATTCAAAAGTATTCAACTGTAAATGTTCTTGTTCTAAAAATTGATTAAACTGAATTAAGTCATCTTGATA
TGATTTCAATGTATGTTCCGAAAAATTCCGTTCAACTTTCAATGTATTTAAAAACGCTTCTTGAATATGA
TTCAATACATTTACCCTCCATCAATAAGAATTGTAGCATATACAGCAAAGGGCTTACAGTAATTTGATAA
TCAATTCTAAATCTTTTGAGAATTAAATAATTGTAACTAATCGGAAAACCTGTTAATTAGAATACCTCTT
TTTTAAATTAATTACTAAAAGTCTTTATTAATAGCCTTGCCATTTATTATTTCGTTGTCTTTTAAATAAA
GTTTATTTAAAACATTCTCTTACATGTTACATCAATCAACTTATTGCGTGTTATTTATTTAGATATTTTT
TGAATACGAATTCTCAATTGTCAGAAATACGTAACAATTCCAAAATTAAAAAGACTAGGATAAGTATTTT
CCATTTAGAAAGTCATTACTTACTCGTTGATGACTTAAGAATGAATAGCATATCTAGTCTTTCTAACTAT
TTTATAAAGTTTTTTTGAAATTTTCTAAGTAATCCAAAGCTCTATTAGCTTGTGCTTCATAGCGTTCTTT
TTTATCTTTAATTCTAGTTTCTAAAGATGGTAATAACCCGAAGTTAGCATTCATAGGTTGGAAATTCTTA
TTGTTTTTAGCATGAGAAATATAGTAAGCCATACTTCCAATCATAGTTTCTCTCGGAAATACTACCTCAC
CTTTGCCTAATATTTTATGCGCAAGATTGATGCCTGCAACTAAGCCGCTAGCTGCGCTTTCTACATAACC
TTCAACACCAGTCATTTGTCCCGCAAACTGTATGTTTGGTTGTGAAATCAATTCATATTTCTCGTTTAAT
ACGTCCGGTGAGTTAATGAAGGTATTTCTATGCATCACACCATATCTAACAATATCAACATTTTCTAAAC
CTGGAATTAATTTAATAACTTCTTTTTGAGCTCCCCATTTTAAATGCGTTTGGAAGCCAACAATATTGTA
GAGTGTGCCAGCAGCGTCATCTTGTCTTAATTGAACCACTGCATAAGGACGTTTCCCCGTCTTTGGATCT
TCTAATCCTACTGGTTTCATTGGTCCAAATAGTAATGTCTTGCGTCCACGTTCTGCCATTACTTCAAAAG
GCATACAACCCTCGAAATATTTTTCTTTTTCAAATGAATTTACAGGCGCAACTTCAGCTTCTAATACTGC
ATCATAAAAGCGATTAAATTCATCCTCAGTCATAGGACAGTTTAAATATGCAGCTTCACCTTTATCATAA
CGGGACTTTAAGTAAACTTTATCCATATCAATAGATTCTTTTTCAATAATTGGAGCAGCCGCATCATAGA
AATAAAGTTGATCTTTACCAGTAATGTCCACTATTTCTTGAGCAAGGGTTTCTGTAGTAAGTGGTCCTGT
TGCGATAATTGTGTATCCATCTGGAATGGCATTAATTTCTTCATTAATAACTGTGATATTTTCATGATTT
TTGAGTGTTTCAGTAATATATCCTGAAAAATCGTGTCTATCAACTGCTAATGCACCACCAGCTGGAACTC
GTGCCTTATCAGCCGCTTCAACAATTATAGAATTCAATCTTCTCATTTCTTCTTTTAAAACACCCACACC
ATTAGTTAAAGCATTTCCGCGTAATGAATTGGAACATACAAGTTCCGCAAATTTATCAGTATGGTGCGCT
GGTGTTTGTTTAACAGGTCTCATCTCTATTAGATTAACTTTAATTCCTCTTTCAGCTAATTGATATGCCG
CTTCTGAACCGGCAAGACCAGCACCTATTACATTTACAGTTTGAGTCATTTCTATACTCCTTTTATTGTC
ATTTATGTCTTTTAATTATGTTGTTATGTTTATATTATCCGCACTTATTTAGATTAATCCATTACTATCT
TTAAAATAAGATTCACTAATGATTCTATTTAACAATCTTAAAATGTCTCTAGGAAATAAAAATATTATTT
CTGCGCTGCCTCTTTATAATCGCAATTTGAACATATTACTTGTGTTGTCTTGCCTTTTTTATTTTCAACA
AGATATTGGTTACATTTTGGACAATCTCTTCCAATCGGCTTATCCCAAGAGATAAAGTCGCATTCAGGAT
ATTTCGAACATCCATAAAAGACACGATTCTTTTTAGATTTTCTTTCTACGACGTCACCATCATTACATTT
TGGACATTTAACACCAATAGACTTAACTATCGCTTTTGTATTACGACAATCCGGGAAGTTTGAGCAAGCC
ATAAACTTACCATAGCGCCCCATTTTTATAACCATAGGAGAACCACAAACTTCACAGTCTTCACCGGCTG
GCTCATCTTTGATTTCAATCTTTTCCATCTCTTCTTCAGCACGTTCAACATCTTGTTTAAAGCTACTAAA
GAAACCGTCGATTACTTTTCTCCATGTAATGTCGCCTTCTGCAATCTTATCAAGTAACGTTTCCATATTC
ACTGTGAATTCCACATCAATAATCTCTGGGAAGTATTCTTTCACTTGTTCATGAACTATTTCTCCCAACT
CAGTAGGAACAAAACGCTTACTTTCTAATTTGACATAGTTACGCTTTTGAATCGTATCTATTGTCGGTGC
ATAAGTTGATGGTCGCCCAATTTTCAATTCTTCTAGTGTTTTTACTAATCTCGCCTCAGTATATCTAGGA
GGTGGTTGTGTATAGTGTTGAGCTGGTTCAATTTGAGTTGCTGTGACTTTATCACCTTGCTCTAATTTAG
GCAGTTTATTTTCCTTTTCGCTATCACTATCATCTTTAGTTTCTACATAAAGTGTCATAAATCCTTTGAA
CTTGATTGTTTGACCATTCGCTCTAAATTTAATGTCACCTTGTGTTATGTCTAATGAGACTGTATCAAGT
ATTGCTGGAGCCATTTGACTAGCAACAAATCGTTCCCAAATTAATTTGTATAATCGGTATTGGTCTTTCG
TTAAAAATGACTTCATATCATCTGGCGTACGCATAGTACTTGAAGGTCTAATAGCCTCATGGGCATCTTG
GTCACCTTGTTTCCCTGATGCTTTACGTTTAGAAGTGTAAGATTCACCGTATTTATTAGTTATATACTGT
TTTGCTTCAGCTTTGGCAGTATCTGAAATACGTGTAGAATCGGTTCTCATATATGTTATTAAACCAATCG
TACCTTGTTTTTTCAAATCTATACCTTCATATAATTGTTGTGCGACCATCATTGTTTTTCTAGCTTTAAA
GTTTAATTTACGTGCCGCCTCTTGTTGTAATGTAGAAGTTGTAAATGGGTTTGCTGGATTACGCGTTTTT
TCTTTTTTAGTCACGTTTGTAATTTCGAATTGATCTCCATCTAATGCAGCTGTAATTTTCTCAACATCTT
TTTTCGTTTTTAATTTAAAAGGTTTATTTTTATAATGAAGGAATTTAGCATTGAATTTTGATTTTTTGTA
TCTAAATTCTCCTTCAATAGTCCAATATTCTTCTGGTTTAAAGTTTCGTATTTCATTTTCACGGTCAATG
ACTAAACGAAGTGCAACAGATTGAACTCGACCCGCTGACAACCCTTTTTTTACTTTTTTCCATAGAACTG
GCGAGATGTTATAGCCAACCAATCTATCTAATATTCGACGCGCTTGTTGTGCATCGACTAAGTTCATTTC
AATTTCTCTAGGATTTTTAAAACTTTCTTTAACAGCGTCTTTAGTTATTTCGTTGAAAACAACGCGATTT
TCTTTAGAATCTTCAAGCTCTAAAATTTTTGATAAATGCCAAGCAATTGCTTCACCTTCACGGTCGGGGT
CACTTGCGAGAAAGACGTTTTTCGCTTTTTTTGAATGTTTTTTCAATTCTTTTACAACAGGACCTTTTCC
GCGTATTGTTATATATTTTGGTTCGTAATTATCTTCAGTGTCGACACCCATTTGACTTCTTGGTAAGTCT
CTGACGTGTCCCATTGAAGCTATAACTTTATACTTCTTACCTAAATACTTTTCAATGGTTTTTGCTTTTG
CAGGCGATTCAACAATGACTAAATTATCTGCCAATGTCATTTCCCCCTCGCTAATCTAATTACTAAAGAT
AAATGATAAACGCTTAATTTTGCTTTTGTCAACGTTTTATATCTAAACAAATCATTTTCCCTGTCTATTT
TTTATAGATTTTATTAAAAAATAAATTACAAAGGGTAACAAAAGAAATATGAAGCAACTCGTTATTTTTA
GTTTTAAATATAGTAGTCTTCAAATATATCATTAGCGTTTAATACTACCTTAGCACCTTCTTGGATACGT
AATAAATTACCTTTTGTCATAGGATTAAACATAGATCCAGGTAAAACATAAACATTTCTATTTTGCTCTA
ATGCAAAATCTATCGTGATGTGACTGCCACTTTGTTCCTTAGCCTCAGTAATTAAAACCCCTTTTGACAA
ACCGCTGATAATTCTATTGCGCTCAGGAAATCTATATTTAGCAATTGGTGTATGTGGTGGATATTCGGAT
ATAACTAAACCTTTTTCTTCTATTTTATTTCTTAATGCTAATGTACTTTTGGGATAATGTGTTTGATGGC
CAAAGGCTAAAACTGCTATTGTAGGGAGATTGTATTTTAAAGCTATTTGATGTGCCATTGCATCAGCTCC
TTGAGCAAGGCCGGAAACAATTGTTAAATATTTGCTTTTATCATTTGATAATAAAAATTCTAAAGACTGT
TGGGTATAACTTGTAGAATCTCTTGCACCTACTACTGCCAAATGATGCATATTATTTATTAATTTGATGT
TCCCTTTATAGAAAAGAAGTAATGGAAATTGATATATTTCTTTTAATAGCACTGGGTATTCAGTATCCAT
ATATGTAATGTAACTTACTTTTAATTTCTGCAGTTCTTTAATAATATCGTTATGATCAAGTTTTATAAAA
GCATAGTATTTACGTAATAAATGAACATTTTCTTCCCTATTCACCCATTCACATAAATAACTATCTTTTT
TTCTGCCCCCCTCTTTAATTACATTAGGATATGCCATTAAAAATTGATGAATTTGTTTAGTCGAAAAGTG
TGCCCAGTATAACTTAAGCAAAAATAGTCTAATCAATAAATCAACTCCTTTTTTAATCATACAAAATCAT
ATTCTATTTTTGTTTTACATTTCTAATACAAAAACATTCTCGATGTAATGTTATTTTAAGGAGTAAAATA
CCGACTTAAAAAGTGAAAAGTATGTTGGAAAGAATTTTAAATTTCAATTTCCAACATACTTTATAATCAA
ACCTTATAAATAAGTTTTGCAAATTTATATAGAATTGGTCTTACTGGTTTGATGAAATCACCAATTAATT
CTTCAACATGTGCATTAAAACCTTTTTTAAATTGTTGTACACCAAAATCATCCGCCTCATTACTAAAGAC
GCCTGTTATTCCATAAAAATTATACCTATTAATATTATGTGATTTTGCATATTTTATCATATGCCATTGT
AGATGATATGCGCCCATATACTAATTATATTTAGGATTTGATCCACTTGATAGATAATAAACTTCATCAT
CAGTACATATAAATAAAGCAGCAGCTAAATCCAAAACAGGCCCATCTTCTAATATTAGTTCTTCGGTTTT
ACTAATTCTATTATTAATACTAGATAATTGCATATTTAACTGATTTAATTTTGATTTATTCTTTTTAGAA
TTTGGATTTTCATTTAATGCTCTGTTCACAGTCATCATTTCATTTTCGATTTTCAATAATTGTATTTTTA
ATTTATCTTGATATTCATTAAGATCTATACAAGCTATCTTTAACTTTGCCTTATCTTTATATATTTCTTG
CATTCGTTTAAAATAATCTTCATTCATGAAATGAAAACCATGTTTTTCTTCAGCCATTTGAAACAATTTA
TAAAATCGATTTGTTTCTTCAATAGATAAATCTTCAACCTTAACACCAATCTCAATAGTCTTTTTTATAT
TTCTTCTAGTTTGGTATTCCATTTCTTTTAAAAGTTGATTCTCATCTTTATCTTTTAATCCAATACAGAA
ATCCACCTAATTTGACTTTTATTTGAATATCCTGTTGTATAACCTTGATGGAGATACCCAATTTTTCCTA
GCATCTTTACTATCACTGAATTATTATAATTCTTTATTATCCTACCATTTGCATCTCTTAAATTCTCTAT
TAAATATGGATCAACAAGAATAAATACTCCTCTATTTTTATAAATGAATTTAGATAATTCTTTAAAAAAG
TAACAAACTAATTTAGCATCGAAATAATCAAGTAAAGGACCTCTATGAGAGTAGAAATATTTGTAGAATT
TAAAAATACGTGCCTCTGTTAATAAACATGCAGCTATAACTTCATTTTTATCATTCTTCACTCCCACAAT
ATGTGCTTCATGATTTATTTTATTTCTATAATTATATAATTCTATAGACTGTGTATAATGTTTGAAGTGC
TTTTTGGTGTAGTTGGTAAGTTCTTCTTCACTTAAAGTTGAAAATTTCATATTTCAATGTCCTGCCTTCG
ATTTAAATTATGCTTTTTTAAGTGGTCTAATAAAAATCATATCATTTTCATAATTATGAACAACTTTATG
TGCAACCTCTGCTTTACGCCATCCACCATTATTCCAGTTTTGATCTAAACTTTGGAACTTCATTAATTTT
CCATCATAATCACCATTTAAAAATGTTCCAATACTAACTTTTCTAATTGAATAGCGTACTTTACTTTGTT
GTTTATTCATGATGAAACATTCCTTGCAATAATATATAAATATTATAACATAGTGCGCTATATATTTTAA
TAAAAATTTGCTTTGTTTTATAAAGCTATTGAAGGAGGTAAAATAATTAACTTGCCTTTCCGAAATATGA
AAAGTGTACTAAAATTCATCGCACGACAAATAGCCCATTTCCGATACTTTTATAAAGTATGGAATGGGCT
ATAGCCATTAATATCATCTTTTAACTTTATTTATTAACTGTTAATAATGATTCATAAATACCTGCTTCTT
TAGCAGCTTCAATTAATGTTGAACCAATTTCTGAAGGTGTTGCCGCTGTTTTCACACCACAACTATTTAA
TGTTTTAATTTTCTCTTCAGCAGTACCTTTACCACCTGAAATGATTGCACCAGCATGTCCCATACGTTTT
CCAGGAGGAGCTGTTTGTCCACCGATAAAGCCTACAACTGGTTTTGTCATATTCGCTTTAATCCATTCAG
CTGCTTCTTCTTCAGCTGTACCACCGATTTCACCAATCATAACAACTGCTTTCGTTTCGTCATCTTCATT
GAATGCTTTTAAAACATCAATAAAGTTTGTTCCGTTGACTGGGTCTCCACCAATACCAACAGCTGTAGTT
TGACCAATACCTTCTTCAGTCAATTGGTGCACTGCTTCATATGTTAGTGTACCTGAACGTGATACTACAC
CAACATGACCTTTTTTGTGAATATAGCCAGGCATAATACCAATTTTACATTCATCTGCTGTAATCACACC
TGGACAGTTTGGACCAACTAAACGTGTTTTTCTACCTTGTAAGTAGCGTTTAACTTTAACCATGTCTAAT
ACAGGAATATGTTCAGTGATACAAATAACCATATCTAAGTCTGCATCAGCTGCTTCTAAAATTGAGTCTG
CAGCAAATGGTGCTGGAACGTAAATGACTGAAACCGTTGCCCCAGTTTCATTTTTAGCTTCTTCAACAGT
GTTGAAAACAGGAACGCTTTCAACAACTTGACCACCTTTACCAGGCGTCACACCTGCTACTATTTTAGTG
CCATAATCAAGCATTTGTTTTGTATGGAAAAGGGCAGTAGACCCTGTAATACCTTGTACCATTACTTTAG
TATTCTTATCTATAAATACACTCATCTTAGTGCTCCCATCCTTTCCTTATGCTTCTTTGACTAGTTTAAC
AATTTTTTGTGCACCTTCAGCCATTGTTGCTGCTGGTTCAATTGCTAATCCTGAGTCTTTTAAGATTTTT
TTACCTAACTCAACATTTGTACCTTCTAAGCGTACAACTAGTGGTAAAGTTAAATCTACTTCTTTTACAG
CTTCAACGATACCTTCTGCGATAACATCACATTTCATAATGCCACCGAAAATGTTTACAAAAATACCTTT
AACATTTTCATCACCTAAAATGATTTTAAATGCTTCAGTTACTTTTTCTCTAGTAGCGCTTCCGCCTGCA
TCTAAGAAATTGGCTGGGTTTCCACCGAAATGATTAATCGTATCCATTGTTGCCATGGCTAAACCTGCAC
CATTAACCATACATCCGATGTCACCATCTAATGCAATGTATGATAAATCATGTTTAGACGCTTCAATCTC
TTTCGGATCTTCTTCTTCTAAATCACGTAATTCTACAACATCTTTATGTCTGAATAATGCATTATCATCA
AAATTAATTTTAGCATCTAATGCCAATACATCACCATCAGCTGTTGTAACTAATGGGTTGATTTCTACGA
TTGAACAATCTTTTTCAATGAATACATTATAAAGTGCTAATAAGAATTTAGCAGCTTTGTTAACAGATTC
TTTAGGAATATTAATATTAAACGCAATTCGTCTTGCTTGGAATGGTGAAAGTCCGATTACTGGATCGATA
GTTTCTTTGAAGATCTTTTCAGGAGTCTTCGCAGCAACTTCTTCAATCTCAGTGCCCCCTTCTTCAGACG
CCATCAATGTTACTTGGTCAGTCGCACGATCAATAACGAATCCAACGTAATATTCTTTTTGAATAGCACA
ACCTTCTTCGATATATAAACGCTTAATTTCTTTACCTTCTGGACCAGTTTGATGTGTCACCAAAGTTTTC
CCTAATAATTCTTTTGCATATGTTTCTACCTCTGATAAAGATTTAGCAATTTTTACTCCGCCTGCTTTAC
CTCTACCTCCAGCATGAATTTGTGCTTTTACAACATAAACATCAGAATTTAATTCTTTTGCTTTCTCCAC
CGCTTCTTCAGCAGTAAATGCTACTCGTCCTTCTGGAACTGCAACGCCCATTGAACGAAATATTTCTTTA
CCTTGATACTCGTGGATATTCATCTTCCATCCTCCTGTTACTTAGGTTAAGTTCCCTTACAATTATAAAA
AATGTAAGCGCTATTGTAAACTTAAATGCTACTTTTTTATCATTTAATTGAATTTTACGATTTACAGTAA
CGATTTTATAGGTTCAAAGCTTTTTCTATGCTCTTTCATAATGCCAATATCATCGATTGCTAGTAAATGT
TGTTTGGTACCATAACCCGCGTTTTTTTCAAAACCGTATTCAGGATAATTTTTAGATAACTGTGTCATAT
AATCATCACGAAAAACCTTTGCCATGATACTTGCAGCTGCAATGGACACACTTCTTGCATCACCCTTGAT
TAAAGATACTTGAGGCAGTGCATTATCAAGCGTCATCGCGTCTATCAATAAATGCGTTGGTTGTACTGAT
AATCCATCAATAGCTCGCTGCATGGCGATTTGAGTAGCTTTATAAATATTAAATTCATCTATTTCTTCAG
CTGTCGCGATCCCATATGCAAAAGCAGTAACTTCATTTTTTAGTGCTTCATTTAATTCTAGACGTTTCGT
AACAGGTACTTTTTTCGAGTCATCAAGGCCCAAATAATTGTGATTTGAATTTAAAATTGTTGCGCATGCA
ACGACTGGACCTGCTAAAGGTCCTCTTCCAACTTCATCAATCCCACAAATAATAGCATTAGGATGCTCTT
TTAATATTTCATTTTCAAAGTAAGTCATTTCAACATACTTTTCTTTTAAAGCTTGTTCTTTTTCTAACGC
TTTTCTGCGCCTAGCTATGGCATTTTGAACACCTTTTCGCTCATCTAAAAAGCATTCATGATTTTCTAAT
TCTTCTATTGTATTAACCGCATTAATCAACTGCGTAACTTCTTTAATTGTTAGCGTCATTTGCTAATTCC
TCAGTCATATCTTTAAAAATATCAAAACAATAATTTCCTATTTTAGCATTTCGAATATCATAAATAATCA
GTTCAATGACTGCTTCGTAATCAATTTCATTACCACGTCGAATTAAGCCACGTTTTTTCCCTATCGCATC
AAACCACGCTATGATTTCTGCATCTTCAGGAACTTCAATATTATAATGTGACTTTAATCGCGCTAAATCA
TTTTGAATTAAAAAGTTTAATCCATAGATGGCAACTTCATCTAAGTGCACAATACTATCTTTTATCGCAC
CAGTTAAACTCAACTTCTTACCGACTTCTTCATCTTCAAATTTAGGCCAAAGTATCCCTGGTGTGTCTAA
TAGTTGTAATGCATTACCAACTTTAATCCATTGTTGTTGTTTGGTCACACCTGGTTTATTACCAGTCTGC
GCAATACTACGCTTTGCCAGTTTATTTATTAATGTGGATTTACCAACATTTGGAATTCCAACGATCATTG
CTCTTATCGCTCTAGGTTTAAGTCCTTTCGCTTTTTCGCGTTCAAATTTTTCAGCAGTCGCCTTAATTGC
TGCAGCTTCCACTTTCTTTAAATTTTTACCGTGCTTAGCATCCACTGATACAGGATAGTATCCTTTATCA
ATAAAAAATTGTTCCCATTTTGACATCTCATTTAAATTAGACATATCTTTTTTATTTAATATAACAACAC
GTGGTTTTTGGTTAATAACTTCATCTATCATAGGGTTTCTTGAACTATATGGAATTCTTGCATCTACTAG
TTCAAACACTACATCTACTTTTTTTAATTGTTCACTTACTTCTCTTTTGGCTTTCGCCATATGTCCTGGA
TACCATTGAATAACCATTCAATTCACCTTACTTTCGTCAATTCTTTTCTCATTATTAAAATCTATAACCT
GTTAATTATAGAACAAATTCATTAATTCAACTATATTTATTTTAACATTGTCACACTTCTTAACAATGCT
TTAGATTTAGGTAAAAGTGATTATTTCAAGTTTTCTACAATTAAAAATCATCATTTGTTAAATCTAAGTT
ACTTATTAAGTGACATTCATCTTTATCAGTATGACATTTTTATTATTCAATATATTTGTTTAATGATAAA
CTGAAAATGATCCAAAGTTTAAGTAACTATGATAAGGTATCTGTTCCACAGTCATCTTCGTCTTTACCTA
TCAAGAACCTCATTAACTTTAGTTTCAGTTAAACTTAATTTTAAATTTGAAAGTTGAGGATAATGTTGTG
TTAAAAAAGTGGCTAAATTCAAACGTCAAACAATTCTTTGTTATAACTTTCATTAGTGTAATATTAACGC
TTATTTTATTTTCTACTCATATCTATGATTATATTGTGAATGGTACTGTTTTTAGTGGGGCTGGAGATGG
ATTCCGTCAAATGATGCCATTTCAAATGTATTTGTATGAACATCTAAGTAGTTTTTCTAGTTTATATGAT
GCATCGTTTGGATTAGGTGGCGATTATATGAAAGGACTATCATATTATTATTCGCTGTCACCTTTAATGT
GGCTAAATTTTCTATTCATTAAAATAGGAGAAACGGTTGGTATATTTAATCCGACAACAATACATTTTTG
GCCGACAAACCAACTTATTATGGCTATGATACGAGCTATCATAACATTTGTCGTGACCTTCTACTTATTT
AAAATATTACACTTTAAACGCTCAACAAATATGATCGCTACGATTTTATACGGCATGTCAACTGTCGTTA
TATACTTTAATTTTACTTGGTCATTTTATGGAAATTTATTATATTTATTGCCATTATCGATTCTTGGTTT
GGAAAGATATTTTCAACAACGCAAAATCGGTATTTTCATTGTTGCGATAGCCTTAACACTATTTAGCAAT
TTTTATTTCAGTTATTATCAAGCTATTATTATAGGTTGCTACTATTTATATCGACTCATTTTCACTTACA
AATATGACATTGTCTCTAGAACACAAAAATTTATTTGCGTCATATCTGCTACAGTTTTGAGTGTGTTATC
AAGTGTATTTGGTTTATTCACTGGCATTTCTGCGTTTTTGGAAAATGACAGAAAGCAAAATCCCAATGTT
GATATACCGTTTTTGACACCACTTGATTATCATTATTTTTTCTTTAGCGATGGATTTTATATTACGATTT
CAATTCTTACTATCGTTGCATTATTGTCATTCAAACTGTATCGTTTTTACTTTTATAGACTTTTCGCAAT
AGTAACATGGATATTATTTATAGGTTCATTATCACAGTATTTCGACAGTGCTTTTAATGGTTTTTCATTT
CCAGAAAGGCGTTGGGTGTATATCTTAGCACTATCATCAAGTGCTCTTTGCGGATTGTTTATTCAACATT
TATCAACATTAAATATGAAATATTATTTAATCAGAACAATACCCGTATGCATCATCGCATTACTTTATGT
ATTACTATCACCGACACACCCACTTGCACTTATAGTAGGTATTATCCTGCTAATGGTGCTTGCCGTTATT
TTAAAATTTAGTTTATGGCGTTATAAAAAATTAACCGTTGCAATATTAGTATTAATCGTTATGATTCAAC
AAATCGTCATTTTAGATAACAACAAAAATATGGCAATCAAACCTTATCAACAATCAATATCAACGTTGAA
ACAACATGATTATCATAGTAACTATGTAAACCAGCTTATAAAAAAGATAAATCAAAATGCAACAGGCCCA
TTTAATCGCATTGATTATATGTCAGACTATGCATTAAATTCACCATTTATATATCATTATAATGGCATTT
CATTATATTCTAGTATTTTTAATGGAGACATTTTAAAATATTATGACAAGACACTCCAAATTAATATGCC
AATTGATAAAAACAGCACTTATAGACTACTTGGCAATCGTCAAAATTTACTATCACTTTGGAATGTTAAT
GATCGAATTAGAGTGAATCATGATGATAACTTACCATATGGATTTAAAATTAACTCTGAACACAAAGACA
ATAAAGTTCGTTGGATTCATTCTAAAAATACCATCCATTATCCAAGTGCACATATTACAAATAAGGTCTT
TTCCAATAAAGAATTAAAATCTCCATTAGATAAAGAACAAGCAATGTTGCAAGGGATTGTTTCTAACAAT
ACTAAAGATGTTAATACACATTTTAAAGCCAATAAAAATTTACTATCAGATTCAACAATTAAATTAAATA
GTGCAGCCTGGCAATCTCCTACAAAACATTTATTACAAGTTAAACAAAATAATGGTGGTCTAACTGTACA
GTTGCCAAAATCAGTATCAAATCAATATAAAGATTTGTATTTGGAAATGGATTTAGAATTACTTTCGCCA
GATAAAGCGCATGATGTTAAAGTGAATGAATATACACAAGAAAGAAACAAACTCACTTATAAATACCGTC
GTTTTGTAACACCCGTAACGATACGTATTAAATCTTCAGATAGGATTAGATTATCATTGCCTAAAGGTAA
GTATCGAGTAAATTTAAAAGGGATATACGGCGAAGATTATACCACGCTTAAAGACGCTTCAAATTCATTA
GAGGCTGTCAAAGTTAGTAAGACAAAGCAAGGTTATACTATTACTAAAAATAAAAATTCATCTGGGTATA
TTGTTTTGCCAACAGCATATAATCAAGGTATGAAAGCGACATCAGGTGATCAAAGTCTTAAAGTTGAACA
AGTAAATGGTATTATGACCGGCATTAAAGCACCTAAAAATATAACAAAGATTCAATTGAGCTATACCCCA
CCATACTATTATTTACTTATAACAATTACTATATTTGGCATTATATGTAGTATTATTTTCACGAGATGGG
CAAGACAAAAATAATGTTGCTACGTATATATTTAATAAATCTACTAAGTCCTTTTCAATGGCACTTAGTA
GATTTTTTTATATAACCATTTTGAGCAAACACGTTATGAATAGAGAAGGAATAAAGAATTACATTATCAA
CTTTACATTAACTAAACAGCAAAAAAAGCCATCTATATCACTCCATAAAAGTGACCTAGATGGCTTTATT
GTTTGAGTCGAATTTGACTCATACATAGCTTTGTTTAAATGCTGATTAACGAATTTCTTGGATTCTAGCA
GCTTTACCACGTAAACTACGTAAGTAATATAATTTAGCACGACGTACTTTACCACGACGTTTAACTTCGA
TTTTTTCAATTTTTGGTGTGTGTAATGGGAATGTACGTTCCACGCCAACACCTGATGAAATTTTACGAAC
TGTAAACGTTTCAGAAACGCCACCGCCACGACGTTTAATTACAACGCCTTCGAATACTTGGATACGCTCA
CGAGTACCCTCAATGATACGTACGTGTACACGTAAAGTATCACCAGGACGGAAACTAGGTAAGTCTGTAC
GTAATTGTGATTTAGTTACTGCTTCGATTAATTTGTGATTTGTCATTATAAATTCTCCTCTTCAACCTAT
GTTCTTGCCTCGACAAATATATAGCAGCGGATCATAGTGATTTTTGTGTTTCCACACTCAGATTATGTTA
GCACAATACTAACCTTTTTTCAATCCTATTTTATATCTTTCTAATATTTGCTTATCTGCATTAGTTAATG
GATATTTTTCAATTAAGTCAGGTCTTTTATTATATGTGCGGATCAACTTTTGCTCATGTCTCCATGCATC
AATATTGGCATGATTTCCAGACAATAAAACATCTGGAACTGTTAGACCCTTAAATTCACGCGGACGTGTA
TATTGCGGAAACTCTAATAACCCATCAGAAAATGAATCATCTTGATGTGACTGTTCATTACCTAAAACAC
CTGGAATCAGTCTAACAATAGCATCAGTCATGGTCATCGCTGGCAATTCTCCACCTGTTAAAACATAGTC
ACCCATTGATATTTCATCTGTGACAAGATGTGTTCGGATACGTTCATCGTAACCTTCATAATGTCCACAT
ATGAAAACGATGTGGTCAGCCTTGCTTAATTCAACAGCTTTCTGATGTGAAAATGGCTCGCCTTGTGGAC
ACATTAAAATAACGCGTGTTTGCTCTGTGACATCTAAGTCTTCCATCGCATTAAAAACAGGTTCAGGCTT
TAACACCATACCTTGTCCGCCACCATACGGATAATCATCTACTTGGTTGTGCTTGTTAATTGCATAATCT
CTAAAATTAACCGTATTGATTTGTAATTTATTGTTTTCTTGGGCACGTTTCATAATTGAATGATTTAAAA
CACCATCAAACATTTCAGGAAATAAAGTTAAATAATCAATTTTCATTAATCCAACAATCCTTCCATTGGC
GTGATGATAATTTTTTTATTTTCAACATCCACTTCTTTTACAACATCAGCAATATAAGGAATCAAATATT
CTTTAGATCCTTTAATCACCCACACATCATTCGCACCTGTTTCAAATATATTAATTACACGACCTATTGG
TGTTTCTTGATCATCAAAAACTGTACATCCTATAATATCTGAATAATAAAATTCATTTTCATCAAGTACG
ATATCTTCATGATCACGCTCTTGATAAATAGAACTCCCTTTTAGATGCTCAATATCATTAATATTATTAA
TACCTTCAAATGTGAGCATATGAAGCCCTTTATGCACTCTATGTGACTTAACAGTATATTCAAGGTCGTT
ATTGTTATGCACAACTGTCAGCACTTGACCGGGTTGAAAACGAACGTCTGTAAAGTCTGAATTGGATTTT
ACTTTAATTTCACCTTTAATACCATGTGTGTTAACAATTTGACCAACTTCTACTCTCATTCTATTACCTC
CAACTCTATGCTTTGAACACTTCTATTTTAATTGAAAATAATTCAAAGAAAAAGGGCACCATTATGGTAC
CCAATACGTTCTATATTACTAACATGTGATATTCCCAACGTATCATTGAGTAATAACTGTCAGTGTAAAC
GAGTTATTCTTATTGTTAGAACAATTTTACGCTAAATTACTTAGCTTTCTTTTGTTCGTCAAATTTTTTC
ATAATACCTTCTTTTGATAAGATATTGTGAACTGTATCAGTTGGTTTCGCACCATCATTTAACCATTTTA
AAGCTAACGCTTCGTCAACTTTAATTTCTGGAGCATTAGCGCTCGTTGGGTTATAAGTACCGATTTGTTC
GATGATACGTCCGTCACGTGGAGAACGAGCATCTGCTACTACGATACGATAGAATGGATTTCTTTTTGAA
CCTAAACGTGTTAAACGAATTTTAACTGCCATTTATAAAATCTCCTTTAAGTCATGTTTTAATTTTTATT
TTCTACAAGAAATAATATTAACAGGTGTGTGAATGTTTGTAAAGAGTTTTTTCTTTACCAGGAAAATTAT
TGAACCTTTTTCTTACAATAATAACTATGTGATTACTAAATTAGACTGTTAATAGGTTATAAAAATTCAT
AGTAAATTTCACCACCTACGTGTTAAGTTAATTTATCTCGTAAGGACATGAATGGTACCACTTCTAACGC
ACATGTTCCACCAATATAACTTATTAATATTAGCAACAATAACCTCATGTTCTAGCAAATCCGCAATTTC
AGTTTTTAATTATTATTGTGTATCTAAAAATATGCACCCCATAAAGTTATATTCTTTAGTATAACTTTCG
GGATGCACATCTCATTGCAACAAAAATCAGCGTGTTATATTAAACATTAAAACGGTAAATTCATACCTTT
TAACATATTTTGCATTTGATTGCGTTTACCTTTTTTACCTTTACCGCCACCAGTGAATTGTTTCATCATT
TTCTTCATATCGTTAAATTGTTTCATCAAACGATTGACTTCTTGTAATGAACGACCAGACCCTTTAGCAA
TACGCTTTTTACGTGATACATTCAATGTGTCTGGATTGTTTCTTTCAGCCGGCGTCATTGACTGGATAAT
CGCTTTAATATGATCAATTTGCTTTTCACTCATATTAAGCTTATCTAGCCCTTTCATTTTATTCATACCT
GGAATCATTTTCATAATATCATCCAGTGGTCCTAGATTTTTCACCTGATCAAGTTGTTCTAAAAAATCAT
CTAAAGTAAACGATGACTCACGCATCTTTTTCTCTAAATCTTTTGCTTTTTCTTGATCCACATCTTGTTG
CGCTTTTTCAATTAAACTTAACACATCACCCATACCTAAAATACGTGATGCCATACGTTCAGGATGGAAT
AGCTCTAAACCATCTAACTTTTCACTCATACCAACAAATTTAATTGGTTTTTGTGTCACCGAACGAATAG
ATAAAGCTGCACCACCACGTGTATCACCATCTAATTTAGTTAAGGTAACACCTGTGACATCAAGTTGATC
GTCAAAAGATTCTGCAACATTGACAGCATCTTGACCCGTCATTGAATCGACAACTAACATAATTTCGTTT
GGTTTAGCAATGTCTTTTACTTCTTTTAATTCGTTCATCAATGCTTCATCGATGTGTAATCGACCTGCTG
TATCAATGATTACAAAGTCTAAATGTTCTTCTTTAGCATGTTTTAATGCATTAGTTACAATTTGTTGTGG
CTTTACTTGATCTCCTTCACTGTATACAGGAATATCAATTTGTTTCCCTACTGTTTGTAATTGATTTATC
GCTGCTGGACGATAAATATCTGCTGCAACTAACATAGGTTTTTTGTTGTATTTTTTACGCATCAATAATG
CTAATTTACCTGCAGTTGTTGTTTTACCAGCACCTTGTAAACCAACCATCATAACAACAGTAGGTGGTTT
ATTTGACATATTAATCGATGTATTTTCTCCACCCATCAACTTCGTTAATTCATCTTGAACTATTTTAATA
ACTTGTTGCCCTGGTGTTAATGATTGCATTACATCGGAACCTAATGCGCGTTCTGATACTGTTTTAATAA
ATTCTTTTACCACTTTAAAGTTTACGTCAGCCTCAAGTAACGCTAATCTTACTTCACGCATCATTATCTT
TATATCAGCTTCAGTAAGTTTACCCTTACCACGCATTTTTTGCATCGTCGCTTGCAAGCGTTCTGATAAC
CCTTCAAATGCCATATCGATGTCCTCCCTCAATTTATATCTATTCTAAGTCTTCTAATTGTTGAATATAA
CGTTGTATTTGTTCTGGATTACTTAAATGTTGTTTCATTTCATCATATATTTCTCGGCGTTGCTCAAATT
TCTGGTATAATTCCAATTTCTTTTCATAATCTTCAACTAAATCGCCAGTTCTTCTTATATTATCATAAAC
TGCTTGTCTACTCACATTAAAAGTATCTGCGATTTCACTTAAAGAATAATCTTCAAGATAAAATAATTCC
AAATAATTACGTTGTTTATTCGTCAATAAGGATTGATAAAAATCAAACAAATAATTCATTCGTAACGTTT
TAACTAAATCATTTTGACCCATGATTATCGTCCTTTTCTTCTGTTACAATTTGATCATTTTCAACTGTTG
TTATTTCTTCATTTTGTTCAATCATATCAGCGAATAAGCCGTAGACATAACTTTCAGGGTTAAATGGTTG
TAAGTCATCTAATTGCTCACCTAAACCTACATATTTAACTGGAATGTGCAATTCATTACGAATGGCTAAT
ACGATGCCACCTTTGGCTGTACCATCTAATTTCGTTAATACAATACCTGTAACATTTGTTACTTCTTTAA
AGTTTCTAGCTTGTGACAACGCATTCTGACCAGTTGTAGCATCTAAACATAGTAATGCTTCATGAGGCGC
ATCTGGCACTGCTCGATTAATTACACGCTTAACTTTTTCTAATTCTTGCATTAGATTTGTTTTATTTTGT
AAACGTCCAGCGGTATCACAGATTAAAATATCAACACCTTTGTTTTTAGCGGCATTAATCGCATCATACA
TAACAGCAGCTGGATCAGAACCTTCACTTTGGCTAATTACATCTACACCAACACGTTCGCCCCAAACTTT
CAATTGATCAATAGCACCCGCTCTAAAAGTATCGCCCGCAGCTAACATTACTTTTTTACCTTCCATTTTA
TATCGGTAAGCTAATTTTCCAATTGTTGTTGTTTTACCAACACCATTCACACCGACCATTAAAATGACAT
TTAAACGACCATCTTCTAAGTTCATAGCTTCTGAATTATCATCTTCTTGATGGTAAATCTCTACGATTTT
TTCAACAATGACTTCACGCAAATCTTCAGTATCTTGAATATTACGTCGTTGTGCTTCCATACGTAATTCT
TCAGTTAACGTCATCACTGTATTAAAACCGACGTCTGCAGTGATTAGCATTTCTTCTAAAGCTTCAAAAA
AGTCTTCATCTACTTTACGATATCTCGCTATCAAATTATTTAATTGTTCTTGGAAATTTTGACGAGATTT
TTCGAGTCCTGCTTTAAATTTAGCACCCATTTTTTGAGCTTCAATTTCTTCAAAATCTTCAATTGATATT
AAGCCATCGTCATCAAAATCCGCTTCACTCAACTTGCGTGGCTTCTTTTTCACTTCAGCATTTTCTGCTA
AATCATTTACGTCCTGCGTTGAACCTTCAGAATGTGTATCTTCTAATTTGTCTTGACCTTGTTCTTCTGT
TAAGGATTTAACTTCTTCATTTTCTTTATTTGTTGCAAACTTATCTTTTAAGCGTTTAAAAAAGCTCATT
ATTGCTCCTCCTTCAACACATCATCTATTGTATTTAAATTCACACTCACAAGTTTAGTAACACCTGATTC
TTGCATTGTTACACCGTATAACCTATCTGCAAATTCCATTGTTCCTTTACGGTGTGTAATAACAATGAAT
TGTGTTTCGTCTGATAACTCATTTAAATATTTTGCGTATCTAATAACATTCGCTTCATCTAATGCAGCTT
CAACCTCATCTAATATAACAAAAGGTGCAGATCTTACTTTTAAAATTGCAAATAGTAAAGCAATAGCAGT
TAATGCACGCTCACCACCACTTAGTAACGATAAATGTTGCAACTTTTTACCCGGTGGTTGTACCACAATA
TCAATACCAGCTGTTAAATAATCGGCTTCAGTTAATTGCAATTCTGCATCGCCTCCACCAAACAATTGTT
TGAACACAGCTGTAAAATGTCCTTGAATAGCATGGAAAGTTTCTTTAAATCTTTCAGTAACCTCTTGATC
CATTTCACTTATAATTTGCTCTAATGTTTCTTTAGCTTTACGAAGATCTGTACGTTGCTCACTTAAAAAT
GTATAACGTTCATTTAACTCTTCAAATTGTTCAATTGCATTTAAGTTTACAGGACCTAGTTCATCAATCG
ACATCTTCATTAATTTAACTTTTTTACGTAATGCGTCAATCGATTCATCACTCGTATATTCAGATTTTGC
ACGTTCAACAGTCAATTGATATTCATCATTTAAATGATCTATCGCATGATGAATTAATACATCTAGCTTT
GATTGTTCAGCTTTAATATCTTGGTAGTGATTTTCGATAGCTAAAATATCTTGGTGACAAACTTGTAGTG
TAGCTTCTTGCGCATCGATTTGTTCATTCAACTCAATACGTTGTTGTTTCAATTTATCTAATTCATCAGA
TAAGCGTGTTCTCGTTTCTTGTTGACCATTAATTTGATCTTTAATATTTTGAAAAGCTTGTTCGCCCATC
ACTTCATCCGAATTAAAGAATGCTATTTTTTCTTTAACATCATTTAATTGATGTTTGGTTTGTTGACTTT
GATTATTTAATCGATCTATTGTCTGTTGTTGTGTTTTAATACGCTCTTTAACCACAGCAAGATCAGATTG
TTTCTGATGTAACGTTTGTTGAGTTTTAGTAACGCTTTCCTTACCTTCTTTAGAAAGTTTAGTGTAGCGT
TCAATTTCATCTTCTAGTCGTTTTAAAGATGCTTTAATACTTTCTAAATGAGTTTCTTTTTCACTCAAAG
TTTGTCGACTTTTGTCACTCGTATAACCATCATTTTTTTCAAATTCAAATTCTTCATGATCATTTTTTAT
TTGTGTTTCTTGTGTAGTTAATCTATCGAGCTCCATTTCAAAATGATGCACTTGCTCTTTAAGTGTATTA
TGCTTTTGACTTTTTTCAAAATACAGTTCACTTAATTGATCACTTTTTATCTTCAACTCTTTAAATTGTT
GTTCAAATGATTCTGTTTGACGCAAGTAATCTTCTAATTGGTGTCTCATTGTTGTCAACTCGTCTTTTTG
AGACAGAATACTTTTTGACTTACGAGCGCCACCACCAGTCATAGAACCACCAGGATTTACAATATCACCT
TCCAAAGTAACAATACGAGTTCGATATTTAATCGCACGTGCCAATTCATTTGCATGCTTTAAATGATCAA
CGATAATCGTATTACCTAATAAATTCCCGATAATATTTTGATATTCTGGTGCTACTTTCACTGCTTCCGA
AGCAATACTAATAAATCCGTTTGCCTCTTTAGCAATAGACTTAATATCAGTCGCTACCACTCTACTCTGT
ATAACATTTAATGGTAAAAACGTCGCACGACCTAAATTACGTTCTTTTAAAAATTGAATAGCCTGGCGTC
CATCTTTTTCTGAATCTACAATGACATGTTGTAATGAAGCACCTAATGCTGTTTCAATTGCCTGAGTTAA
TTTAGATGGCACATCAATAATTTCCGCAACTGCACCATGAATACCCTTTAATTCTTTATTTTTAGCTTTC
AAAATATGTTTGACGCCATTGAAAAAATAAGTATATTCTTCCTCTTGCGTTGCCAAACTATCAATACGTG
TTTTCATTTTTTCGGTATATCGATATGCTTGATACAATTTCTCTTCGTATTCATTTTGTGCTTTTTTAGT
ATCAGTGAGGTCTTTTTCTATATTTTTAATTTCTTTATCTACAGCAGAAAGTTCTTTATTGGTCTGTTGG
TATTCTTTTTTAGTCGTTTTTATTTGACCCTGAATATCTTTCAATTGCTCAAAGACTTCAACTAATCGAG
AATCTAGTCTTGATTTTTTAGCCTCATTCTCTTCTATAGTATGCTTTAAAAAACGAATATCATTGTTAAC
ATCTGATTGCTCTGACATTAATGTATAGTATTCGTTTTTAATTTCTTCCAATTTTTCATCGTGTGCTTCG
TCTGAAACATATAGTTGTTCTTCTAATTCACGAATGACAGCGTTGAGTTCTTTTTGTTTACTTTTCAGAG
ACTTATAAGTATCTTGAGCTTCAGAAATCTCATTTGATATATTTTCTAAAAGCTCAATTAAATTTTCTTG
TTCTTCTTCATATCGTGCATTTGTTTCAGATTGATTCTTCTTACGTTCTTCTAAAACATTTAATTGTCCC
GTATATTTTTCAAAAGCTTCCGTAGCTTTTACTAATTGATAATTAAGCGATTCAACATCATTATCAAGTT
GATGACGTTGACCTTTATATTGTTGAATTTGTTGGCTTAAACGTTGCTTATCAGCTTCTTTATTTGCTTG
TTGACCTTGTAAATCATTTAAACGTTGATCTAATTGTCTATTGTCATTTGTATATTGATCAATATCGTGA
ACTGTAACTACAATGTCACTATGTTTCATTTGATGTGAAAGTGTCTTATATTCTTTAGCTATAGCTGCCT
CCTCTTTTAGAGGTTCTACACGACCTTCCAAATCATATAAAATGTCTTCTACTCTCGTTAAATTATCTTC
TGTTTGGTCAAGTTTATTTAATGATTCAGCTTTACGTTTTTTATATTTAAGTACACCAGCAGATTCTTCA
ATAATTTGACGTCTATCAATTGGTTTAGCATTTAGTATTTCATCAACTCTACCTTGCGAGATAATGCTAT
ATGCTTCTTTCCCCAATCCAGAATCTAAAAATAAATCGGCAATATCTTTTAATCTTGCACGGTCATTATT
TATGTAGTACTCACTTTCACCACTTCGATACAATCTTCTTGTTACAATAACTTCGTTTTCATCAACACTG
AGCTTTTTAGAATGATTATCTAATCTTAACTGTACTTCAGCATAATTTTGAGCTTTGCGATGTTCTGCAC
CTGAGAAGATAATATCTTCCATTTTTGAGCCACGTAATGATTTAGCCGATTGTTCACCCAACACCCATTT
AATAGCATCTGTAATATTACTTTTACCGCTTCCATTTGGACCAACAATTGCAGTTACACCTTTATCGAAT
TGAACATTGGTTTGATCTGCAAAAGACTTAAATCCAATGGCATCTATTGATTTTAAATAAACCATCCTAA
ACTCCTTATCACAATTTTAAAGAACATACGTATACGATATTTTAGTATTTGTATATTAAATTTCGAGGTT
GTTCCATAAAATATTAAAAATTCTTCCATAAATCCTAAATCGAACACCTATATGTCGTATCATAAAAATT
TCTATTTAATTTGCTTTAATTGCTTATAGGCACTTTCAGCAGCACGTTGTTCTGATTCTTTTTTCGTTTT
CCCTTTACCTTCAGCTATTGCTTCCCCTTGCAGAATAACTTCTGAAGTGAATAGACGATGATGTGCCGGT
CCTTCTTCTTTTATTAAATTATAGGTTACATCACCTTTATTTTGCTGGTGCACATATTCTTGGAATTGTG
TTTTAAAATCTACCACGCCTAATAACTCATTTTGTTCTACATGTGGGAAAATGACTTTCTCAGCAAATTT
CCAAACTATATCTAGTCCTTGATCCAAATACAATGCCCCAATAAATGCTTCGAATGCATCTGATATTAAT
GATGGTCTTGTACGTCCCCCTGTTTTCTCTTCACCTTTACCAAGTAAAATCATTTCGTTCAATCCAATTT
TATTCGCAAATATTACAAGTGAGGGCTCACATACAATAGTGGCACGCATTTTTGTTAAATTCCCTTCTGG
CAAGTTGGGATGTTTATCAAATAAATATCGTGAAACCGTCAATTCTAATACCGCATCACCCAAAAACTCT
AAACGCTCATTATGGTCTAAACGATTCATATTAAAATCATTAATAAAACTCGAATGCGAAAATGCTTGTT
GGTATAAATCAATATTTTGATAAGTAAAGCCTAACTCTGTCATTTTAGTATCAAAGCGCTTTCTAAAACG
ATTAACTATCTCACTTTTCTTTTGTTTAGACATTATTTTATCTCCTTTATATGTTGCTCTTGAATCATCT
TTAATTTTACGTTAAAACTATTGATAATTAAAGAAAAAAACTGAGTCGACAATACTGACGACCCAGATGT
AAGATTTATTATTTTTCAAGACTGTTAATAAATTTAACAGCATCACCAACAGTGTTGATTTTTTCAGCTT
CTTCATCAGGAATTTCAGTACCAAACTCGTCTTCTAATTCCATTACTAATTCAGCGATATCAAGTGAGTC
AGCGCCTAAATCATCTTTGAAAGATGCATCTTCAGTTACTTTATCAGCGTCTACACCTAAACGGTCAACG
ATGATATCTTTTACTTTATCGAAATTTTCCACGTCGATTCACCTCCTTTAAAAATGCCTATACATAGACT
ATTATATTTTCCCATTTTAAATTCTAAAAAACAAGTAGAAATTTTAGAAACAGTTATCAATTTATTGATT
ACTGTTTCTTATGCATGAGCTTTAGCTCAGGTGTTCCGCTTATTAGTTATCAATTTATTGATTACTACGT
CTTTATCTTGAGCTTTAGCTCAGGTGTTCCGCTTATTAGTTATCAATTTATTGATTAGTGTTTCTTAGGG
AGAAATTCTGGAACCTTATCTTGGTTGCTTAGAATTTCCCCCGCAAAGTTGACTAGGTCAGGCAATTCTC
CATTGGATGACCAGTCAACCACTGCGTCAATGAGTTTTAGCTCAGGCGTTCCGCTTATTAGTTATCAATT
TATTGATTAGTGTTTCTTAGGGAGAAATTCTGGAACCTTATCTTGGTTGCTTAGAATTTCCCCCGCAAAG
TTGACTAGGTCAGGCAATTCTCCATTGGATGACCAGTCAACCACTGCGTCAATGAGTTTTAGCTCAGGCG
TTCCGCTTATTAGTTATCAATTTATTGATTAGTGTTTCTTAGGGAGAAATTCTGGAACCTTATCTTGGTT
GCTTAGAATTTCCCCCGCAAAGTTGACTAGGTCAGGCATTTCTCCATTGGATGACCAGTCAACCACTGCG
TCAATGAGCTTTAGCTCAAATATATTACATGTACATTCCACCATTTACATGGATTGTTTGACCTGTAATA
TATTTTGCTTTGTCTGATGCTAAGAACGCTACTGTATTAGCAATATCTGTGTCTTGACCAAAACGTGCTA
ACGGAATTTGAGTCAACATTTGTTCTTTAAGCTCATCACTTAAAGCATCTGTCATATCAGAAACAATAAA
ACCTGGTGCAACTGCATTTACAGTGATACCACGAGATGCTAATTCACGCGCCGCAGATTTAGTTAAACCA
ATAACACCTGCTTTTGTTGCAACATAGTTTGCTTGTCCCGGATTACCTACTGCTCCAACAACACTTGATA
AATTAATGATAGCACCACTACGTTGTCTTAACATTTGTGGTGTTGCTTTTTGGATACAGTTAAATACACC
TTTTAAGTTTGTGTCAATAACATCATCCCACTCTTGTTCTTTCATACGCATTAATAAATTATCGCGAGTA
ATACCTGCATTATTTACTAAAACATCTAAAGAACCAAATTGGCTAACTACTTCTTTAATCATTGCTTTAA
CTTCATCAGCATCGGCAACATTTGCTTGAATCGCAAAACTGTCAACACCTTTAGCTTTGATTTCTTCGAC
TACTGCTTCAGCTTTCTCTTTGCTGCCTGCATAGTTTACTGCTACATTATATCCTTCTTCTGCTAATTGT
AACGCAATACTACGTCCAATTCCTCTTGATGCACCTGTTACTAAAGCACTCTTAGTCATTTTCATTCCAT
CCTTTCACATCTTCTAAAGTTTGAATTGATGTTAACTTAACATCTCTATTTATTTTTTTAATTAAGCCAG
ATAAAACTTTTCCAGGACCAATTTCAATAAAATGATCAACACCTTGGTCTATTAGCCATTCTGTTGAGTT
AATGAATTGTACTGGTGAATATAATTGTTTGACCATATTAGATTTAATTACTTCTTTGTCAGTTTCACCT
TGCGCATTTACATTTTGAACTACAGGAAACTTAGCATCACGCCATTCAAATTGATTAATATAACTTGAAA
AATCTTCTTCAATCACTTTCATTAGCGATGAATGGAATGGGCCAGATACTGCTAAAGTCATGACACGTTT
TGCACCTAATGATTTACCTTTTTCTACTAGCTCATCAATTAAAGCTTTGTGACCTGAAACAACAATTTGA
CCTGGGCAATTAATGTTTGCTGGTTCAATTATTTTGTCATCATATGATAATGACTTACAAATTTCATCGA
CTTTATCAAAATCTAAGCCCAATACTGCAGCCATGCTTCCTACACCAGAAGGAAATGCTTGCGCCATTAA
TTGACCACGTTTTCTAACAATTTTAACTGCATCTTCAAATGATAATACGTCAGCTGCAACTAAACTTGAA
TATTCACCTAAACTATGCCCCATAGTAAAATCGGGATTCAAATTTTTTAGTGCTGCTAATAATGCCGAAC
TATGCGTCAATAAAGCTGGTTGCGTGTTTTCAGTTTCACCCAATTTACCTTCTTCGTCAGTAAACATTGT
CTCTAAAATATCAAAGTCTAATGTGTTTGCTGCTGAAGTTAAAATTTCAGTTGCTTGATCGTTGTTGTTA
TATAAATCTTGTGCCATACCAACTTTTTGGGCACCTTGTCCCGGAAAAATAATTGCTGTTTTACTCATTT
GATTCACCTACAGTCTCTTTCATTGTTTGTACAATATTTTGCTCTCCTGCGATTTTTGCTTGTCTAATTG
CAGAATAAAAAGCTTTAGCATTTGAACTACCGTGTGCTTTAACTACGGTACCTTCCAATCCTAATAATAC
GGAACCACCGTATTCTGAGTAATCCATCTTTTTAGCGAATTCTGCTAAATCTTTCTTCAATATTGCACCT
GCTAATTTATTTTTAGTACTACTCATAATCGTATCTTTTAACATTTTACCGATTGATTTTGCAGTACCTT
CTAAATTTTTAAGGACCATGTTCCCAGTATAGCCATCGGTAACTACAACATCTGTATCGCCATCCATTAA
TGTCTTCGCTTCAATATTCCCAACAAAATTCAATGAATGATCTTGATTTAATAACTCATATGATTTTTTC
GTTAAACTATTACCTTTAGCTGGCTCGGTACCTATATTTAATAATGAGATTTTCGGATTATCAATACCTC
TGATTTTTTGAGCATAAATATCCCCTAGTTGCGCATACTGTAATAAGTGTTCAGGTTTAGCATCAGCATT
TGCACCAACGTCTAAAAAGACAAAACCTTTTCCATCAATCGTTGGCAATGTTACTACTAAAGCCGGTCTA
GCTACACCTTTAATACGTCCAACAATGAATAAACCAGCTGACATTAAAGCACCAGTATTACCTGCTGACA
CACATCCATCTGCTTCACCAGATTTCACAGCTTCAGCCATTTTTACCATTGAGCTATCTTTTTTACGTTT
AATCGCTCTAACAGGCTCATCTTCCATTTCAATCTTTTCAGAACAATGTCTAAATTCGATTCGTTCATGG
TTCAGATTATACTTTTTTTCGTCACCGAAAAGTATAATTTCTAGATCTTTAAAGTCTTCAACAGCCTTTT
GTACGGCTTCTAATACGATATCAGGCGCATTGTCGCCACCCATCATATCAATTGCTAATTTAACCATAAT
TTTATCCTCGCTTATCATAAAACATTTTAAAATTTCCTTTGAAAACTAATGTATGTTTAACATATGACTT
TACTTCGACGTAATAATGTTTTGCAGTTTGATTTACAACTCGTGCTTCTGCTCTTACCGTATCATTTAAT
TTTACTTTTTCAATAAATTGAATGCTACTCTCATGAGTTAAAACTGTTGGTTGCTTAATTAGCGCAACAC
ATAATGAATTTGCCTGAGCAAACAGCACATGACCACGCGCAATTCCAGTTTTATGAAAAACAGAATCCGA
TGTAATATCTAAAATTGATTGCGCTTTAACATTTGGATTGACTTGAATCAAATCACCAATAAATTCTTGT
TCTTCAATAGAACTTATTTGGTCATAATTTTTTTCAGCAACTAATTTAATACGCTTCCTTAATTCTGGTA
TGTTTAAATAAGTGCGATCTAAACGAATTGTTTGTATACTCACTTGAAATAAGTCGCTTAGTTCATGGTC
TGTGATGAAGGGATTGCTATCAATTTGTTGTCTGATTGCTTCTCTACGTTTATCTTTCTTTAGTTTCAAC
GTCTCACCCCTCATTTTTTAGTACCTAGTCTTAAACATTCCTCACATATCATAACACTTTCTATTTAACC
GACTCAACAAATAACTGTATTATTTAGCTATTATTTAGTCGAAAATTTATAAATTGTTAAAATACCACTA
TACATTTAAATAGTTCAAGTGTCATATCACTCAATTAACGAAGTGTTGCACTCAAATTGACAAATCAGCA
TGGCAATTAGTCAAAACTACGATGTAATAAATTTTCTTCAACAAAATGACGTAAATGTTGATACGTATTT
TCAAAGAATACGCCAGATTGAATAAGTTCAGCTGCTTCATCACGAGCAACTTCTAACATACGATAATCTT
CAACTAAATTGGCAACTAAGAAATCTGGCAATCCACTTTGTTTAACACCAAAGAAATCTCCAGGACCACG
CATTTCTAAGTCTCGTTCACTCAATTCAAATCCATCCGTTGTTTGTGTCATAATTGTCATTCTTTCAATT
CCTGTTTCTGTTTTAGGGGATGCAATTAAAACACAGTAACTTTGCTGGTCACTTCTACCTACACGACCGC
GTAACTGATGTAAAGTTGATAATCCAAAGCGATCCGCATCATAAATCATCATAAAAGTTGCATTCGGTAC
ATTAACACCTACTTCAACAACAGTAGTAGAAACTAAAACATCTATCTCATGATTGCTAAACTTTTGCATA
ACTTCATCTTTTTCATCGGCAGATAACTTACCATGCAATAACCCTACACGGGAAACACCATAATTCTGTT
GTAAAGACTCGTACAATGCGACAACATTTTGAACATCTTCGAGATGCTCAGAACTTTCTATAAGCGGGCA
AATGACATATGCTTGACGACCTTTTTTCAACTCTGAGGTCATTTGCATCAAAACTTTATCGTATTGCTCA
TGCTTTGCCCAAGTAGTAATGATAGGTTTACGACCTTTTGGTAATTGTTTAATTGAAGACACATCCATCT
CACCAAAAACTGATATTGCTAGTGTTCTTGGTATCGGGGTTGCTGTCATAAATAACACATTCGTCATTGC
ACCTTTTTCTCTTAAAAGCTGGCGTTGATTCACACCAAATCGATGTTGTTCATCTGTAATTACTAAACCA
ACATTATGGAAAATCACATCATCTTGAATCAATGCATGGGTTCCAATTAAACAATCAATCGTACCATTTT
CAAGTTGTTCTAAAAGTATTTTTCGTTTCTTACCTTTTACTGACCCAGTTAACAACGCAACGTTCATAGA
ATCTCCAAATAAAGCAATTAAACTTTCAGCATGTTGCTCTGCTAAAATTTCAGTTGGTACCATCAATGCT
GATTGATAACCAGCCGTTTTTAACGCATACATACAAATTGCAGCAACAACTGTTTTTCCTGAACCTACAT
CACCTTGAAGTAATCGATGCATACGTATTGGTGCTTTTAAATCTCTAAAAATTTCATTAACACTGGATTT
CTGTGCTTCAGTTAGTTCAAAAGGTAAACGATCAATAAATGATTTAACTTGGTCTAAGTCATAATCAATT
TCAATTGCTTCGTCAGATGACTTTTCTAATCTATTTAGCCATTGCATACGTAATTCGAATAAAAACAGTT
CAGTAAATGCATAGGTTCTACGAGCACGTAATAAACCCTCTTTACTTTTAGGATGATGTAATGTGTTCAA
AGTAAAGTCCAAGGTCTCTAATTTATATTTTTCTCTTAGTCCATCAGTTAACCATTCATGAATTGTCACA
TCATTTAACGCTTGTCTAATTTGGTCTCGTATTTGCTTTTGTTTAATACCTTCCTTAATACGATAGACTG
GTTCTAATTGAACATCTGCGTTTTCTTGAGTTTGTGTACCTTGCGAACTAAAGAAAACCCTATTACCAGT
AATTTCCTGTTTAACCCTATTCCACTTACCTTTAACAGTTATAGTTTGATTTAATTCGATTTTCTTTTTT
AAATACGGTTGATTGAAAAAAATACATTTGACAGCAATATTATTTACCATTAAATGAACAGTTAATTTTG
ATTTATTTCTTCCAAAAAATGCAACAACTGGAGCTGTATATACTTGTCCTTCTATCGTAACGTTAGATTG
ATCTTCTGCTTGATTCAAATCAATCACTGTATTATCTTCATATCTAGTTGGCAAATAAAGAACAAGATCT
TCCACTGTATGAATATTTAGTTGTTGCAATACTTCTATTTTCTTAGGACCTATACCTTTTAATTGTAAAA
GAGAATATGGACTTTCTATTAAGTTTACTTTCGCCAAAATAAATCACCTATGTTTTATTTGATTTTACGT
ATCATTTAGTATGTTATTTATTTTATCATGACTAAGTTGAACATGACATTGTTAGCAACTCGAGAATGAT
ACTTTTAACCCGCTATCTCACTAAAATAGCAAAATAAAAAACTACCAACTGATGATTTATCATTGGTAGT
TTTTTATTTTAAATTTTTATTCTACTGAAAAGAAATATTGATAAATTGGTTGTCCACCTTCATGAACTTC
CACTTCTACATCTGGATATTGCTCTTCGATCCAGTTTATCATGTTATCTGTAACTGCTTGCTCTGCATCT
TGACCAATAATCACAGTCAATATTTCACTATCTTCTGCTAACATCTCATTTAACAACTCAGTAACCGTTG
TTAATTGATCACTTTGGCTGCTTACAATCTTATCTTCAATCAAGCCCATAAACGCGTCTTTTTTAATCTC
AACGCCATCAATTTTCGTATCACGAACAGCGTACGTTAATGAACCAGATTTAACGTTATTTACTGAATCA
GCCATTTGTGCTTTATTTTCTTCAAGTGTTGCGTCCACATCATATTGGAATAGTGCGCTTATACCTTGAG
GAATAGATTTCGTTGGAATAACAACTGCTTCTGCATCAACAATACTCGCTGCTTGTTCACTTGCCATTAA
GATATTTTTATTATTCGGTAAAATAATTGCACGTTTACATTTTGATTGTTCAATGACTTTAACGATATCT
TCTGTAGAAGGATTCATCGTTTGTCCACCACTAATGATATGTGTGGCACCCATTGATTTAAATATCTCTG
AAATACCTTCACCCATAGAAATAGTAATAATTGCTGTTTCAACCGTTTCCATTTTCGGTTTAGCTGTGTG
CTGTTCTTTTCGAATCACTTCACGGTGCTGTTCTCTCATATTTTCAACCTTAAGTTTAATTAATTCACCA
TATTGTTGACCATAATTAAACACTTTACCTGGGTATTCGGTATGCACGTGAACTTTCACAATTTCTTCAT
CATTAATGACTAATAAAGAATCACCAAATTGACTCATATCTTGCCTGAATTCTTGTTCATCAAAGGCTTT
TTTATTCTTTCCAAAACGAACCATCATTTCAGTACAATAGCCATAAATAATATCTTCAGTATTAATTACA
CCATGGAAATCATGTTCATCATGTACAAATTCATCTTTATCTATCTTTGCAACTTTGGCTTCAACTTTTT
CACCTTTAAGCGCTTTTAAGAATCCTTCGTAAACGCATAACAAACCTTTACCGCCACTATCAACAACACC
AACTTCTTTAAGTACAGCTAATAAGTTTGGTGTGTTTTCAAGTGATTCATTGGCTTTTACAATAATGTAC
TCCATTAATTCTATACAATCTTCAGTATTATTTGCTTTTTCTACTGCAGCTTGCGCAGCATCTTTTGCAA
CTGTAAGTATTGTACCTTCAACTGGTTTCATAACAGCTTTATATGCCGTTTCAACACCAGCTTGAAAACT
TTCAGCTAACAATTTTAAATTAATTTCAGATTCACTTTCAATATTTTTACAAAATCCTCTGAATAATTGT
GACAAGATGACACCAGAGTTACCTCTTGCACCCATTAGTAAACCTTTCGAGAATGTTTTACCTAATTCGC
CGATATTTTTCGACAAATTATTCTCTACTTCTTCGCGACCTGAAGTCATAGTAAGATTCATATTTGTTCC
TGTATCACCATCTGGCACTGGATACACATTCAAAGAATCTACCAAATCTGCATTGTTAGATAAATTTTGT
GCCCCTTGTATAATCATATCGGCAAATAATTTACCATTAATTTTGCTAATCATTTCAAGTTGTCCTCCTA
AGCTTTCTTGCCTGTATTATTCACACGTACACCTTGTACATATATATTGATTGAATTTACTGATACATTA
AGTGATTTTTCCAAAGTATATTTCACTGTTGATTGTACATTATTGGCAACTTCAGATATTTTCACACCGT
AACTTACAATAATGTACATATCTATATCCACTACGCCATTATTTTCAGTTACTTTGATGCCTTTAGCATA
ATTTTCATGTCCTAGTATTTCCGCAATACCATCTCTAACTTGTTGTCTAGATGCCATACCTACAATACCA
TAACATTCAACGGCCTTTCCACCTACAACCGAAGCAATCACTTCGTTTGAAATATCAATTTTACCGTAAT
CATTTGAAATCTCTAATGTCATATCTTTGTCCCTCCTAAATTTCAAAGTTTATTATTCGTTTTCCCTAAT
CACTTTTAAAATTTTACCACTTAGTGTAGTCATAAACGCTTTAAGTTTCATTGATTATTTTTATAAAATA
TCAATGGTACAACTTATCAGAATGACTTACGCTTAAATCACCTATTATATTTTGAGTAAACTGAATTTAC
ACTCATGACGATTATCTATAGGCATTTTCTTTTAATAGATGTAGTATCATTAAATAAAAAGTTTAAATGT
TTCATTCACTTATTTCTCTAAAATATCATACTACATAACTTCACAGTCTACAATTATATCACAAAACTCA
GTATTTTTGACTTTTATGTGAAAATTATTCATTGTTTTTCAAATGAAACTATGCTATCTTAATTAAGTAT
ATAAGTAGTTATGTGTATTTATATTTATTAAAGGAGGTACTCATATGGGTAAACAATGTTTCGTAACAGG
TCGTAAAGCTTCGACTGGTAACAGACGTTCACACGCTTTAAACTCTACTAAACGTAGATGGAACGCTAAC
CTTCAAAAAGTTAGAATCCTAGTTGACGGTAAACCTAAAAAAGTTTGGGTTTCTGCACGTGCTTTAAAAT
CTGGTAAAGTAACTAGAGTTTAATAAATATATTGCACATAAAAAATGTGACCTTATGTGGAGGACGCATT
TACTTAAGAACTAAGAGCTCAACCTCTTAGTTCTTTTTTTGTTACAAAACAATATATAATGGTTCATAGT
GAAATTCGAAATATCAATATAATTTGGTTAAAACGTTTAATAATGGTTCTCTGTCAAATTGGACTTATGG
GTTCAATATCGATTTTGGCACATAAACCAATGTACTAGGACCTACAATTTTCCTTTCAATAATAAATCAC
GCCATAATCTTCATTAATTACAGCGTGATTCATCTATTATAATGCTATAAATTCTATCTATAAACGTCAC
TTTATTAAATAACTCATGCACTTTATTAAAATTCTTCACAAATTTGAATATACTTAATTTAAATCTGTAC
TTCTAATTTGCAAAATCAACCCATCATGTACAATTACTTTCGCTTGCAAAGACTCAATTTCATTTGAAAT
AGTTAAAGTAGAACCTATATTAAGCATTTGTCTAGCTAAATTATATTTAAAACCTGCTAGAGAAAGTTCT
ACATCATCAGTCATCGGTATAAATGAAATGTACGGATAACTCTTATCTTTTTCAACTGTATGTTGACCTT
TAGGCAATAATTCAATTTTATTTTGTTGATCGATAACTTCTATATGAACATCATGTTTATAATATGCTTT
TTTCAATAATAACTGAATTGCCCCAAAAAAGTGATCTAATCGTCCGCCTGTTGCACCATAAATTGTAATA
CTATCAAATCCAAGTGCAACAGCTTTATCAACCGCTAAAGCTAAATCCGTATCAGCTTTTTCAGCTTGAA
CAGGTTTGATTTGTAACTGTTCTGTTAGAAGTTGGCGTTCTTCTTTACTGACTGAATCAAAGTCTCCCAC
TGAGAAAAAAGGAATAATTTGATGCTTCAATAAAATCAAAGCACCTCTATCAACACCGCCCCATTTACCT
TCATTACTTTTGGCCCAAATATCTTGCGGCAAGTGTCGATCAGAACATAATAAATTTATATGCATATACA
CTCAACCTTTCAATGCTTGTGTGACTTTTTTATAATCCTCTTGTTTAAAGAAAAATGAACCTGTTACTAG
CATTGTAGCACCATTTTCAACACAAACTTTCGCTGTATCGGTATTTACGCCTCCATCAACTTCAATATCA
AAGTTTAATTGACGTTCCATTTTAATAGCATTAAGACCCGCTATTTTTTCTACGCATTGATCAATAAATG
ATTGGCCACCAAACCCTGGGTTAACTGTCATCACTAGTACATAATCAACAATGTCTAAAATAGGTTCAAT
TTGTGATATCGGTGTACTAGGATTAATTACTACACCAGCTTTTTTATCTAAATGTTTAATCATTTGAATA
GCACGATGGATATGAGGCGTTGATTCGACATGAATTGAAATCATATCGGCACCATGTTCTGCAAATGATG
CAATATACTTTTCTGGATTTTCAATCATCAAATGTACGTCTATAGGTAATGTTGTGCCTTTTCTTACTGC
ATCTAATATTGGTAAACCAATAGATATATTAGGCACAAATTGACCATCCATAACATCAAAATGAACCCCG
TCGACACCTGCTTCTTCAAGTCGTTTTAATTCATGTTGTAAATCCAAAAAATCAACAGATAATAATGATG
GATATAGTTTTGTCATTTAATATCTAACCTTTCTATTTGAAATTTCATTAAATAGTTGTAAATAATGGTC
GTATCTAAATTGCGCAATATTCCCTATCTCTAATTGATGCTTAACATTACAATTAGGTTCTTTGATATGA
TTACAATTTCTAAACTTACATGTTTCACCATATCGATTTAATTCAAGAAAATAATCTTTTATTTCATCTT
TATCTATGTGATCAAAATCTAAAGCACTGAATCCAGGTGTGTCTGCAATATAACCGTTTTGACGTTCGAA
TAGTTCGACATGTCTTGTAGTATGCTTTCCTCGATTTAATGATTTTGATATATCATTTGTCTCAAGATTA
AGTTCTGGACGATAATGATTTAAGAAAGTGGACTTACCGACACCTGATTGACCACTAAGTACTATAAGTC
CTGCTGGCCAAGCTTCTACAATTTTTTTTCGATCATCATCATTTCCAATAAATTCAGTCTCATAGCCAAT
ATTTTCATATATTTTCAACAACTCATTAATTTCAAGCTGCTTTTCAATTGGTGTTTTATCTTTTTTAGTC
ACCAAAACTCTCGCATTTAACTGGTACGAATGTGCAATAACTAAAAATCGATCTAATAATTGTGTTGAAA
AATTTGGCTCGACAGCACTCATCACAATTACAAGTGTATCTATATTACTTACAGGTGGTCTTTTCAACTC
ATTTTTCCGCTTATACACTTGATGGATATAGCCTTCGTTAATGTTTTGTACATCAAATTCCACTATATCT
CCAACTACCGGTGAAAATTTTTTCTTTCTAAATAATCCTCGTGGTTTTGTATTGAAACGTTCGCCATTAA
CGTCTACTTGATATACACCACTAATTGATTTCACTATTCGACCTGTCTTCAAAATGGCACCTCTCGATTA
ATTTTACTGCATTTATTATATCAAAGACTGGAAAATTAATATATAAATGATCATTTCAAATGGTATAAAT
ATTGTGGGAGTGAAACAGAATTGATAGACAATCCTCACCTGTATATGATGACATGAAGCATTTTAAAACT
ACCGCAATCTCAATATAAAAATACCGAGACTTCCAAATAGAAACCTCGGTACATTTACTTCAATTATATT
TAAATATCATCATAGCTGACTTCTTTTTCAGCTACAGTTTTACCGTCTACTTTAACAATATAACTTGCTG
TTTTTCCTTTTTCAATTCTTAAAGGAATGTCTATACGTTGATCACTAGTAATGTCGAAACTACCTTTTTC
AGTTGAACCGTCATTATCTTTATCTTTAATATAAACTTTAACTTTTTGTGACTTATCATTTTTACCAGTG
TATGGTACATCTACCGATTCAGTTGTCGTTTTGACATCTGATGAATCGCTTTTTTTACCTTTAGAAACAA
CAAATGAAATCGTTGACCCCTCATCTACTGATTTCCCTTTAGGAGATTGAGAAATTACATCACCCTCATC
AATATCGTCACTATACTCTTCTTTACTTTCAACTTTAAATCCTTTTTCTTCTATGGCTTTTTTAGCTTTG
CTAAAGGATTTATGTTCAAAGTCTTCTACATAAACTTGCTTAATGCCTAAAGATTCATATAGTTTAATAT
TAGAATCATGAATAGCGATTTCAGTATTTGCGGTTACACTTTGATTTGCAATGTATCCTTTTGGTGCTTG
ATTATTATATACTTTTTCAATCGCAATATCTTTAAGACCTAACGATTTTAATTTCTGCAAGGCTTCCTCC
TTAGGTAAACCAATGACATTTGGCATTTTAACCTTTTCAGGGCCTTTTGATATAACAACATCAACGCTGT
CACCACGTTCAACACGTTCACCTGTATTAGGAGTTGTCTTAATAATTTCATTTTCAGGATATTTATCACT
ATAACTTCTAGAAATTTTACCCAATTTCAGGTTATTTTTATTGAATATTTGCTCTGCTTCTTTTACAGTT
TTCCCGATTACATCAGGTGTCTCTTCGTATTTATTACCAAACATTGCCATTGCCACAAAAGAAACAAGTG
CAATCATTAACAACGAAAAGATTAGTGATAAGAGCACAATCTTTCGTGTTGATTTCTTTTTAGGTGTTGG
TTCGTACACCGTACCTTCTGGCTTTTGGAATTGCTGATGATGAGCAGGCCCATTTACAATAGGTACTTGC
GTCGTTTCACGTTTAGGTTGATTCGACTTATGTTCACTAATATGCTTTGCTAGATCTTCTTTTTTCAAAG
GTACCGCTATCGTTTTCATTTTATCGAGTTCATAGACATCTTCATTCGCTCGATTTTCATGTAAAACACT
ACTCAAATCATCTTTCATTTCTTGAATTGTTTTGTAACGATTTGCTTTGTCTTTTTCTGTAGCACGTAAA
ATGACATTACTTAAAGATTGCGGAATATCCTTACTTACATCTGTTGTCACATTTGGCACAGAATCCTGAA
TATGTTTAATCGCAATGCTAACTGCAGTTTCTCCATTAAATGGTGGTTCACCAACAAGCATTTCATATAA
CACAATACCTATAGAATAAATATCTGTACATTCATCCGTTGCCTCACCTTTTGCTTGTTCTGGTGAAAAG
TACTGCACAGTACCTAACACATGATTAGTCTGAGTTAAAGACGTCTCACTTAAAGCTTTAGCAATTCCAA
AATCAAATATTTTCAGCGTTTTATTGCTGTCAATTAATATATTTTGTGGCTTAATATCTCTATGTACAAT
ACGCATATCATGTGCATGTTTAATGCCATCCAATATTTGATTCGTAAAATTAATCGCCGTGTCAACACTT
AATGGCCCATGACTTTCTATATACTCAGACAAAGTCGGACCTTCAATATATTCCATTACTAAGTAGTAAC
AGTCATCTTCTTCATCAACATCGATCATACTTACTATATTTTGATGTGATAGCTGTGATGAGTTATGTAC
TTCTCGTTCAAAACGTTTTAATGTTTCTTCTTTTTCTCTAGGTGGTATAAAAATCGCCTTAATTGCAACT
TTAATGTTAAGTATCGTATCTTCTGCAAGATAAACGGTACTCATGCCACCGCCGCCAAGCTTATCTACAA
TTTTATATCGTTCATTTATTATTTTACCTATCATACTTTATCACCTTCAATAGCCGCGAGTATGAAAGTA
ACGTTATCTTTCGAATGGTTATCTAATGCCAATTGCATTAATTGATCACCATGATCTTCTATTGTACCTT
CTTTTACTAACAAACGCTTAATTTCATTGTCTTTAACATAATCAGTTAATCCATCTGAATTTAATAATAA
ATAATCATAAAAATTTAATCGCTTAATAAACAAATCTGGACTCACACGTTTATCTGTGCCCATCACCTTC
GTAATAATATTACGTTGTGGATGTGTAAATGCTTCTTCCGGCGTAATTTGACCCGTTAAAACAAGATGAT
TAACAAATGAGTGATCACTAGTAATTTGTTCAATTTGTCGACTATTAATAACATAGGCTCTAGAATCACC
GACATTTGCTATCACAACTGATTTTTCAAAAACAAGTGCACAAACACATGTTGTACCCATACCTTTATAT
TCTGCATTTTCTTGTGCATAGTGATATAACTGAAAATTTATATCTTTTATATTATTACGCAACCAATTTT
CAGCTTGATGTTGTTCTATAAGATTTTCCGCTTCAAAACGGGATTTCAACTCATCTGTAACAAATTTACT
TGCAACTTCTCCTGCTTTATGGCCGCCCATACCATCACACAGAACTAAAAGTTGTTGATTAGTTTGATTA
TAAAAAATACCACCCGCATCTTCATTCTTATCTCTATGTTGTCCAGTATCAGTAAAAAATTGTGCCTCTA
GCATTTGTCTTTACCTCGTTTCTACTTGTCGTTCCTTTGCTCTTAATTGACCACAAGCTGCGTCAATATC
TGAACCTTGTTCACGACGTATTGTGGCATTAATTCCTAGTCTCTTTAATTCTTTTTCAAATTTAAAGATA
TCATTTTTAGCCGTTTTTACATAATTTCTTTCTGGAACATGGTTGACAGGAATTAAGTTAACATGGCAGT
TTAAGCCTTTTATTAAATGCGCTAATTCTCTTGCATGTTCTAGTTGGTCATTCACACCACCAAACAGACC
ATATTCAAAAGTAACACGACGATTTGTTTTTTCTTGATAATATTGAATTGCTTCGATTAACTTCTCAACA
TTATATGCACGGTTAATTGGCATCAAGCGTGATCGCACTTCATCTTTTGCGGCGTGTAAGCTTACAGCAA
AATTAATTTGAATATCTTCGTCCGCAAAGTCATATATTCTAGGAATGATACCTGATGTTGATACTGTAAT
GTGACGTGCACCAATATTTAAACTGTTATCATCATTGACGATTCTTAAAAAGTCCATCATTTCATCATAA
TTTTCAAATGGTTCACCGATACCCATTATGACAATTTGAGATACGCGCTCTTCTGTAGCATCAAGGGCTT
TTTGAACTGTTAAAACTTGTGAAACAATTTCGCCAGCTTCAAGGTTTCTTTTTAAGCCTCCAAGTGTAGA
AGCACAAAACGTACATCCGATTCGACAACCTACTTGTGTCGTTACACAGACTGAATTTCCATAATCATGT
CTCATTAAAACAGTTTCAATTGTATAGCCATCTTGTAATTCAAATAAGAATTTAATTGTACCGTCTTTAC
TTTCTTGTTTTACTACAGTTGTTAAAGTTGTAACAGTAAAGTTATCTTTTAAAAGCTGTCGTAAGTCTTT
CGATAAGTTCGTCATTTCATCAATCGAATCTACTCTTTTTTGATATAACCATTCAAAAATCTGTTTCGCT
CGAAATTTTTGTTGACCTTGTTCAACGAGCCAGTTTTGCATTTCGTCAAATCGCAATGAATATATTGATT
GCTTGTCAAAATTTGGAAGAAATTTATTCTTCTTTTTCTTTTCAGCAGTTATCATTCCTAATTGTCCTTT
CTTTTTATCTTAGTGATAAAGAATCCATCTGAATTAAAGTCTTGCGGCATGATTTGTAACGTTTTGACCA
ACTCTCCAGTTATCGGATGTTGAAACGGTTCAAATTCGAAGTTTTTATTATTTTTCAAAAACGTATAAAT
CACGTTTTCATTTTCTAGTTGCTCTATTGTACATGTTGAATAGACGATTTCGCCACCTGTTTTTACATTG
TTTTTTACATTTTCCAATATTTCAAGCTGTAAATCAACTAGTGACTCAATATGTTGTTTGCTTTGAGTAT
ATTTAATCTCTGGCTTGTGTCTCATAACACCTAATCCGCTACATGGTGCATCAACAAGTATCTTATCGTA
TGTTTTATCATAAGGTTTTGTCGCATCATGTTTAAAGGCTTTAATATTTGTTAATCGTAATTTTTTTATA
TTAAAATTAATTAAGTCTATTTTGTGATCATGTATATCTGAAGCGTCAACTTGCCCTTCTGGCATTAAAA
CTTCAGCAATGTGACAAGCCTTACCGCCAGGAGCACTACATGCATCTAATACGTGATCATGTCGGTCTAC
ATTCATAATGTGTGCAACAAACATTGAGCTTTTATCTTGAATTGAAACGAATCCATCCTTAAATGAACGA
GAATGAATAATTGGTTGTCCTCCTATATGGAGACAATAAGGTAAGTCATGATCTTTTTCAACGTCATAAC
CTTCGTCTTGCAACTTTTCAATAATATCATCTAATGATGCTCGCGTCAGGTTGGCACGCACAGTTGTTGA
TGTCGTTTCTAAAAATGACTGTAAAATTGTTTCAGTTCCTTCGAGACCATAATGTGTTGCCCAATGATCT
ATAATCCACTTCGGCATACTATACTCGATTGCCATTCTTTTTTTAGGATCTGCAATTTCATTAAAATCAG
GTAAGTCACTACGCATCATTGTTCGTAAAATGCCATTTACGACATTTCCGTTGTGATAGCCACCTCGTTC
TTTTGCTATTTCAACTGCTTCATTAATGATGGCGTGATTTGGAACTTTATCTAAATAAACATATTGATAA
ATACTCATCCATAATAATTGCCTAACCCATGCCTTAATCTTCGTTTTCACAAAAGGCTTTAAATAAAAAT
CTAACGTATATTTTCTTTTAACGGTTCCGTAGACAATTTCTGTAAATAAAGCTTTATCCATTGCATTTAA
TTCATTTTCTGACAACACTTCATTGATACGCAAGTTACTATACGCACCTTCATTTAATATATCTTGAATC
GTGTCAAAAGCAAGATTTCTCACGTTTTCTATCATATAAGTTTCTTCCCTACTAGTGTGTTTTGCGCACC
ACTTAAATAATTGGCAGCTAACATTCTCTTTTTCCCAGCCAATTGCATATCTTTAATTGCAACAGCTTCA
TTATCATTTGTAGCAACAATAATGGCTTTTTTAGTCGTGTCTATAATTGTTCCAGGTTCGTTTATCTTAT
TAGTCTCAACGAGCTCAGCATCGTATATTTTCAAGTTAATGTCATCCATAGTTGTATAAGCAACTGGCCA
TGGTGATAATCCTCGAATTTGATTAAACACTTGTCTTCCTGGTTTATTCCAGCTAATTCGCTCATCTTCG
CGTCGAATATTCGAAGCAAATGTTGCTTGCGTATCATCTTGAGGTACACTTTCATTTGTGCCCTCTATAA
TAGATGGTAAAGTTTCTTTTAATAAATCTGCTCCTAATACGCTTAATTTATCATGCATCGTACCGACATT
ATCATTTTCTTCTATTTTAATTGCTTGTTGCGAAATAATATTACCCGCATCTAATTTTTTAACCATATAC
ATAATTGTTATGCCGGTTTCTTGTTCACCATCGATAATTGCCTGATGAATTGGTGCACCACCTCTATACT
TCGGTAACAATGATGCATGTACATTAATTGCGCCAAGTTTTGGTAATGCCAACAATGATTCAGGTAATAA
TTGTCCAAAAGCAGCAGTTACAATTAAATCTACATCTAATTGAAGCAATTGTTCTAATTCTTCTGATCCA
CTTAATTTTTCAGGCTGATATACAGGTAAATCATATTTCATTGCAACTTTTTTAACTGGTGGTGGTGTCA
TAACACGTTTACGTCCAACAGGTCGATCTGGTTGCGTTACGACTGCAATGACATCATGTTCTTCAATGAG
CATTTCTAAAACAGTTGTTGAAAAGTCTGGTGTACCCATAAATATTATTTTAGTCATTTATAAAATATGC
CTCCACTTCTTTATCTGTTAAAATACGGTCCGCACGTTCTGTAAAAGGGATACCGTTCATTTGATCTATA
ATATGCAAAATCATTCTTGCTACATCTTCATGTGCAGTTAGTTCAACTTTGTTCCCATTGACGTCATAAC
TTTCGACAACGATCATTTTACTTCTTGTCACTTCGCCGTAAACATCTGGCAATGTAATTGAACCTTCTAA
GTCTGTTATCGTTTCATTTGATTGACTAATAATTTTCGGATTAACAAGTTGTAATAATCCTTCCATTTCC
ATATCAATGATTGCCACTTGCAATGACTGATTAATTTGAGGTGCACATAAGCCAGCAGCTTCTTGTGCAT
ACATTGTATCTTCTAAATCTTGTAATAATCTTTTTAACGAATCATCAAATTTTATAACTGCTTGCGCTTT
TTTCGTTAAAATAGGATGCGATGCAGGTACTAACTTTTTAATCGCCATAGCTCTTACTCCTCAATAAAAT
TCATCAAACCATTATAACGTAAATATATTAAAAATGCGACCTTACATCATAGAATGTATATTTTTCAATT
TAAAGATTGTCATGTGATTCATTACGTATATTTCACACGTAAAATAATACAATGCAACTGAAGTGTAATC
ATAAATTTATTGTAAGGATTGAATAACTGAAATTTAGATGATTGGGAATGCTTAAACTAGAATGTTTGAA
CTAAAAGTGGCTCTAATAAAAAGAGAAGCTAATGTCATTATAAGCAATTCAACTGGAGGGTAAGAAATGC
AAGTAAACAAAGTTATTTATATTTTATTAGCATTGTTCTTAGGTAGTTTTGGTATTCATAAATTTTATGC
CGGCAAGAATATGCAAGGTATTCTACACTTAATATTCTGTTGGACAGGTATCCCACACATTTTAGCAATT
ATTAGTGCAGTGATTAATGTTTTCAAACCTGCTGATGAACAAGGTAATGTCACTTTATAAATTGATAAAA
ATAAATCCCGATGACAATCATTTATTATTTGCGAATCATAGAGTTATAGTTATTACGAACTCTATATGAT
AAGTAGTAATGCTGATTGTTTATCGGGATTATTATTGCGATTATTTAATGTAGTACACTATTTATTAAGG
TCCAATGAACGACTCGCTAATTTCTCTTTCATTTCTTTTGAAAGATTATTTAAAACAGAGTAATGCGCGT
TCCCAAAATCTCTAGATGCATTTAAGTATGGCAAGGCAACTAATCCAATTATATGCGGATCTGGATGCTC
TTTATCATGGTATAGCTGTGGTGAAACAGTTAAATAAGCTAGTTGTGGCATATCAACTTGTTCTTTCTCT
GGATTAGTATCTTTATGATTCCCTCCCTTTGTTACGAAAGATACACTTGTAACTGGGACGCTTGATATTT
CCATTTGAGCAACACTATATGGTACTGGTTTAGGATCTTTCAGATTAGAGAACATACTTAAATCATCAAG
TTCTTCAACTTTATCTAGATTTACCGCATTCTTATTTGAATATGAATATGATCCAGGTTCAACTGATGCA
TAAATCAACTTTCCATCTTTATATTTCGTTAAAATTTCAGCATAAAAAACAGGTGTGTCTGAACCACCAA
TTTTTTTACCACTTTTATCTACATACCAATAGTTAACTTGTTTCAAACCATCATAAGTAGTAACTTCTTT
ACGTTTTACACCTTTTTTATTTTTAAAAAACTTATCAACATCTTCCATTGAAGCACCTTTAGACTCTTTT
GTAAAATTATAATCTGCTAACTTCACTTGATTCATTAAAGACTTATAATCTTTCCACCCTTGCATACCTG
TGCTATTCATAAATGTCTTTTCGGTTATAAATGGTTCTATCTTTTCTAAAACAGGTACTGCTTTAACTTT
CGCTATTTTTTCCTTATTTTTTTTATAGTGTGCAACTTTTGGGTCTTTCTCTTCTTCCGATTCTTTTTTT
ACAGTTTCTTGTTTTGATTCTTCTGATTTCTTTGATGATAATTTATGATTCCCACCAAAAGAACAACCTG
CTACGACTAAAAGCATAATTAAAAGTAAACATCCCAGTGTCTTTTTCATAAACTTTCTCCTCTTAAGTTA
TTTTGTTTGAATCAAATAAACATACATAAATTTATAAAACTTATTTATATTGATATTTTACATTAACCAT
CAATATTTTTAAATACTTTAATTGATAATTTAAGAAAATTGTTTTGTCTAATAATTTAAGTGGTTAAAAC
ATAGATAGATATAAAATAGTTTATAGCCATTAATTTATAAGTGTAAAATTTGCACTATTTCAATTTGCCA
TTTAAAAATAGTTTGCTTAATCATTAGTACTTTTGTTTATCATTAAGTATGGCACTTACATTAAAATCAG
AATTCGTAAATGAAAATACTAATAAATCCCTAATCAAATCAAAATCACGTAAGTTATAAAGCCATATAAA
AAGACAGAATATAAACTGCTAATTTAAATGGTTAACAGTTGTATATTCTGCCCTTTTTCTGTACTTAAAG
TAAAAACAAGACCTTTCATACTCTTAGGAAACATTGATATTAAAGTGTTTTAGTCAAAAAATTACATCAT
CATCTGTGGATCAATATCAATCTTCAATGCTAATTTTTCTTTTATAAATTTTTCATGGTAATAGTCATCT
AAAAATTGAATGGCTTGTAATAATCCAGGTTCACTTTTATATTTCACTAAAATTTGGAATCTAAATTCAT
TGTTGATTCTCGCAAGTGCTGCCGGAGATGGACCTAGTACAAGCGCTTTTTCTGTTAAATGCTGTAATAA
AATTTTATGAACATGTTGCGATGCTTCCATAACCTTCTTCATTTCTTTATGTGAGATTGTGAAATTAATC
AAATAATAATACGGTGGATACTTTCCTAATTTACGATATTCCATTTCCTGACGATAAAATGTTAAATAAT
CATTTTTTTGAACATCCAATATTGAATAATGATCTGGATTATACGTTTGAATGATGACTTGACCTGCCTT
TTCATGACGACCAGCTCTACCAGCCACTTGCGTTAATAGTTGATAAGTACGTTCGCTCGCCCGAAAATCA
GGTAAATTTAACATTGTATCTGCATTCAGCACACCAACTAAAGTAATATTTGGATAATCTAATCCTTTCG
CAATCATCTGAGTACCTAGTAAAATGTCACCGTTACCTTTTTCGAATTCAGTCAATAACTTTTCATGTGC
ACCTTTCTTTGAGGTTGTATCTACATCCATCCTAATTATGCGCGCATCTTCAAATTCTTGTTGCAATAGT
TCTTCAACTTTCTGAGTACCAGTACCTACTTGTCGAATGTGTTCACTCTCACAATTTGGACATTGATTCG
GTGGCGTCTCTTGGTAACCACAATAGTGACATTTTAATAAGTCTGTCGTTTTATGATACGTTAATGAAAT
ATCACAGTTTGGGCATTGCGGTACATATCCACAATCCCGACATAACATAAATGATGCATAACCACGTCGA
TTTAAAAATAAAACAACTTGTTCCTGTCGATCTAATCTTAATTGTATGGCTTCACGTAAATCTTTTGAAA
ACATTGACCGATTACCTTCACTCAATTCTTCACGCATGTCTACGATATCAATTTCAGGTAAAGCTTGTTG
GTTCACTCTGTTTGGTAATGATAGCAAATGATAAACACCTTTTTCAGCTCGTGCATAACTTTCAAGACAT
GGTGTTGCACTTCCTAAAATGACTGGGCAGTGATGATATTCACTTCGCCATTGGGCAATTTCTCTAGCGT
GATATCTCGGATAATCTTCTTGTTTATATGTAGATTCATGTTCTTCATCAATAATGATTAATCCTAAATT
TTTGAAAGGTGCGAACACACTTGACCTTGCACCAACACTTACTCTCGCACGACCATTCCTTATTTTTTGC
CACTCATCATAACGTTCCCCATTAGATAAGCCAGAATGTAATACAGCAACGTCATCACCAAATCGACGTT
TGAAGCGTAAAACCATTTGCGGTGTTAGAGCGATTTCAGGAACTAACATCATCGCCTGTTTTCCTTGGCT
TAAAACATCTTCTATCGTTTGTAAATATACTTCTGTTTTACCTGATCCCGTCACACCATGAAGTAAAAAT
GTTTCTTGCTCTTGGCTTACAATTTTAGCTTTAATCGCTTCATATGCTTTAAATTGGTCTTCTGTTAATT
GCTGTTTTGATTCTTGTTCGAAAACACGATCTTTAAATGGGTCTCTTTCAACAACCGCGTCATATTTTTC
AACATAACCTTTTTTGATAAGTCCATCTAAACTGGATTTTGAAAAGCCCATATCCTCAATATCAGTTAAA
AATATTGTTTTATGTTGTTCTTCAGACAAGTAAGCATACAAATCGTATTGTTTAATAACTTTCTCCAATT
TAGCTAATACTTCATCAGGATGATACCCTTCAATGACACGAACAGCACGCTTAGTTTTTTTAGTTATATT
TTGTGTGAGAATCGTTTTTTCTTCAACGATATCCTCTTTTAACAACTTCATAAGTAATTGAATATCATTA
TTTTTTTGCGCATCTTTATAATAATAGTAACCATGCTTATCAAATTTTTGTAATAAAGCTGAAGGTACCT
CTATGTCATCTTTCATCTTAAATGCTTTTTTATACTTCGCTTTAATAGCACTCGGAAGCATCACTTCTAA
CATAGAAATACGTTTAATGACATGAGTTGAACCCATCCACTCACTTAAAGCTATTAATTCTGATGTTAAT
TCTGGTTGTATATCTTTCACTTCTATGATTTTTTTTAACTTCGAAACGTCAAGTTGTGCATCAGGTTCTG
CTGTTACTTCCATTACATAACCTTGAATCGTTCTTGGTCCAAAAGGTACAATTACACGCACACCAGGTTG
GATGACAGATTCGAGTTGTTCGGGAATTATATAATCAAATTTATAGTCAACGCTCTTCGACGCGACATCG
ACTATGACTTTCGCTATCATTATTGCCACCTAGTTTCTAGTTCATCTAAAATTTGTGCAGCTAATACTAC
TTTTTTTCCTTTCTTGATATTTACTTTTTCATTATTTTTAAAATGCATTGTCAATTCATTATCATCAGAA
CTAAATCCGATAGACATATCCCCAACATTATTTGAAATAATCACATCTGCATTTTTCTTGCGTAATTTTT
GTTGTGCATAATTTTCAATATCTTCAGTCTCTGCTGCAAAGCCTATTAAATACTGTGATGTTTTATGTTC
ACCTAAATATTTAAGAATGTCTTTAGTACGTTTAAAAGATACTGACAAATCACCATCCTGCTTTTTCATC
TTATGTTCTAATACATCAACCGGTGTATAGTCAGATACGGCTGCTGCTTTTACAACAATATCTTGTTCGT
CAAATCGGCTTGTCACTTGTTCAAACATTTCTTCAGCACTTTGAACATGAATAACTTCAATATCTTTTGG
ATCTTCTAGTGTTGTAGGACCAGCAACTAACGTCACGATAGCTCCTCGATTTCGCAATGCTTCAGCTATT
GCATAACCCATTTTTCCAGAAGAACGATTGGATACAAATCTGACTGGATCGATAACTTCAATAGTTGGTC
CAGCTGTAACCAATGCGCGTTTATCTTGAAATGAACTATTAGCTAAACGATTACTATTTTGAAAATGAGC
ATCAATAACAGAAACGATTTGAAGCGGTTCTTCCATACGTCCTTTAGCAACATAACCACATGCTAGAAAT
CCGCTTCCTGGTTCGATAAAATGATACCCATCTTCTTTTAAAGTATTAATATTTTGCTGCGTGCGTTTAT
TTTCATACATATGCACATTCATAGCAGGCGCAATAAATTTCTGTGTCTCTGTTGCTAGCAACGTTGATGT
CACCAAATCATCAGCAATACCTACACTCAATTTTGCAATTGTATTTGCCGTTGCAGGTGCAACAATGATT
GCATCTGCCCAATCACCTAATGCAATATGCTGTATTTCTGAAGGATTTTCTTCTATAAAAGTATCTGTAT
AAACAGCATTTCGACTTATTGCTTGAAATGCTAATGGTGTCACAAATTTTTGCGCGTGATTCGTTAACAT
AACGCGAACTTCATACCCAGATTGTGTTAACTTACTTGTCAAATCAATCGCTTTATATGCCGCAATGCCA
CCTGTAACGGCTAACAATATTTTCTTCATATTCAATCTCCCTTAAATATCACTATGACATTTACGCTTTA
CATCATCATATGCGCACAAATGCTCATTACTTTTTTATAGATACAAATTTAGTATTATTATAACATCAAT
CATTGGATAAACTAAAAAAACACACCTACATAGGTGCGTTTGATTTGGATATGCCTAGACGTATTTGATG
TACGTCTTGCTTCACATATTTTTAATGGTCGAAACTATTCTTTACCATAATAATCGCTTGAAATAACAGG
GCGAATTTTACCGTCAGCAATTTCTTCTAACGCTCTACCAACTGGTTTAAATGAATGATATTCACTTAAT
AATTCAGTTTCAGGTTGTTCATCAATTTCACGCGCTCTTTTCGCTGCAGTTGTTGCAATTAAATACTTTG
ATTTAATTTGTGACGTTAATTGGTTTAATGGTGGATTTAACATTATTTTTTAGCCTCCAAAATCATTTTT
CTATACTTAGCTTCTACGCGCTCTCTTTTTAAGTGCTCAGCTTCTACAATACATTGAATTCTATTCTTCG
CAAGTTCTACTTCATCATTAACTACAACGTAATCGTATAAATTCATCATTTCGACTTCTTTACGTGCTTC
GTTAATACGACTTTGTATTTTCTCATCAGATTCTGTTCCTCTACCTACTAATCGCTCTCTCAAGTGATCT
AAACTTGGAGGTGCTAAGAAAATAAATAACGCATCTGGAAATTTCTTTCTAACTTGCTTTGCACCTTCTA
CTTCAATTTCTAAAAATACATCATGACCTTCGTCCATTGTATCTTTAACATATTGAACTGGTGTACCATA
ATAGTTGCCTACATATTCAGCATATTCTATAAATTGGTCATCTTTAATTAAAGCTTCAAACGCATCCCTA
GTTTTAAAAAAGTAATCTACGCCATCAACTTCACCTTCACGCATTTGACGTGTTGTCATTGAAATAGAAT
ACTTATATGATGTACTTGGATCTTCAAATATTCGTTTTCTAACAGTACCTTTACCTACTCCAGATGGTCC
TGATAAAACGATTAACAATCCTTTTTCATTATCCATGCCTTACGACCTCTCTAAGCTAATCTTCTATTAT
TTAAATATGATATCACATTGTTCTTTATATTGTATAGCATATTTGAAATTGCATGCCATAATTTCTATTA
GGTCTAACAATATCGTTATATTGCACGATTAATTTTAATTAAATAAATTGAATTGCGAACTTTTAGATAA
TGTTAAATGTGTGGCATAATGTATGATTCAATAACTATACCGAAAAGTTACAATCATGTTAAAATGAAAC
GAATGATATGAAGAAGGTGGAAGATAAATTATGGCTTATGATGGCTTATTTACAAAGAAAATGGTTGAGT
CTCTACAATTTTTAACAACAGGACGCGTTCACAAAATCAATCAACCTGATAATGACACGATACTAATGGT
TGTACGTCAAAATAGACAAAACCATCAATTGTTATTGTCAATCCATCCAAACTTTTCAAGATTCCAATTG
ACTACTAAAAAATATGATAATCCATTTAATCCACCCATGTTTGCGCGTGTTTTTAGAAAACACTTAGAAG
GTGGTATTATCGAATCGATTAAGCAAATTGGTAATGATCGTCGTATTGAAATCGATATAAAGAGTAAAGA
TGAAATTGGCGATACTATTTACCGCACTGTCATCCTTGAGATTATGGGTAAACATAGTAACTTAATTTTA
GTAGATGAAAATCGCAAAATAATTGAAGGATTTAAACACTTAACACCAAATACGAATCACTATCGTACAG
TAATGCCAGGTTTTAATTATGAAGCACCACCTACTCAGCACAAAATGAATCCGTATGATATTACAGGTGC
AGAGGTGTTAAAATATATCGATTTTAACGCAGGTAATATTGCTAAACAATTATTGAATCAGTTTGAAGGA
TTTAGCCCTTTAATTACGAATGAAATCGTTAATCGTCGTCAATTTATGACTTCATCAACTTTACCAGAAG
CATTCGATGAAGTAATGGCAGAAACCAAGTTACCACCTACTCCTATTTTTCATAAAAATCATGAAACAGG
TAAAGAGGATTTCTATTTTATAAAGTTAAATCAATTTAATGATGATACAGTTACGTACGATTCATTAAAT
GATTTACTTGATCGTTTTTATGATGCGCGTGGCGAACGGGAACGCGTTAAACAACGTGCGAATGATTTAG
TTCGATTTGTTCAACAGCAGTTGCACAAATATCAAAATAAATTAGCGAAGTTGATTGAAGAATATGAGCA
GTCTAAAAATAAAGATACTGAACAGTTATATGGTGAATTGATCACTGCTAATATATATCGAATTAAGCAA
GGTGATAAAGAAGTGACAGCATTGAATTATTATACGAATGAAGAAGTTGTCATTCCTTTAAATCCTACAA
AATCCCCATCAGCAAATGCTCAATATTATTATAAACAATATAATCGTATGAAAACGAGAGAACGTGAATT
ACAACATCAAATTCAATTGACGAAAGACAATATAGATTATTTTTCAACAATCGAACAACAATTACATCAT
ATTTCTGTCCATGACATTGATGAAATTAGAGAAGAATTAGCAGAACAAGGCTTTATGAAACAGCGTAAAA
ATCAAACTAAGAAAAAGAAAGCGCAGATTCAATTACAACATTATGTATCAACTGATGGCGACGATATATA
TGTTGGCAAGAATAACAAGCAAAATGATTATTTAACAAATAAAAAAGCTAAAAAAACTCACACATGGTTA
CACACAAAAGATATTCCTGGTTCACATGTCGTTATATTTAATGATGCACCAAGTGATACGACAATCAAGG
AAGCGGCTATGTTAGCAGGATACTTTTCAAAAGCTGGTAATTCTGGACAAATACCTGTTGATTACACATT
AATTAAAAATGTGCACAAACCATCAGGTGCAAAGCCTGGGTTTGTAACATATGACAATCAAAAAACTTTG
TATGCTACACCTGATTATGAACATATTCAAAAAATGAAACAATCATAATCAAGTTGTCGACAAATAAACA
CCTCACCATAAGAAAGGACTACTTTCTTTTGCGAGGTGTTTATTTTTAATTTAATGCGTTCATTGAAACG
AAGTATCGTGTTTTTAAATAACGTATCATCATTTAATTTACAAATTATCTTTGTGATTTTAAAAATGAGT
GAAACTAAAATGCTAATGTGTACTTAAAATAGAAATACATAGGTAAAACGCATGCATAAGAAAAAGTGTT
TCTTTATCATTCAACGCTGTGCGAATCCTTTTACTCAGGTAATGCTAATTGAAAACTTACTCCAAACTTA
TCTTGAACCCAAGCAAACTCTCTGTATGGTGGCATATTCGTTTTTGGCATTAAAATGGCACCTTCATCTT
TTAATCCATTAAATAGTCGTTCCATTTCAATAGTATCTTTTACTGTAACAAATAATGAAATCGCAGGATT
CATTGGTAATTCTGTGCCACTATTAGCATCAATCGCCATGAATACTTGTCCATTTAATGTAAATATTGAG
TGTTGTACAGTCCCAGGATCACCAGGTCCATTTTCAGCATACTTAGCCATTGTTATAATCTCACTATCTT
CAAATAAGCTTGTGTATAGTTTAACAGCTTCTTCAGCTTGGTTATTAAACATTAAAAATGTCGTAATTTT
TGGAATATCCATGCTATGCCTCCTATAGATTGAACTTCTATAACTACTATTATCTTAACATAATTAAAAT
GACAAAAGCGCGTCGTACCGTTAGGTGCACGAATGACAAATGTCTTATTGGCCTGTTGATTAAATCACAT
AGTTAACGATAAAAATTACGCAAGATTAAAAATATGATACATATGTTAATAAATGATACTTATCATAGGT
ATTAATGTTTTGACTTATTGTCAAATTTGATTACAATTAAAATTAAGTTAAAGGAGGGACGTTATGTTAC
ATTATGTGATTCCAGTATTAGTCCTATTACTCGTATTCTTAATTGGTTGGATTTTAATAAAGTTAATTAT
CCGCTAATAAATTTTTTATATAATAAAAGCTATAGTGTTTGTAATATTCGGATGCGGTTAAGCAGCCCAT
GAGATTAAACACTATAGCTTTTTTGTTTTTAAATTTGTCCTTGTTTACGTAATATATCCTTTACATGTTT
AAATAAATCATCATTATGATTTATAGTTGTTTTATTTTTTATATGTTTTTGCTTCGTTGAACTTTCGTCG
ACATCGTGACTACTAGATAGATTGGAATCATTTGAATGATTGATAAATTCGTTACAATGTTTTATCTTCC
CATATAAATCATTAGATGTTTTGTCATTCATTTGTTGAATTCCTCCTTCTAGTGTCTATATTATGCTAAG
TTGTCTCTCCATTCAACTAATGTTTGGATATCTTCACTAGAAATTTTACCTTCATTTTCAGCTACTTCAA
TTAATTCATTGTAATCACTTAAAGTGTAAAAAGGTAGTTGAATATTGCTAAATGTATCATCTGCTTTTTT
CAAACCGTAAGTAAAGATAGCAACAACACCTAATACTTCTGCACCTGCTTGTTTTAAGGCTTCAACTGCT
GTGACTGAAGATCCACCTGTCGAAATTAAATCTTCTATCACAACTACTTTTTTACCTTCACTTTTAGCAC
CTTCGATTTGATTTTGCTTACCATGACTCTTATTTGATGAACGAACATAATTCATTGGTAATTTTAATTT
TTCAGCTATAAAAGCTGCATGTGGAATACCAGCTGTTGCAGTACCAGAAATAACTTCTACTTCAGGAAAG
TGTTCTTTAATTAAGTTAATTAAACCATCGCGGATTGCGCCTCGAACTAAAGGATAACCTAACGTAACAC
GGTTATCACAGTAAATCGGTGATTTAATACCTGAACTCCATGTATATAAATCATTTGGTGATAATGTTAC
AGCTTCAATATCTAATAATGATTTTGCAATTTCTTTAGCCATTATACTAACCAACTTTCTTTAATTTTAT
GATAACTTTCGACTGGATTGTCACTTTGTGTAATCGGTCTACCGACTACAATATGCGTCGAACCAAGCTG
TCTTGCTTCTTCCGGTGTCGTAATACGGTGTTGGTCATCTTGAGATGCACCTTTAGGTCTAATGCCTGGT
GTTACTTTTAAAAATGATGCACCTAACTTTTCAGTCAACATACGACTTTCAAGAGGTGAACAAACAACGC
CATCTAAACCAGCTCCATTTGCTAACTTGGCATAATTTAAAACAGCCTCTTCAATCGATGTTTGTATATT
TTGTTCGTGTCGTAACATGTCTTCTGTTGTTGACGTAAGCTGTGTTACTGCAATAATTTTTGTATGTTGA
TTATGTTTTCTTAATCCTTTAATGGCCTCAGACATCATTTTTACGCCACCAGCAGCATGAACATTTACCA
GATCAACATTCAATTTAGCTAGTCCTTCCATCGCCTTACCAACTGTATTAGGAATATCATGCAGTTTTAA
ATCTAAAAATACATCATGGCCTCTTTCTTTTATCTCATTAATTAATTGAGGACCTTCTTGGTAAAATAGT
TCCATACCTACTTTTACGAATAATGATTCATCAAACAAATCTAAAAATTGATTTACTTTTTCTTTTGATT
CAAAATCTAATGCAATAATTGGTAAATCTTTCATCATATATGTCTCCCTTTACGTTAAGAAATTCATCAA
AATAATGAGGCTGTAATATAAACTTCTTTAAGTAAATGGTTAATTACAGCCCCACCGATACAGTTTTATT
GATTTACATTTGACGCATTGTAAATGTCATACTTTCAATTACATTCGTTAAGGCATTAGCTGTATCTAAA
GATGTCAAACATGGAATACCATTTTCAACTGTAGTACGTCTAATTTGGAAGCCATCTCTTTCTACTTCTT
TACCTTTAGTCATTGTATTTATAACGATTTGAACATCACCATTTTGAATACGTGTTAATAAATCATTTTC
GCCACCAATTTTGCCTACTACTTCTGCAGGTATGTCATACTCAGCTAATTTATTAGCTGTTCCAGACGTT
GCTAAAATTTTATAGCCAACTTCATTTAAGCGTTGTGCCAATTTAACAACCTCCTCTTTATCTTTGTCAC
TGACAGTCATTAATACTGTACCGTGGTCTTTAACTTCTACACCACTACCTGTTAACCCTTTGAATAACGC
CTTTTCTAATGTAGTATCTTTCCCCATTACTTCACCTGTAGACTTCATTTCAGGTCCTAAAGTAATATCA
ACATTTTTCAATTTATTAAAACTAAATACCGGTGCTTTCACAAATACACCCTCAGCATATGGTTGAACCC
CTTCTTGATAACCCATATCTGTCAGTTTTTCACCAATAATTGCTCGCATTGCCAATTGTGCCATTGGAAT
ATCAGTAATTTTACTTAAGAATGGTACCGTTCTACTAGAACGTGGATTTACTTCTAAAACATACACACCA
TCGTGAGCTATAACGAATTGAATGTTGATTAAGCCAATGATGTTTAAACCTTTAGCTAATTTTATAGTAT
AGTCCTCAAGTGTTGCTATCTCGTCTTCTGTCAAAGTTTGTGGCGGATATACAGCGATTGAGTCACCACT
ATGCACACCAGCACGTTCAATATGTTCCATGATTCCTGGAATAATGACCGTTTCTCCATCACAAATCGCA
TCAACTTCAATTTCTTTACCAGTTAAATATCTATCGACTAGTACCGGATGTTCCGGACTCGCTTTTACAG
CCTGGGTCATATAGTTTTCTAACTCTTTATCATTGTCTACAATTTCCATTGCGCGACCACCTAATACATA
AGAAGGTCTGACTACAACCGGATATCCAATTTCTGCAGCATTCGCTAATGCTTCCTCAGGTGATGTAGCT
GTTTTCCCTTGTGGCTGTGGCACGTTAATTTTTCTTAATAGTGCTTCAAATTCTTTTCTATCTTCAGCAC
GATTTAGATTTTCTAGTGAAGTACCAAGTATTTTAACTCCATGTTTAGCCAATTTGTCTGCTAAATTAAT
CGCTGTTTGTCCTCCAAATTGTACAACGACACCTTTAGGTTTTTCTAAATTAATGATATTCATCACATCT
TCTTCAGTTAAAGGTTCAAAGTATAATTTGTCAGAAATTGAGAAGTCTGTTGATACTGTTTCTGGATTGT
TATTCACAATTATCGCTTCGTACCCTGCTTTTTGAATTGCCCAAACGGCGTGAACTGTCGCATAGTCAAA
TTCTACACCTTGGCCGATTCGAATTGGTCCAGAGCCTAATACTAAGATTTTTTCTTTGTCAGTAACTATA
GATTCATTTTCAGTTTCGTATGTACCATAATAATATGGTGTTGAAGATTCAAATTCAGCTGCGCAAGTAT
CAACCATCTTGTAAACAGGTTTAATATCATTTTCCATACGCAATTGATATACTTCTTCTTCCGTCATATT
AAAGCGATGCGCTATTGTTTTATCACTAAATCCATAATCTTTTGCATATTTAAGATATTCTAAATCACCT
TGATGTTCTTTTAGTTGATGCTCAATATCAATAATGTTTTGGAACTTGTGTAAGAAGAAGTAATCTATCT
GAGTCATATTATGAATTTCTTCTAATGTTGTGCCTCTTCTAATTGCTTCGCCGATGAAAAATAATCGTTC
ATCATCTTGGTGTGAAATACGTTCTTTAATATAATCAAGATCGAAGCTTTCACCATTTGGTAATCCTAAG
TGATGCACACCATACTCAAGTGATCGAATTGCTTTTAACAATGATTCTTCGTAAGTTCGACCAATGGCCA
TAACTTCACCTGTTGCTTTCATTTGTGTGCCAAGCTCTCGTTCTCCTTTTTCAAATTTATCAAAAGGAAA
TCTTGGTATTTTTGAAATCACATAATCTAAAGTTGGTTCAAACGCTGCATAAGATGTTCCTGTAATTGGA
TTTAACATTTCATCTAATGTTAGACCAACCGCGATTTTAGCAGCTAATTTTGCAATAGGATATCCTGTTG
CTTTTGAAGCTAACGCTGATGAACGTGATACACGCGGATTTACTTCTATAATATAATAATCGAATGAATG
CGGATCTAATGCTAATTGAACATTACAACCACCTTCGATACCTAAAGCTCGAATAACTTTTAATGAAACA
TCACGTAACATTTGATACTCAACATCTGATAATGTTTGGCTAGGAGCCACAACAATTGAATCACCTGTAT
GAATACCAACTGGATCAATATTTTCCATGTTACATACAACGATGGCATTATCGTTTTTATCACGCATTAC
TTCGTATTCGATTTCTTTAAAACCTGCGATAGATTTTTCTAATAAACATTGCGTTGCTGGACTATAATGA
AGACCATTTGAGACGATTTCATGTAATTCTTCATCATTATGACAAATACCGCCTCCGGTACCACCCATCG
TAAATGCTGGTCTAACAATTAGCGGGTATCCCACTTGCTCTTTGAATTTAAAGGCTTGCTCTACTGTATT
TACAATGTCACTCTCTGGCACAGGAACGTTTAAATCATTCATTAATGTTCTAAACATTTCACGGTCTTCT
GCTTGTTGAATTGATGTTAGCTCAGTTCCTAATAATTGGACGTTATTATCTTGAAGCACACCACTTTCGT
GTAGTTGAATCGCCATGTTTAAACCTGTTTGACCACCTAAAGTTGGAAGTAAAGCGTCAGGTTGCTCTTT
ACGTATAATTCGCGCTATAAAATCATGAGTTAACGGTTCGATGTATACTTTATCCGCAATTTCCTTATCA
GTCATGATTGTCGCTGGATTTGAATTTACAAGAATAACTCGGTATCCCTCTTCTTTTAAAGCTAGACATG
CTTGTGTTCCAGCATAATCAAATTCAGCTGCTTGACCTATGATAATTGGCCCAGACCCTATTACTAAAAT
TGTTTTGATATCATTACGTTTAGGCATTGATATGACGCTCCTTTTCCTTAAAATTAGTCATCATTGCTAC
AAAATCATCAAATAGATAGTTTGAATCTGACGGTCCTGGATTTGCTTCAGGATGGTATTGAACAGAAAAT
GCTGGTAATGTTTTATGTTTTAAACCTTCTACAGTACCATCATTTAATGCAAGATGAGTAACTTCTAAAT
CAGTACTTTTTAACGAATCTATATCTATTGCATATCCATGGTTTTGACTCGTAATATCAACTTTTCCAGT
CTCTAAATTTTTAACTGGATGGTTCGCACCACGATGACCAAACTTCATTTTAAATGAGCTTGCTCCTTGA
GATAATGCAAAAAGTTGATGTCCTAGACAGATACCAAAGAACGGAATTTTCCCTAAAATTCCTTGAATCA
TTGGAATCGCACATTCTACATCTTCAGGATTACCTGGTCCGTTTGATAGCATAACGCCATCTGGAGCCAT
TGCTAAAATTTCTTCGGCAGTAGTTGTATATGGTACAACCGTGACGTTACAACCTCTGACGTTTAATTCT
CGAACAATATTTTGCTTCTTACCAAAGTCTACAAGTACGACACTTAGATCCTTACCTGTCGAAACATACG
GTGTTTTAGTCGAAACGATTTCTACTTCGTTTTTAGGTAATTCTACTTGTTGTAAATGTTTGACAAGTTG
ATCAATATCTTCTTTTCGATCAGTAAAACCAGCTTTTAACACACCGTGTTGTCGAATTTTACGCGTAATA
CTTCTTGTATCAACACCTGCAATCCCTGGAATTTGATGCAATTCTAAAACGTCATGAAGTGTCTTTTGTT
GTCTAAAATTACTTGGATGCGCACTCGCTTCTTTCACTACAATACCGTTTAATGTAGGTACTAATGATTC
AAAATCGTCTCTATTGATACCATAATTACCGATTAATGGATACGTAAAAGTAATGATCTGACCTGTATAT
GATGGATCTGAAATAGTTTCTTGATAACCTGTCATCGCTGTATTAAATACAATTTCTCCTACAGTTAAGT
TATCAGATCCTAAACGGTAGCCTTCGTAAAAAGAACCGTCTTCTAACACTAGATAACGTTTGCTTTGCAT
ATTATTTATCCCCCTCAAATTTAACTTCGCCTTCAACCATTGTTAAGATCGGATTTCCATAAACTTTATA
GCCGATAAATGGTGTATTATCTGCTTTTGATAAGAAATCTTCACCTTTAATTTCTTGTTCACTATCTAAA
TCAATGATTGTTAAATCTGCATAACCATTTTCTTTTAATGTGCCGTATTCTAAATTAAATGTCTCACATG
GTTTAATTGTTAAGCAATCTACTAATTGTTGTAATGTCCAATCACCATTTTTTACAAAATGTGTATATAA
TAATGGGAATGCTGTTTCACTACCAACAATTCCGAATGGTGCTTTTTCCATTGGTTGTGCTTTTTCATCA
CGTGCATGTGGTGCATGGTCTGTTGCGATACAGTCAATTGTACCGTCTAGTAACCCTTCTAACAAAGCCT
CTCTATCTTCAGTACTTCTCAATGGTGGATTCATTTTATAAATGGCATTGTTACCAGGAATATCATCTTC
TGTTAACAATAAATGGTGTGGTGTAACTTCAGCTGTAACATGAATGCCTGCGCGTTTAGCATCACGAATG
ACTCTAACACTTTCTTTAGTAGAAACATGACATACATGATAATGACAACCTGCTGCTTCAGCTAATAGTA
CATCTCTTGCGATTTGAACAGATTCACAAATGTTTGGAATACCTGGTATACCTAACTCTTTACTGCGTTT
CCCTTCATGCATTGCACCACCATAGATTAATGAATTATCTTCACAGTGTGCTACGATGGCTTTGTTTACT
TTTGCAGCTTCAATCATGCCTTCATACATCATGCTTGCAGTTTGTACTCCTACACCGTCATCTGTAAACG
CAAAGGCACCTTCTTTTACTAGTGCTGGGAAATCAACCAATTCTTTACCTAATTGACGTGTTGTAATTGA
AGCATAAGGTAATACACGTACTTGAGCATTGTCATCGATTAATTTTTGTAAAGCTTCAAAATGTTCTACA
GAATCTGGTACCGGTCTTGTGTTAGGCATTGGACATACAGTTGTAAATCCACCTCTAGCAGCAGCTTTAG
TACCAGTTTCAATTGTCTCTTTATATTCACCACCAGGTTCGCGTAAATGAACATGAACATCGACAAATCC
AGGTGACACAAAGTGACCTTTCGCATCTATGATGTCAACACCATTGCTTGGTTCAATTGCAGGTGCAATT
TGTTTAATTACCTTACCATCAATTAAAATATCTGCTTGTTGTAATTCGCCATTTTGTAATACTTTACCGT
TTTTAATTAATTTCATCATTTTCGTCCCCTTACCTATTTTAATAATTCATCAATGACTGCCATTCTTAAG
TAAACGCCATTTTCCATTTGCTTAAAAATTCTTGATTTTGAAGCTTCTACTAAATCGCTTTGTATTTCTA
CTCCTCTATTCACAGGTGCCGGATGCATAACAATAGCATGTTCTTGTAATTTGTTATAGCGCACTTCATT
TAAGCCATGCTTTTGATGATAATCATCTGCTGCAAATCTAGTTTCTTCTGCAAGCCCATGTCTTTCATGT
TGAATTCTTAATAACATAACTATATCTACTGTTTCTATAACATCATCTATATTTACATAAGGTGCTTCTA
AAGAATCATCAATCCAAGCATTTGGGCTATTAAACATTACGTTTGCACCTAATGCTTTTAAACTATGGTA
ATTACTACGTGCGACACGTGAATTTTTAATGTCTCCACAAATCAATACATTCAAGCCTTCAAAATATCCA
TATTCTTCATATATCGTCATTAAATCAAGCAAACTTTGTGTTGGATGTTGTCCACTACCATCACCAGCAT
TCGCAATTGGGATGTTAATATTCGCTAATTTTTCATAGTAGTTATTAAACGGATGTCTAATGACTAATAA
ATCACAGCCAATACTTTCTAAAGTTTTACATGTATCATATAAAGATTCACCTTTTGAAACAGATGATGTT
GATGTTTCAAAGCTAATCGTTTTTAACCCTAGCTTAAGTTCTGCCATTTCAAAACTACATTTTGTTCGAG
TAGAATTTTCAAAGAATAAATTTGCGACATATTTCCCTTCAAAGTTTGGTAGTTGACGTTCACCAGATTT
AAATTGACTTGCCTTTTGGATAAGTTTGTATATTTGATCTGTAGATAAATGTTCCATTGATAATAAATGA
TTCATAAAAGCGCCCTCCTTAATTTGTAAATCTTAATTGTTTTGTTTTTTCTCTTTAGGTAAGATTAAGT
TCAAAATAATTCCTGAAAGTGCAGCTAATGCCATTCCCTCAATTTGAAGGTTGATACCAATTTCTTTTAA
GTTAAATACTAAATTACCGATACCTACAACTAAAATTACTGAAGCTATAACTAAATTTCGATTGTTCGCA
AAATCTACTTTACTTTCAACTAGCATTCTTAAGCCACTTGCTGCAATAATACCGAAAAGTAATATAGATA
CTCCTCCCATAACTGGTGTAGGTATAGAAGAAATTAATGCAGTGAACTTACCAATGAATGCTAAAACAAT
TGCTATAACTGCTGCACCACCAATGACGTAAATACTGTATATTCTTGTAATCGCTAATACACCGATATTT
TCACCATATGTTGTACTTGGTGGTCCACCAATAATACTGGCAAACATTGTAGAAACACCATCACCAATGA
TTGATTTATCAAGTCCTGGCTTTTCAAAGAAGTTTCTACCTACGATTTTATTCAGTACCATTTGGTGCCC
AATATGTTCACTTACTGTTACGAACACAATCGGAATCATTACAAGTACAAGTCCTAAGTGAAATGAAGGT
ACATAATCTTTAAATGGCAGATAAATATGAGGGAAATCTATCCATTTTGCTGACATAATTGCATCAAATT
TCACAATCCCCATAAAAATCGCTACCACATAACCTACGATAATACCTACAAGTACTGGAATTAAAGATAG
GAATCCTTTAAAAAATCCTTGAACGACTATTGTTACAAGCAAGGTTATCATTGCAACAATTAAGAAACTG
ATATTGTAACCTTTCATATCTCCAGGGTTTTCATACATTGCCATATTGACTGCAGTAGGTGCTAAGCTTA
AACCAATTACCATGATGACTGGTCCAACAACTACTGGTGGTAATAATTTCATTAACCATGCTGTCCCACT
TAATTTGATTAGAATCCCGATAATGACGTACATAACACCACTCATGAATAATGCTACAAGCATGTCTCCT
AAGCTATGCGTACTTAATCCCGTGATAATTGGTGTGATAAATGCAAAGCTAGATCCCAAGTATGCTGGTA
TTTGCGCCTTCGTTATTAAGATATAAAGTAATGTACCGATTCCCGAAGCTAGTAACGCTGCGGATATTGG
TAATCCTGTTAAGAATGGTACTAGTACTGTTGCGCCAAACATCGCAAATAAATGTTGTAAGCTTAAAAAT
GCCCATTGCGCTGGTTGTGGTTTTTCATTTACATCTAGTACAGGTTTTACTGTTCGTTCAAACATTTCAT
CATTTTGCATAATATTCATTTCCTCCGATAATAAAAAAATCTCTTTACATCAGTATGTGTAAAGAGACAA
AAAGTGTGACAAGTTACTACAAGTCATTTTCGTCCATAGAAATTGACTTATAGTTGTCGAACATGAGGGT
ATTGTTAGATAAACAAGCATATGAAAACTTATTTATCATTCAACTCCCCCACCTTTTTCAGTCTCTCGTA
CTGAATTAAAAGGGGTATTATTTAATTATAACTGCATTTCTTTGATCCATTTCTTCTAAATAGACACTTA
CCGTTTCCTCTTTAGAAGTAGGTATATTTTTACCAACAAAATCTGCTCGAATTGGTAACTCACGATGTCC
TCGATCAACCAAGGCAGCTAAACCAATTTTAATAGGTCTAGCATTTAGCAAAATAGCATCAAGTGAAGCA
CGAACCGTTCGACCAGTATACAGCACATCATCAATAATGATGACTACTTTATCTGTAATATCTGTGTCGA
TGTCTATTGCGTCTTTTGTCGTAAGTGATGACATGTGCTCTATATCATCTCTAAAGTATGTAATATCAAT
TGTTCCAGTAGGTATACGTTGTTGCTCAATTTGATGAATTTTATCTTGTATACGATTCGCTAAATATTCA
CCTCTTGTTTTGATACCTAAAAGAATTAAATTATCAGTACCTTTGTTATACTCCAAAATTTCATGAGCGA
TTCTCGTTACTGTACGTTGTATTGCGGCATCATCCATTATGATACGTTCAGACATATTCTCACCCTTTCA
AAATTTAGAAACAAAAAACCTCATGTCTTTAATATCGACATGAGGTTTAGTATATACAATCATCCTATTT
ACATAGAAGAATCGTAGTATTACTACTTATTCTTGCATATGTGAAAGTGTTATGATTCATTTTAGTATAT
ATCTATATTTTCATGTCTTTGACGTCTCTCTGGACGCTCAATTAAAGACTCTTTATGTTGTACTTAAACT
GTTATAAGGATAATACTAATCAGGCGCTTTGTCAATCTATATTGAAAAATTAACCATTCTCAGTAAAAAT
GTTAACCTTAATCTATTTTATAATGTATTTTCATTTTAAAAAAACGAAAACGATAAATACTTATAGTTTA
CATAATAATGTTATCGTAATTATAGCACGACACAATTATGCATCTCTTTTTCTTATTGTATCTAATAAAT
CTTCAAAGTCTTGTGGTAATTCAGCATGTCTTTCAATATATTCACCTGTTACTGGATGTTCGAATCCAAT
AAGTCCAGCATGTAGAGCTTGACCACCAATATCCAATGTCTTTTTCGGTCCATACTTTGGATCACCAACT
AATGGGAAGCCAATATATTTCATGTGCACACGGATTTGATGCGTACGTCCTGTTTCAAGTTGACATTCAA
CAAGCGTATAATCTTTAAAATGTTCTAGTACGTTAAAATGTGTCACTGCTTCCTTACCATCATCAACAAC
AGCCATAGATTGACGATCATTTTTGTTTCTACCAATTGGCGCATCGATTGTACCGTAATCATGAGGAATA
TTCCCGTGAACTAAAGCGATATATTTTCTTTTAACAGATTTATCCATTAATTGTTCTACAAGTCCACGAT
GAGCAATATCATTTTTAGCAACCATTAATAAACCAGAAGTATCCATATCTATACGGTGAACAATACCTGG
ACGAATTTCTCCATTAATACCCGACAAATTTTTAATTTGATACATTAAACCATTAACTAATGTATTGGTA
TAATGACCTGGTGATGGATGAACTACCATGCCTTTCGGTTTATATACAACTGCAACATCGTCATCTTCAT
AATAAATATCTAAATTTAAATTTTCAGGTAGAATATCAGCTTCAACCACTTCTTTTTCAGTGACAACTAT
ATGATCATTAAGTTTCACTTTATAATTAGATTTAACAACTTTATCGTTTGCAACGACTAAACCTGCTTTA
ATCCAATCTTGTATCTGGTTACGAGACCAATCACTATTTAATTCAGGCAGCAACTTATCTACACGCATAC
CTGTTTGTTCTTTATCTGTAATGTTAAATTCATAAGTCTCCATTACTTAACCTCCTTCTCCTTTTTATTG
GAAGTATCCTTTAATAAGGCAATAATAATTAATATTACACCAATTGTTAAACTTGAATCTGCGATATTAA
ATATTGGAAAATCATAACCAAAAATATTTGTATCAATAAAGTCAACAACTTCTCCTGTTAAAACTCTATC
AATAAAGTTTCCAAGTGCACCTGCAAAAAGTAAACTAATAGCAACTTGCATAAACAAATTATATTGAGCA
TCTTTAATAAAGAAATATACTAAGGCTATTAATATAATAATGGTAATAATAAAGAAAAATGTCATTTTTC
CACTCAATATTCCCCATGCAGCACCATTATTTCGATGTGATGTTATGTTTAAAAAGTGCGGTATCACTTC
AAATGAATCTCCAATTTTCATTGTAGTAGCTATAATATATTTAGTAACTTGGTCAAATATAACGACAAAT
ACTGCTATTAAAATGGAAGTGCCAATAAAATATTTTTTGTGCATTTTCGTTCCTCCAATCAATCGTCCAT
AAGACAACTCTTTATATTATAGCTTACACCTGCTAATAAAAAAAGTAAGCATATTACATTAAATCTAGTG
TTACTAACTCAATACTTGATAAACTACTATGTTTTGACATTAAATATGAACTTAATTATTCATTTATCAT
ATTTAAGATGACATTAAAAATTAGGAAAGCAGCCTCATGGGAAACCTCATAAGACTGCCTTCATAGCTTG
TATAAAAAGATCATTAAAAACGATTCATTATATGGTTCGTCCATTCAAAGTATATACTAATCTTCAACTT
CGATATGATTAAAGCGATAATAGATACCATCCGGACCTTGTAAATTTAAATGTGTTGTTTCAGGATAATG
AAAGTCAACAATTGCTAATCCATACGTATCAAAATTTTCTACACGTTTCGTTGCTGATACCCAATCATTC
ATGGCCAAATGTTGATAATAGCCATTCGATGCTAAAAATATTGAATAATCATCCATATATGCCGATTGCT
CTAATCCAAAATAATCGAGGTAGTAGTCTTTTACCTCTGATAAATGAATTGTCTTAATATGCAATGCACC
TATAATAGCGTCATCTGGAATACCTAACCATAACAATTTTGTTGCATGACTCACTAATCTCGGTACATTT
AATGGTCTAATATCAATTTTTACTAAATCATTTTGCCTCGTCCATTGCGCTTCGTCTTTATCAACATAAA
ATTTTAAACCGTTTCCTTCCGGGTCTTCAAAAAACAATGATAACGAAGCAGGCTGTATACCTCCGTTAAC
TGGAATATCATATTCGCTTAAATGAATTAGTAAATTAGCTAAATCACTAATTTGAGGTAGTTTAATTGCG
ATATGAAACAGTCCCGCTTCGGACATTAAAGGTTCACGTCCATTTTGTAATTCAACAAGTGTAATGACAT
GATTATTTTGACCTACTTCATATTGTATCGATGTTAATGTCTCATTTATAATATTTAATCCTAATATGTC
CTCATAAAATGGCTTTAATTCATTCTTATCTCTCACATTTAGAGTGATACCATTTACAAAGTTTGCGTTA
CTGTTATGATACATTCAATTAACTCCTATCAAATTCAATATCTGTGCTTACTTTTACTTAAAATTATCGC
GAACATAATTGAGAATAGCAACTATAACGCATTTATAAGCCTCAGAGAATTTGTACCATTCCTGAATAAT
TTTTATTTTAGTAAATCGCACATTTTTTTACACATATGACCGGTAACTTGGTCATTTTTTTTCACAAAAA
AACTCTCTTCATCATGTCAACAAAAACTACAACATGATTATGAAGAGAGCTTTAATCTATATCATCTGTA
TGAGTACTTTATACAATTTCAATTATACAAGTGATTTTACAACTTGTTGGCATCGTGGGCATAGATGCGT
CAATTCATCAACAGCACCAAGATCCTCTGAATAGTTCCAACATCTTTCACATTTTTCACCATCTGCATGT
TCGATGACAATATCACCATGTTCATAAGCTGTTGCCTGATCATCTAACTTATCTACAACTTTAACTTGTG
ACACGATAAATAATTGATGTAATGCATCAAATGAAGTTAAGAATTCAGATGCATTAAATTTATCGTTACT
AGCAATCGTAACTTTAGCTTCTAATGATTTACCAATAACTTTTTCATTACGAGCAGTTTCTAATGCACGG
TTCACATCATCACGTAAATTCATAAATGTACGCCATTTATCCAATAAAGCTTGATCTACTTCTACAACTT
TAGGCATGTCTGCTAAGTGAACACTTTCTTCTTTAACATGTGGTGTATGAGACCAAACTTCTTCAGCTGT
ATGCACTAAGATTGGTGCTAACAACTTCGTCATATCAACTAAAATTTGATATAACACTGTTTGCATACTA
CGACGGATATGAGAATCACGTTGTTCAATATATAAAATATCTTTACCGTAATCCAAATAGAAATTACTTA
ACTCAACATTGATAAAGTTTTGAACTTCTTGATAAATATTTAAGTAGTCAAAGTTTTCATAGTTGTTAAT
CGTACTTGCAGTAAATTCACGTAAACGATTTAGCAAGTAACGATCCACTTCTAATAACTCTGATTCAGGA
ATGCTATCTGTGTCAGGATTGAAATCATTAATATTACCTAACATAAATCTTAATGTATTTCTGATTTTAC
GATAAACATCAGATGTTTGTTTTAAAATTTCATCAGAAATTCTAACATCAGCTAAATAGTCCGTACTACT
TACCCAAAGTCTTGCAATATCAGCACCTTTTTGTTTAACCACTTGGTCAGGTACAATCACATTACCTAAA
GATTTACTCATTTTCTTACCTTCACCGTCCATAACAAAACCATGAGAAAGTAAGAATTTATAAGGTGATA
CTCCTCTTGTAGCAACTGAAGTTGTAATAGAAGAGTTGAACCAACCACGATATTGGTCACTACCTTCTAA
ATACATATCCGCTGGGAAACTTAATTCCGGTCTTGTTTCCAACACGCCACGGTGTGATGAACCAGAATCA
AACCAAACGTCCATAATGTCTGTTTCTTTAGTAAATGTACCGTTAGGGCTGCCTGGATGTGTAAATCCTT
CTGGTAGTAAGTCTTTCGCTTCTCTTTCAAACCAAATATTTGAACCGTGTTCTGCAAATAAATCAGCAAC
ATGATTCACTGTTTCTTTCGTCATGATAATTTCGCCATTTTCAGCATAAAATACTGGTAACGGTACACCC
CAAACACGTTGACGAGAAATAACCCATTCGCCACGGTCACGAACCATATTGTAAATACGTGTTTTACCCC
AATTTACTTTGAAGTTTGTATTTTCGATTGCATCTAAAATATCATGTCTTACTTTACTGATTGAGGCAAA
CCATTGTGGTGTAGCACGGAAGATTACAGGTTTTTTTGTTCTCCAGTCGTGTGGATAGCTATGTGTAATA
AAGTCTAATTTTAATAGTGCACCTTTTTCTGTTAATAAATCAGTAACGGCTTTATTAGCTTTATCATAGA
ACATTCCTTCAAATTGGCCGCCTTCTTCAGTAAATACACCTTTATCATCGATTGGACTAATTACTGGTAA
TTCATATTTTTGACCAACAATATAGTCATCTTCCCCGTGACCTGGTGCTGTATGTACACAACCTGTACCA
GCATCTGTAGTAACATGATAACCATTAATCACTAACGATTCTCTATCTAAGAATGGATGTTGTGCTACAA
CATACTCCAATTCCTTACCTGTGTATTCTTTTTCTAATTTGATTGATGCTTTATCCCAATCCAGTGCTTC
TGCTACGGCGTCAGATAAGGCTTCTGCAATAATATATTTTTCGCCATTTACATTGTATTGACCATATTTT
AATTCAGGATGAACGGTAATCGCAACATTTGATGGAATTGTCCATGGCGTTGTTGTCCAGATAATAAATT
TAGCATCTGCATCAACGACACCTTTGTCATCTTTAACGTCAAATGCAACGTAAATTGATGCTGAACGTTT
ATCGTGATATTCAATTTCTGCTTCTGCTAATGAAGACTCACTTGAAGGAGACCAATAAACTGGCTTTTTA
CCTTTGTAAATTAAACCTTTATCTGCCATTTCTCCAAAAATACGAATTTGTGCAGCTTCGTATTCAGGTT
TTAATGTAATATATGGATCATTAAAGTCACCACGAACACCTAAACGTCTAAAATCTTTTTTCTGTAATTC
AATTTGTTCTAAAGCAAATTCTTTACATTTCTCACGGAATTCAGCTGTTGACATTTTCTTACGGTCAACA
CCTTTTTTCGTTAATGCTTGTTCAATTGGTAAACCATGTGTATCCCAACCTGGTACGTACGGTGCATAGA
ACCCTTGCATAGTTTTATAACGTACAATAAAGTCTTTTAAAATTTTGTTCAAGGCATGTCCCATATGTAA
GTTACCATTCGCGTATGGTGGGCCATCATGTAAAATGAATGTTTCGTTACCTTTATTTTTTTCTAACGCT
TTATGGTATTGATCTTCTGCATCCCATTTTTCTTGAATTTGCGGTTCCTTGTTTGGTAAACCACCTCGCA
TTGGGAAATCTGTTTTAGGCATTAATAACGTTTCTTTGTAATCCATCTTCTTCACTCCTTAAAAATTTAA
AAAACTCTAAGTTAAATTAAAAGGGACGATTGCTCGCGGTACCACCCTTATTAACTCAACTTAGAGTTCT
CTCATTACATTATTTAAATATTAAAAAGCCAGTGATATAACATACATGCTTTTACTAGGCTCTCACCATT
ACCTAATTCGCTGTGAAAAGTTAAATGTATATTACGCGTCTGTCTTTATTTAATTCTTACTTCTTAGTTG
TTTCTGAATCATTGGATTGTTGATTATTGTCTGATGTATTCGATGCATTATTTTGTGCATTTGCTGCAAC
TTCATCTGGCTTTAAATCATTTTCATGCAAATGATGAATATTTTCAAGCGTCACTTGTTCAGCGTCTAAA
TCATAATTCAACAAGTAATCCCAATCTTCGTTTTTTAATAAGTCTAATTGCGCTTCAACTAACATACGGA
AACGCGATCTAAATACTTTTGATTGACGTTTCATATCTTCAGTCTGGAATGCTAAACGGCGTGCTTTTTC
TACCGCGTCACCAACCATTTGATTAGCTTGCGCTTCTGCCTTAGCTATAATCGCTTCAGCTTGTTTCTCT
GCAGCTTGCTTAGTTTCTTCACCAGCTTTTTGAGCTTGTATCAAAGCATCACTTACAGATTGATGCACGT
CTTGATAAGACTTAATATTAGTATCTCTCTCTTCGATTACTTTTTCAAGTTGTTTTTTATCTTCTTTAAG
ACGTTCAATTTCAGTGCTTAGTTGCTCCAAAAAATTAGCAACTTCAGTAGGTTCTAAACCATTCTTTACA
CGTGAAAACTCTTTATTCTTAATTTCATTTGGTGTAAAAGGCATTTGTTATCCTCCTTAAATCATTACTA
TTTGAATAATGTTCTATAGGTAATGTGCGTTTTATCTTTTTTAGTTTTACCACCTAAGTCAGTAATGTGT
GCTCTACCAAAACCTTGGATGGATATTAAATCATTTGCTTGTAATTGAAAATCTGCTGAATCAACAATAG
TGTGATTCACTTTAACACGTTTTTTTTCGATTAGTTGTTTCGCAATCGTACGTGATTTACGTATCATTTC
TTTAATAACAACATCTAACCTTAAAGAACTAACTGTTGCACTTTCAATTTTCCAATTCTCATTAGATTGT
ATCATATCTGTTACTGGAATAGTATAAAGTTTAACTGATGCGCCTTTAATACGTTGTAATTCTAACATAA
TAAATGATTCCAATCTACTTGTCAAAACAAATTGAATTCGTTCATTCACAATTATATCTCCAACTTGTTC
GCGTTCGATACCTAAAGACATTAATGTCCCTAAAATATGTTGATGTTTTAAAGTGACGAATTTTTCAGGA
TAATCTATTTCCATTAAAGTTAAATCAAAGTCACTTTCTTTAGGTTCATAATAGTTCGGCGAAATGATTG
CTCTTTTTCTTTCAGCATTTGGCCCGCCATAAAAAGATACGTTTAAATCTTCATAACTGCCACAAATCAC
TTCCAATATATATTGCCCTCTTGGATCTAAAAAATGCGTTAATACTGGTGCATAATGCTGTTCCGCTTGA
TCACATTTATCCGTTAGCTGATCAATTAATTCGTATTCTTCCCGTCTAAAGTGTTGATAAATATCTATGT
TAATCACTACCTTAAAAAAATTATAAAATACCATCTATTGCCCTTATATTCAGAAAAACACATATCAAAA
ACGAGGCTAAAGTATCATGTACCCTTGCCTCGTTATGTCGCTTAATTTATTGTAATTGAATTAAAATCCA
ATTAAAGATTTGGAGTAACCCTTTTTGGAATAATACTAAAACGAAAATTGCAGCGATTGATGATATGTCG
ATAATTCCAATAGGTGGAATTACTTTTCTAAATGGTTGTAAGAAAGGTTCATATATTTTCGCTAAAAAAT
AACCCACCTTAGTTTCTCTAATACTTGGTACCCAAGATGTAAAGAAATATATAATCATGCCGAAATAATA
AATTTCAACAACAAAAAGGATAAATTTAAATATTGTAGCTAGCACATTTATATCCATATGTTAACTCCTT
AGTCGAATGAATGTTCCATATTTTCAATATGGTCTGTAATGCTTCCAGCTACTTCCACATTATCAGGCGT
ACATAAGAAAATATCAGTACCTACACGTTGGATATCTCCACCGATTGCATAAACAGTACCGCTTAAAAAA
TCAATAATTCTTTTCGCTGATACTTTATCAATACGTTGTAAATTGACAAGTGTCGCACGGCGGTTTTTAA
GCTCATCAGCAATATCTTGTGTATCTGAAAAAACACGTGGTTCGAATAAACACATTTTTGAACTTTCTTG
TGATGCATTGTTTGGTGTAGCATTGTTCATAGTTACAACATTACGTGAATTATTTTTTGAATAATTAGAC
ATACGGTTATTCCTTTCTTCTGACGTTGTTGTATATCTTGATGCAGATTTTTGAGGGACTGATTTGATTG
CGTTTTGTTTTGTTGTTTGTTGTGACTGCTCTTTTGCTGGCGCTTCATTTACCTGTTGTTGTTTGTCAGG
TACTTCTACTTCCTCTTCATCATCTATTACAAAAAATCCACTAAATAAATCTTTTAAAGCCAAGTGGCTC
ACTCCTCTTCTCCTACAAGTTTAGTCCCAATTCTAACAAACGTTGCACCTTCTTCAACTGCAATAAGATA
GTCATTACTCATTCCCATTGATAATTCATCACAAGGCGCATATTCTAAATTGAGTCGTTGTATTTCTTCT
TTTTTCAAACGTAACTGTTTAAATAACGATCTAATATATGCTTCATCATCTGTCAATGGTGCCATCGTCA
TTAAACCTACAATTTCGATTTTGTCATATTTTTTAAGATCATCTATAAACTGATCAACATCTTCTAAAGC
AATACCATGTTTAGAAGCTTCTCCCGAAACGTTCACTTGCAAGAAACATTTAATTTTATGTTCTGCACGT
TTGTTAATTTCTTTGGCTAAGCTCAATCGATCTAAAGCATGGAAATAATCTACGTCGTTTATAACGTCCT
TAACTTTTCGAGATTGTAATGACCCTATAAAATGGATCACCGCATCTGATGGTAATGCTTCTTTCTTTTG
AAAAAAGCCTTCCAATCTATTCTCACCAAAATGTCTTATTCCAGCCTCATACGCTTCTTTAGCTCGCTCT
ATTGTAACATATTTTGTAACTGCAATCACGTTTGGTTTTGTTGAAAAATTATTTTTTTTACTTTTGTCAT
TAATTTGTGTTGAGATTTGTTGTAAATTATCTTTCACACGCAAGCATATCTCCTCCTTATTTACTGTTGA
CCAATGAATGCTAACATGCGTCCTGTTTGACCTTTTTCTAATCGATAAGAGAAAAATAATTCTAAATGTT
CAGATGTAGCATACGCTGTCGTATAAATATTTTCTTTAGGAACACCATAATAATTTAATAATGCAGCATT
GGCTTTTTTCAAATCAATACCATGACGATCTCGTCCTCTAGTTTCAATATAGTTTCCACTATCAATTGGC
AATGTTTCAAATTTACTTTTAATATCATCATTAATTTCATAACTTGATGATGTAGATGGTCCAATAACGA
CATGTAAGTCTTTCAAATCAAAGTTCACATGTTTTAGCACTTCTTTTACAATTTCAGTGTAGGTACCTCG
CCACCCTGCATGCGCCAATGCAATAAAATGATGTTTTGTACTATAAAAATATACTGGTACACAGTCTGCA
TAACACATCGTTAATAAGACATTACTATCAAATGTGTACATCGCATCAATACCATGAAGCTCATCAGTTA
AATTGTCTATATTTGTGCCTATATCATCCTTTGTAATACAAGCGACTTTATTTTCATGTGTTTGAATGGG
AAACACCCAATTTTTTCTATCAAACGCAATTTCTTCAGCTAATTGCAATTGATGTTGAGTAATATTATAT
GGGCGATCATCAATATATCTCGCCATATTAAAAGCATTTTTAGGATAATCACTTAAACCATCGCCTCTAG
TTGTAATACCTAGAGTAATACCTTGTTGTAATAATTCTTCATATATTAAATGATGCGGTTGCTTTTTAAA
ATTATCATTCACTCGATCGTCACCATCATTTCATTTAAATTATCTTCGTCTAACTGTACAAAGTTAATAA
TTATATAATATAACATTTATGTTTAAAGTTAAAATGTTGCGCAAATAATTTTCGACTTAATTTTGACACG
ATACTTAAACACTTTTAATGACTTCGAAAAACTTAAATGTCCTTCTACATGTTCTAAAAATTAGTAAAAA
AATCATCAGATATGTTATCTGATGATTTGTGTTGAATTATTTGTGTATATATATTAACCGATTAACGTCT
TGTTCTTCTTGAACGTCTTTCTTCTCTATTTCTAATGAAGCTAGGAATATCATCTTCTTTAGTTGTATGT
GTTCTTTCACTTACACTATCAGTTGCTTGTGCATTTGATGAATTTGAAGTGAATGATTCATCTTTAGAAG
TTGCATTGCTAGAAGTATTTACGCTTGTTCCGAATCCAGTGCTACCAGATTTACGACCATGTGATGTTGG
TTTGTCATCAAAACCAGTTGCAATAACTGTTACAACAATCTCATCTTGTAATTCAGGATTAATAACTGTA
CCGAAAATCATATTAACGTCTTCATCTGCAGCATCTTGGACAATATCAGCAGCCTCTTGTGCTTCAAATA
ATGACAATGACTCGCCACCAGTAATATTCATAAGCACACCTTGTGCACCAACGATAGATGTTTCAAGTAA
TGGAGAAGAGATTGCTTTTTTAGCAGCTTCTACCGCTCTATTTTCACCAGAAGAAACACCAATACCCATT
AATGCAGAACCTTGGTTAGACATAATTGTCTTAACGTCTGCAAAGTCTAAGTTTACTTCACCAGAAACAG
CGATTAAGTCTGAGATACCTTGTACACCTTGGCGTAACACGTTGTCAGCTTCTTTAAATGCTTCCATCAT
TGGCGTAGATTTGTCAACGATATCTAATAAACGGTCATTTGGTATAACGATTAATGTATCTACTGCAGCT
TTCATAGCTTCTACTCCAGCAGCAGCTTGAGTTTGACGTTTACGTCCTTCAAAACTAAATGGACGAGTTA
CAACACCAACAGTTAATGCGCCCATTTCTTTTGCAATTTTAGCAACGACTGGTGCTGCACCAGTACCAGT
TCCGCCACCCATACCAGAAGTAACAAATACCATGTCTGCACCTTGGATTGCATCTTCAATTTGTTCACGA
GATTCCTCTGCAGCTTTTTTACCGATTTCAGGATTAGCTCCTGCTCCTAAACCACGTGTTAATTTTTCAC
CGATTTGGATTTTAGATTCAGCTTTAGATAAGTTTAAAGCTTGACCGTCTGTGTTGATAGCGATAAATTC
AACATTATTCATTCCATGGTCAATCATTCGGTTTACGGCGTTGTTACCGCCACCACCTACACCAATGACC
TTTAAAGTCGCTAAATGATTAAATCCTTGTTCAAATTCTAACATTTAAATTTCCTCCTAGTTTTATTGGC
CAATAATCATTCAAATAGAGATTTCATTAGTTTTTTGAATTTACTTTCTTCTTTATCTTTGTCTTGAACA
TGTTCATGATTCTGTTTATGTTCCTGATGATTATCTTCTGATTGATAAATTTCTTCATCTGTTGACTCTA
CTTCATTTTCATGAGTATCTTTTTTGTTTGTTTTACGTTTAAACCAATCAAATCCGCCTAATTTAGATTC
GTTATCTTTGTCTTTCACATCAATAACATCTTCTTCAGTTTCTTCATTATCATGATAATTAATTGTAACA
TAATCTAATAACTCATCAAAAGCGATACTACTAGAAATTGTAGAAATTGCTGAAGAAAATTCAGGTTTTC
TAATTCCCATTTGTGATGGCGTGTGAATTCTAACTTTTTCACTTACCATATCTGATAATAATTCTTTTAC
GCCAAGTAAGTTTGCAGATCCACCAGTTACAATAAACCCACCATTTACTTTTGTTAATCCTAAATCTTGT
AAAACATCAAATACTTCGAAGAATATTTCTTCTACACGCGCTTCAATAAAGTCACTCAAATCTTTTTGAG
TATACTGTACTGTTTCATCACTATCAACCTGTTCAACAGTGAAGATATCTTGATCTGAAGCAGAATCATA
GAATGCATGACCATATTGGTGCTTAACTTTTTCAGCAGTTTCATAAGAAGTGTTTAATCCTTGTGCAATA
TCGTCTGTAATATCACGCCCTGCCATTTCGATAGAATCAGCATCTACTAATTCACCGCGTTCATAAAAAG
CAACTTGCGTAACGTCTTCACCAATATCAATGACACATGCACCTAACTCTTTTTCAGTAGCTGTTAGGAT
TGAACCATAGTTATATGCATCAGAGTAAACATCTAATACATCAACACCACATGCTTCAACGCATTTAATC
ATATTAATTAAAATCGATTTTTGAATAGCAATTACGCCTGCTTCAACCTTTAATGAATGTCTGGCAATTA
ATTCTTTAGGGTCTGAAACCTCATTTTCTTTATCGACTATAAAACGAATCGGGAACACATTAATTACTTC
TGTTTCTTGCACATCATTTTTTTCTCTAATACCTTCTAATACTTTTTCGATATGTGAACCGTTGATTTCT
GTATCCTCATAAAAGTCGATTTCATTTGATTCATCATAAACTTCCGTTCCAATGATAGGTAATTTCAGGA
AAACTTCTTTAATATCAACACCCGAAGCGATTGATGCCTTTTTAATTGTGTCTTTGATTGCTTGACGCGC
AATATCAAAATCATCAATTAAACCATTTTTTATACCGCTCGTGTAGGTTTGTCCTGTACCTATCACATTT
ATACCATTGTGAAATTTCTCGCCTACTATTGTTTTTACGCTTGATGATCCAATATCAATACTTACGTAGT
AATGTTCTTCCATAGATAGGCACCTCCTGACAAATTACTATTAAAAAATACACTATCTTTAGTTTACAAT
ACGTTGAATGGCTTGTGAACTATAAACATAGACAATATCAAAATTTTTTAATTATTCTTACTTGATTGTT
TGTTAATTTTGTTTAAAACGCTTTGTAATTCTTCTTTTGCTTGATTTTCCTCTTGAGATGATTTAGTCAC
ATTTTTATCGCTTTCTGATTGACTAGACGTGTTTCCACGGTATGGGATAAATGAAGCACCGACTGATAAA
TCAATATAGCCTCGTGTTTTTAGTTTACCCGAACTATCCCTTGATAATGATTGTGACATCTGCGGATAAT
ATTTCATTTTCTTAGATATCGTCGAAATATCACCGATTACTTGAAGTCCATCCGTCGTAAACAATTCAAT
TCTGCTTTGTTTGTTTTTACTTGGGGCGTATGTCACTTCGGCAATATATCGTCTAACTTCAGGTGTCATT
TCAGATAACGCCTTAATCATATCATCTTCTTTTGTACCTTTGAAACCATCCATGACAGGTGCATCATTAA
TTTTGACATCATTTGAACCTTTAAGCAATTTACCATTTTCTAATAAAGGTAAATATTTACCTTTATATTT
CACTAAAGCAATAATTTCATTTTCTGTGATATCTACGTTTAATGTGTTTGGTAATTGCTTGTGTATCTCA
ACACTTTTGATTAATGGATCCTCTTCGAGATCATTAATAGCATTTTTTTTACTAAACGTATACATCCTCG
AATCATTTTTAACACCTAAAACTTTGTTTATCTTTGAAGTACTAACGTGATTATTTCCATTTATATTTAC
ATGCGCAATTTTACTAAGTGGTGAAAACATGTAAATTAATATAACAGCAATCAACAATACCAATATTGTA
ATAACACTGTATTGGATTCGTTTTTGTCGCTTACGTCTTAACTTCCGCTTTTCTTCAAGTGTTAATGGCT
TTAATTGTGTTACTTTACTTTTTCGTTCTTTTTTCGTTACTGTTTCCTCATCATTCGAGTCACTATTTTG
TTCTTTAGGAGCTGATTGAGGTTGTTCGTTGTCGACTGCAATTCCATTCGATTCATTTTGGCCGTCAATT
TCTTGATTATATCTATAATCCTCATTTTCAATATTAGAGTCTGTAGAATCATCGATATTATTATCATTCG
CATGACTAGAAGCAGAATCATTATTTTCATCTTTGCTTTCTTCTTTTTTGAAGTCTTTATTTATCAAGTA
AATTTCTTCATCAAACTCAGCTTGTTGAGATGTATCATCTTTATTTTGATTAGAAAAATGTGTAGCCTTT
GATCTTTTTCTTTGCCGTCTTTTCTTAGATGTATTCCTCGTAAATAATTCTAATTCATCTTTATCTTCAT
TTGATTCTTGTTGATCGTTCTTCGTTTTATCATCCATCAATACTCACACCCTTTAATAAGATGGTAAATG
GGCACGGAATCTTTCAATAAATTTCTCTCCACGCTCTTCAAAAGTACTATATTGATCCCAACTTGCACAA
GCAGGTGACAATAATACAACATCATTTGGTTCTATAATATCTTGTACTTTATCAACAGCGTCTTCGACAT
TGTTCGCTTCAATGACCGATTTCCCTTGACTATTACCTAGTTTAGCAAACTTAGCTTTCGTTTGTCCGAA
TACAACCATCGCGCGAACATTTTCCATATAAGGAATGAGTTCGTCAAATTCATTCCCTCGATCCAAACCA
CCACATAACCAAATGATTGGTTGATTAAATGAATTTAAGGCAAACTGTGTTGCTAACGTGTTTGTTGCTT
TGGAATCATTATAATATTTATTAGTTCTATTAGTACCAACATATTGCAATCTATGCTCTATTCCTGAAAA
TGTAGTTAAACTATCAATAATTGCTTTAATAGGTACACCAGCTAAAATACAAGCAAGCACAGCTGCTAAT
ATATTTTCTAAATTATGTTCACCAGGCAATACTAAATCTTCAGTGTTAATAATACGAACACCTTTATAAA
CGATAAAACCATCTTTAATATAAATACCATCAACTTCTTGTTGTGTTGAGAAATACAATGTCTTAGCTTT
TAATTCTTCCGACTCTATCACTTGTCTTTGATGATAATTACAAATCAAATAATCTTCTTCCGTTTGATTT
TTATATATTTGCTTTTTAGCATTTTGATAGTTTTCTAAATTTTCATGGTAATCTAGATGCGCTGAATAAA
TGTTAGTAATTATAGCAATGTGTGGTTTATACTTTTCGATTCCAAGTAACTGGAATGACGACAACTCTGT
AACTAAATAATCTGTTGGCTTTACTTCTTGTGCTACTTTAGATGCAACATAACCAATATTGCCGGATAAT
CTTCCAGTTAAGCGACTTTTTTTAAACATATCTCCAATTAGAGAAGTAACTGTCGTTTTACCATTTGTAC
CTGTTACAGCTATAATTGGTGCTTCAGAGATTAGATAACTTAACTCAACTTCTGTTAAAATTTTCAAACC
TCGTTTCACTGCTTCATCAATAATAGATACTGTATAAGGTATTCCAGGATTTTTAACAATTATTGGATTA
TTATCAAGCAATGTTAATGGATGACTTCCACTTACAACAGAAATGCCCATAGATTCTAAATCTTTTGCAT
GAGCATCTTGCGATAAGTCTTTCCCATCATTGACAGTCACATTAGCACCTAATTTACTTAATAATTTAGC
TGCTTCATAACCACTTTTTGCCAAACCGACGACTAATACATTTTTATTTTCTAACCCTGTGTAATTAAGC
ATCTTAATGCACTCCAATCCATAAACCGATTAAACCTGAAATCAGACCAACAGCCCAAAATACTGTAACT
ACTTTCCATTCGCTCCAACCTATCAATTCAAAATGATGATGAATCGGACTCATTTTAAATATACGCTTTC
CAGTCAATTTAAAGCTAGCGACTTGTAACATAACAGATAATGTTTCAATTACGAATACTAAACCTATAAA
AATTAATGATAATTCCTGATTAAGCATGATTGAAATCGTAGCAAATATACCACCTAAAGCTAAGCTACCT
GTATCTCCCATAAACACTTTAGCAGGGTTAATGTTATATGGTAAAAATCCTAAAAGTGCAAACAACATAA
TGATACAGAAAATGCCAATTGCCGTTTCTCCTAACACAAAGCTCATGATGGCATACATTGTAAATCCGAT
AATTGACAGCCCAGTTGCTAATCCATCTAAACCATCTGTTAAATTTACCGCATTAGAAAAACCTACTTGC
CAAAAAACAATGAAAATAACATATGCAAATGATAGTGGGATTGCTACATTCGTAAATGGAATATGTATGC
TCGTAGAAAAATTCACCAAATGAAATACATTACTTAAAACAAAGAAAATAATCGCAATACCAATTTGCGC
CAAAAACTTCTGTTTACTTGTTAAACCTTGGTTATTCTTTTTAACAACAATAATATAATCATCTATAAAA
CCAATTAACCCAAAACCAATCGTAACAAATAATAACAGTATGATTGGATTAGCTTGATCTACAAATATAA
TAGCCACCAAAGACGTTATCACAATACTTAATAGAAATGTTAGTCCACCCATTGTTGGTGTACCAGTCTT
CTTCATATGGCTTTGTGGACCTTCTTCTCGAATACTTTGACCAAATTTCATCCTTTTTAATGTAGGTATT
AAAACAGGTACCAAAACAAATGTAATCACTAGCGCTAATAACGCATATACAAAAATCATAACTATCTCCT
CTTCTTAATCCAGACTTTTTTAACCACTAATATATTATCAATTTTTCAATTAAATAAACAAAGTTGTAAT
CAAAATTTATAATTTTTCTTTTTTACGGCATAAGAGGCCAGTATAAAAAGTTTGCCTATAACAAACAAGT
TAATCTGACCTCGTCTACCTTAAAATTCTCTATCAACACTTATTTATAAAGATTAAATGAAGATGTTGTT
TTCTATCACAGCATTACTTTAGTAAAAACAAATAGTGACAATACATCCTTATTTAATGTAGCCATTCTTG
TTAGTCCGACTTATCCTTGTCAGTTTTACTGTCAGATTTCTTCTTATCATCTGAATTTGAATCAGAATTA
TTCGTCGAATTGCTGTCTACATTCTCTGATGAAAATTCTACGTCTATTTTATCTTTTTCAGTAAGTTTTT
GTCCCTTACTAATTGATTGGTGGGACACAAAACCGCTACCTTTTAAATTCACTTTAATATTTGTTAGGTT
TTCAAAAGCAATGACATCTTCTTTCGTCCATCCTGTCATGTTAGGCATAGTTAAGTCTCCATCTGTTAAT
AACAGTACTTTACTATGAGGTAAGACTTTATTCCCCGCTTTTATAGATTGTGCTTTTATTTGTGTACCAG
AACCGATAGTAACTGGTTCTAATGATTTTGCACTCACATTATCAATAGCTTTTTGTTTGTCTTGACCTTC
AACATCTGGCACTTTACTATACTCTGCATTAGATGTGTCATCTTTTGATTTACCTACATTTAAATATTTC
AAAGTATTTTCCATTATTGGTTTAAACGCTTTACTAACACCTAATTCATAAGCTTCTTGGTCATTTTTTT
GTGCCAAGCTCATACCAGCGTATACAATAACTTTAGGATTTTTCTTCGGTGCGTCACCCATAAAACTTAC
AAAATATGGGTTTGGACCTTTAACGTATCCACCACCATTAGGTGCAGCGACTTGTGCTGTACCAGTCTTA
CCTTCGACCTCATAACCATCAATACGATAGTTTGCAGCGTGACTCTTCTTACTATTCACAACTAAATCCA
ATTGCTTTTCAACTTTTTCAGCAGTCTCTTTTGTTATTGGTTTGCCTGCGATTTGTTTTTGACCTTTATA
AAGTTGTCTTTTACTAACAGGATTTTCAACGCTATTCACAAACCATGGTTTTAACATATTACCATCATTA
AAGAACGCTGATTGCGCTTGTAACATTTGAACAGGTGTTACAGTTGTCGATTGACCAAATGATGACGTTT
TTTGTTGCAACTCATTACTCCATCCAATTTGACCAGGTGCTTCTCCATCAAACATACCTTTAGTTGATTT
TCCAAATCCAAATCGTTCATACCAAGATTTCATTTTGTCTGCACCAACTAAATCTTGTAAATGCATCATC
AATGTATTAGATGAATAAGTAAATCCGAGTGACATTGGGATTTCACCCCAACCGACTCTATTCCAGTCTG
AAATACGTGAACCCATAATATCTCTATGTCCAGATTTATATTTCTTATCAGGATCAAAAGCACCTTCTTG
AATAGCAGCTGCTAACCCATATGATTTAAATGTTGATCCAGGCTCATATGTGTTTTGATATAGATCATTT
GCCCACTTTTTACCAAAATCTTTACCAGTTTCAGGATTAAATGTTGGTCGCTGACTGTATGCTAAAATTT
CTCCAGTTTTGGCATCCATGACAACCGCAAATAAATCTTTCGGCTGGTATCTTTCAACCATGCCATCTAA
AGCCTCTTCAACAAATACTTGAATATTTGAATCGATTGTTAAATGGACATCATCACCACGTTTAGGCTGC
TTCTCTTTTTTAGTATTTGGTGCAATATATCCCCAAATATCATGAATATATCTCAAAGATCCTTTAGATC
CACTTAAATAACTATCAAAAATCTTTTCAACTCCAAGCGCACCTTTAAGTTCACCAGTATCCGGATTTTT
CTGAGCTCTACCAATTAAGTGTGATGCAAAATTGCCATTTGGATAAAATCGTTCTGTTTCAGGCAATAAA
GAAATACCAGGCAAATTCATTTTCTCTATTTTCAATTTGTCCTGATACGTTAAATTTGTTCCTTTGCGTC
CAAATTCAATTTGGAAGGCTTTCTTTTGACTAAGTCTCTTTTCAATTTCCTCTGGCTTCATATCAATGAC
TGTAGATAATTTCTTTGCAGTCTCTTTTTTATCAACTACATGCCTAGGTTTTTTAGAATTGGCACTCGCC
TTTTTATCTATTACTGCAACAAGTTTATATCTTTCTACATCTTCTGCTAGCACTTTACCATTACGATCAT
ATATCTTTCCTCGTTCTGGTTGTTGTGCATTCTTAACTAAATACTTCTCATTTGCCTTCATGACTAAATC
TTGACCATTAGAATGTCCAGTAATCATGATATATGAAATTCTTAAAACCAATATAAAAAAGAGCAGTCCG
AATAAACCAACAAGTAGGACTGCCCCTATTTTATTTTTTTTAATTTTAATTTTTTGCTTCGCCATTACTA
CGCACTACCTTTACATTATCGTTCTCAAGGCTCATCCCCTGTTTCTTAGCCTTTTCGTATATGCGTTCAT
AAGAAGAATTCTTTTTGATTTCAGATTGTAAAGCACTGTTTTCACTTGATTGTTTATCTATTTTATAATC
TAAATCTGCAATCTTTCCTCGCGTATCATACGCATCCATTTTTAAAGATAGCATATAAATACTTAACATA
GCAATTACAGTAATCAAAGTTATGTATAAAACTTTTTCAAATTTAGTTAATTGTACAACCACTTTTCTCG
AAACAGTCTTCTTTTCGGGCTTAGTTTGTGGTTGTTGCTTCGGTATACTATTATAAACTTGTTCGTCATA
TGGTTGGTACACTTTTTCTACAGCCATTATTAATTGCTCCTTATTTAAGTATTTCAGCTACACGTAATTT
CGCGCTTCGTGCTCTGTTATTGTCATCTAAATCTTCTTCTGTAGCGGTAATCGGTTTACGATTAACACGC
TTTAACTTAGGTGTATATGCTTCTGGTATAACTGGTAATCCTCTTGGTACCTCTGGACCTTTTTCATATT
CTTGGAACACCTGTTTACATAAACGATCTTCTAAAGAATGGAAAGTGATTACCGAAATCCTGCCGTCTAC
TTTCACTAATTCAATCGCTTGTTCTATTGAATCTTCAAAAGCTGACAATTCATCGTTTACTGCAATTCGT
AGTGCTTGAAATACTCGTTTTGCAGGATGTCCGCCTTTTCTTCTTGCTTTTGCAGGAATACCTTCTTTTA
TAATGTCAACTAATTCTAATGTTGTTGTTATTGGTTGTTGTTCGCGATGTGCTTCGATTCTTCGAGCTAT
CTGTTTTGAAAATTTCTCCTCGCCATAGCGATAAAAAATCTTCACTAACGCTTCATATGACCAATTGTTA
ACAATTTCATATGCTGTTAGTTCTTGTGTTTGGTCCATACGCATGTCTAATGTTGCGTCATGGTGATAAC
TGAATCCTCGTTCTGGAATGTCGAGTTGTGGGCTTGAAACACCCAAGTCGTAATAGATTCCATCTACTTT
TTCAATGTTTAAGTCTTTTAATATTTGAGTTAATTCACGGAAGTTGCTATGAACAAAAGTCACCTTATGC
AAATGATCCTTTAATACCTCTTTAGCATTATCAATTGCAGTTTGGTCTTGATCGATTGCTATTAATCTTC
CGTCGTCATTTAATTGATTTAGTAAATAAAGGGCATGTCCCGCTCCACCTAGCGTACAGTCAATGTACAC
ACCATTTTCTTTTACATTTAAATAATCAATGGTTTCGTTTAACATAACGCTGATATGATGAAACACTTCA
ATTCCTCCATTTTAAAAATCAAAATCTATTAAATCTTCAGCAATATCTTCGAAACTTTCTTCAGATTCTT
CATAGAAATCATTCCAAGTTTCTCTATCCCAAATCTCAATACGATTTGAAACACCGATTACTGTACATTC
TTTAGTTAAATTAGCGTATTTCCTCAAGTTTTGAGGGATGTTAATACGCCCTTGCTTATCAAGTTCTACT
TCAACAGCACCAGAGAAGAACATACGCATAAACTTACGTGCGTCTTTTTTTGTCATAGGAAAGGTTTTCA
TTTTCTCTTCAATCTGTTGCCATTCGTCTAGAGTGTAACCGAATAAACATTTATCAAGGCCTCTTGTGAT
AATAAAACGCTCATTTAAGTCATAACGAAACTTGGACGGTATAATCATACGTCCTTTTGTATCTAATTGA
TGATCGTATTCTCCCATGAACATTTTTTATCACCTCACCTTATATATAATTTACCACATCTCCCCACTAT
CCACCACTATTTATACAAAATTTGTGAAATTTATTTTAAAAAACAAAAAAATGCCCGATTTATCATTATG
ATAAATCGGGCTAAACCCTTGGTATATTAAGGTTTTATAATAATATGATCAAAAGTGTAAGAAAGTGGTG
GATAGGTGGAGGGCTTGAACACATCTATCCCAAAATCATTCAAAATTTGAAGTGGATTCCATATTCTTTC
TTGTAATCCTCCCATTGGATGGAGTGTTTCTTGAATTTCTCTAAATTGCTTCATACTGATGTCGTTTTCT
CTTTCAATGTTTAAAAGATAACGTTTTAACAAATAATCATACTGTTGTATATGAATTTCATTATTTTTAT
TCACAAGGTTAATATTATTTTGATTCCCCACCACTTCATTTAATAAGTCTTGGTTAAGACGACGCTGTTG
TTCTATCATACCTTCTACCTTTTCAATAAATTGATCTGATGCTTGTTCTCTAATAAACTTACTCCTTTCT
CCTTCAACACCATCGACTAACACTTTTTCTAATGGAATATTGTATTTCGAAAGTAATTTTTCAATACGGT
CATTTAAATAAGTAATTCTAAGCCTTGGCATCACGATAGGCATTTCAACATCAAATAGTTCAAATACATC
TTTTAGTTCAGCCCAGTACTTAATTTCACTCGGTCCTCCAATAAATGCCACCGTGTTAAATAGCCATTCT
TCCATTAATGGTCTTGTCACTACATTATTAGAAAATAATTCAGGTTGATTTTCCGCTATATTTATAATTT
CTTCCTTTGTATAGGTCTTATCTGTTTTATTTAATTTAAAATGCTTACCATCATACGAAACTAATTGACG
CATATTTTCATCATGTAAGAATAAGTGAACATTTGTATCTGTTTGTATCATCGCCTTCAAGCCTTGATTT
TGAGTACGTTTTTGTGTTGCTCTAAAAGCATCATCAAGCAACTGATGTTTTTTCAAAATCTTTTTAAACA
TAGGCGCTTCCATTTTTCTTAACGGCTCAAACTGCGCATCTATAAATAGAACGCCATATGCTTTAAATGT
TTCATGCAGTAGTGCTTTAAACATATCAGTCCACGAGTCATATTGGTCAATAATTCTGTCACAAATCTCA
AGTAGACCTTGTGTATGAACAGTTTCTTTCATATGAATGAACATCGTTTTTAAAGTTTGTTTCAATTCAG
CCTTATCAGGATAATATCTAGAGACAGTCGTCTCTGGCATCTCCATTGTATGATATTTAACCTTATGCAG
CGATCCATGATTTTCGTTATAAATAAATGTATGATTCACTTCATCGAAGTCATGATCTTCTCCTGCAATC
CAAAAAACGGGTACTACTTGTTGCTTATGTGTATCCGTTAATTCCTTAGATAAAGTAATGATTGAAAATA
TTTTATGGAATGTATACAATGGTCCCCCGAAAAGCCCTGCTTGTTGTCCACCAATCACAACTTTTGAACC
ATTAGCTAAATGTTGTATGTTTAATTCTTGTTCACTAGAAAGCTTTAAATCACTCATATATTCACGAATA
ACATTCGCTAATGCCGCTTCTCTTCCATTATTTTCTTTAGACATCCTTTTTTCAAAACTAGTTTGTTGAG
CTGCATCATATTGAAATAATCCTTTTATTACAGGGTCACTGCTCTTTATTTTTGGTATAAACTGATCTTT
TTCATTTAAACTAACTACTTTACAGTCCATGTTTTTTCTCCTTAAGTACGCGATTACAAACTATAGTATA
AAGTCTATACCGGTGATTGACAATTTTACGGCTTGAAAATCAATTTAATCATGGAAAATTTATAATATTC
ATTGTTTTACATTTTCAAATCAATGAAAAACACAAGTGGTTTAATGTATAATAATAGTAGTAAACAAATA
AGGGGTAGATAAATATGAGTGAAATCAAACGTCTTGAAATTAATTACAAAACTGACGAATTATTCGAAAA
CTTTAGAGCGTTTGGCAACAAAGACTTATACATGGTCAATGAGTTGAACGGTCAAATGATTGATGCAAGT
TCAGATTCACCATTTTATGGCATATTTGTCGGAGATCAATTAGGAGCTAGAATGGCATTACTAAAAAAAG
GTGATGTCGAAGAAATCTACTTCCCAGATTTTGAAGATTATATATTATTATGGAAGTTAGAAGTATTACC
AAAATATCAAAACAGAGGGTACGCTTCAGAATTGATTGATTTTGCAAAGAGTTTCAATATGCCAATTAAA
GCCATTGGCAGAAATGATTCTAAAGATTTCTTTTTACATCATGGATTTACAGATGTGGAAGCTAAAAATA
TAGAGGGACATGATGTCTTATTGTGGAAACCATAAGATAATAATATTCGACACTACGAGCATGAAAATGC
ATCTTTTCGTAGTGTCTTTTTTACAATTACTTTCTTAGCTAATATAAGTAAATCATTTTCAAATTATTTG
TCTTAACGTACAATATCATTTAGTTGTTTCCATGAATTAATTTCATAATCAGGTATAATTCCTGGATTAT
GATCAAATCCTCTAAAATTAAACCAGCAAGTAGCTATACCCGCATTGATTCCACCTAGAATGTCAGATGT
TAAAGAATCTCCAACTATAATCGAGTGCTGTCTTTCATCCTCACCAATATCATTAAAAACATAATTAAAA
AATTCCGGATTAGGTTTTTGATATCCTGTTTCCTCAGATATAAATATCTTTTTAATATATTTATGCAATG
GCGTCTGATTTAACCTTCTCTTTTGCGTTTCTGTTACACCATTAGTAACAATATATAGATTATGTCTTTT
CGATAACTCGACAATTGTTTCTAATGTTTGATCAAAGTATTTAACTTTAGCTTCTGCTAATCCATTTCTA
AATAACACATCTGCACGATGCCCATCAACTTCCATTTGATGATGTTTGAAGTAATTCACAAATCGTTCTG
ATAATACTTCAGACTTCGTTAATTTATTTTGTTGAAAAGCTTCCCAATGTTGGTGATTGATTTTTTTAAA
TGTTAAAAAATCATCCTTTGTTGCTTTATGATTAAAAACATTCGCCATATAGTAAAATGCCCATTCTTCT
GCATCATAAAAATCAACAATTGTATCATCAAAGTCTATCAAAATATTTTTATATCCCAATTTCCCCATCT
CCTATATTGTCTATGTATCTAAATCTTAACAGAGGCTCAAATTTCTGCAAATAAAATAAACTGAGTGCAT
AACATTAAAGTATGCTCACCCAGTTTATTTTAAAGAATATTAGTTATTATATTAGAATCCGAATAACTTA
CCTAGTAAACCTACACCGTTAGCAACGATGTCTACGATACTTGTGCCTAATTTCACACTATCATGTTGTT
GTGCAGCTTGCACAGTATTTGCGATTGCTTCTGCTAGTCCAGTCATTTAAATCTCTCCCTCACCTTTGAA
ATAATACTTATTACTTACATAACATATTGAAATTAGAATCCGAATAATTTACCTAGTAAACCTACGCCAT
TTTCAACGATGCTCACAATGCTTGTGCCTAATTTTGCGCCGTCATTATTAATTGCTGCAGTTACGGTATC
TTTAATTGCGTTAAATAAACCTTCCATTGAAAACACTCCTTAAAATTTAAATTTGAAGATAACAAAAACG
TGCGTAGCTTTTAAATCACTGAAATGTTATTCGCTTAACGTTTTGTTGTTGTTATTTTAAAATAAATTTG
ATGCAATTAGTTTGTTTATCCGCACAACATCTTATAATGTACTTAACTGTATTTTAAAGAGAAAAGAAAT
ACAGTTAGGCATTCAAAACTGTATTTAACACAATTAAGTTGCCTGAATTCGTATTTAAGTCTTATTGAAC
CTTTTTAGATAAATAGCTCTATAATAGTGAAAAATATAAACATTTTTTATTTACAAGGTATTGCTAATTT
AAGTTCATTTAGATATAATAATTCTTGTGTTGTTAAACGTGTCCTGGTAGCTCAGCTGGATAGAGCAATG
GCCTTCTAAGCCATCGGTCGGGGGTTCGAATCCCTCCCAGGACGTTCATAGGTATTTTTATACGCATTAC
CAAACAAAAGAGTTCCGTGATTACGGGGCTCTTTTTGTTTTGAATTTCAGTAATATAGTATGATGCGTCA
CCAAAACGTCCCCCGCATAAGCCCCGAAAATACAGTAATTAAAACATGCATGCTTATTCGTTATAGAATT
TTTTGACACACAATTGACACGCGGTTGATACATGTTTACACATTTTTAATTAAGTAATTTTACGCTCAAA
TTTCATCTATACTGCACCTGAACTACACCAAAACTACACCAAAATTTTTAACACTCACCATTTGCATGCG
TAGAGATTTTTATTATTATATTATTCCTATAGATTTTGATACTATTCAAAATTTTAGGGACTTTTCAGGG
ACCCGAAATCCTATAATTATAATTATATACATCTAAAAAATAACCACGCCCATCGAGACGTGGTTTTCTA
ATTATTAACTCACTAATTATTCTTCTTAATTTTCATTACTAAATATACCATTGGCAAATTTATAAAGTAG
TTCAGCGTTTTTCAATGACATATTGTCTAATGATCTTTCATTTTTTCTCATTCTGTGTATTGTGCTTTGT
GGCACTCCTGTTTGTTTCGATATATGTAAACTGCTCAAATCACTGTCTAATAGTTTTTGAATTTGATTTC
TCAATTTGTACACCCCCTTGTAAATCTTCAATCATCATTTAAATTAAATAAATACTTTTCCACATATTCC
ATATTTAGGTAGCAAAGCATACCTCAAATATCATTAATATTGAGATTTAAATGTCAATTATGTGTCTATC
AATCCAATATACATACTCTAAAAACGTAATAGTACACACTCTTCTTATTAATAGGACATAGCTATCATGA
TATAATTAGTGAAGAAAATCACATAAGGAAGGTTGTAAATCATGAGACTTCAAAAAGCACCTCTAGTAAC
GTCAGGACTAGTCTTAGGATTATTAGGCCTGGGTAATCTATTAAAAGATTTATCTCTTACTTTAAACGCT
GTTTGCGGAATCTTTGCTTTCTTGATTTGGATTCACCTTTTATGTACTATGCTCAAATATTTTAATAATG
TGAAAGAACAATTAAATAGCCCTCTAGTTTCATCAGTGTTCACAACATTTTTCATGTCTGGCTTTTTAGG
TACTACTTATTTAAATACATTTTTTAGTAATATAACATTTATCAATAATTTAATAACGCCTATTTGGATT
TTATGCCTTGTGGGAATTATGACACATATGATTATTTTTTCAATTAAATATTTAAAAGATTTTTCACTTG
TGAATGTTTATCCTTCGTGGACTGTACTTTTTATTGGTATTGCCATCGCAGGATTGACGGCACCCGTTAG
CGGATATTTTTTCATAGGTCAATTAACAGTAATATATGGCTTTGTAGCTACTTGTATTGTCTTACCTATA
GTTTTCAAGCGATTAAAAGCATTTCCATTGCAGACGTCAATCAAACCGAACACATCGACAATTTGTGCAC
CATTTTCTTTAGTCGCTGCAGCATATGTTATAGCCTTTCCTAAGGCAAATGCTTTTATCGTAATTGTATT
TTTACTATTAGCTCAAATATTTTATTTTTATATCATTATACAATTGCCTAAATTACTAAAAGAACCTTTT
TCGCCCGTATTTTCAGCTTTCACATTCCCGTTAGTAATCTCTGCAACTGCTTTAAAGAACAGTTTGCCTG
TACTTATGTTTCCAGTCATTTGGAAAGGCCTTTTGTTTATCGAAATGTTATTAGCAACTGTAATAGTACT
TAGAGTCTTTATTGGATATCTTCACTTCTTTTTAAAAAAGGAAAATCAAGATAAATTTCTTCGTAATGCG
TCTCAGTAACACTAATACCAAGAATTACACGCATATTTAATAACTAAAAAAGAGGCAGGTAATCTTGCCT
CCTTTTTTGGTGTGTATCAATACCTCTTTGATTTAATATGATCTAATGTATGAACAACAATGATACCTTC
TGACTAAAGCTGTAGTAACTATACTAGAACGTCTAATTCATAAACACGTTTCACTCTATTCTTTATTTAA
ATAATATATAAGCAGCAAACGCCAAAGCTAATATACCAATAAAATAATTAATAAAGATTTTTATTTTAGT
CTTTGTAATAGTTGACAAGTTTTATCACCCCAAAATATCGATAAATTAAACGCCGTTATTTTTCCTTTGC
CTATCTTTTATCATTTCAGAAGGAACTCCGAAAATAAACATCAGAATAAATAATATAATTGGCAAATGTG
GTATGTTTTCTAGCAAATACCATCTTAAATTCCAATCAAATACCATATTTGCATACGCCACAAAATATTT
ACTAAATAATAATACTACGCATATTCCAGTTAGTGTATCTAAAACCTTTGTCAAATGAGTCATTTATAGC
CATCCTTTATATATGCTATTTTCACAACCATATGTATCATGTGTTACAAAAACTGTTTACAACAAATACC
ATATTTACCACGATAAATATAATATACCATAGATCTAACATTACATTAAAAACATATTTTAAAAATATCA
TTATTAAATAGAACATTGTATCAATTACTTACCAGTGTTATCATTACCGCCATTATTTTCTTATTCAAAA
TAATAATGCACCTCGCTTAGTTTAGTATTTCTACAAACCTACGAGATGCATAAAACCCAATTAGTATTTT
TTATAATATAGCATTTCAAATTATGCATAAATTAGTACTTGCGTAATTAGTACTCCGCCACCGAAAATCA
ATACAAAAGCAACTACCGGCCATACAAATCGGAACCAATGCGAATATCGCATGTTTAACATTTGTAGTGT
GGCCATAACAAGTCCAGTCGGCGCTAAGAATAACATTGCATATTGACCAAATTGATATGTCGTAACGATG
ACGAATCTTGGTATGCCTACTGTATCAGCTAGTGGTGCAAAGATAGGCATTGATAATACCGCTAAGCCAG
AAGATGATGGCACGATAAAACCTAAACAGAAGAATATAAATAGTAATACGATGATAAATAATGGTCCACT
CATATGTTGAACTAAAGATGATGAAAAGTGTAAGATCGTATCTGAAATCATACCTTCATTCAATACTAAA
TTAATACCTCGAGCTAAGCCAATAATTAAAGATACACCTACTAAACTTGATGCACCGTTGACAAATGCAT
CTACAGTTCCTTTTTCTCCCAATCCACATTTACCTGTCCCAGCAATAAACATTATTATAATTGTAAATAT
TAAAAATGCTGAAGCCATAACTGGGAACCACCAACCTTGCGTCATAACTCCCCATACCATAATTGGAAAT
GGTAGTACAAATAATGTAAGGATTATCTTCTTACGCAAAGTAAAATGGGCACTATCGTCATCTTTTAATA
CAGACCATTGCTGTTCAAAAGCATCTTTGTCTTCATAAGAATATGACGCTTTAGGATCTTTTTTAATTTT
TTTACAGTACCAATATAAATAACTAATAACAAAAATCGCACCGACAATACAAGCACCTATTCTCCAATAC
AACCCATCCGTAAAAGTTGTACCAGCGGCATTAGAGGCAATTACAACCGAGAACGGGTTAATAGTTGAAA
ATGTACTACCGACAGAGCTGGCAAGGAATATGGCACCAACAGAAACAATAGAATCGTATCCTAACGCTAT
AAATATAGGGACTAAAATCGGATAGAATGCGACAGCTTCTTCTTCAATACCACACAACGTCCCGCCGATA
ATCATTAGTATTGATACAAACACAATTAGCATAAATTCATGCCCTTTTGTTTTCTTAGTTAAAGCTAGCA
ATCCCGATTCAAAAGAACCACTGGCTTGAACTACGCCAATAAGTCCCCCTAATACAAGAATGAATACCAT
GATATCGACCGCTTCTATCGTACCTTCAACCATGCTACTTGTTATTTGTTCTGGTCCAGCTGGATGTTGC
TTTAATCTTTCATAAGTATCCGGAATTGATACCGGCTTATTAATTGCACCTGATTTAAATTGTTCAATCT
TAATTTTAACCCCCATTTTGTCTAATTCCTGTTGTGTACCTGGAACCTTTTTCACTTGGTTATGAGGGTT
AACTATCTTTAGTTCTTGGGATGAAGGTTCGTAAGAAAGTTTAGAATATGCACCAGCAGGAATAACCCAT
GTTGCTATAACTGCAACAACCGTTAAAATGAATAAAATCATAAATGCACCTGGCATTTTTAATTTAAAGC
GTTTTTTCTTTTCACTTTCATTATTTGTATTTTCCACGGTTTCATCTCCTTCGACATTTAACCTAGCATT
TCTACCTTAAAGATTTTATAAATATAAATTAAGAAAGTGCACCCCGCATCAAAATAGAGGCATTATTTTC
AGGGGTGCACTTAAATAATAAAAATCATGCATTTGACATATAGTAATTGAAAAGCGTTTCAATTCAATTA
CTTTTTAATCACAGTACCTACTTTACCCTCTAAGGCAGCATCTAATTCATTTAATGATGTTATAAGCACA
CTTCCTTTTGGATTGTTTTCAATAAATGATATGGCTGCTTCAATTTTTGGTAACATACTTCCTTTTGCAA
ATTGATTTTCGTCTATATATCGTTTTAATTCATCAACATTTGTTGTTTTCAAAGGCTGTTGGTTTTCAGT
GTTAAAATTAATATATACATAATCAATTGCTGTTAAAATAATCAATTGATCGCATTGAATATTAGCACCC
AACAACGCACTTGTTTTATCTTTGTCTATAACTGCATCAATACCTTTAAAACCATCATGTTGCTCTCTAA
TTACTGGTATACCTCCACCACCAGCAGCAATAACGAGTGTATCATTTTTAATAAGTGTTTTAATACTCTC
TAATTCAATAATAGAGATGGGTTGTGGTGAAGGAACAACACGTCTATACCCTCTTCCAGCATCTTCAACA
AATATAAATCCTTTATCTTTTTGAATTTGTTCAGCTTCTTCTTTGTTGTAAAATAACCCAATTGGTTTTG
AAGGATTGTTAAATGCCGGATCATTTTCATCAACTTCAACTTGTGTCACTAGTGTTACCACTTGTTTATC
CATTCCAATAGAATGCAATTCGTTTTGTAAGCTTTCTTGTAATTGATATCCGATGTAAGCTTGACTCATT
GCGCCACATTCAGCAAATGGAAATGACGGACCTTGATTGTGTTCTGCAGCATAGTTAAGTCCCAAATTAA
TGCTTCCAACCTGTGGCCCATTACCATGACTAATAACAATCTCATGTCCTTTTGTTATTAATCCTACTAA
TGATTTCGCAGTATTTTTAACAAGCTCGAGTTGTTCTTGAGGTGATTTTCCTAAAGCATTACCGCCTAAT
GCTACTACTATTTTCGCCATCATATTCACTTCCTTATATCATTTAAAATTCACCCAATGTAGCAACCATG
ACTGCTTTGATTGTATGCATTCTGTTTTCAGCTTCTTGGAATACAACTGAAGCTTTACTTTCGAATACTT
CATCTGTAACTTCCATTTCTCGAATACCATATTTTTCAAAAATTTGTTGTCCAATTTTAGTATCAGCATT
GTGGAAAGATGGTAAGCAATGCTCAAAAATAACATTTGGATTACCAGTTTTATCCATCATTTCTTTATTT
ACTTGATAAGGTTTCAATAATTCAAGTCGTTCTTTCCATACTTCATCAGGTTCACCCATTGATACCCAAA
CGTCAGTGTAAATTACATCCGAACCTTTTACACCTTGGTCAATATTATCTGTGATTAATATGTTGCCACC
ATTTTCAGCAGCAATATTTTTACAGCGATTTAATAATTCATCTGTTGGATTTAATTCTTTTGGACAAACT
AAATGGAAGTTCATACCCATAATGGCTGCACCTTGCATTAATGCATTTGCAACGTTATTACGACCATCTC
CAACATATGTAAAGTTAATATCTGCATAATCTTTTTTTAAGACTTCTTTTGCTGTTAAAAAATCAGCAAG
AACTTGAGTAGGATGATCTTCATCAGTTAAACCATTCCATACTGGGACACCTGAATATTCAGCTAAAGTT
TCTACTGTTCTTTGTGAAAAACCACGGTATTCAATGCCATCATACATTCCACCAAGCACACGTGCAGTAT
CTTTAGTTGTTTCTTTTTTACCCATTTGTGATCCAGTTGGGCCTAAATAAGTTACATTAGCACCTTGATC
ATGCGCTGCAACTTCAAATGCACATCGCGTTCTTGTAGAATCTTTTTCAAATAACAGTGCAATATTTTTA
TTTTTTAACATAGGCTTTTCAGTGCCAATATATTTAGCACGTTTTAAATCCTCGGAGAGTGTTAATAAGA
ATTCTACCTCTTGTCGTGAAAAGTCTAATAAAGTTAAAAAACTTCTGTTTCGTAAATTTTTCATTAATAA
CAACTCCTTTTATTTTAGTTACACCTAAATTGTAAGCGCATACAAAATAAACACAACCTACTATTAAAAT
TTGTAATATTTTATCAATAATTAAATGAACATTTTATTAACATTAAATTTAAGTAGTAGGAAATTATTAA
AATAAGTACTACATTTAAAGTATAACTATTTTTCAAGTAGTTAGAAAATTCAATAAATAACTAATTTAAC
GCAATTAATATCATAATTACCATCAGTTTTAATTTATTAGCACTCTTTTCATTTTATAATTGGCAATGTT
CCAATGCTTAAAAATGAAAAATTTTACTTAAATCACACGTTCAACTGTTTATGTTTATTTAACATAGTGT
TAGCTTTTATTTAATTCCGAATCGGCGCAATACCTTATATACTATGGGTAATTCACGCAAAGGAGATTAT
CATATGAAAAAGAACATCACGAACAAAATTGTTTTATCTACAGCATTGTTACTTTTAGGAACTACATCAA
CACAACCGCCTAAAGCACCAATCAGTTTTTCATCTGAAGCAAAAGCATACAATATAAGTGAAAACGAAAC
GAATATCAATGAATTAATCAAATATTACACGCAGCCACACCTTTCATTTTCTGGAAAATGGCTATGGCAA
AACCCTAACGGTACCATACATGCAACATTACAAACGTGGGTTTGGTACACGCATATTCAAGTATTTGGAC
CTGAAAGTTGGGGCAACATTAATCAATTAAGAGATAAATATGTAGATATTTTTGGTACCAAGGATGAGGA
TACTATAGAAGGCTATTGGACTTATGATGAAACCTTTACTGGAGGTGTAACACCAGCAGCTACTTCATCT
GATAAGCCTTATAAATTATTTTTAAAATATAAGGATAAACAACAAACTATGATTGGTGGACTTGAGTTTT
ATCAAGGTAATAAACCAGTAATAACTTTAAAAGAACTAGATTTCCGCGTACGTCAAACTTTAATTAAGAA
CAAAAAGCTATATAATGGAGAATTTAATAAAGGTCAAATTAGAATTACAGGTGGTGGTAATCATTATACG
ATTGATTTGAGTAAAAAGTTAAAACTAACTGACACAAACCGTTATGTTAAAAATCCTCGACATGCAGAAA
TTGAAGTCATTCTTGAAAAATCTCATTAGTATCATTCATTGAGTGAATACAAATAGACTGAATGATTTAA
TTGATTTCTCTCTTTTTATAAACTTATTATTCCTCGCATATAACATTCCTCGTAAAGGAGATTTTCTAAT
GAAAAACAACCTCACAAAAAAAATTATTTTATCAATAGCATTGACTATGATAGGCACAGCTACAAGTCAA
TCCCCTCATTCACCGATTAGTATGTCATCTGAAGCAAAAGCATACAATATAAGTGAAAGCGAAACGAATG
TAAATGAATTGACTAAATATTACACACAACGCCATTTAACATTTTCAAATAAATGGCTATGGCAAAAAGA
TAATGGTACAATCCATGCAACATTGTTACAGTTATCATGGTTTAGTCATATTCAAGTATTCGGCCCTGAA
AGTTGGGGTAATATTAATCAATTAAGAAATAAATATGTAGATATTTTTGCTTTAAAAGATTATGAAACCT
GGCGCACTTATATGTTAGCCCAAGAAACATTTACTGGTGGTGTTACACCAGCAGCAAAACCTAGCGATAA
ATATTATAAATTGAATGTAACATATAAAGATAAAGCAGGAACATTTATTGGCGAATATCAATTTTATACA
GGTAATAAACCAGTTTTAACTTTAAAGGAAGTTGATTTCCGAATCCGCCAAACACTAATTAAAAACAAAA
AATTATATAATGGTGATTATAATAAAGGCCACATTAAGATTACAGGTGGCAGCAACAACTATACAATAGA
TTTAAGCAAAAGATTAAAATCAACTGATGCAAATAGATATGTTAAAAACCCTCAAACTGCACACATCGAA
ATCCTCCTTGAAAAACCTAGCTAACATCGAAATCGAAGTAAACAGAAATAAGCACAATGTTTACATTGAC
GCCGTTCATTTTTAAATTTGTTAATTCTCGTATTGATGATTATGCAGAAAGGAGAAGTTCGAATGAGAAA
GCGTATTATGAAAAAATTAATTTTTATGACAACATTGTTATTATTAGGAACAACAGCTACACAAACCCCT
AATTCGCCATTAAATGTTTCTACTGACGCTAAAGCTTATCATATTGGCCAAGACGAAACGAACATCAATG
AGTTAATTAAATATTACACACAACCGCCTCTCACATTTTCAAATAGATGGTTATACCAATATGATGACGG
CAACATTTATGTTGAATTTAAGCGTTATTCTTGGTCAGCGCATATACGATTATGGGGTGCTGAAAGTTGG
GGCAACGTTAATCAATTAAGAGACCGCTATGTAGACGTGTTTGGTTTAAAAGACGAAGACACTAGCCAGT
TATGGTGGGTATATCGTGATACATTTACAGGTGGTGTAACACCTGCTGCATCACCTTCTGATAAACCATA
TAGTCTTTTTGTCCAATACAAAGATAAACTACAAACAATTATTGGTGCACATAAGATGTACCAAGGTAAT
AAACCAATATTAACATTGAAAGAAATTGATTTTCGAGCACGTGAAACACTAATTAAAAATAAAATATTAT
ATCATGAAAATCGCAATAAAGGTAAACTTAAAATCATCGGTGGCGGCAATGACTTTACAATTGATTTGAG
TAAAAGATTACATTCTGATCTTGCAAATGTTTATGTTAAAAATCCTCAAAAAATAACAGTCGAGGTCCTT
ATCGATTAAATAAGGTCGTATGATTTATATCGCAAACACTAAGGATAAACAATAGTTGATTAATACTACA
AAATGTCTCAATAGTACTTACACAATCATTAATTTAGTACACAGAATATTAAATGCGATTTGGAGTCTAA
TAGAAATGCCAAGTCATTCTCTGTGTTGGGGCCCACCCCAACTTGCATTGCTTGTAGAATTTCTATTCGA
AATTCTCTGTGTTGGGGCCCCGCAACTTGCATTGCCTGTAGAATTTCTATTCGAAATTCTTTTTGTTGGG
GCCCCACCCCAACTTACATTGTCTGTAGAATTTCTATTCGAAATTCTTTTTGTTGGGGCCCCTGTCTCTA
ATTTAAAGTCTTGTTATAATCGCATTTTTGTTTGGTCAATGTCTGTCTATATAATATTGTAGAGCCTAAG
TCGTGGTTATGTCTTAGGCTCTACTCTTTATTTAATTATGACCGCTCTTTTAATGATGTATAATAACTAT
ATAGTTTTATAATTGTTCTAAATCTAGCATCTTCTATTTTCGTTTTACCATTCCTCAAATCTTGTACGGT
CTGATACGGCACCCCTGAATTTTTCGATATTTTGTAGCCTGATTGAGACTCAAACAAAGATTGAATAGCG
TTGATAATTTCATTCAACTCTGTCATTTTTAACCCTCTTTCTTCTATTAACAATATACAATGTTGTTATT
AAAACAGTCAGTGTATGAATGACTTCATTTCCTAAAAATATATTCAGCCATAAAATAATTAGAAATGCGA
TTTAAAATAGTTTCATTATAATCCCCTATCATTTTTATATTTATCACTTTCCACTTAGTTTCAACATTAA
AAGCTAACCTAAGTTTAAGATTCTCTTATAACGCCTATAACTAGATGTCTACATTTTCCCTTGTATAACA
TATTTTACAATGTTTTATAATATTACACTACACCCTTTTACATTTTTATACGAAAGCACAATATTTTGTT
AAAATTAATTCGCACAAATATTCCAAGACAATTAATTTTTTCTCTATTCATAATTGATTAATTATATTAG
TTAATATACAGTTAACTTTTATTTAACAGTTAATTAATTGATTTAATTCTAAGATATTTGTATTTTTATA
TTGTAATCGATTACATTTTAAAGTTAAATAAACACCCAGTTTTAAAGAAATTAATCAATAAAATTAGCTT
TGTCTTTTCCTTGGTTCATAAAGAGTTCATTCAACTTTGACTAAGCCTCGAAATTGAAATGCTTCCTTTC
AAATATTAATTAAAAGTTAAAAACATATTCTTAAAATATTCACTCATCATCACTCAATCATTTAACAGTT
GCTACATTAAATATACTAATATAAACGATGATAAATATTTGATATGTCTCAACTGCATTATTCTAAATTG
ACATATTGATTATTGTTTCCTCAAATCGTTTTAAAAAATAGAAGGATGATGAAAATGAAAACACGTATAG
TCAGCTCAGTAACAACAACACTATTGCTAGGTTCTATATTAATGAATCCTGTCGCTAATGCCGCAGATTC
TGATATTAATATTAAAACCGGTACTACAGATATAGGAAGCAATACTACAGTAAAAACAGGTGATTTAGTC
ACTTATGATAAAGAAAATGGCATGCACAAAAAAGTATTTTATAGTTTTATCGATGATAAAAATCACAATA
AAAAAATATTAGTCATCAGAACGAAAGGTACCATTGCTGGTCAGTATAGAGTTTATAGCGAAGAAGGCGC
TAATAAAAGCGGTTTAGCCTGGCCTTCAGCATTTAAGGTACAGTTGCAACTATCTGATAATGAAGTAGCA
CAAATTTCTGATTACTACCCTAGAAATTCAATTGATACTAAAGAATATATGAGTACATTAACTTATGGAT
TCAACGGTAACGTGACTGGTGATGATTCTGGAAAAATTGGCGGTTTGATTGGTGCAAATGTTTCAATTGG
TCATACGCTCAAATATGTTCAACCAGATTTCAAAACAATTTTAGAAAGTCCAACTGATAAAAAAGTAGGT
TGGAAAGTTATATTTAACAATATGGTGAATCAAAATTGGGGACCATATGACAGAGATTCTTGGAACCCAG
TATACGGCAATCAACTTTTCATGAAAACAAGAAACGGTTCAATGAAAGCAGCAGATAACTTCCTTGATCC
TAACAAAGCAAGTTCTCTATTATCTTCAGGGTTTTCACCAGACTTCGCTACAGTTATTACTATGGATAGA
AAAGCATCCAAACAACAAACAAATATAGATGTAATATACGAACGAGTTCGTGATGACTACCAATTGCATT
GGACTTCAACAAATTGGAAAGGTACCAATACTAAAGATAAATGGACAGATCGTTCTTCAGAAAGATATAA
AATCGATTGGGAAAAAGAAGAAATGACAAATTAATGGTTATGTACACTCAAATAGTCACATAATAATATT
AGCCGATAACATCAGAAATGATGTGCGTCGGCTATTTTAGTTGCAGTATAAAATTAAACATCATGAATAG
TAATATACCTATTATGCTTTTCAGTATATATTCACGGCTAAAATCATGATTACGGTACTGATTTCTTAAC
TTCAAACATTTGAAATTCATGTTGTCAAACCCTTTAATTAAAAGTTTTGAAATTGTTCAAAACTTATTGA
ACACATTATGTGTTAATATATTTGCAGAATTATTTTAAAATCGTTTTAAAACTATACTGAAATAAGAAGA
TAAAAAGTATAATAAGTACATATAATTGAAAATAATTTCTAGAAATCTATTTATCTCTAATCTAGATATT
GTAAGAAGTTGTATGAATAAGTTAAACTTAGATTGAATCAGTTTAAATGTTCAAGGAGGATGACAAATGG
TTTTTAAAGATTGGGAAATTAATGTTGTTTACTCAGGGAAACATGAAGTAGTTACAAACGAAAATAGTTT
ATTTGTTATTGATGAAGATTATGATGTCGCAATCGCAATCAATTATTTAGATAATAAATTAAAAGTTAGT
CATGTTAACTATGGCTCTGAATTTACAATTGACGCATCTAACAAAGTACTTGAGTTGATGATTCATAATC
CAAATATTGACGAGAATTAAATATTAAAAAACATTTAGAAACATAAAAGCATACTATATATAGTCTTTTA
AAAGTATAACGAACGAAAATTAGAAATTCGGATATTCATTACACTATTAAAATGCAATTTTTCAAAGCAT
TTAAAAACAACAGTTAAGGTGGTGACCAAAAATTAACATTGTGTATAACATCATTGTATATATAGCATGC
ATGATTAACTTCGGACTGATTATCGTCCCATTGCTAACTACCAATGACGCAGATTTTGTTTGGACTTCTT
CGTCATTAATATATATGATCCTTTTAACACTACTTATATTAATTGTTTATATTAAAACTAAAGATAGTTT
ACAGCTAACAATATTTATACTTAGTGTGGCATTAATCCTTCTATACTGTGCACCTTTACTGTTCATTTAT
GTATTCTAATGTTTCATTAATATTTTAATACGTCAGTTTAAAAACAAACAAATTGGAAAATAAACGAAAC
AAGTTATCATCTAATTTAACATGATACTCACTTAAAATTTGAAACAACGAGCAGCCTAACTTAAGCTTTA
TATCTTTATTTCAAGTTATGTTTTCAACTATTTTAATGCAATTTACATTTAGATTAAGGAGTAAACATCA
TGAATAAACATATAAATAAAAAGACCACAAAGCATCTTGAAGATTATAAAAAGGTTCAACAAAGAAATTC
GGAGGAAACAAATAGAGGTTGTTTAAAAAGCGCCGCCATGCTTATTGTCTTATTTCTATTCATTATATTT
GGCATCGTGGCATGTTCGACACACGTTAACTTTTTCTTCCAATAATATACTCATTGAGTAAAAATCAGAA
CGTTTCATACTACGTTTAAATTTATCTATGGGAGCACTATAAATATTTTTTAGATTGTACAAAGCAATTT
TGTGCATAATATTTCTAACTATTATATTTATATTTGTCTCCCCTATTTTTTGTATACATTGCTCATACAT
AAATATTAAATTGCAGAATTTTTAACTGTACAAATAAAAAACAGGCGAAGACAATGGTATTATTGTCTCA
GCCTGTTTTTTATTATCTATTTATAATTTCATCAATTTCTTTGTAAATGTTTTCTAATCCAACTTTAGCT
TCAGCCATTTTTGCGAAATTATTACTTTTTAGTGCTGCTTTTGCTCTATATTGGTTCATCATAATCATAC
GTTTGTAGTATGGGTTTAAGCTTCCTGCAGCTAAATCATTTACATAAGATTGATCAAGTAATGATTTCAA
TTCTTCAGCAATTCGTTTATCATGAAACTCACTTTGAATTATATAATCTTTCTTACTACTTGCATCTGCT
TTGTTCCCATCTAACGTTGATACTGCTGTTGTTGATAATAGTACTGCTAATGTTCCTGCTACTATATATT
TTTTAAATTTCATTGTAAATTCTCCTTTAAAAATTGATACTTAATGATTATATAGTCAATTTTAGGAAAG
TTACATTAACCTGTCATTAAATAACATAGTCGTTTTATTAATAAAAAATAATATAATATTAAATTATTTT
GAACTTATAATAATGACAGAAGTATTATCTCACTAATCCTTGCTTTAATACTTGATCAATTCGCTCTTGC
AATATCATTTTCTTAACATTGTATTCAAATGATACTAAGTTGACTGCCTTTTGTGCTTTTCTATGTGCGC
TCACAGTATGTGTTTTTTCAAATTCTCTCACAAGATTTTGGGCTTGAATCAATTTTTGTTCTTTTTTAAT
AGTTGCCTCAGTTTTCGCTGCTGGTTTATTAAATTGTGGACGTGCACCATATTCGAATGTACCGTCATTA
TATTCCACGATGTTATAATCATGTCTAAACTTAATATATTTAGGTGTTGTATTAAATTTTGGTCTAGATT
GATACTTATATGTACCATCATTATATTCTACAATATTATTATTTATACTAATTGGCTTCTTCTCTCTTGG
ACCGTATCCTTCACTCGCATCTGCTGTTGATGCAAGTGTTGTTGTAGTTATCCCAATTGACGCTATTGTT
AATAATGATTTTGCTATCAATTTATTTTTCATGTTAATTATCCTCCAAATTGTTATCTTACATTTATTAA
GTTATCCTATTTATACAACTTTTGAAATTAACTAATTATTAATTAACTATAAACACTTTATAATATATAT
AAAATATAGTTATCTACCTTGTGACGCATCAGCACTTATATATTAGTCAAAAAATCATACCTCTACTTTT
TCGAATTTTAAAAATAAAACTACACAACAAAAAAGACACCATTTGAATGTTGGTGTCTTATAGTATCATG
TCATTAAATTTATTTGTAACTTCTCATTCTATAGTTAAATATTGTAACCCAGCTAATAATCAAAGTTGGT
AGAATTACTAAATTCAAATTAGACACGTCAAAAAAGACTGATTGGAAATTGTCGATATTAATATCATTAA
TGTCCATTTTTTCATTTACTGCTTGATAGATCGCAAAATAAACTAAGAACCATTGAATTAAATGTTCTAA
AACGACAACCTCTGTTAAATCGACATTCTTTTTTCTAAAAAGTAATCTAACTATAAATAATTGGAATATA
CTTGAAATCAAGATCAATATAATACCCATTAAGAAAAAACTACCAAAATCAATTGTGATAAATTGAATAA
TACCATAAATAATTACGGCAGATATTGCCAGTGAAATATATCCTATAAAGATAAACACCACACCCATAAA
GAGTGTCTTTAAGAACAGAAAAGGCTTCTTTTTATTTGTAACCAAATAGCTCAATATACAAAGTAGTAAT
AGAATTGTTAAAATTTTAATTATCATCGTTTGACCTCAATATATTTATTTATATCTTTATTATTGACCAC
GAAAAAATAACAATCACTTAAGTGATTGCCAATAATACTCAATGCCTACTCTATAGTAATCTTGGCACGT
GATTTTACACTATTTTATCTATTTAAAAGTGTAAGTGTTGAATTATGCTTACTTCGAAAATGCATAATAC
AACTAAATAGTATATTTTTTAACTTATATATTAATCATAACATATCAACCTTAATTAGAATATATCTCTT
ATTTCTTTATAAGTAAAATTATACATATTAATTACTTCTCTACTATGAATCATTTCTTTGTTTTATAAAC
ATTAATTATCAAAACAGCTACATGTATAACACTTTGGAGTGTTTGTCTACCCATCATTGCAAATAAAATA
GTAGAGAAATATAAATATCGTTTTAACAATAAAAATCATTCAATCATAGTTGAGTGATGTTTACTAATAT
TATTATACTATCAATAAATCCAATAATACCTCAAATAAAAATAATAATATCAAATTCATCAATATTCTTT
TTCAATTGCATTAAACCTTATTAATTTGCACTTAAATTTAATTAATGAAGTGTTAACTGGTAAATGCTTG
AAACCGTTTGTAAAATAGCAGTGTACTCGCATTAGTAAGTACAAATCTATTTTACAGGGAGAACTTATTA
TGAAAAAAAATATTACAAAAGTAATTATTGCATCTACAGTCATCGCTACAGGTCTTCTAACTCATTCAAA
TGATGCTAAAGCTTTCTTTAGTTATGAATGGAAAGGTTTAGAAATTGCTAAAAAATTAGCAGATCAAGCT
AAACAGGAAGAAGAACGTATTGATAAGTTAATGAAAGAAGCTGATAAAAATCAAAAACCTTACAAAGGTG
AAACTGTTAATGATCTGTACCTTATTGTTAAAAAATTAAGCCAAGGTGATGTGAAGAAAGCAGTTGTCAG
AATTAAAGATGGTGGTCCTAGAGATTACTATACTTTTGACTTAACTCGTCCTTTAGAAGAGAACAGAAAA
AATATTAAAGTTGTTAAAAACGGTGAAATCGACTCGATCTATTGGGATCAATAAACACACTGAATTAAAT
AGTTGCACGCCAAACGTTGGAAAACAATGCTAACGTTTTGGCGTGCTTTTTTATTTTAAGCAACTCCCAA
CTTATTTATCATCTTTACGACTGTTTAATAAAGCACGTATGATTAACACAATACCTCTAAATCCGCGAAA
ATTCTAATGATTGTTAATACATATGCTTGGCGTTATCTCGTCATTCAAAACACCTATCACATACATTTTC
AAACGATTTTCTAAGATTTACCCCAATATACTCATCAAGTAAAATACATACAATGTTTAAATAACTTTCA
TCAGATTACACATAGTAAAAAAAGCCACACTCTATAGCATGGCTTCTATCAATTATTTTAAAGTATTATA
TTTTAAAACTAGATCGATTTGTCTTTGTAATTTTTTCTTTTCATAGCTGTGCTGGAAATGAATTAAGTTA
ACAGCTCTTTGTGCTTTACGGTGTGTTGCAACAGTTCTTGTACGTTTGAACAAGTTTACAGCTTTTTGTG
CATCCACAACTTTTTTATTTACTTGTTTTTTAAAGTTTGTTTGATACTCGTTATATTTTTCAGCCTTAGT
TTGTGCATGAGATTCACCGGCAAATGTTGATACCGTTAAACTAATAGCAGCTATGCTTAAAATTGATTTC
CCAATAAAATTCTTTTTCATAATTAATAACACCTATCCTCAAATATTTATTTTGTATACATTTATAATAA
TAGACAGATGCAAAAAACTACATTAACTATTTATTAACTAAACATTAATATTTGTGTCACTACATTTCTA
AATTTCAAGAATTTTGCTACTCCATATTTTAACCACCAAATTATTGATATAATTTATGCCTTTAGAAATC
CTTTTAAATATGTATACGATTCATGATTTTAACTAAAATTTCAAATTTCCTGACTTCTTGGAATTTTAAT
TTTATACTTTTTAATAATACACTTTTAACCAAATAATCAACATGATTCAACCATATAGGACAATCAACAA
TCACTTTCCCAAAAAGTACAATTCTTTTCATTACATAAATGTGTTATTCATTCCAGTTACCTTCTAAAAA
TTGTCAGCAACACTTTTAAACAAACATTCATGTCACGACCTCCTAGTTAAATCATGCCGCAAAATAAAAA
GAGCCATAGCTACTTTTAATTTAAAAAGTAGTATGACTGATTGTTTCATGTTGTCGATTTTTAAAATTCA
CTGTACCTTGTAATGTTTGATCATCAATCAAAACTTCCGCATACGATTCTTCCATTGAACTTCTAGATTG
AGATATACTTCCAGGATTAATAACATGAACACCATTAATATACTCATATTTTGCAACATGTGTATGTCCA
TAAAAAGCAAATACACAACCTAATTCACGTGCTTGCTCAGCTAATAAATGTCTTGTTCGATTGACTTGAT
ATAAATGTCCATGAGTGTAAAATGCTTTCACGTCATTACATTTTGCGACCGCTTCATTTTCAAATTCTGG
GTAAAAATCACAATTGCCTTTTACCCTACGAAATAAGCTAAGTTCTGTATCATCATACTCAAATTCTGAA
TCGCCTAAATGCAAATACATATCAGCATCTGGGTGTGCCTCGTAAATTTGGTATAAAATGCCAGATTCAG
TATGGTTATCACTCACAACAATCCATTTAGACATTTTGATCACCCGCAAGATAAGCTTCTAATAAATTAA
TTGCATTTCGTCTATGGCTAATTTGACCTTTTTGTTCTTTAGAAAGTTGCGCCATGGTTCTATCTAATTT
CGGTACATAAAATATCGGATCATATCCGAAACCATTTTCGCCATATTTCCCATCTGCAATTTCACCTGAA
ACAGTACCTTTAAATACTTTTGTTTCCATATCAGGGCCACTCATACTTATGACACAAACAAATTGCGCAC
GACGATCAGTTGTATTACCAAGCTTATTTAATAATTTTTCAATATTTGCTTCATCGCTTTTATTTTCACC
AGCATAACGTGCAGAGTATATACCTGGCTCACCATTTAATGCAAAAACTTCTAGTCCACTGTCATCAGCT
ATGACCGTTTTATTCAATGCTTTTGCAGCAGCTTCTGATTTTAATATAGCATTTTCTTCAAATGTTGATC
CTGTTTCTTCCACATCAAAATCTGGTATTAGTTCTGAAATACCTATTACGTGGTAATCTGGAAATATCAC
TTTAAAATCATTTATTTTTCCTTGATTATTCGATGCAATAACAATCTCTTTCATTAAAAATCCTCCTAGT
CATTCACTGATATACGTTCCACATTGACAGATAAATTTAGCCACTCTTTGATAATGTTAGTAATATGTGT
GGTATCACCTGTTGCAAAAAATCGATGATCTGGATGTTCAGTATAACTTGCATGTTCATTACTAAATGTT
AGCAATGCACTAACTTCACGAGCTGTTTCTAATCCTGACGAAATCACTGTCTTTTTGCCACCAAAATAAT
CATAGATAGGTTTATAGAGCAATGGATAGTGTGTACAACCTAAAATAACCGTATCTGCTTTACTATTTCT
CCATCGTTTCAATGTTTGATGAATGACGATACTCGTAATCGTCGGATCATTGTATCGCATTTGTTCTACT
AATGGCACAAAACCTGGACAAGCTACCCCATGTACCTCTACATGTGGATTGATACGTTTAATATGTGTAC
GATATGCTTCAGACTTAATAGTACCTTCCGTACCTAATACAAGTACATTTTGATTTCTAGTTGTCATAAT
CGCAGTCCTAGCACCTGGCTCTATTACACCAATAACAGGAATCGATAATGTTTTTTGTAAATATTCTAAA
GCTACAGCAGTTGCAGTATTACAAGCAATCACGAGCATTTTAATATCAAATTCCATTAATTTACGAGCGA
TTTCAACTGTATATTGTTTTACTTGTTCTCCTGGTCTTGGCCCATATGGACATCGCCCAATATCACCTAA
GTAATAAATCGTCTCATTTGGCAACTGACGCATAATTTCTTTAGCTACTGTCAAACCTCCGACACCAGAG
TCTATTACACCTATTGGTTTATTCATATTCGGTCATCCTTACTTTTAATTTAATTTTTAGTTTATCATAA
CTAAGCATTGGATTTTAGTATTATGCACTGTGTTTACCATTTTTGTCATTATAATATAATACTTGTTTTA
AATCAGCCCACTATCATAGTGTCATGTAATCTGCTTATTAAAAAAATCCCTTCTAAGTTATTGTGTATCT
CCATTCAATTTAATTTTGAAAGGAACATAACATTTTAACTCAAAAGGGATTAATTTTTATTCTACTTCAT
GGTCTGAACCAAAGAATGATTTAAACATGTGGAATGTTGTTTCTCTGTTCATTGCTGCAATGGATGTTGT
TAATGGAATACCTTTAGGGCAAGCATTAACACAGTTTTGTGAATTACCACACTGCTGTAAGCCACCTGTA
CCCATTAATGCATTTAAACGTTCATCTTTAGTCATAGATCCTGTTGGGTGCAAGTTAAACAAACGAACTT
GCGAGATTGCTTGCGCACCAACGAATTTATTATTTTCAGTTACATTAGGACAAACCTCTAAACATACACC
ACATGTCATACATTTAGATAATTCATAAGCTGTTTGACGTTTTTTCTCTGGCATACGTGGTCCCGGACCT
AAATCATATGTTCCATCAATTGGGATCCATGCTTTCATACGTTTTAAGTTATCGAACATTCTAGAACGAT
CAACTTGTAAGTCACGGATAACTGGGAAAGTATTCATTGGCTCTAAACGAATAGGTTGTTCTAATTGATC
AACAATCGCAGAACAAGATTGTCTTGCACGACCATTGATAACCATAGAACATGCTCCACATACTTCTTCT
AAGCAGTTCATATCCCAGACAACAGGTGTTGTTTTTTCACCTTTAATATTAACTGGGTTACGTCTAATTT
CCATTAAACATGCAATGACGTTTAAATTTTCACGATATGGAATTTCAAATGTTTCTTCATAAGGCTTAGA
ATCACTTGTATCTTGTCGTTTAATAATTAATTTTACTGTTTTTTGTTTCGGTTTAGATTGTGTTTCATGT
TGTGGAGTGTTTTTCACTGATTGTTCAGTCATTATTTTTTACCCCCTTTAGACTTACTTGTGTAATCACG
TTTACGAGGTGGTATTAAACTCACATCGACGTCATCATAAGTAAACTGTGGTTTTTCAAATGCGCCTTGG
AATGAGGCCATTGTCGTTTTTAACCACTCTTCATCATTACGCTCTGGGAATTCTGGTTTATAATGGGCAC
CGCGTGATTCGTTACGGTTATATGCACCAATCGTAATAACACGTGCAAGTACTAACATGTTCCATAATTG
ACGAGTAAAGAATACCGCTTGGTTACTCCAAGTTTGAGTATCTTCCATATCAATATCTTCATAGCGTTTC
ATCAATTCAACAATCTTTTTATCTGTTTCTAACAGTTTTTCATTTTCACGAACAACAGTTACATTTGCTG
TCATAATTTCACCAAGTTCACGGTGTAATTTATATGCATTTTCTGTACCGCGCATAGCTAATAATTTATC
AAAACGTTCTTGCTCTTCAGCTTTACGTTTTTCAAAAATACTTTCGTCCATATCAGTATATGATCGATCA
ATATTTGAAATATAATCAATCGCGTTTGGACCTGCTACTGTACCACCATAAATCGCTGATAACAATGAAT
TGGCACCTAAGCGGTTACCACCATGTTGAGAGAAATCACATTCTCCAGCTGCAAATAACCCTTTAATATT
TGTCATTTGATCATAATCTACATATAGACCACCCATTGAATAGTGGACAGCTGGGAAAATCTTCATTGGT
ACTTTGCGTGGGTCATCACCAGTGAATTTTTCATAAATTTCAATGATACCACCTAGTTTTACATCTAACT
CATGTGGATCTTTATGTGACAAATCAAGATATACCATGTTTTCGCCATTAATACCTAATTTTTGGTTAAT
ACATACATCGAAAATTTCACGCGTTGCGATATCACGAGGTACTAAGTTACCATAATCAGGATATTTCTCT
TCTAAGAAGTACCAAGGCTTACCATCTTTATATGTCCAAATTCGTCCACCTTCACCACGTGCTGATTCAC
TCATTAGTCGTAGTTTATCATCACCAGGGATTGCAGTAGGATGAATTTGAATGAACTCACCATTAGCATA
AATAGCGCCTTGTTGGTAAACAATGGAAGCCGCTGATCCTGTATTAATCATTGAGTTTGTTGTTTTACCG
AAGATGATACCAGGGCCACCCGTTGCCATAATAACTGCATCTGAACCAAATGTTTCAATCTCAGCAGTTG
TCATATTTTGTGCAACGATACCTCTTGCACTATCATCGTCACCTTTAACTATGCCAAGGAATTCCCATCC
TTCATACTTCGTAACTAATCCATCTACCTCATATGCACGAACTTGTTCATCCAATGCATATAATAATTGT
TGTCCAGTTGTTGCCCCTGCATATGCTGTTCTGTGGTGTAATGTACCACCGAAACGTCTAAAATCTAGTA
GACCTTCATTTGTTCTATTGAACATTACGCCCATACGGTCTAATAAATGAATAATTTTAGGTGCTGCCTC
TGTCATCGCTTTAACAGGTGGTTGGTTTGCAAGGAAGTCGCCACCATACACTGTATCATCAAAGTGAATC
CAAGGAGAATCGCCTTCCCCTTTAGTATTGACCGCACCATTAATGCCACCTTGGGCACAAACAGAGTGCG
AACGTTTTACTGGTACAACCGAGAATAAATCTACATGTGCACCTTTTTCTGCCGCTTTAATTGTTGACAT
TAAGCCCGCTAGGCCACCTCCGACAACAATAAGATGTTTCTCTGCCATAAAAATGTCACTCCCCTAAATT
TTCAATCTATTTTTGTTAAATGCGATGTATTACATAAAGGCAATAATTGCTGTAACACCAATATACGAAA
TAACTAAGAATACGATTAATGAAACCCATGTAAATACTCGTTGTGATTTTGGAGATTGAAGTCCACCCCA
AGTAACTAAGAATGACCATAAGCCATTTGCAAAGTGGAACACAACAGCAATAATACAAATAATATAAAAT
ATTGCCCATCCAGGATGTTGCAATGTTTCGTGCATTAAATCGTAATTCACTTCTTTGCCGTAAAATGCTT
TTTGTAAACGTGTTTGCCATAAATGGATACCAATAAAGATGAATGTTAAGATACCACTCACTCTTTGGAA
GAAGAACATCCAGTTTCTAAAAATCGAGTAATGTCCAACATTTTCTTTTGCTGTAAATGCAATGTGTATA
CCAAACAAACCGTGATATAACAACGGAATGTATATAAATAAAAATTCTACAATAATTAGAAATGGTAATG
ATTCCATAAAGTTAGATGCCTTATTAAACGCTTCAGCACCTTGTGTTGCTTGGTGATTCACTAATAAATG
AACTACCAAAAATGCACCTATTGGGATAATACCTAATAACGAATGAATACGTCTTAGATAAAATTCATTT
TTTGATTGAGCCAAAAGGAGTCCCCCCTGTGAACGAATATTTAATTTATTGAGCTATTTATATTAAACGT
ACGCTTAACCCCCTAAAGTGATATCGTTTCTAGCGTTGTCATTATCATTAAGCGAAACATTTTAAAGACA
AATACACACTGCACGATCACCAAACTGCATGTCGAACAATGTAACATTTGGATTCGATATTTAAGATTGC
TTGTGATGATAAACTTTCTCATTTAGAAAACGCTTCCACGTACATTCAAAAAAATAACTTTGTTAACCAT
ATTGTAACATTATTTCATATATTTTGGGGCATGAGAATGATTCTCACGCCCAGTAATTTATTTATGCAAT
TGTTCATGTAGGTTCTTTGCGACGTTTTCAGGAATACCTATATTTTTAAAATCTTCAAGTGTAGCTTCCT
TCATTTTCTTGATTGAACCGAATGAACGCAATAATAATGTTTTACGTTTGCTACCGATACCATCTATATC
ATCAAGGATTGATTTCAAGCCTGTCTTTTGACGTGTTTGTCTATGAAATGTGATTGCGAATCTGTGAACC
TCATCTTGGATACGGTGCAACAAATAAAATGCTTGGCTATTTTTCTTCAGTGGTACAATTTCTGCACTAG
CGCCATATAATAATTCAGATGTTTGGTGTTTATCATTTTTTTGCAAACCTGCAACAGGGATATCAAGACC
TAACTCGTTTTGTAGCACATCAATAACCCCGTTCATATGTCCTTTACCACCATCTACTATTATTAAATCA
GGTAATGGTAATCCTTCGTTTAAAACGCGAGAGTATCGGCGTCTTACTACTTCTCTCATTGATTTGTAAT
CATCTGGACCTTTAACCGTTTTGATTTTATACTTTCTATAATTTTTCTTGTCTGGTTTACCGTCGATAAA
TGTAACCATTGCTGACACTGGATCCACACCTTGAATATTAGAATTATCGAATGCTTCAATTCTAATTGGT
GTTTGAATTCCCATTTGTGTTCCAAGTTCTTCAATTGCTTTAATTGTTCTGGACTCATCACGTGAAATTA
ATTCAAATTTATTATTTAAGGATACTTTAGCGTTATGTGCAGCTAGGTCAACCATCTCTTTTTTGGGACC
TCGCGCGGGTTGAACGATTTTAGTGTCCACAACAGATTGAATCATTTCTTTATCCAAATTACGTGGCACA
TGAACTTCCTTAGGTAAAATATGTTGGTTTAAGCTATAAAATTGTCCAATAAATGTATAAAATTCTTCTT
CTTCTGTTTGCTGTAATGGAATCATCGTTGTATCTCGTTTTATCATATTACCTTGTCTTATAAAGAAAAC
TTGGATACACATCCATCCTTTATCAACACTATAACCAAAGACATCACGAATCGTTTTATCTGATGACATA
ATTTTTTGTTTGTTAGTTAGATTTTGAATATGTTGAATTAAATCTCTATATTCTTTAGCCCGTTCAAAAT
CAAGTGATTCACTTGCAGTTAACATTCGCTCTTCTAAACTTTTTAAAATTGTTTTGTCTTCCCCATTCAG
AAAATCAGTAATTTCCTTCGTCATTTGTGCGTATTTACTCAAATCAACGTCATATACACATGGTCCTAAA
CATTGTCCAATATGGTAATAAAGACATAATTTATCTGGCATCTTATCACATTTGCGATATGGATATATTC
TGTCTAATAACTTTTTAGTTTCTTGAGCAGAATATGCATTTGGATACGGTCCGAAATATTTGCCAGTACC
TTGTTTTACAGTTCTCGTCACTAGTAGTCTAGGATATTTTTCCTTTGTTATTTTAATAAATGGATAACTT
TTATCATCTTTTAATAAAATATTATATCTTGGTTGATATTGTTTAATCAGATTCAATTCCAGTAAAAGTG
ACTCTGTTTCACTTGACGTGACAATAAACTCAAAGCGACGTATTTCACCAACCAGTCTCGTTGTTTTAGC
ATCATGAGCACCCGTAAAATATGATCGCAATCGATTTCTTAGCTTTTTAGCTTTGCCAACATATATCACT
TGATCATTACGATCTTTCATTAAATAGCAGCCTGGTTCCATAGGTACGACATTTAATTTATTTTTAATTC
GTTGCTTATAGTCTTCCAAAAATATCCCCCCTTCTAATTTTAAAATGAATGATGCTACAAAAGTGCTTCA
AATTTATCACCACTAATTCTAGTTCATAATCAGCATCTTCGAGTATGACTTTTCATGCACATCATGTAAT
ATTGAACATTGTTTTATCAAACCAACTGCTACATGTCTATCAGCATGCTTGATTATCATTTAACGTTCTT
AGATTTATTAATCCCACCATTCTCAAGTCGTAAACAATATGATGACTTATCATTCAACTTTATATATTAA
AAACACAAACAAAAACTGGAGCAATTCATTAAAGAAATGCCCCAGTCGTCATTGGTTGTAACTTATAAAT
GTTTATCTAAAACTTCAGCTAAGTTTTCTTTTGGTTGGAAACCAACAACTTTATCAACTGGTTGACCGTC
TTTAAAGACGATTAATGTTGGAATACTCATCACTTCATATTTAGCTGCAGTTGATGGATTTTCATCAACA
TCTAATTTTAAAATGTCAGCTTTACCTTCATAGTCAGCTGCTAATTCTTCTAATACCGGAGCGATCATTT
TACAAGGACCACACCATGTTGCCCAAAAATCTACTAATTGTACACCAGATTCTACTTTTGAATCGAAATC
TGCATCTGTTACTTTAACGATTGCCATAAATGCCAATCCTCCTTAATTATTATTATGATGTTCAAATTAT
ATCAGATAACATGCTTCATGTATTTCTATTTGCTCAATTTTTATGCTTATTTCAAATAACATGTTTGAAA
TGTATTCTTGTTGCTTTACATTATTTTAACTGCAGCTAATTAATTTATCAAATTATAATTTATTTTAGTG
TTGCAACGGTAACGCCAAATCCACCTTCACTTGGCATACCAACTCTAAAGTCACTAACACTTTTATGCTT
TTTCAAATGTTGTTGTACACCTTTTTGAAGTGCACCTGTACCTTTACCATGAATGATATAAACTTGTTCG
TAATTACTTAAAACGGCTTGATCTAAATATTGATCTAGTTCAATTAAAGCATCCTCATAACGATAGCCTC
GTAAATCAAGTTCAGTTTTAATTGTTTGACGATTTTGACGTGTAACCATTTTCGTTGGCTTAACTTTTTC
TTTTTGTTTTTTCTCTAAATCTTCAATAGGTAACTTCATTTTAATAATTCCCATTTGAACAATTGCTTCT
TCATCATTGACAATTTCTAAAACTTCACCCTTTTGACCGTAAGATAATACTTTTACTTCATCACCAGCAA
CAATTTTATCGTATTTTTGCTTTTGTACATTTTGCTTTATAGATTTCGCTTCATAATGATCATCTAATCG
TTTCTTCTTATCAATCAATTCATGTTCTTTAACATCTGCACCTTTTTGTTCACGCAATTGTCTTAGGTCT
TTAATAATATCGTCAGCTTCTTTTGTTGCTGCTTTAATTTTTTGATTCGCTTTTTCTTTAGCATCTTCAA
TTAGAGATTTTTCATAATTTTGGAATTGTTGATACTGCTTAGATAAATCATCATGCACTTGCTCCGCTTC
TTTTACAAGACGGTCCAGTTCTAACCTCTGTGTCTCTACACGTTTGTAATTACGCTCTAATGACTCAATC
ATTTCATTTATTTCTTTTTCATCAGTACCAATCATCGTCTTAGCCTTATTTATAATGTTCAAACTAAGAC
CTAACTTTTTAGAAATATCAAAAGCATTGGAACGACCTGGTACTCCCATTAACAATTTATAAGTTGGGCT
TAATGTATCTACATCAAATTCTACACTCGCATTCATAACGCCTTCTCGATTATAACTATATGCTTTAAGT
TCAGGATAGTGCGTCGTTGCCATTACTAGAGAACCAATTTTTCTAACATGGTCTAAAATGCTCATTGCTA
AGGCAGCACCTTCACTTGGATCTGTACCTGCACCTAATTCATCAAATAAAACTAAACTATGTTTGTCTGC
ACGCTTTAAAATTTCAACTATATTCGTCATATGAGATGAAAAAGTTGATAATGATTGTTCTATTGATTGT
TCATCTCCGATATCGCAATATACATTTTTAAATACACTTAACTGACTACCATCAAGTGTTGGAATCAATA
ATCCTGATTGAGCCATAACAATAATTAAACCTAATGTTTTTAATGTTACTGTTTTACCACCTGTATTCGG
TCCTGTAATAATTACCGTTTCAATATCTTCCATAAATTCGATGGTATTAGCTACAACAGTCTCACGATTT
AATAATGGATGGTATGCTTTAGGTAAATATACAGTACGTTCCTCTTTAAATATCGGCTTTGTTCCTTTAA
TACTTCTACTATATCTCGCTTTTGCGATTAAAAAATCTAACTGACCCATGACTTGTTCTGCCACAAGTAG
TGCATCTTTGTCCGCAGCAACATAACCAGTTAGTTGCGTTAAAATGCGTTCTTTTTCAATTGCTTCATCA
TGACGTAATCGACTAATTTGATTATTCATTTCAACAACTGATGATGGCTCAATATACAATGTTTGTCCTG
AAGCAGATTGATCATGTACAATCCCATTAAAATCTTGTCGATATTCAGCTTTGACAGGTATAACGTTTCT
TTCATTCCTAACTGTTACAATAGCATCTGATAATTTTTTCTGATTTGCTTGGCTTTTAACAATACGGTCC
AAATTTTGTCTAATACGTTGATTCGTGCTAGAAATTTTACTTCTAATCCCTTGCAATTCATAACTCGCAT
TATCATATAAATCATACGTATCGCATGTTTCATTTATTTGTTGAAAAAGATCGGTTAACACAGGTAATTG
ATTCATCTTGTCATCTAATATTGGGTATTTAACACCTTCATCTTCTTCAACCAATTGATTATAAAATGTC
TTAAATTGATTTTGTACTTGAATTAATCTTTTTATCAAGTTAAGCTCTGATACATTTAAAACGCCGCCAA
TATCAGCGCGATGAATGAATGCTGATACTTTAGATAAGCCACTCAAGCTTGGTAAACGATGCTTATTATA
GATTTGAGCAATCTCATCCGTTTCTTCCATTTGAAAAACAACCGTTTCAAAATTAGTAGCTGGCATCATT
TGATTGACCTTTTCCAAGCCTAAGTCACTTATAGTTTCATTGGCAACGAGTGATTTTATTTTTTCAAATT
CTAAGACGTCTAATGTTTTTTGTCTCATAAAATCCCTCTATTTCTTAAGTTTTATATTATTTTCAATAAA
GTCTTTAAAAGCTTCACGCGATAATGCGTTAATCACTCTATCTTTTGTTACAAATCCTTTTTGCGCAGTT
GCTACACCATAATGCATAAAATCTAAATGATTTGTATGATGCGCATCAGTGTTAATAGTTAATTTCACAT
TTGGATATTTACGAACGATATCAGCGCTCAAATCCAGTCGATGTGGATTGGCATTAATTTCTAATACTGT
ATTCGTTTCTTCAGCTAATGCCATTAATTGTTCAATATTCGGTTTATAACCATCTCTTCTACCTATAATA
CGCCCTGTTGGATGCGCTATATGTCGCACGTATGGATTGCGACATGCATTAGCTAATCGTTCCATAATTT
GTTCTTCTGATTGGTTAAAGCTTTGATGAATAGCTCCAATTACGTAATCAAGTTGTGCTAAAATTTCATC
ATCATAATCCAGCGAGCCATCAGGTAATATATCCATTTCTGTACCTGAATAAATATCAATTTCACTATAT
TCTTTATCTAAAGCTTTAATTTCTTCGTTTTGTCTTAAAAGTCTTTCTACTTGTAAGCCATTAGCTACAC
GTAAACTTTGTGAATGATCAGTAATTACCATGAATTTATAACCTTTTGCGATATTTGCTTCTACCATGTC
TCGAATGGAAAACGCACCATCACTAAACGTTGTATGCATATGAATATCACCATTAATATCATCTAATGTA
ATGATATTACTTAGATCTTTATCAAATTCGCTACCATCTTCTCTCATAGCAGGTGGTATAAAATTCACAT
TAAAATGTTCATATATTTTGGCTTCACTATCATATTGAATTAATGTACCATCAGCTTGTTCAATTCCATA
TTCACTTACTTTTTCATCACGTGCTTTAGCAAGTTGTCGAATTCTTATATTATGTTCTTTTGACCCAGTA
AAATGCTGCAATGTATGATAAAAAGCACTTGGTTCAATTAATCGAAAATCGACCCCAATCGTTTCATCAT
CATACGCTAATTCTAACGAAACTTTTGTGTTCCCCACTGCAACTTCTTTTACTTTATTGGGAATATTTAA
TAATTGTTGCTGCACTGCTTTTGGGTTATCGGTGCTTATTATGAAATCTAAATCTTTGCTCATTTCTTTA
AAACGACGGAAACTTCCTGCAGATGAATATTGATCGATATAATTTAATGTATCTATATAATCAATGATTT
CTTGATTAAGTCTTCTCATTTGATCAATTGGATATCTATCTTTCTTAGCACCAAGTTGTTTCACAGCTTC
TAAAATGTTTTGTTCGGTTTTCTTAGCAAATCCGCTTAATTCACTAACTTTTCCATTTTCACAAGCAACT
TGAAGTGACGCTTTATCAACAATATTCAACTCTTTATATAGCTTAGCAATTTTCTTGCTTCCAAGTCCTT
GAATTTTCAAAAGTGGAATAAGACCTTCCGGAACTTCTTCCTGTAATTGCTGTAAATACTGAGATTCACC
GGTCTCACGGTAATCATTGATTACTTCTGCAACACCTTTACCAATGCCTTTTAACTCCGTTACATCAGAT
ATTTCATCTAATGGTCGTTCATCTAATTCAAGACTTTGAGCTGCTTTTCGGTACGCTGATATTTTAAAAG
TATTTTCCCCTTTTAATTCCATATAAGTAGCAATTTGTTCTAATAGTTTGATAACATCTTTTTTTGTCAT
AATAACACTCCATAAAAAGAAGACCAGGACGTATCATTAATATATACCTTTGTCCTGACCTCTTATGATA
ATTTATAAATTAATGGTGAAAGCCGATAAATATGGGATGTGAAAAATCAATGAATGACTCACAATAGATA
TTTTAAGCTGATGTTGTAATGCTTCGTTAGGATATAATGCCAATAGATATAACGTAAAGTGTAAGACAAT
TATCGTCATAAACACACCAACTATCATTCCCATTGCACGACTGAAAATATGAATGTTTTGATACGCTATT
ATTTTATCAAAAGTTACGATAATTAGATATAAAATGAACTTACAAAACAATGTAATCATTAAAAAAGCTA
CAATCGCTTCAAATCGATGTTGTAGATGATTAAAATGAAACGCAAAAGTTGTATTAAATGCTGTTGTTTT
AGGATATGGAATAAATACAATTAATCTTTCTACAATAGATTTGTAAAATTGACTGGCAATCCACAATGAT
ACAATCGTTGCACTCAAATGTATCATAGATAACCAAAAACCTCGTCTGAATCCAACGATGACAAAATACA
CAAAGAAAATGATTATAATAAAATCAATGATCATTTATTGCTCACGCTGCTGCAATTTGTGAATTTGTTG
TTTCAAACGTCGATTTTCTTCTTCTAGTAGTACTTTTTCATGCATAATATTCACAGCAGTTAGTATTGCT
TTTCTTGAAGTATCTAAACCTGCTGCTTTATACCCTAATTCTTTTATTTTATCATCAACTAAATGTGCTA
CATATCGTATGTGCTCTGGGTTATCTTCCCCAACAATTGTAAAAAGCTGATCATTAATTGATACATTTAC
CTTGTTTTTAAACTGTGCCATTTATAATTTCTCCTGATCCTTTTTTTAAAATCTAAATTCACGTTATAAA
ATATGACTGAATAGTTTGTCTGAATTTGATACTAATATTGTTATATTGCAATTATGATAAAACAACAACA
CAATCTCTATAGATGACTTAATGTTCTTTTTATAATGAAATGAAATTATGTAAAGAATTTTCTATTCAAT
ACTTTATCATGTTTAAATTGTGTCACTATAACATTTTCATAAACATTATACATGACCACTATGTATTTTG
TAAGTATCCGCAATTAATTCTTTACAACATATATAAATGTTTCTGACGTTATTATCATTTATGATATGAT
TATTTTTGCTAATGATAATGAAATTATATGAAAGGATTTACACAAATGGCGAATATCGTTTTTAAATTGT
CAGATAAAGACATAACGACATTAATGTCACGCATTTCATTTGATACTGAGAATTTACCTCAAGGTATGAA
AGCACGTGCAAAGTATCAAAATACAACTGTAAATATTTACCAATCAGGTAAAGTCATGTTTCAAGGTAAT
CATGCAGAAGCTGTGTCTCAAGAACTTCTACCGCAGCATTCTCAATTGAATACTAATAAAACTAAAAAGA
AAAATACGGACAATTCTTCTCTTGAACAGACTTTAATGTATGATCAATTTAACTGTATTGGTAGTGATGA
GGCTGGAAGTGGCGATTACTTTGGTCCCTTGACTGTATGTGCTGCTTTCGTTACCAAAGAGCATGTCCCT
ATTTTAAAAACTTTGGGTGTAGATGATTCAAAAAAATTAACCGATACTAAAATTGTAGAACTTGCTGAGC
AATTGGTTACTTTCATTCCACATTCACTATTAACACTACACAATGAAAAATATAATATTCAGCAAGCAAA
AGGCTGGACTCAAGTAAAAATGAAAGCTGTTCTTCATAATGAAGCCATCAAAAATGTACTTGAAAAAATT
GATTCGTCTCAATTAGATTATATCGTCATTGATCAGTTCGCAAAACGCGAAGTGTATAGCCATTACGCAT
TATCCGATATACCACTTCCAAAGAAAACAAAATTTGAAACAAAAGGAGAATCGAAGTCATTAGCCATTGC
AGTGGCAAGCATAATTTCTAGATACGCATTTGTTACATATATGGATCAAATATCAAAAAATATTAATATG
ACGATTCCTAAAGGTGCCGGTGCTAAAGTCGATGTAATCGCCGCCAAAATTATAAAAAAATACGGTCTTT
CACGTTTAGATTCCATTTCAAAAAAACATTTCAAAAATCGTGAAAAAGCCCAAAAAATTTTAAAGCCTCT
ATGATTTATAAATGAAATGGATCCTAATAGGAAATCCTATTAGGTAAGTCATACTAATTTGCTTTGCTCA
TAAGTATGACTTTATATGCAGTTGTGCGAAGCATCAACTGTAATCCACTGTGCCTCTTTGATTTATAAAA
TGAATCGGAACCTAATTGGTGAATCCAAAAATAAAACCCCATGTTAGGGATATCAATCTACTTCAGATAT
CCTTATACATGGGGTTTAAATCATTATCTAATAACAGCACCTTGTTCAATTAAAGCTGCTTCAATTTCCG
CTTGTACTTTTGAAACGCGTTCATCTGTCAATGTTTCTTCTGTGTCTAAATAATTTAAACGTATTGCAAT
TGATTTTTTACCTTTTTCTAAATGTTCGCCCTGATATACATCAAAGACAAGTGTATCTTTTAATATATTG
CCACCGTGTGCATGAATCGTTGATAATAAATCAGCTGCTGGAATATTTTGATTTACTTCTAATGCAATGT
CACGAGACATGCCTGGGAATCTCGGAATTGGCTGGTAATTAATGTAACCTACCGACACAGCCATTAATGC
ATCAAAATTCAACTCAAAAACATACGTACGTTTTAAATCATTATCAGCTGCTAATGTTGGGTGTAATTCA
CCAATAAAACCAACAACTTTATTCTCTAATAAGATTTCAGCTGTACGACCTGGATGCAATCCATCAATAT
CAGCACGACGATAACTAAATTCAAGGTTTAACTTTTCAGATACTCGATCCACGACACCTTTTGCTAAATA
AAAATCAACTGTTTCTTTCTTACCTTGCCATTGATTGACTACATAATCTCCAGTTAAAATACCACTTAAA
TATTCAACTTGATCTGGTAGTTCACCTTCACCATTAGCAAAGAAGACATTGCCGATTTCAAATAATTTTA
CATCTTTATTTTTACGTGCCACATTATATGATGCCGCTTCGATTAAATGTGGTAATAAACTTTGACGTAA
TGACGCATGCGCTTCACTCATTGGCATCAATAAATCAATTGTTTGACGCTGTTGCATCGCAAATGCAGTA
GCATCTTCTTTAGAAACTAACGAATACGTAATAGCTTGGTCTAATCCAGCACCTTCTAACACTTCTTTAA
CCATTCTCGTTTTATATTGGCGATCAGTTAACTGACCACTAGTAACTTTTTCGAAGACAGGTAATGTTGA
AGGAATATCATCGTAACCATAAATACGTGCAACTTCTTCAATTAAATCTTCTTTAATTGTAATATCTTTG
CGACGTGACGGCACTTGCACTGTAATAACATCATCATTTATTTCTGTATCAAACCCTAATTGATTAAAAA
TAGTAACAATATCATTTTGTGACAAATCAAATCCAATTGTGCGATTAATTTTATCAGCAGTGATGTCGAT
TGGTGTAATAAATGCACTAAGTTCTCCTGAAGACACTCTATCTTTTAGCACTTTTCCGTTTGCATAAGTT
TGTAATAAATAACATGCACGGTCGACTGCTTCATCTACAAATTCAGTAGCTATTCCTTTTTCAAAACGAC
TAGATGATTCACTGCGTAAATTTAAACGTCTTGATGTATGACGAATTGAAACTGGATCAAAAATAGCACC
TTCAATAACTATATTTGATGTATGTTCTTTAACTTCTGAAAAATCACCACCCATAACACCAGCTAATGCA
ATTGGAGTTTGTCCATTAGTAATGACAATATCGCTCGTTAATAATTCACGTTCTGTATCATCTAATGTTG
TCATTTTTTCGCCTTCATTAGCTTGACGAACAACAATTTGTTGTGAACCAATCGCATCTTGATCAAACAT
GTGCAATGGTTGACCGTATTCTAATAACACATAATTTGAGATGTCGACAACATTATTAATAGGACGTATA
CCTGCTTTTATTAAGCGTGCTTGCATCCAAATTGGCGAAGGTTCAATTGTCACGTCGTGAACAACACGTG
CACTATAATATGGTACTTTATCTTCATTTTCAATTGTCACAGTCAGTTCATCATTTGCAGATAACTCAAG
CTCATTTGATGTTGTCTCTGGCTTAGTCATTTTTGTATTATATAATGCTGCAACTTCATAAGCAGTACCT
ATCATACTTAAAGCATCAGCACGATTCGGCGTTAAATCAAATTCCATTACTTGATCGTCTAAATATAAAG
CTTGTAAGGCATCTGTTCCTGGAACTTGGGATTCACTAAATACATAAATGCCTGATTCAAAACTTTTCGG
TATATAGTTACTTGAAATACCAATTTCTTGTAACGAACAAATCATACCTTCTGAACGTTCACCGCGTAAT
TTAGCACGCTTAATTTTAATACCACCAGGCAATCTGCCACCTACTTTAGCAACAATGACATATTGTCCTG
CATCAACGTTCGGTGCACCACATACGATTTGTACAGGTTCGTCTTCTCCGATATCAACTTGGCAAACATT
TAATTTATCAGCATCAGGATGTTTCTCTTTTGACTTAACGAAGCCAACAACTAAATTTTTGATATCTTTT
GTGTAGTCAATTAAATCATCCACTTCAATACCTGTGCGCGTAATACGTTCTGCCAAATTACTTACAGAAT
CATCGATTGTTACATATTCTTTCAACCATTCATTTGATATCAACATTACATGTCACCTCTATCTTCTACC
GCTTTAAATTGATCTAAAAATCTCACATCATTAGTATAGAAATGACGAATATCTTCTATACCATATTTCA
ACATTGCAATACGGTCTGGTCCCATACCAAATGCAAATCCAGAGTACTCTGAAGAATCAAAACCAGCCAT
TTCTAATACATTAGGATGTACCATTCCAGCACCTAAAATCTCAATCCATCCTGTGTGTTTACACACATTA
CAACCTTTTCCTTTACATTTAAAACATGACACATCAACTTCTACAGAAGGTTCAGTGAATGGGAAGTAAC
TTGGACGTAAACGAATTTCACGATCAGCACCAAATAATTTCTTAGCTAACAATTCTAAAGTACCTTTCAA
ATCACTCATTTTAACGTTTTTATCAACAACTAATCCTTCAATTTGTGTAAATTGATGACTATGTGTCGCA
TCATCAGAGTCACGACGATACACTTTACCAGGGCAAATAATTTTAACTGGACCTTGACCATGACGTGATT
CCATCGTACGTGCTTGCACTGGTGATGTATGCGTACGTAATAAAATTTCATCCGTAATATAGAAACTATC
TTGCATATCACGTGCAGGGTGTGATTTAGGTAAATTCAGCATTTCGAAGTTATAATGATCTTGTTCAACT
TCATATCCATTGACAATTTCATAACCTAAACCTAAGAATAAGTCTTCAATTTCTTCTATTGTACGTGTTA
ATGGATGCTTTGAACCGATTTCAATATGACGACCTGGTAATGATACATCAATTGTTTCTTCAGCCAATTG
CTTATTTAATTTTTCTTTAACTAACATCTGTTGTCTTTCATCTAATTCATTTTGAATTGTTTGACGCAAT
TCATTCACTTTTTGACCAAACGCAGGTTTCTCTTCATTCGGCAAATCCTTCATCAATTTCATTAGTCCGC
TAACTGACCCTTTTTTACCTAAGTATTTCACTTTAACTTCTTGCAGTGCACGTTCATCATTTGCTTCATT
AATATCTACAAGCGCTTGTTGTTTTAACTCTGACATTGTTTGTTGTTCAGACATATGTCACTGACCTCCC
TATTCGAACTATTCATTTTCTATTTATCATATTTGTTGTTTAACTAAAAAAAGACTTTCATCCTCTTAAA
AAATAAGGGACGAAAGTCATTTCCGTGGTACCACCCAAATTTATGCCTAAGCATACACTTGTTTAATATT
GATAACGGATTGTCTTTCCGACTTAAATCTCTTTAAGTAACCAAAAAGGTGAAAAGACTTTAAATAATTG
GAATAACTTGCAGTCACGATTATTCTCCCTAAAACAATTATTTATATAAATGTCCATGCCTTTTTATTGG
TTTATATTCAATTGTGTATGCAATCACGTAGAAATGTTCTGTTAAACAATTAATTATAATTATATCGGAA
AACTTTCAACACGGTCAACCTTTCAAATGATAAAGTAAAATACTACCTGCAATCGCTACATTTAAACTTT
CAGCTTTACCATAAATAGGTATGATTAAATTTTGTGTAGTATGTGCTAATAATTCAGGATTAACACCTTC
TCCCTCATTACCTAATAGTAATGCAAAAGAATCACTTGAAGTAACTTCTTTATATGCCACTGCGTTTTCA
AGTGCTGTACCATAAACAGGACCATTAAATTGAGTAATAAACGTATCGAGATCTTGTGTCATAACTGGCA
AATGGAAAACACTACCTTGACTCGCTCGCAACACTTTATCTTGATAAGGATCTGTCGTACCCTTCTCCAT
TATTACAGCATCCATTCCAGCAGCATCCGCAGTTCTAATTAACGTGCCTAAATTTCCAGGATCTTGAACA
CGATCGATAAGCAATACTTGTTGTGCTTTAGAAATATCATATTGTGGCTTCTCAATGATTGCGAAAAACC
CTTGTGGTGTCACTGTACCTGATAAAGATTCAGCAACTTTCATGTTTATTTCAAAAACTTCTTGCGCGTA
TGCGATAATTTGCTGATCTAATCTTGCCGGTTCAATTGCAAATAATTGTGTAATTACAATCCCACGTTGA
TAAGCTTCTTCAATTAAATGCACACCTTCAATTAAAGCTAAACCAGTTTTATCCCTCTCACGTTTCTTTT
TTAGCTTGTTCGCTTGTTTAATTCTATTATTTTGTGCAGAAGTAATTTGTTCCATAGATAGCTCCTCGCT
TTATTTTTAAAAATAAAAATATTAATCATTAATAAGATGAAAACATTTGATTGTATAGTTAATATTAATT
AATCGATTTTATCACTCATATTATTTCAAATTGTATAAATTTCTTTTATCGATACTACTACTATAAATCA
TACGCTCCGAAATATCATTATTAATTCTTTTCTTCTTCAAAATAAATCAAAATCATATATTTGATGATTA
ATTTCAAAGCACATTCATATCAAACTACGTTTTAGCAATTTGTTGTTAGCATGTTTGTGTTCATTAAAAA
AACGACCATCATCGATATCATGTATGGTCGTTACTAAAGTTAACAATACCAATTGTCATAACAAGTACTG
CAACCTCTTTAAATTCAATTATTTCATGTAACTATAGCCTATATCATATGTAATTACTTTGTTATTGATA
ATCGGGCTACTTTCATCTTCATTTTTACTTCTAACATGTTTATGCGCTGCTTTAAAGACATCAGATTTTA
ACCAATCCGTAAAAGCTTGCTTTGATTTCCAAACTGTTAAAATTTTCACTTCATCAAAATCTTCTTGTTC
TAAAGTTTGTGTAACAAACATGCCATCAAAGCCTTCTAATGTTTCAATCCCATGTCTCGTGTAAAATCGT
TCTATAATATCTTTTGCTGTTCCTTTTATTAACGTCAGCCTATTTTCTGCCATAAATTTCATAATTATCC
TCTTTTCTGTTTAACTTACCTTAATTATTTTTGCGACAACAACAATTCTTTTCGTTGTTTCACTATATGC
ATCTTCGCACGTTGATAAAGTCATTATTTTATCTTTTACCGTTACATTAACATCTGAATTAATCATAGAT
TTACGTTTTGTCTCATCTAAAAATTGTTGATAATCTTGATCATTTTCAAAATCTGTACGTATGTAATTAT
CTTTAGTAGTAGTTTTATATGCACTAAATACTTGCAATTGATATTTACCATATTTATTGTCAAATTCAAT
TATCTTGTGTTTTTCATAAAACGATTGCTTTAAATAATCTTCTAACACATCAAACATCGTATTATCACCG
ACATGGTGCCCGTATAAAATAGTATTATGATTTAAATTCTTCAATTCATTTCTAAAATCCATAAAAATAC
TACCTTTACGTCGATGTTCTCGCTCAAAATCTAAATTTAAATAATCGTGATTTGTCTTACCTTGTAGTAC
TGGATAATTTAATGATGTTCCTGATAATTTTATCCATCCAACAATGTCTTTATTTATTTTTTCAAGTGAT
TCAAATTGTGGTCTCACATGTGCTTGATGTTTGCTCATCAGCATTTGAAATTTTTGTTGTAATTTCTCAT
AATTTGCGCGTTCTTGCTTGTCTTCAATATATGTTTGAACAATTTTGTAACCAAAAATGATAATAATTAC
AACCAATAAAATTTGTACAATAGTTAAAAATCGTTTCATTCTCATAAAAATCCTCTTTTATTAACGACGT
TTCTTCAGTCATCACTAAACCAGTTGTTGTACCGTTTTAGATTCGATTTCGTTGACTTTGACAAATTAAG
TAAATTAGCATTGGACCACCGACAATCATTAAAATAGCATTGGCTGGAATTTCTAAAGGAGGCTGTATCA
CTCGTCCTAATAAATCAGCCACTAACAATAGCCATGCACCAATAACTGTAGAAAACGGAATAAGTACTCT
GTAATTGCCCCCAACTAGCTTTCTAACCACATGTGGCACAATAATACCTAAAAAGGCTAGTTGTCCAACA
ATCGCAACAGTTGCACTTGCTAAAAATACAGCTAATAAACCTGTTAACCATCTGTAACGATCAATATTAA
AACCGATGCTTCGCGCTTGTACGTCATCTAAATTTAGTAAATTCAATTTAGGGGACAATAGTAATGTTAA
TATTAATCCCAATAATGCTGATACTGCTAATATGTATACGTCGCTCCATATTTTCATTGTTAAGCCTTGA
GGAATTTTCATTAAAGGGTTTTGAGTTAAAATTTCTAAAACACCATTTAATAATACGAATAACGCAACAC
CTACTAATATCATACTAACAGCATTGAATCTAAATTTAGAATGCAACAATATAATTATTAAAAATGGTAT
TAAACCTCCAATAAAACTTAATAATGGTAAGTAAAAGTACAATTGTGGAATAAACAACATACAAAGTGCT
CTCATTATAAGTGCACCTGATGAAACGCCAATGATATTCGCCTCTGCCAAAGGATTTTGTAGTGCTGCTT
GTAATAATGCTCCAGAAACTGCTAACATTGCGCCAACCATCAATGCAATTAATATACGTGGCAATCGCAA
ATCAATAATTGAATCCACTGCTTCATTGCTACCAGTTGTAAATTTTGTAAATAGGTCATTAAATGACAAT
TTAATTGTACCGGTTACAAACGAAATATAAGCCGTTGCGATTAAAATGACTAACAAACATAAAAATAGTA
GTTTCTTTTTATTTTTTATCATCATATCAACTCACTATTTTTTATCCTTATAAAATAAATCATATAATTG
AGTCATTGCCTTATCAGCATCAACATTTGCTGTAATACCGAATGGCACTTCCTCTAAGTCATAAACATGA
TTATTTTTCACAGCTTTAAAATGTTTCCAAATATCATTTTGTTTAAATTCTTTTTGAAACATTTTCTTAA
CTTCTTCAGGCATTCCGTGAGGTAATCGTAAAATAATATCTGGATTGATATTCAACAAATTTTCAGTATT
AGACGAAATATATTGACGATCTTTCACTTTAATAACATTTTCTCCACCTGCTATTTTAACTAAATCACCA
ATATATGATTTATCAGTTGCTACTAAATAGCTACCAGGTACACCCATTAATATTAATACTTTGGGATGTT
TCTTTTGTTTAGCTGCTTTATTTTCAATTTTTTGCTTTACAGAATTTAAATGGTCATTTAATTCTTTTGC
TTGTGCTTTACGATTAAATTGATCACCTAATTGTGTAATCGACTTTTGCATCCCTTTTAAACTATCAAAA
TCATAAAAGTAACCTTTCATATTTAATTGTTTGTAAAATGGTTGCATTTCATCTTTAATCGTTGACACAC
TCAAAACATGTGTTGGTTTTAACTTTTTAACAGCTTCAACATTCGGCTCCATTGGTTGACCAATTTCCGG
TACATCTTTATAACGATTAGGCAATGTCTTATATGACGTGGGTTTGCCGACAATTGGTAAATCCAATTTG
TCCAATGTCATTGTCAATGCAACAGTTGTTGGTACGATTCTGAATTCGCCGGATTTAGTTGATTCTTGAG
AACTGGAAGATTGACAGCTAGTTAAGATAACGACGCTTATCACTAAAATGGTTAAATACTTTATGATTCT
CAAACTTGGTTACCTCTCTTTCTGCTGTATAAATGTGCCGAAATAAGTAAAATGGTTGCTAACACAATGC
CAGCTGCAAATAACATATATTGCTTTTTATGATTTGGTTCATCAAGTTCTTTAATATCACTAGATAATTG
ACTACTATTCTTGCTATCATCATCTCTATTAAAAGCTGGTAACGCTTTTTCTTTTTCAACTACTTTTTTC
TTTTCCTTTTTTGATTTTTCATCTTTATGTTTCGGTTGCTCTTTGTGATTATTTTCAACCTTTTTTACTG
TTGGAGGGCTATTTTCAACTTTTAATGTACCTGATGCTTTAGGTCGCTCATTTTCAATCTTTTTATCACT
GTCTTGTTGCACTTTATCTTTTTGTACAGGAATATCATTTAATCCTTTTTCAGTAAAAAGGCTAGTACGT
CTTTCCTTAATGTCTGATTTTTGACTATCTTTTTTGTCATCAATATCTTTTTTAAGCTGATCTTGATTAT
TTTCTTGATTTTGATGTTTTGAAGGCACTTCTTTTGCATCATTATGTTGTACTTTTTTCTCTTTAAAATG
AATAGAATACACCATTTCTTTGTTATCTAGATCTTTCTTTTCAGTCAACGTTTTAACATGCATATTGATT
TTATCCATATGATGTTCAATTAAAATTCTTACTATCGTATAATCCTTTTCATCTTTTATAACAAAAGGAA
ATTCTTCATTTTTGTCATTTTGAAAAACAAGTTGCTCTTTATCAATTTGACCTTTTAGTTTTACTTGCAA
GTAAATTTTACCAGTCATATCTGAAATCAATTGCGCCTTTTCATCAACTAATTGTTGTTCCTCAGTTACA
TTTTTATTTTCTTGATTAAAAATTAGTAATTCTAACGCTTTATTCTCTTTTATCTTTTCATCAAAAATTG
ATGAAGTTAATTCTGTTTTATCTTTTGCTTCAGGTTGATTAAATTTGGCTGATGGATAGTTTATCTCATC
AGCCAACACGCTACCAATCATTGTTGTATATGTAAGCATACCTAAGCTAATAATAGCTATAATAGATTTT
GTAGCAATTTGTTTAACATTTCTCATTGTTCCACATTGCCTTTAGATTTTTTTCTAACAAACAATGTGAT
TGCGATTAATAATGCTAAGGATGCAACTGGTATTGCATATATATATGCAGGTGTACCAGCATTTGTTTGT
GGATTTTCTACTTTGTCTTTATTCGAACTGTTAGATTCACTTTGACCAGTAGTCGCTCCATCAGATCCTT
TGTCACTACCTGAAGCAGAATTTTTATCATCTTTACCTGGTGCATTAGCACCTGCTACATCAGTTGGTCC
ATTAAATTTATATGTAATATTGTAATGATGGTCATATTTGAAAGGTTTTCCGTTCACTTTTTCATCGATA
TAAACATCAATTTTCCCATCTATTTTACCGTTTAGCTTACTTACTTCAAATTCAGAAGTTCGTTCATCTT
TGGCAGTATTTTTACTAATAATTTTTTCTTTATGTCCTTCTATACTCATTCCTGTAATCCAATGACTGTG
GTTTACAGTTATTTGAACATACAATTTACCATTTTTCTTAATGTACTTTGCCGGTTTATTAAAATAGTCA
TTAGCAATCGACGTGTCATTGGTATTGTATTTGTAAACCTCATAATTCAAAGTACCGCTATCTGCGGCAT
TTGCAGAATTACTGAATGTCGCGATGATGATAATTAACGCTAAAATCATTGTATTAAAAACTTTTAAAAT
ATTTTTCACAATATAATCCTCCTTTTTATGATTGCTTTTAAGTCTTTACTAAAATCATAAATAATAATGA
TTATCATTGTCAATATTTATTTTATAATCAATTTATTATTGTTATACGAAAATAGATGTGCTAGTATAAT
TGATAACCATTATCAATTGCAATGGTTAATCATCTCATATAACAACACATAATTTGTATCCTTAGGAGGA
AAACAACATGACAAAACATTATTTAAACAGTAAGTATCAATCAGAACAACGTTCATCAGCTATGAAAAAG
ATTACAATGGGTACAGCATCTATCATTTTAGGTTCCCTTGTATACATAGGCGCAGACAGCCAACAAGTTA
ATGCGGCAACAGAAGCTACGAACGCAACTAATAATCAAAGCACACAAGTTTCTCAAGCAACATCACAACC
AATTAATTTCCAAGTGCAAAAAGATGGCTCTTCAGAGAAGTCACACATGGATGACTATATGCAACACCCT
GGTAAAGTAATTAAACAAAATAATAAATATTATTTCCAAGCTGTATTGAACAACGCATCATTCTGGAAAG
AATACAAATTTTACAATGCAAACAATCAAGAATTAGCAACAACTGTTGTTAACGATGATAAAAAAGCTGA
CACTAGAACAATCAACGTTGCTGTTGAACCTGGGTATAAGAGTTTAACTACAAAAGTACATATTGTCGTA
CCTCAAATTAATTACAATCATAGATATACTACGCATTTAGAATTTGAAAAAGCAATTCCTACATTAGCTG
ACGCAGCAAAACCAAACAATGTTAAACCGGTTCAACCAAAACCTGGTCAACCTAAAACACCTACTGAGCA
AACGAAACCAGTTCAACCTAAAGTTGAAAAAGTTAAGCCTGCTGTAACTGCACCAAGCAAAGCTGAAAAC
ACACAAACTACAAAAGTTGTAAGTACTGAAGCTACAAAAGATCAAAGTCAAACACAAAGTGCTCGTACAG
TGAAAACAACACAAACAGCTCAAGAACAAAATAAAGTTCAAACACCTGTTAAAGATGTTGCAACAGCGAA
ATCTGAAAGCAACAATCAAGCTGTAAGTGACAATAAATCACAACAAACTAACAAAGTTACAAAACAAAAC
GAAGTTCATAAACAAGGACCTTCAAAAGATTCTAAAGCTAAAGAATTACCAAAAACTGGTTTAACTTCAG
TTGATAACTTTATTAGCACAGTTGCCTTCGCAACACTTGCCCTTTTAGGTTCATTATCTTTGTTACTTTT
CAAAAGAAAAGAATCTAAATAAATCTTCGTCACACTCATAACTTAATATATTTTTTATTTTAAATTTTAT
TTAACCTATGTTATAGATATTCCATAATCTATAACATAGGTTATTTTTTTATAAAATAACGTTGCAATTA
ACTACCATTTCAATGTACAATACAAGTAATCAATTGATAATGATTATCAGTTGATAATATACAATTAGGA
GTTGTTTCTACAACATGAACAAACAGCAAAAAGAATTTAAATCATTTTATTCAATTAGAAAGTCATCACT
AGGCGTTGCATCTGTAGCGATTAGTACACTTTTATTATTAATGTCAAATGGCGAAGCAAAAGCAGCTGAA
GAAACAGGTGGTACAAATACAGAAGCACAACCAAAAACTGAAGCAGTTGCAAGTCCAACAACAACAACAA
CTGAAAAAGCTCCAGAAGCTAAACCAGTAGCTAATGCTGTCTCAGTAGCTAATAAAGAAGTTGTGGCCCC
TACTACTGAAACAAAAGAAGTTAAAGAAGTTAAAGCCCCTAAGGAAGCAAAAGAGGAAAAACCTGCAGCA
AAAGCTGACAACAATACATATCCTATTTTGAATCAGGAACTAAGAGAAGCGATTAAAAACCCAGCAATAA
AAGATAAAGATCATAGCGCACCAAACTCTCGTCCAATTGATTTTGAAATGAAAAAGAAAGATGGCACTCA
ACAATTTTATCATTATGCAAGCTCTGTTAAACCAGCTAGAGTTATTTTCACTGATTCAAAACCAGAAATA
GAATTAGGTTTACAATCAGGGCAATTTTGGAGAAAATTTGAAGTTTATGAAGGTGACAAAAAGTTGCCAA
TTAAATTAGTATCATACGATACTGTTAAAGATTATGCTTACATTCGCTTCTCTGTTTCAAATGGAACAAA
AGCAGTTAAAATCGTAAGTTCAACTCACTTCAATAACAAAGAAGAAAAATACGATTACACATTAATGGAA
TTCGCACAACCAATTTATAACAGTGCAGATAAATTCAAAACTGAAGAAGATTATAAAGCTGAAAAATTAT
TAGCGCCATATAAAAAAGCGAAAACACTAGAAAGACAAGTTTATGAATTAAATAAAATTCAAGATAAACT
TCCTGAAAAATTGAAAGCTGAATACAAGAAGAAATTAGAAGAGACGAAAAAAGCTTTAGATGAACAAGTG
AAATCCGCGATAACTGAATTCCAAAATGTACAACCAACAAATGAAAAAATGACCGATTTACAAGATACAA
AATATGTTGTTTATGAAAGTGTTGAGAATAACGAATCTATGATGGATACTTTTGTTAAACACCCTATTAA
AACAGGTATGCTTAACGGCAAAAAATATATGGTAATGGAAACTACTAATGACGATTACTGGAAAGATTTC
ATGGTTGAAGGTCAACGTGTTAGAACAATTAGCAAAGATGCTAAAAATAACACTAGAACGATTATTTTCC
CATATGTTGAAGGTAAAACTCTATATGATGCTATCGTTAAAGTTCACGTAAAAACGATTGATTATGATGG
ACAATACCATGTCAGAATCGTTGATAAAGAAGCATTTACAAAAGCCAATGCCGATAAATCTAATAAAAAG
GAACAACAAGACAACTCAGCTAAGAAGGAAACTACTCCAGCTACGCCTAGCAAACCAACAACACCACCTG
TTGAAAAAGAATCACAAAAACAAGACAGCCAAAAAGATGACAATAAACAATCAGCAAGTGTTGAAAAAGA
AAATGACGCATCTAGTGAGTCAGCTAAAGACAAAACGCCTGCTACAAAACCAGCTAAAGCTGAAGTAGAA
TCAAGTAGTACAACTCCAACTAAGGTAGTATCTACGACTCAAAATGTTGCAAAACCAACAACTGCTTCAT
CAGAAACAACAAAAGATGTTGTTCAAACTTCAGCAGGTTCTAGCGAAGCAAAAGATAGTGCTCCATTACA
AAAAGCAAACATTAAAAACACAAATGATGGAGACACTCAAAGCCAAAACAATAAAAATACACAAGAAAAT
AAAGCAAAATCATTACCACAAACTGGTGAAGAATCAAATAAAGATATGACATTACCATTAATGGCATTAT
TAGCTTTAAGTAGTATCGTTGCATTCGTATTACCTAGAAAACGTAAAAACTAATTAATCGTCTTTATATT
TAATTATTAAATTAACAAATTTTAATTGGCAGATGAGGTATTCCGATACCTCGTCCGCCAATTATTTTTT
GCAATATAAAAAGTCCCACTTAAAACAATTATTTTAAGCGGGACTTTTTATATTGAGTAACTAAAATTAT
TTAGCTGCTACTTCTTCACCATTGTAAGAACCACAGTTTTTACATACACGGTGTGATAATTTGTATTCGC
CACAGTTTGGGCATTCAGTCATACCTGGTACTGAAATTTTGAAATGCGTACGACGTTTGTTTTTTCTAGT
TTTAGAAGTTCTTCTTTTTGGTACTGCCATGATATATCCTCCTTAGATTATAAACGAAAAATACTAAATG
TTAGTTTAATTAACAACATTATATCATTAATTAAACTACTTATTGCTCTTTATCATATAATTGTTGTAAT
TTTTGAAGCCTTGGATCAACTTGTCGTGATTCTGAATCATCTTGTTCTTGCTGTTTAGCAAGCTCATCTA
ATTGATCCTCATCGATTACTTCCCAACCATTACCTACTGTCAACATTTGGTCACTTTGCTCTGAATAAGC
TCTCATTGGTTTCTCAATAATAACTATATCCTCGACAATATCCTGAAGATTAACCATACCATCGTTAATA
ATGTGATAGTGTTCATCTACATCATCTTGACCATCGTTATACTGATTGTACCCTTCTAAATCAAATACTT
CTGTAGTAGTTACATCTAGTGGGACTTTAACTGGTACAAGAGTACGTGCACAAGGCATTGTATACGTTCC
AGTAATGTGAATATCCGCAACGACTTCTGTTGACTTAATGGTTAACTGACCTTGGATTGTAATTGGAGAT
AAATCAATTAAATCTAATGATTCTTTTAAATTGTCAAAACTCACCGTTTGATCAAATTCAAATGGCTTAC
CTTGATATTTCCTTAATTGCGTAATTGACCATTTCATATGGCTTCACCTCTAACAAGCACAAAATTTATT
TTAACTTTCTAAGAACAAGTTGTCAAGATTTTTTCTTAACATATCATGTTCTGTTACAATATTAATAATG
AATACCGAAAGGACGAATTGCAAATGAAAAGCGTTGGCTTAATCACAGAATATAATCCCTTTCATAATGG
GCATCAATATCATATTAATCAATCTAAAAAACTTACAAATGCTGACGTTACTATTGCAATAATGAGTGGT
AACTTTGTCATGCGTGGCGAACCAGCAATCTATAATAAGTTTACTCGTGCAAAAATGGCATTATCAACAG
CTGATTTAGTTATAGAACTACCAGCAACTGCCAGTTTATCATCTGGCGATCATTTTGCCGAACTAGCAGT
TAAAGTCGCAGATTATATGAGTGTCGATACAATTGCATTTGGTAGTGAAAATAATGATATCAAAACATTA
AAACAATTAGCTCACAGCATTAATGAAATTGAACAATCCGAATCCTTTTCACAAAAAGTAAAAGAAGGTA
AAAGCTACCCTCGTATCATTAGCGAATTATTAGAGCATCATGAAGCACTAGCAAGTCCTAACAACATACT
TGGTATTAGTTATCTGAAAGCAATTGCTAAACATGCTAAAAACATCAATGCAATTTCTATTAAACGAGAA
AATGCTCAACATCATGATTCATTAATTCAACACCATCAGTATGCAAGTGGTACATCTATTAGAACATCAA
TCATTAGTCAAGATGATCATTGGCATCATGTAGTACCTAAAGATATTCAACACCTGTACGTAACACCTCA
TATAACATTAAATCAAATATTCCCATATTTGAAATATCAAATCATAGCTATGACTACAGAGTCATTAAAG
AATATTTATACTGTTACTGAAGGTTTTGAAAATCGTTTAAAATCTAACATTAATGAAGCAACTGATTTTC
ATCATTTTGTAAAATCACTAAAAACAAAGCGTTATACATATACGCATATTCAAAGACTGTTAATGAATAT
ATTATTAAACATTAAACCTACAGATGTTACGAGAAACATTCACGCAGTTAAAGTATTGGCGATGAACGAC
CGTGGCAGACAATATTTAAAGCATTTAAAAACAGCGTTCCCAGAAAGACAATATATAACCAATATTAACA
AAAGTAATGCACATTACTTCACAAATGAAATCAAAGCAACACACATATACAATGCAATAAGCGGGCAACA
ACAAACAGATTTCAACACGCCTGTCATACAGCAATATTGTTAACAAATGAAAACAGTATTTTAGGATTGT
AAACCATGATAAACCTAAAATACTGTTATTTTTATTACTTAAATTTCTTCTTCAATGCCTTTTCAACATA
AGGTGGAACGAATTCAGAAATATCTGCTCGATAAGCTGCAACTTCTTTAACAATACTTGAACTTATAAAT
GAATAATTAGTACTAGACATCATATATAACGTTTCAATTTCATTGTTCAACTTTTTATTCATTGAAGTTA
AGCGTAATTCATATTCAAAATCACTGACTGCTCTTAAACCACGTATGATTGTTTTAGCTCCTACTTGTTC
ACAATAATCGACTAGTAAACCACTAAATTGATGAACCTTGACATTAGGTAAATGTTTAACAGATTGTTCA
ATTAAATCCATACGCTCTTCTAAACTAAACGTACCTTCTTTTTTACTATTTTTAAGAACACAGACATGAA
TTTCATCAAATCTATCTGTACTTCTCTCAATTATGTCTAAATGACCATAAGTAATGGGGTCAAAACTACC
CGGAATGACCGCTATTGTATGTTCCATGCTATTCTCCCTTTTCTAATAACAATGTGTCTGTCAACCCATA
ATGGTAACGTTTAATCATATTAAACGGTTGATAGTCTATTTCTTCATGATTGCTAAATTCACAAACGATG
ATACCATTTTCTTTCAATAAATTAAACTCTGAAATTAGTTTTAAAGCTTTATCAATGAGACCTTTATTAT
ATGGCGGATCTAAGAAAATGACATCAAATTGAATATCACGTTTTGACAATGCTTTTAAAGCTCTATCTGC
ATTATTTTTATAAACTTCAGATTGTGCCTCTAAATTCAAATTCGCAAGATTTGATTTAATAACTTTTACA
GCTTTAAAATTTTGATCAACAAAGATAACCTTATCCATACCTCGAGAGAGTGCTTCTATTCCAAGCGCCC
CGCTTCCTGCAAATAAATCTAAACCTATACCTGACACATCATATAAACTATTAAAGATACCTTCTTTAAC
TTTATCCATAGTTGGTCTCGTATTACGGCCTTCCATACTTTCTAAAGCTTTACTTTTATGTTTACCTGCA
ATGACGCGCATGTTGTTCACACTTCCAATTCATTTAGTTATTTAATATAATTTATTGAGAAAAAGGAGAA
TGATAAACCAATGAAACAAACATTTATTACACTTGGTGAAGGTCTAACAGATTTGTTCGAATTCATGACG
ATGATTGAATATAACCATCAACGTATTGATAAAATTATCTATTTTCATTCACCACAAGCTGAAAATAAAA
AGTCATCTGTAGCAATCATTATGAACCCTACAACTGGCAATCATTTCCAAGCATTTTATATCATGATTAA
CGCTATTAAATATCCATATCCAGATTCAAATAAAAAGTTTCAAATGATTAATGATTGTGCTGAAAAATTC
GACATACCTATTTTAGGTATCGATGTACAGCCTCCTCAAGCATTTCATGATTTATCGTTATATTATAATT
ATTTAATTAGTGTGTTAAGGCTCCAAAAATGGATACCAGAACTTCAATAATATTAATTATATATTTCGTG
TTTCTCTTTTTCGTAAGTTTTCTTTAAGTATTTATATGGTGAGCCATCAATGTGTCTAACGTATTTAAGT
TGCATTAGTTTATGTACAATTTGATCAACATCTTGCTCATTCACATACATAATTACAAATTTACGATCTC
TATTTGAATGAACGATATGTCCATATTTTCGGATTTGTCGTTCATGTTTCATATGTTTTAAATAAACTAC
AATACTAGTTCTTGGGATTAAATTCATTTAAACCTCACTCCATTTATTTTCAGCATTAATCATATCATGT
CTTTATTAATTTTAAAATATTAAGCTACCTTAATTATGTCTTATGTAATTACACGATAAATGTATTTAGA
TTATATTAAGCATCATTATATTAATTCAATTCTCAAGAGCAACACTATATGATTAACCACACATTTTGCT
GTAGTCAGAACTATGAATTTGTTAAGCTATAAAAGTAAACGAGGAGGAATTTTTTATGAAAAAATTAAAC
AGAAACATTTTAAATGCAGTACTAGTCGGTGCTGGATTTGTAAGTAGTTTGTTAATGATAACTAAAAATA
AAGTGATTACTAAAAAGCAAACCATCCCTGATTTTTTCAAAGGCAATGCACCATATATATTTGCACATCG
CGGTGGTATGACTTTAAGACCAGAGCAAACGCAACTTGCATTTGACTATGCTAAACAATTAGGCGTTGAT
GGCTTTGAAACAGATGTGAGACTCACAAAAGATCAACAGCTTATCGTTTTTCATGACGCAACTGTTGATA
GAACGACGAACGGCTCTGGAAAAGTTAGTGCCCATACATTAGCAGAATTAAAAAAATTAGACGCAGGTTA
TCACTTCAAAGATATCAATGGACTAACACCATATCGTGGTCATGCACACACAGCTATACTAACCTTCGAT
GAGTTGCTGAAGCAATATCCTGATATGTATATAAACGTAGACTTAAAAGATGCTCCTGAATCCTATGAAG
GCTCAATCGCACCACAAATTATGTTTGATACAATTGCAGAGAATCAAGCATTTGACCGTGTTCTTGTGAC
AAGTTTTTATAAAGAACAAATCGTACGTTTTAATAAAATTGCACAAGGATCTGTTGCAATTGGTGCTAGC
CAACAGGAAGTTACAGAGGCATTTTTAAAATATCATTTATTAGGTGGTAGGTACTACCAACCATTAGCAC
AAACGTTCCAAATGCCTACTCATTTTAAAGGTATTAATTTGACTTCATCTCGTTTTATCAAATGGTTAAA
TGATATGAATATCATTCCAGGCTATTATGGCGTAAATAGTATAAATCTGATGAATGATTTATACCAAAAA
GGTGCACATACGATTGTGACAGATCGACCAGATTTAGCACAACAATTCAAACAAACAATAAAGAACAAAC
AATAAACAAAAACATCGAGTCAGATGCTAGTTAGTGGTTCCAATAACCAACTTTTTCTGACTCGATGTTT
TTTATAATGAACAATTACAGGATCCGCCCGTCGCACAACCACTATGCGATGTTTGAAAGAATGGATTACC
TGTTTCTATTTTGACATGTTCTGAAACAGCGTACGCAATTTTCGTAACAACTTCATCAATTAAATGTTGA
AGCGCCATTTCTCTAGCTTTGTAATGCATCACAACGTCAAGCATCTCATATGCTCTTTTGCGTTGTCTTG
TCTCTAACATGACTTTCTTATAATCAGGATGATATTTCCCGAAACGCATTACTTCATCATATTTCTCTTT
TGATTTTAAAAATGATTGATAAAGTAAATGGGCTTCGTCATTGTTTTCGATCGCCTGTTTAGCTTGCTCA
AATGATGCATAAATATCTGATGCAACTATCATATCAGCTAGTTCATCAATATCATCTAATATCGCTAGTG
AAGCTTCATTAATCATAAATACCCCTCATTGTTATTTTTCTAAGAAAATTAGTGAATAATAATCTCTCAT
TACATCTCCACCCATCTCATCGTATTTTGAATTTAATAGGCGAGATCGATGTATATCTGAATTCATCCAA
CTATGGATTAATGTTGGTACATCATTAAACGCATAACCAACATTTTGAGCAGTTGTTTTATAAGTAACGT
GATTTTTATCTAATTGCCCTCTTAATGCGTCCTCTGTAAATTCAACACTATCAGAACCATTAGAGGTCGC
TTCATATAAGTTATTAGATGCAATATGTGCTAAATCGCTATTGATTTTCAATGGTTTTAATCCTTTTAAT
TTTCTCATTTCATTCGTTACTTCATAAAGAGAAATTAATTGATTTGGATTTTGCTCAACTGGACGCTTAT
TATGCTCTTCTGACGTAGAATTAGAATTTAATCGATAAGGTTCAATATCTGCTAACATTTCTTTTGTTAA
AAATCGTACACTTAGTACCTTTTTCGATTGTTGATCAGAATACACTTGTGCATATATGTTGCCATATTTA
ATCAGTGTTTGTGTTTTTAAATCTTCATCTGAAAGTTCAAATTCATATTTTTTACCATCAACTTTAAAGG
ACGGTTCTGGATTAATACTTGTATGATTAAAAATTTCTGCAGAATGTTGTCCTATTTTTAACGGACTAAC
ATTTACTTTTTCACCTGTAGCATACACTGAAACGATTTCTTCACGTTTAGTTGAAACAATGTAATAACTG
TTTTTGTCTTTAAACACATAATTTTTGTAACCATCTCTAAAAGGATAGACACGATCTGCTTGTCCAAATT
TAGAAGTAAGCACTTTAATATCTTTACCTACCCATGTACCAACACCTTCTTTAGGCTTTGGATTTTCAGC
ATGGTTATTTGATTTATTCACCTGTTCAGATCTATTTACTTTATTACCTTTATTCGGGTTCTCTAATACA
TCAAATTTTAATCTCGGTGAATAAAAAAGATATATTAAAAATCCAACTAAAAATAATACACCGACGACTC
TTATAATTAACTTTTTCATCAATCAACCACCTAAAAAGTATTAATACTATTGTAAAAAACAACACATTAA
TTAGCAAATTTTCAACACTGACATAACTGTGTCATTTCGATAAAACAAAATCATCTTCAGGCATAATGTT
AACATCGTAAAGATTTTCCCTACCCTCTATATCATAACCTATCTTTATGTTTTCAGGTTGAATTTCATTA
TTAGGATTAAAATATGTATAAAAAAACGGACAGTTAAGGTATCAAATGAATACCATCAACTGTCCGACTA
TTCTTCATCAAAAAACCTGATAAAACAAATTGCCTTATCAGATTAGTATCATTTGTATAAGCGTATTAAT
GACCAAATGTTGCTTTAATCAGTGATGTCGTTTCTCCACCTGGATATAATACGTATAATAATAAGTAAAC
TGCTACACCTGTAATTGCAGTACAGAACCATATAACTGAAGCGAATGGCCCGAATTTGCGGTGTACATTA
TATTTATCTTTAAATGCTGTAATAATTTGAACTAGACCCAGAATACCACCAATTGTTGCTAAATTAATGT
GGAAAAATAAGAAAATCGTGTAATATTTCTTAATTGATGCTGGTCCGCCAAATGCTGTATTACCGATAAA
TATCGTTCTACTTGCATAGATTAAGAAAAAAGTTAAAGCAAAAACAGCTGCAGCTAACATAACATTTTTG
TGTTTATTTATTTCCCTTTTCCAAATAAGTCTCCAACCAATGGCAATTAAAATTGCACTAATGACAATAC
ATGTCGTACTAATCGTTGGTAAAATTGGAACGCCCATATTTTTCATCCTAACTTAATTAATCTAGATCAA
AGTAAGTAATGAAACAATCACAGCTAACACGAAAAAGATCACTAAATAATTTAGTGAATATATAAACATT
TGTGTTGCCCATTTTGTTTGATCTGAATTTTTCTTAAATGTTGTTAAACCTAATGCAATCCATCCTAAAT
TTAATAATGTAGCTAACACTACGAATACGACACCTAAATTTATTAGTAATAAAGGTACTGGCAATAAAAT
AATCAACCAGATAAACATACTGACACGTGTACGTTTAAAGCCCTTAACTGATGGTAACATTGGAATATTT
GCAAGTGCATATTCATCTTTACGTTTAATAGCTAAGGCATAAAAATGAATTGGTTGCCAACAAAATACAA
CTAAAAACAGCGCAATCGCTGTTAAACTAATTTGTCCTTCAATTGCAACCCATCCAATTAGTGGTGGTAC
TGCTCCAGGAAAACTCCCAATCACTGTGTTCCATGTTGTATGTCTTTTAGACCATATTGAGTAATAAGAC
ACATAACCTACAATCCCCATAAGACCAAGTACGCCTGATGGTATATTCAATAAAAACAAACAAATTTCTC
CAACTAACATCATACCAAAACTTAATAGTAATAAATTTTGATCTGTAATTCTATTGTTTACAGTTGGTCT
ATTTTGTTTACTAGGCATAATACGATCAATATCTTGGTCGTAATAATTATTTAACGCACATGCGCCACCC
ATAATTAAAGTAGATCCTAATAGCATTAATAAAATTTGAGGTATTGATGATAAGAAGGAATGATTTGTCA
TTACAACTGCTAGCCATGCGCCCGCAAAAGCCGGAATTAAGTTACCTTGAACAAGTCCCATTTTAATTAT
CTGTTGCAATTCTTTGAAGTTAACTCTGCTAATATTTTGTGACAAAGTATGCTCTTTGCTCATAATCCCC
CTCCTTAAATTTGTTCATATAAGATTATGATATCTTAGATTGCATAAAAAGACTAGGTTTAATAAAATTA
AATTGTGACAAATTAACGACAAGAGAAAATGTCAATTTTGTGACACAAATAACATTTAATTTATTGCTAT
AATGTATATGTTAGAAAATTTTAATAAGTAGAAACATGCATCTAAAAGAGATTAATATTTAAGCTTCAAA
TTTGAGTAACTGTGACTGAAATTTTATAGCAGTGAACGGCACATCATTGTCGTGTTATTCATATCATTGA
TGATAGTCGATCACTTCTAATACTAGAAACAATTAAATTATATAAACTGTGTTGGATCCCATCTCTTCAA
ATCCAACTGTTAGGTTCATTCATAGTATTAACTCAAGTTCAGCTATTAAATCAAAATCTCAGTGATGCGT
TTTTTTATGATGGGGTGTATAAATTGTTTGGCAAAAAGAATTTAAAATGGTTAGGTGTCGTAGCAACGTT
AATGATGACATTTGTACAACTTGGTGGAGCCTTAGTTACCAAAACCGGATCAGCTGATGGTTGTGGTTCT
TCTTGGCCACTATGTCATGGTGCGTTGATTCCAGAATTCTTTCCTATTGATACGATTATTGAATTAAGTC
ATAGAGCCGTTTCAGCTTTGTCTTTATTAATGGTCTTATGGTTAGTTATCACTGCATGGAAACATATAGG
CTATATTAAAGAAATTAAACCTTTATCAATCATTAGTGTTGGATTCTTATTATTGCAAGCATTAATCGGA
GCTGCTGCTGTTATTTGGCAACAAAACGATTACGTTTTAGCATTGCACTTTGGTATATCATTAATCAGTT
TCTCATCTGTATTTTTAATAACATTGATTATTTTCTCTATAGATCAAAAATATGAAGCTGACGAATTATA
TATCAAAAAGCCATTAAGACGTTTAACATGGTTAATGGCAATCATCATTTATTGTGGTGTTTACACTGGT
GCACTAGTGCGACATGCGGATGCAAGTTTAGCATATGGTGGTTGGCCATTGCCATTCCACGATCTTGTAC
CACATTCAGAACAAGATTGGGTCCAACTCACGCATCGTATCATGGCTTTTATAGTGTTTACGATTATTAT
GATTACTTATATTCACGCTGTTAAAAATTATCCAAATAACCGTACGGTTCATTATGGTTATACAGCTGCA
TTTATACTTGTTATATTACAAGTTATCACAGGTGCATTGTCTATTATGACAAATGTTAACTTGATAATCG
CACTATTCCATGCATTATTTATCACTTATTTATTTGGTATGACAACATACTTTATCATGCTAATGTTACG
ATCAGTAAGAAGTGACAAGCAATAACAAAAAAGCAAACCGTAATTTTAATGGCACGCCCATTAAAATTAC
GGTTTTTTTATATCAATATTTAAAATTAAACCTAAGCCTAAGACAAGTAAAAACGAGATTACACGTCAAT
CGTTGTGTAATCTCGTTTTATTTTAATCATTTTAGTCAGATGCTTTTTCAATTTCGATTAATAAATCGCC
TGTCGCTATTGTGTCACCATTATTTACAGTTACTTGTTTAATCATACCGTCAAATGGTGATTGAATTGTT
GTTTCCATTTTCATAGCTTCAGTAATTAGCAACGGCTGATTAGCTTTCACAGTTTCACCTACACTAACCT
TGACTTCAGTTACTGAACCTGGCATTTGCGCACCAATATGACTTGGATTACTCTTATCTGCTTTTGGCTT
AACGTTCGCATTTGTATGCACATTTTCATCTTTAATATAAATACGTCTCGCTTGACCATTCATCGCATAA
TAAATCGTTCTATTACCATTTTCATCTGGTTCACTAATCGTTTCTAGTTTAATAATTAATCGTTTACCTT
TATCGATTTCAATTTCTACTGTTTCACCATTACGCATTCCAAAGAAGAATGTAGGCGTATCAAGTAACGA
TAAGTTTCCGTATTGATTTCTAGTTTGAATATATTGTTCATATACTTTTGGATATAATACATAACTAATA
ATATCTTGCTCCGTAACAGGACCTTGTTGCTCTTCTTCAAGCAACTCACGGACTTTTTCAAAATCAACTG
GCTCTAGATATTCACCTGGACGAGCTGTTAATGCTTCTTGGCCTTTTAAAATAACCGCTTGTAAATCTTT
ATTAAAACCATTTACAGGTTGTCCTATTTCACCTTTGAAGAACGACACTACTGATTCTGGGAAATCTAAT
TTATAACCATCTGTAATCACGGATTGTTCATCAAGATCATTTTGTACCATATAAAGTGCCATATCACCAA
CTACTTTAGACGATGGCGTTACTTTTACGATATCACCAAATAAGAAGTTCACTCTGCGATACATATCTTT
GACTTCATCAAATCTTTCGCCTAAACCTAAACTTTTAGCTTGTTGACTTAAATTCGAATACTGTCCACCA
GGCATTTCATGTTGATAAATTTCAGTATTCGGTGATTTGATATCACTTTCAAAGTCTGAATAATAAGTAC
GTACAGTTGACCAATAATGACTAAGTGACTCCATACCTTCAATATCAGTTCTAAGGTGACGTGGGAAGCC
ATTTAATGCATAATATAACGAATTGGCGCTTGGCTGACTTGTTAAACCACTCATTGAAGCAACAGCAGTA
TCAATGATATCGACACCAGCATCTATTGCTTGTTTGTACGTTAATAAACCATTACCACTTGTATCATGAG
TGTGAAGATGGATTGGTAAATCTACAGCTGCTTTTAACTCACCAATCAATTCGTAAGCGGCTTTAGGTTT
TAATAAGCCTGCCATATCTTTTATCGCTAAAATATGGAAACCTTCACGTTCTAACTCTTTAGCTAGTTTG
ACATAATACTCTAAAGTATAAATGTTTGATCGTTCAGGATTTAAAATGTCACCTGTATAACAAATAGTAC
CTTCTGAGATTTTGCCCGCTTCTTGTACTGCTTCATTGGCAACTTTCATTTGATCTACCCAGTTTAATGA
ATCGAAAATTCTAAAGACATCTATGCCTGCTTTAGCACTTTCTTGTACGAATTTATGAATAACATTATCA
GGATAGTTTTTATAACCAACTGCGTTTGAAGCACGTAACAACATTTGGAATAATACATTTGGAATAGCTG
TACGTAGACGTTCAAGTCGTTCCCATGGGTTTTCCTTCAAGAAATTATATGCCACATCAAATGTAGCACC
GCCCCACATTTCTAGTGAGAAACCATCTTTAAATACGTCCGCTGTTTTGGATGCGATATTAATCATATCC
TTAGTTCTAACTCGTGTAGCTAACAATGATTGGTGTGCATCTCTAAAAGTTGTATCTGTTAATAAGACAT
CATCCTGCTTTTTAACCCATTCAGCTACACCTTTTGGACCTACTTCATCAAGTAATTGTTTTGTACCACT
AAATGAAGCGATTTTACTTGAAGATACAGTTGGAATTGATGCTAATTCATAGTCTGGTTTCGGACGTTTC
TCAACATTTGGGAAACCATTAATTGTTACATTACCTATATATTCTAATGTTTTAGTACCTCTATCTAGAG
ACGGCTGAATGTCGAAAAGTTCTGGTGTTTCTTCAATAAATTTAGTTGTGTAATCACCACTTGTGAACTT
TTTATTCTTCATTACATTAATTAAGAATGGAATATTAGTTTTAACACCACGAATACGCATTTCTCGTAAT
GAACGTACCATTTTTTCTTCTGCTTGTTTAAATGATATCGCGTGTGTAGATAATTTTACGAGTAATGAAT
CATAATAAGGTGATATCTCAGCACCCTGGAAACCATCTCCAGCATCAAGACGTACACCAAAGCCACCGCT
TGAACGATAAGCAATGATTGTTCCAGTATCCGGCATGAAATCATTTAACGGATCTTCTGTTGTAATACGA
CATTGGATGGCATAGCCCAATGTTGTAATATCTTTTTGTTGTGGCATATTAATTTCTTCACCAAATAAAT
CGGCACCTGCTGCAACTAAAATTTGTGTCTTAACAATATCAATTCCTGTTACCATCTCTGTAATTGTATG
CTCTACTTGTACACGAGGGTTAACTTCTATAAAGAAGAATTCGTCACCAGATACTAGAAATTCAACGGTA
CCTGCATTGACATATTTAATATTTTCCATCAATTGAATTGCAGCATCACAAATACGTTGACGTAGATCTG
ATGATAAGCCTACAGATGGAGCAACCTCAACAACTTTTTGATGACGACGTTGTACTGAACAATCACGTTC
AAATAGGTGTACGATATTTCCATGTTCGTCACCTATGACTTGTACTTCAATATGCTTTGGATTATCAATG
TATCTTTCTATGTAAACTTCACTATTACCAAATGATTTTTCTGCTTCTGATTTTGCTCTATGGAAAGCAT
CTTCTAATTCACTTTCTTCACGAACAATTCTCATACCTTTACCGCCGCCACCACTTGTGGCTTTAATCAT
TAGCGGGAAACCAGCTTCTTCTGCAAATTCTTTTGCTAATTCATATGATTTAATTGGACCGTCTGTACCA
GGAATAACTGGTAAATCTGCCTTGATAGCCGTTGTACGAGCTTTAACTTTATCTCCAAACATATCTAAAT
GTTCTAAATGAGGACCAATAAATTTAATCCCTTCTTCTGCACAACGACGCGCAAATTGTTCATTTTCACT
TAAAAATCCATAGCCAGGATGAATCGCATCCACATTCGCTTGTTTTGCTACATCAATGATACGCTCAATA
TTTAAATAACTTTCAGCAGGACCTAAATCACTTCCAACTAAATAGGATTCATCTGCTTTATATCTATGTA
ATGAACTTTTGTCTTCATTCGAATAAATTGCAACTGTGCTGATGTCTAATTCTGCTGCCGCTCTGAATAT
ACGAATTGCAATTTCTCCACGGTTAGCAACAAGTAACTTTTTTATTTGTTTCAATAGCGATACACTCCTC
AAACTATTAGAATTTTCTAACTAATTAGATAATAAAATTTTATCTTAAAGCGCTCTGTTTTGCTATAGTT
ATGTTTCAAATTTTCAAAATTTAACATTCTTGAGACAATTAAAACCTCCGCTTCAAAAATAATAATTTCA
AAAATGATTATGCAACAACAGGTAGTTCACGTTTTTGTTGTGAAACATTTTCGATTTCTACAACTCTAAA
AAATTAAAAATAAAATTGTAAAACATCAACATTTATTATCAATAGCGATAACTTTATCTTATCATCATGA
TTCTAATTTCGCCACCACATTTAGTGATTTTTAGTCATAAAATTTAGTTATAATTATACGTTGTTTTGTT
TATAAAATTTGATAATCATGAGTAATATTGTAATATCAAAACAAAAAGGAAGTTAAGCCTTGTTTGGTTG
CCTAACTTCCGTTATTGAACTCATCAGTCCAATTTGACAAAGAGTATATAAATAGCCAATGTTTAGCATT
GCTTAATGACAGAAGTCATCTCGCGCTAAATATTGGCTAGTATTTTTTAATTAAATTGTCTTCTTATATC
AACTTTTTGTTGTTGTTTCTTTCGTTGCTGGTCTACTTTGATTTGTTTACCTACAATCAGAAGTAATCCC
ATAGCAATACTTAAACTAATCATTGATGATCCACCAAAGCTGATAAATGGCAATGGCACACCAGTTAATG
GAATTGTTGCCGAAATACCGCCAATGTTTACAAACGTTTGGCTTCCAAAGTATGTGGCAATCCCAACACA
CACAAGTTTATAAAAATATGATGATGTTTTATTTGCAAACTGGAAGGCACGATATACAATAAAGAACTCT
AAAGTAATAACTAGCAATCCTCCGATTAAACCTAATTCTTCGCAAATAATTGCAAAAATAAAATCTGTAT
GTGGTTCTGGTAAATAGCCCAATTTCATTGCACTATTTCCTAATCCTTTTCCAAATACGCCACCGTTACC
TATCGCAAGCAATGAATTGGAAATATGGTATCCAGTTCCTGATTCGAATTGGAATGGATCTGTTAGCGTA
CTAAATCTGGCAGTTAAATAACTTGGTAACCAACCAGCCATTAATGCAATGACAAATACTACTAAGAATC
CTAGTACTGCTGGTATTCCAAATCTTAGGACTTTGTTTACCCCAATTCCTGAATAAAAAATAATCGCAAC
TAAAATAATTAATATTAGTAATGTTTGCCCTACGTCTTTTTGTAAGAAAACTAAAAACGTACAACCTAAT
GCTAATACAATAGGACTTAAAATTAATTTTGGTTTACTTAATACTCTAGGCATTTTTTTACTAATCATAA
ATGGGATATATAATATGATTGCAATTTTTAATAACTCAGATGCCTGTAAGTTCATAAATCCTAAGTTTAT
CCAACTTTTAGAACCATTAATATCTTTACCGATTACTAACGTCAGTAATAATAGCGAAACGATAGTTATA
ATCATACCTTTTTGCACTTTAATATTACTCAGTAATTTAACATTCATTAAAAATGCAATAAAAAATACAA
TTATAAAACTCATTATGACATATGCTAATTGTCGGTTGTAAAAATACGTTCCTGGAACATCGATACCACC
AGTCAATGTACCTTTAGTTGCTGGAACCATACTGGCACTATATACCATCACTAATCCAATTAAACTCAAT
ACAATATATGTAACTAATAACGGGTAATCAATAAACTTTGAGGTTTTACCAATATACCGTAAAATACTTC
TAAAATTCTTCATATATTCAGTCATCCAATTCTACAATTTATACTTCAAATGATTTCGTTTTATACTTTA
ATTTTAAAAATCCATGTTACTTATTATATACATGACACAGTCATAATCACAAATATTAACAGGTATCTTG
AGGTAATTTATAGAATATTTGTTTACTTAATATCGTGAATTGCTAAAACCCAATAAAAGTGACTGACATG
TCATCAAGAAGACAACATAACAGCCACTTTAATCAGTAATTAAATTATAAATATAAAATCGGCGCTGCTC
AATTGTCGATATCTCACGCCGTTTTAATATGCTTATATATTAAAACTTAAACAAGTGTAAAAGCTTCATG
TAATTTTGAAAGTTCTTTCTCAAGACGTAACATAATTTGTTTGCCATCTTCGCGGTCAACTAAACCTAAT
TTAACAGCAAAATCAACTTCTTTTTGAAGTCCAAACATTTGTGTATCTAGTACTTCTTCATATAATGGGC
ATGAAGGTAATGTTAAATTATCTAGTTGAACTTTAATCAGATGCAAGATTTCATCAGCATCTTTAGTCAA
TTGTTTCAAAGCTGCATTTTTCATTGTTGCTTGTTTCGCCATGACACGCTCCCCCTCTATATAAATTCTC
AAGTCTTACTAAAAGTTTATCTTACTAAATATTAAAAAGCAAGTAGATTTAAAATGTGTCGTTAGCAATT
TGTGTTAAAATAATGCTATATACATTGATAGGGAGTGGGAAAATGATACAAATTAAAGGAGCTGTAAAGT
TTCCTATAACATTAGATAGTACGACTTGGATTTTCGATGATAGAAAAGTTAGCATCGAAGATTTAGAAAA
AGGTGTATTTGATGGTTCAAAACCAATCGACTTTGAAGATAATCATGAATGGAATCGTGCTATCCTAGAA
GGACAAACTAATCCTCCTACTTTAAATTCAGAAATAAAATATAAAAAACGTGCCATGTTAGAAGGTTCAT
TTGTCATTAATATGACACCATTTTTCAAACATTCCGAACCACATGACTCTGCAACTACTATTCGATTATC
AAATGAGCATGATCATTTAGATATACCGATAGATCTATTGCCCTATTTATTTTTCCAATTTGCAAAAGAC
GGTAAACGACTTTACAGCGATAATGGTGTAGATAGTTTTATTTACAATCAAGAAGATGGTTATTCATATC
GAATCAACCATGTAACTCATATTGAGGTGATTTAATTTGAGACAAGTGCAATGCATTATCTGTGATGCAA
AAGTATTTATAGATGAGCGCACAACTGAGTCTAAACGACTTAAAAACAATCCTATTCGAACATTTATGTG
CGATGATTGTAAAAGTCGACTAGACACCCCTAAACAACGTGCGCAACACTATCCGCTCGATTAATATCTG
AATTAACAAGTTAGAAATTTGAAAATGTGAAAGTAACAGGAACTGATAGCATTAAAACACTTTTTCAAAT
ATTATATGCCAAAAGAGAAGCTAAGCAACTTTCATCGCTCAGCTTCTCTTTTATTATGTTAATTATTCAT
TTTCTTGCATCATTTGTTTGATACGCTTTGCTTCTTTTTCACGAACATTTTTGTTTAAAATTTTCTTTCT
TAAACGTATGCTTTCTGGTGTAACCTCAACAAGTTCATCATCATTAATGAATTGTAACGCTTCTTCCAAT
GTTAGAATACGCGGTCTATTCATTGTTTGTGTTTGGTCTTTCGTTGCAGAACGTACGTTAGTTTGATGTT
TTGTTTTAGTGATGTTAACAGTTAAATCATTTTCACGATTATGTTCACCAACAATCATACCTTCATAAAC
TTCAGTACCAGGTTCCATGAAGTTTACACCTCTATCTTCAAGTCCTAAAATGGCATAAGTACTTGCAGAA
CCTTGATCCATTGAAATTAATGCACCATTACGACGACCGCCAATTTGTGCTTTAATACGTGGTCTAAATT
CTTCAAATGTATGGTTAATAATACCGTAACCTCTTGTCATTGACATAAATTCAGTCGTATAACCAATCAT
ACCACGAGCCGGTACATTAAAGATTAAACGTGTAAGTCCATTATCAGTTGTAGTCATATCAACCATTTCA
CCTTTACGTGCACCTAATGATTCAATAACCGCACCTGCATTTTCTTGTGGCACTTCACATTGCACACGTT
CAAATGGTTCACACATTACACCATCAATTTCTTTAATAATTACTTGTGGTTTTGAAACTTGTAATTCATA
ACCTTCACGACGCATATTTTCAATAAGGATTGATAAATGCAATTCACCTCGACCAGCAACTACCCATGTA
TCTGGAGAATCTGTGTTAGAAACTTTCAAAGATACATCTGTTTCTAATTGTTGATTTAAACGTTCTTGAA
TTTGACGCGCTGTTACAAAGTCACCTTCACGGCCAGCAAATGGTGAATTGTTAACTTTAAATGTCATTTC
AAGAGTAGGCTCATCAATACGTAGAACTGGCAATGCTTCTTGATGGTCATGTGGTGTTACAGTTTCACCA
ACGTTAATGTCTTCCATACCTGAAACAGCAATTAAATCTCCAGCCTGCGCTTCTTCAATTTCTAAACGTT
TTAATCCAAAGTAACCAAAGATTTTAGTTACACGGAAGTTTTTCACTGTACCGTCTAATTTAATTAGTGA
TACATTATCTCCGACACGCATTTTACCTCTGAATACACGACCAATACCGATACGTCCAACATAATCATTG
TAGTCCAACAATGCTACTTGGAATTGTAATGGCTCATCACTGTTATCAATTGGAGCTGGTACATAATCAA
TAATTGTTTCATATAATGATTGTAAATTATCATCTTGTTTTTCAGGATCTAAGCTAGCTGTACCATTTAC
TGCTGAAGCATAAACAACAGGGAATTCTAATTGTTCATCGTTTGCTTCTAATTCAATAAATAAATCTAAA
ACTTCATCTACAACACCCTCTGGACGTGCTGATGGTTTATCAATTTTATTAACAACAACAACAGGTTTCA
GGTTTTGTTCTAGCGCTTTTTTAAGTACAAAACGTGTTTGAGGCATTGTACCTTCATACGCATCTACTAC
TAAGACAACCCCATCAACCATTTTCATAATACGTTCTACTTCTCCACCAAAGTCTGCATGTCCTGGTGTA
TCCAAAATATTAATACGTGTACCTTTATAATCAACAGCCGTATTTTTGGCTAGAATCGTAATTCCACGCT
CTCTTTCGATATCGTTAGAGTCCATTGCACGTTCATCGACATGTTCATTTTCTCTGAATATACCAGATTG
TTTTAACAACTCATCTACTAAAGTTGTTTTACCATGGTCAACGTGAGCAATAATTGCTATATTGCGGACA
TCTTCTCTTTTATTAGTCATATAAATAGTTTCCTTCTTTCTTAAGTAAAATCCCACTTTTAATTACAACT
TTTTTATTATATCATATAATTGAGAAAAGATAAGCAAAAGGTGGGGATAGGATGAAACAAAAAAAATCTA
AAAATATCTTTTGGGTATTTTCTATATTAGCTGTTATTTTCTTAGTATTATTTAGTTTTGCTGTTGGTGC
ATCAAATGTACCAATGATGATTTTAACATTTATATTACTCGTTGCAACCTTTGGAATTGGATTTACTACA
AAGAAAAAATATCGAGAAAACGATTGGCTATAAGTCATATCGACAATAACACGCGTTGATTAAAGACCAC
ACATGTTCATGATGAACATTTAAATGGTTTTATATTGGCGCGTTTTTTTATTATTTAAGATATAAAAACG
TAATATGTCACCTAATTGTTAGGACTACATATTACGCTTTTGGTAATTATTTTGATTTTCTTTTAAATCG
TTGTTCATGTAATTGTATTAACGCATCGCGATGTGGCTCTAAATAATCATTGCTAATTTCTTGATGGAGA
CCACGATTTCCAACTAAGATTGAATTTGGACCACTAATTGTTAATGGTTCTCCTAGTAAATTTGAAGCTT
GTCCATTTACTTCATATAAAATAACCAATCCGCCAGCAAAATCCCATGGTTGAAGTCTTGGCGTCATATA
TGCTTCTAAATTACCTGTAGCAACTGAAACGATTTCAAGCGCTGCACTACCATATGCTCTTGCACTTCTA
GAATCATTAACAATTTCTTTAAAGATTTCTCCTAAAATTGGTTTAGTTAACCAGTTGGGATTGATCCCAA
TAATGCTTTGTCTTAGATTAGAATCATTCAATGGTTTCAAGGGTTGGCTACCTCGATATGCACCTTCCCC
TACTTTTGCATGATATAAGACATCAGCCATAACATCATATACAAAACCTGCATAAGGTTTACCATCGATA
TAAATACCAATTGAAATCGCGAAATTTTCTTGTTGATGAACAAAATTCAATGTACCGTCTATTGGGTCAA
CAACCCATACCGTACCTTTGGAAGTATCGATGTCATGACCATGCCCTTCTTCACCTAATACTTGATGATT
GGGATATGTTTCTAAAATTGTATCAAAAATAAAATCTTCTGTTGCTTTATCTACATTTGTAACAAGGTCA
TTCGGATTTGACTTTGTTTCAATTGTTAAATTTTGCTCCATCAATTGTTTAATTCTAATTCCTGCTTCTT
GAATAAGTCCTTGGGCAAATCCATAAAGTGCCATAACATCATCTCCTAACATCTTTATTATACATCAACA
TTTTATAAAAATAACTTCTTAAGATAAAAATGAAAATACTAATTTTAATGAGAGCATCTTAAGCTGCTAT
TGATAAAACATATGCTACAATATTTTTAAACACTATACAGGAGGTACTCTATGACAAAATATACATTTAA
ACCTAAAGATTTCAAAGCGTTCAACGTAGAAGGCTTAGACGCACGAATGGAAGCTTTAAACGAATACATA
CGACCACAACTCCATGAATTAGGAGAATATTTTAGTGACTTCTTTACAAGTCAAACTGGTGAAACATTTT
ATCCTCACGTAGCAAAGCATGCTAGAAGAAGTGTGAATCCTCCTAAAGATACATGGGTTGCTTTTGCAAC
AAACAAAAGAGGCTATAAAATGTTACCTCATTTCCAAATTGGTATGTTTGAAGATCAACTGTTTGTTATG
TTTGGAATCATGCATGAAGCAAAAGATAAAGCAACACGTGCAAAAGTTTTTGAAAGAAAATTTAAAGCTA
TTCAACAATTACCTGATGATTATCGTGTTTGCTTAGATCATATGAAACCTGATAAACCATTTATTAAAGA
TTTAACAGATGATGATTTAAAAGAAGCGATACAAAGAGCCATCAATGTGAAAAAAGGTGAATTCTTTATA
GCGCGTGCAATCACACCACAAGATAAAAGATTAAAAAGTGACAAAGCATTTATTGCATTTTTAGAAGAAA
CCTTCGATCAGTTCTTACCATTTTATTCTGCATAAATAACTTTGTTTAAATAATAGAGCACGTAATCACA
TCCATGATTTCGTGCTCTTTTTTCTTACCATTAAATCGAACGTTCAACATAATAATCCATACTTTTAAAA
AATTAAAATAAATTTAGGTTGACCTAAACATTTTATTAGGTTATTATATTGTCCATAAGAAGTAGAGGTG
AGTCAAAATGAATAATAAAAGACATTCAACAAATGAACAATTAAGTTTAGACGAAATAAACAATACAATT
AAATTCGATCATCGCAGTTCAAATAAACAGAAATTTTTATCATTTCTTGGACCTGGGTTATTAGTCGCTG
TTGGTTACATGGATCCCGGAAACTGGATAACATCAATGCAAGGTGGCGCGCAATATGGCTATACTTTGCT
ATTCGTAATTCTTATTTCAAGTTTATCAGCAATGTTACTTCAAAGCATGACAGTGAGATTAGGAATAGCA
ACAGGTATGGACTTAGCTCAAATGACACGACATTATTTATCAAGACCTATTGCTATAATCTTTTGGATCA
TTGCAGAACTAGCAATTATCGCTACAGATATTGCTGAGGTTATTGGTAGTGCTATTGCTCTTAATCTCCT
ATTTAACATACCTTTAATCGTCGGTGCACTAATAACTGTACTTGATGTATTTTTACTGCTATTTATAATG
AAATATGGTTTTAGAAAAATTGAAGCTATTGTTGGTACATTAATTTTCACGGTGTTATTCATCTTTATAT
TTGAAGTCTATATTTCATCACCACAGTTGAACGCTGTGTTAAATGGATTTATACCACATAGTGAAATCAT
TACAAATAACGGCATTCTCTATATTGCATTAGGTATTATTGGCGCTACAATTATGCCTCATAATTTGTAC
TTACATTCATCAATTGTACAATCTAGAACATACTCAAGACATAACAATGAAGAAAAGGCGCAAGCGATTA
AATTTGCTACGATAGATTCGAACATTCAGTTATCAATCGCATTTGTAGTCAATTGCTTATTATTAGTGTT
AGGAGCATCACTATTTTTCAACTCAAACGCTGACGATTTAGGTGGTTTCTATGATTTATATCACGCCTTA
AAAACTGAACCTGTACTAGGTGCAACAATGGGTGCAATCATGAGTACATTATTTGCAGTTGCATTATTAG
CGTCAGGTCAAAATTCAACGATTACTGGTACTTTAGCAGGACAAATTGTAATGGAAGGATTTTTAAGATT
ACACATACCAAATTGGTTAAGACGTTTAATTACACGTTCCCTTGCTGTCATTCCTGTTATCGTATGTTTA
ATCATTTTTAAAGGTAATGCAGCTAAAATTGAGCAACTACTTGTATTCTCTCAAGTATTTTTAAGTATTG
CTCTGCCATTCTGTTTAATACCATTACAATTAGCTACTAGTAATAAAGACTTGATGGGACCTTTCTATAA
TAAAACATGGGTTAATATCATTTCATGGACACTTATTATTATTCTAAGTATTTTAAATGTCTATTTAATC
GTTCAAACATTCCAAGAACTACAAGGTTAAAAATAAAACCATTAAAATGTTGGTTGTATCTAATAATTAA
CAACTTAACATTTTAATGGTTATTCTTTTGCTATGAACATATTAATGATAAATATACTCATCGTCCTTAT
GTGTAGTTTCTTTTGATTCTTTTTTAGAAATCAACATAATCATCACGATAATCCATAAGACAATTGCAAT
TAAATTAAGAGCCATCAAACTTACAATTATCGCGATAACAAAAAGTATAATCGATAATTTTCTACGTCCT
TTAATACAAATTGTCGCAAATATACCATAAAGTGTTGAAATTAATAAAATAATTGCTAATGCACCCATTG
TTGTCTGAAGCATATCTAAAGAAACCTTGCCACCGTTCTGAGATAATTGCTTCGCTAATTCTTCACGTTG
TGATGCATTACCACTTTTTAAAGAAAAATAGGATAGCCCCATAACTAATAAATAAATAATACTAATACTA
TTTGCAATCCAAGCCATGATTAATTCAGGTTTTCTATTCATCTTAAAATCCTTTCTTTGTTTAATATTTT
AATAAGTATACTACGAGCCTATAGATATACGCACATTAATTTACTTGTATATTAACATATTTTTCATCTA
ATTTTTATAATAAACATCTGAATTCAGATTGATGGTAATTTAGGTGTATGGTAATGAGAAATCGTCATTT
AAAATTTTGACACCTAAACAATTTAATTAAACGTTAGCGATAATTAACCTCATATAAAAACCCAGATTAA
TAAGCAATAGACCTCTACTTACTAATCTGGGTATCATCAATATTTATTCTTGCTCTTTTTTGTCCTTAAC
TTCACTTGAATTGCGTTCTTCAGAAATATCATTGTTGTAAATTTGACGTCGCTCTTCAAAATTCATTCGA
CGTTGACTAACTGCGCTAGGTTGATTTTTCCTACGTTCTTTCATTCGTTGGTTATAAGCTTTACGTTTTT
CTTTTTTCTTAGCTTTAATTTCAACTTTTTCTCGCTTTTGTTGTGCTTTCAATTCTTTTGGATCAACTTC
AGGTTCTGCATAATAACCATCATCTTCAATACCTAGTTCTTCAGTACTTTTTTGTTTGTATTTAGCCTGT
CTGGATAATACTGATGGTTCTTCCTCAGTGCGCTCATCATGATTATATTCACTTTCAACTGCACGTTTAG
GAAATTGATCATATTTATCTCTTTCCTGTTCTTGATCATATACAGTGTTTGATTTATCCAATTCTTTTTC
ATATTTAGGCACATCATAATAATCATCTTTCGGTTGTGGGCGCTCATACACAGGTTCACGATAATCATAA
ATCGGCCCATTGTACTCTTCATAATATTGTGGCGCAACCATTTCAACTTTATCTTTTCTTATAAATAGCA
TCATCGCAATAATAAAGAATAATATCGGAATGATTAAAGTAACGATAAGTAAAACTAAAGGAATCGTTAC
AATTGCTGATATTAAGAATAAGAAACCTGACAAGATTCTTATATTCATAGATATGAGAGCTAAAAATGAA
ATCAACAAACAAACAATAAAGTAAACGATAATAGCCCATATACCATTTTGTAACCATATTACAAATTGTG
TTGTATTATAGTCATTTCCAGCTAATAATTGCTGGATAAATGCATTATTGTTTAATGTATTTTCAAGATT
AGCAATCGATGTGTTATTACTGAATGAAACAAGTGCTATAAACATCGTAATGACAGTAAGCACTAATAAC
ATCACCCAACATAACCAACCTAGAACTTTTTCAGTTAATCTACTTACTGGACGTTTAATTTGAGTAAATT
GTTCTCCAGTCATTCGTTACAACTCCTTATAGTACTTATCCCGTTATTATAACTAAATATACAGTAAATA
ACTACTATTTATGATTTTATTTTAATGACATTTTGAAATTCAAAAAGTTTTCATTGTATTCACTTAAAAC
TTCAGGTCCTAAATCTTTATAAACTTCAAGGCGTTCTTGCTCTTTCTTAGTCGGATAGAAACGATGGTCG
TCTTTAACCTCTTTAGGCAACAATTGTCGAGCAGCCTTGTTTGGCGTTGCATAGCCTACGAATTCTGTAT
TTTGCTTGTTATTTTTAGCTTCTAATAAAAAATTCATAAATTTATATGCACCCTCTTTATTTTGTGCCGT
TTTTGGAATTACCATATTGTCGAACCATAAATTCGATCCTTCTTTAGGAATAACATAGTTATATTTATCC
CCTTCTTGCACTAGAGGTGCTGCAACACCACTCCAAACAACCGCTATGTTACCTTCATTTTGTTGAAGCA
TCATGGTAATTTCATCACCTACGACACCTCTTACTTGTGGTGCTAGTTTGGTTAAATCTCGCTCTGCTTC
TTTTAAATGGTGCGAATTACGGTCATTAAGATTATACCCAAGTTTATTCAAACTCATGCCTATAATCTCT
CTAGCACCGTCAACTAGTAAAATTTGGTTTTTAAATTTAGGATTATACAACGACTTCCAACTATCAAATG
ATTCATTTGGATACTTTTCTTTATTATATAAAATACCTACAGTTCCAAAAAAATAAGGTAAAGAATATTT
ATTGCCTTTATCAAATGACATATTCATATAATCTGAATCCAAATTTTTAATATTAGGTACCTTATTATGA
TCTATTGGTAACAATAAATGATCTCTTTTCAATTTTTGAACTGTATATTCACTAGGAAAAGCAACATCAT
AATGTGTACCGCCATTGCGAATTTTGGCTTCCATCGCTTCATTTGAATCGAAAGTTTCATAAACGACTTG
AATGCCAGTTTCTTTTTCAAATTTCTTAATTAACTCTGAATCAATATATTCGCCCCAATTGTATACGTAA
ATTTTTTGATTTGTATGCACTTGTTCTTTAGATTTAAACCAATGACTTAAAGTAAGACAAAGCATACCCA
CAACTAATGCACCTATAATGAGTTGTAAAAAACGTTTCATTATTTTACACCTCGCTTGATTAGTTTTTTC
TTATTTATCACGTATTGAATCAAATAATATCCTAGTATTCCTAATACAATAACAGCAAACAATAATGTTG
AAATCGCATTAATTTCCATACTAATTCCTTTTCTCGCCATAGCATAAACTTCAACTGATAACACACTAAA
GCCATTACCAGTAACGAAGAAACTTACTGTGAAATCGTCTAGTGAATAAGTTAAAGCCATAAAGAACCCT
CCTATAATAGAAGGTAAAATATTAGGAATAATAATGTTGCTTAATAATTGTGGTTCAGTCGCTCCTAAAT
CTCTTGCAGCATTTAACATATTATTATTCATTTCATACAGTTGTGGTAAGACGATAATCACAACTATAGG
TATGCAAAATGCAATATGAGATATTAGAACTGTCCAAAATCCTAAACCAAGACCAGTAAAATGGCCAATC
GTTGTAAACATAATTAAGAATGATGCACCAATGACAACGTCGGATGATACCATCAAGACATTATTCAATG
TTAGTAAAGTTACTTTAAACTTTTTATTTCTTAAATAATAAATAGCAATGGCACCAAATGTACCAATAAC
TGTAGAAATTGAAGCAGCTAAAAGTGCTACAGCTATCGTATTAAAAATGACCGACATTAAATGATCATTT
TGAAATAATGATTGGTAATGCTCTAGTGTAAAATGTTCAAAGTGAATCATATTACCAGCCGAATTGAAAG
AATAGAACATTAAAAAGAATATTGGGATGTATAAAATCGCTAAAAGTATCCCGATATACAGCTTTCCATA
CCATTTCATATGACTCACCCTCTCCCATTAGATGATTTTGTAATGATTAAAATGAATGCCATAAATACAA
TTAAGAATATAGCTATAGTTGATCCCATACCATAATTTTGAATTGTTAAAAATTGTTCCTCTATTGCCGT
ACCTATATTTATGACTTTATTACCTGCAATTAATCTTGTAATCATAAATAATGAAAGTGATGGAATAAAG
GTAACTTGAATCCCAGTCATAACACCTTCTTTTGTTAACGGCATGATTACTTTTCTAAAAGTATAGAATG
GACTAGCACCTAAATCACTTGAGGCCTGCAATAAATTATTAGGAATTGCTTTCATGCTATTAAATATCGG
TAAAATCATAAATGGTATATAAATGTAACTTGCCACTACTAAAAACGCACCAGTTGTAAATAACAAATTG
AATGATGGTAAATTAAATAAGTGGAAAAATTGATTAATCACACCATCGTGACTTAATAAACCTATAAAAG
CATATGTCTTTAACAATAAATTTATCCATGTTGGAATAATCATTATCATTAATAAGATATTTTGAAATTT
CGAGCGAGTAATATAATAGGCAGCTGGATAACTGATAGCCAACGTAATAATTGTTATTAAAGCGGCATAT
AAAATTGAATATGCAAACATTTTTAAATATTTTGTAGTAAAAATTTGTTGATAATTCGTGAAACTAAAAT
GTCCATTGATATCTAAAAATGAAAAATAAATGAGTAATACAACTGGTACAATAATAAATATAACCATCCA
TAATAAATACGGGATTAAGAGAAATTTATTAGTATTACGCATGGTCTACTTCCTCATAGCTTTCAATACG
TTTATCAAACTCTTCTTCTGTTTCTCCAGGAACCATAATATGAATGGCTTCAGGATCAAAATAAAGACCA
ACTTCACTGCCTACTTCGGCTTTTTTAGTCGTTTGTATTACCCATTCATAACCTTTATTGTCTATACAAC
ATATTTCATAGTGGACCCCTCTAAATAACATAGAATCAACAGTTGCTTTAAATAATCCTTCTTCAGCTTT
GATTAATGATATATCTTCTGGTCGAATAACGACTTCTACTTTTTTATTTTCAGGAATACCCATATCGACA
CATTCGAAATCTTGCCCATAAATATTCACGACATAATCTCTAACCATGCGCCCTTCAACAATATTAGATT
CTCCAATAAAATCAGCTACAAATCGATTCACTGGTTCGTCATATATATCCGTTGGTGTACCAAATTGTTG
AATTTTCCCATCCTTTAATACAAAAAGAAAGTCACTTAGTGCTAACGCTTCTTCTTGATCATGTGTTACA
AATATAAATGTAATACCTAATCTAGATTGCAATTCTCGTAATTCATATTGCATTTCAGTACGCAATTTCA
AATCTAATGCGGATAAAGATTCATCTAACAATAATATTTCTGGTTCATTTACGATAGCACGTGCAATTGC
AACACGTTGCTTTTGTCCGCCACTCATTTCATTAATATTCCTTTTTTCATAACCTGAAAGTTTTACTAAT
TTTAATGCCTCAGTTACTTTTTGATCAATTTCAGTTTTTGATAATTTTTTTAATTTCAAACCGAAAGCGA
TGTTATCATAGACGTTTAAGTGTGGAAATAATGCATAATCTTGAAAGACTGTATTCACTTTACGTTTATT
TGGCGGTAAATTACCAATTGGTTTGTTTTGATAAATCACTTCACCACTGTCAGGATATTCAAACCCTGCA
ATTAATTTTAAAATTGTTGTTTTACCACAACCTGAAGGACCTAATAATGTATAAAAGTATCCTGATTCAA
TATCAATATCTATGTCATCTAAGATATTAAGATCATCATAGCTTTTACTAACTGATTTTAATGATAATAA
CGGTTCCAAATAAGATCCCCCCTATAAATATGAAGCTGTCGCTACAATAAGTATTCGTGTTTCATTGTTT
GATTCATTTGACAAACGATGATTATCTCGTGCTTTAAAATACAAAACGTCTTCTTCTTGTGCTTGATATA
CCTCTTTGCCTAAATTAAGTGTTATCTGACCTGACATACAATAAATAAACGTATCAGACTCTGATGGATT
GAAATTTTTATATGATGCGCCAGGCTTTAAAGTTAATATTAATGGCTCCATATCATATTCATTTGACTTT
GAAACTAACCAATTTAATATATAACCTTCATCATACTCATCATAAATAACTTGTTCTTCCTTCTTGTATA
ATACTTTTTCATTTTCACTGTCTTTAAAAAATTCACTTGGCGTCGTTCCTAACACCTCTATAATATTTAA
GAAAGTTTCCATACTTGGTGAGGCATGTTCACTTTCTATTTGTGAAATGTAGCCTTTCGATAAGTCTGTA
CGTTCAGCAAGTTCTTCTTGCGTTAAATTTTTAATTCTTCTAAGATTTTTAATTTTATTACCTATGTTCA
TTTATTTTTCCACCTAAAAAAGCTATATTAAGTTTACTTTTATCAAACATTTTGTTTAACACTTGATAAA
GGTATCAAAATATAGCTTTATTAGCAATAGTTTTAAAGAAAAAATCCTATTAAATTGTGTTAATTTCGAA
CGAATTATTTTTTAGCTGTTACTCTTTGTTCTTCAGAGTGATTTTTTACATCTTGAACTGCTTTGTAACT
ATTATAGCCACTACTTTTTTCGAAAGTATTAAAAATTTGTTTTTCCTCTGCTTTAGCAGGCACAATTTCT
TTAAATCTTTTATATGCATCCATAAAGTCGCCTGCCGTCACGCCGGATTCATAATACTTCTCTACATGAT
TAAAGAAATTTATCACTGAAATCATCTCTTCATTACTCCAGTCTAAATCAATTGGATACTCATATTCCAT
TGTTGAACGCCTCCATTTCAATTCTTTTGTTAGCATCGCTAGTATAACATGCATGTCACATGTTAACGAT
ATCTCAAATCAATTTCCTTACACTACTTTACCTAAAACAAAAAAGCCGTAGCATATGCTACAGCTTTTAA
TGACTGAATCTTTATAGATAATCAGTTATTACATTGTATGGATTGGGTATCCGATAGCTTTTTCCGCTGC
TTCCATAGTCATCTCACCTAATGTTGGATGTGCATGGATTGTTAATGCGATATCTTCAGCATTCATACCA
GCTTCAATTGCTAAACCTAATTCAGAGATAATATCTGATGCACCAGTACCAACTACTTGAGCACCGATTA
AAGTATCATCTTCTTTAAGTGTAATAAGTTTAACAAATCCGTTAGTATCATCTAATGATAATGCACGACC
ATTTGCTGCATATGGGAATTTAGAAGCTTTAATTGCTAAACCTTCTTCTTTAGCTTGCGCTTCTGAATAA
CCAACTGTAGCTAATTCTGGTTCAGTAAAGCATACTGCTGGCATACCAATGTAATCAACTTCAGCAGCTT
GACCATCAATTGCTTCAGCAGCAACTTTAGCTTCATAGCTAGCTTTGTGAGCAAGTGGTAAACCTGGAAC
GATATCACCAATTGCATAGATATTGCTGATAGACGTACGGCTTTGTTTATCAACTTCTAATAATCCACGG
TCAGCGAATTTAACACCTAATTCTTCTAGGCCTAATTCGTCTGTGTTTGGACGACGACCTACAGTTACTA
ATACATAATCAGCTTCGATTGTTTTCTCTTCGCCTTTAGCTTCATAAGTAACTTTAACTCCGTTATCTGT
TTCTTCAGCTGATTTAGCCATAGCTTCAGTAACGATTTCAACACCTTTTTCTTTCATACCTTTTTTAACA
GGTTGTGTCATTTGTTTTTCGAAGCCACCTAAGATATCTTTAGCACCTTCAAGGATTGTTACTTCTGAAC
CAAAGTTAGCAAATGCTGTACCTAATTCTGATCCAATGTATCCTCCACCAACTACAACTAATTTACCTGG
TACTTCTTGTAAGTTTAAAGCACCTGTTGAGTCGATAACACGTTTACCGAATTTGAAATTAGGAATTTCA
ATTGGTCTTGAACCTGTTGCAATGATTGCATTTTTAAAGTTGTATGTTTGTGCGCTCTTTTCGTCCATAA
CACGTAAGCTATTGTTATCTACGAAATATGCTTCACCTTTAACGATGTTAACTTTGTTACCTTTAAGTAA
GCCTTCAACACCACCAGTTAATTTATTAACAACTGATGATTTGAATTCTTGAACTTTTTGGAAGTTTAAA
GAAACACTTTCAGCAATAACACCTAAGTTTTCAGAATGTTGTGCTTCAACAAAACGGTGAGAAGCATGTA
GTAAAGCTTTTGAAGGAATACATCCTACGTTTAAGCAAACACCACCAAGATTACCTTTCTCAACGATTGT
TACTTTTTGTCCTAATTGAGCTGCACGAATTGCTGCAACGTATCCACCAGGACCTGCTCCGATTACTATA
GTATCTGTTTCAATTGGGAAATCTCCAACTACCATGTTTTACCCCTCCATTAATAATAATTCTGGATTAT
TTAATAAACGTTTAATGTGATTCATTGCATTTTGGCCAGTTGCACCATCAATTTGTCTGTGGTCAAAGCT
TAATGATAATGCTAATACTGGTGCTGCAACAATTTCTCCATCTTTAACGATAGGTTTTTGAGCAATACGG
CCAATTCCTAAGATTGCTACTTCTGGGTGATTGATAACTGGAGTGAACCATTGTCCACCAGCTGAACCGA
TATTACTGATTGTGCATGTTGCACCTTTCATTTCATCGGCTGTTAATTTACCATCACGTGCTTTAACAGC
TAATTCGTTAATTTCATCAGAAATTTGGAAAATAGATTTACGGTCAGCATGTTTCACTACAGGTACTAAT
AAACCTCTATCAGTGTCTGCTGCAATACCGATATTCCAGTAATGTTTATGCACAATTTCACCAGCTTCTT
CATTGAATGAAGTATTAAGTGCTGGGTATTTTTTCAATGCAGAAACAAGTGCTTTAACAACATATGGTAA
GAATGTTAACTTAGTACCTTGTTCAGCTGCGATTTCTTTAAATTTCTTACGGTGATCCCATAATGCTTGA
ACATCAATTTCATCCATTAATGTTACATGAGGTGCAGTATGCTTAGAGTTAACCATTGCTTTCGCAATTG
CTCTACGCATAGCAGGGATTTTTTCAGTTGTTTCTGGGAAGTCGCCTTCTAATGATACTGCTGCAGGTGC
TGCAGGAGTTTCAGCAACTTCTTCATTTGAAGCTGAAGCAGCTGATTCATTTGAAGCTGTTGGTGCACCA
CCATTTAAGTATGCATCTACATCTTCTTTTGTAATACGACCATTTTTACCAGACCCTGAAACTGCTTTAA
TGTTAACACCTTTTTCACGTGCGTATTTACGTACTGAAGGCATTGCTTTAACAGTTCTGTTTTCATCTAC
TTCTTCAGTTTGAGTAGCTACAGGTGCTTGCTCTGCTGGCGCTTCCTCTTTCGCAGGTTCTTCTTTAGAT
GATGAATCATCATCATGACCTTTAAATTGCATATCTTCTGCATCAGGTGCATCGATTTTAACAATAACGT
CACCAACTACAGCTACTGTACCTTCTTCTACCATAACTTCTTCAACAGTACCAGATACTGGTGATGGGAT
TTCTACTACTGATTTATCGTTTTGTACCTCAGCTAAAACATCGTCTTCTTCAATAGTATCTCCAGCTTTA
ACAAACCATTTTACAATTTCACCTTCGTGGATACCTTCCCCGATATCGGGTAATCTAAATTCAAATGCCA
CGTTTTTGCCCTCCTAAGATTTCGTAAATTAAACATTTCATTTTAATCAATGAGACTAAAATATGCTAAC
TTCGTTAACTTTTAAAATGTATTAAAATTCTAAAGTTTCTTTTGCTTTTTCGATGATGTCATTTTTGTTT
GGTAACCAAACATTTTCAGCTTGAGTGAATGGATAAATTGTATCTGCTGCTGCAACTCTTCCAATAGGTG
CTTCTAATGAAAGGATTGCACGTTCACTTAATTCAGCTACAACTGCTGCACCAACACCTGCTTGACGTTG
AGCTTCTTGAACTACAACTGCACGACCAGTTTTTTCAACTGAAGCTACAATTGTGTCAACATCGATTGGT
TGAACAGTGCGCAAGTCAATTACTTCAACAGAATAACCATCTTTTTCAAGTTCTTCTGCAGCTTTCATTG
ATTCTTGAACCATTGCACCGTATGTGATGATTGAAATATCATTACCTTCTTTTTTCACATTAGCCTTACC
AATGTCAATTGTATATTCTTCTTCAGGTACTTCTTCACGGAATGAACGATACAATTTCATATGCTCTAAG
TATACGACTGGGTCATTACTTCTAATAGAAGAAATTAATAAACCTTTCGCATCGTATGGGCCTGAAGGAA
TAACAACCTTTAGACCAGGAGATTGAGCTAAAATACCTTCTAAGTTATCTGCGTGCAATTCAGGTGTGTG
TACGCCACCACCAAATGGGCTACGAATTGTTACAGGTGCAGTTTTAGTACCACCTGAACGGAAACGAGTA
CGTGCAATTTGTCCAGCAATCGCATCAAATACTTCGAATACGAAACCTAAGAATTGTACTTCCATAACCG
GACGGAATCCTTCAACTGCAAGACCCATTGCTAAACCACCAATACCTGATTCAGCTAAAGGTGTATCGAA
TACTCTATCTTCACCAAATTCTTTTTGTAGTCCTTCAGTAACACGGAAAACACCGCCGTTAACACCAACG
TCTTCACCAAAAATTAAAACATCTTGGTCATTTTTAAGTTCAGTTTTAAGCGCATCATTAATCGCTTGAA
CCATTGTCATTTGTGCCATGGCTTACTTCGACTCCTTCTCTTTGTAAATTTCATATTGTTCTGCTAAGTT
TTGAGGCATATCTTCATACATAATTTCCATTAGAGAAGTAACAGTTTGTTTTTCAGTGTTATCAGCCTCT
TTAATTGCTGCTTTAATATCAGCTTTTGCACGTTCAATAACTTCATTTTCTTTGTCTTCATTCCATAAAC
CTTTGTTTTCAAGGAATTTACGGAAACGTACTAATGGGTCTTTTTTCTCCCATTCAGCATCTTCGTCTGA
AGTTCTGTAACGAGTTGGATCGTCACCAGCCATTGTATGAGGACCGTAACGATATGTCATAGTTTCAATT
AATGTTGGACCTTCACCTGCAACTGCGCGGTCACGTGCTTCTTTAGTTGCTTGATATACAGCTAACGCAT
CCATACCATCAACTTGGATACCAGGAATACCTACAGCAATTGCTTTTTGAGCTAATGTTTCAGCAGCAGT
TTGCTTGCTTCTTGGTGTTGAAATTGCATAGTTATTGTTTTGAATAACGAAAATTGCAGGTGCTTTATAA
GCTGCTGCAAAGTTAATACCTTCGTAGAAATCACCTTGTGAAGAACCACCGTCACCAGTGTAAGTGATTG
CAACTGCATTTTTACCACGTTTTTTAAGTGCAAATGCAACGCCAGCAGTTTGAATGTATTGTGCACCGAT
AATAATTTGTGGGCTTAATGCATTAACGCCTTCAGGGAATTGATTTCCTTTGAAGTGACCTCTTGAGAAT
AAGAAAGCTTCAGTTAATGGTAAACCATGCCAAATAATTTGAGGAACATCTCTGTATCCTGGTAAAATGT
AATCTTCTTTTTCTAAAGCGTATTGTGACGCTAATTGTGATGCTTCTTGACCAGCAGTTGGTGCATAGAA
ACCTAAACGTCCTTGTCTGTTTAATGAGATAGAACGTTGATCAAGGATACGAGTCCATACCATTCTTTCC
ATTAATTCTACTAATTGTTCATCCGTAAGATCAGGTACTAAGTCTTCATTTACGACGTTACCATTCTCAT
CCAAAATTTGAACCATTTCAAATTTCGATTGAGTATCATTTAAAACTTTTACTGCATCGAATTGGGCTTG
TAACTTAGGAGCCATTCAATTCACCATACCTTTCCCATAATTGTATAGAAATTCATTTTATCCTTACTAA
TTGTACCACAAATAAATGGGACTGTTAAACCATTTGAAAAAGTTCTGTTTTAATAAAAAAAGATACAGAT
AATAGGAACTGTATTAGTTGTTTCCTGCCATCTGTATCATATTAATTATTTAAATTGATCAACGTCTTGC
TTTTCTTTACCAACCTTATTTAGTACTTTCGTATACTTATCTGATACTTCTTTTAACTTTTTATAGTTCT
GTTCTATTGCTTTTGATTTTTCGTTAACACCTTGTTGTGTCGCGTCATTTTGATTTAAATATTTAAATAA
TGTTTTCTCTGAGTTTACAGCCTTTTTATATGCTTTCGCGTAATCACTGTGTAACTTATATTTTTCTTTT
AATACATCATCTAATTGTTTTACTTCTTTACGTTTAACATCATTATCAATGTTATCAACGTGACTTTTTG
CTTTCTTAAAGTCTTGTTCAGACTTCTTAATTGCGTCTTCTTCTTTTTCAAATTCCTTTAGACGATCATC
GGCATTTTTAATTAAGTCTTTTACTGCTTTACCGCGAACTGCTGTATCTTTACTATTGACATCTTCAGTT
AATTTTTTCTTTTTCTCATCTAATTCAGCAATTTTCTTACCAACAGTTTTAATTGGTTCTTCATCGTCTT
TAATTTTATCCACTTGCTTTAAATATGCCTTAATTTCTTTTTTATCCGTAGTACATCCTGCAAGCAAGAC
ACTAGATGCTAATACTACTGCGATTGTTTTTCCAAATTTCATTACTTGTACCTCCACTTGCTATTTAAAT
TAAATGATAAATAAAATCTGCTTGGAAATCAATTTTAAACAATTACATTACACATCTTCATTACTAAGTA
TATCTGTTGACAGTTACGTCATTTATAATATAATTTTTAAAGTCAAGATGATAAATAAATTTCTATAGTA
TCATTGCTTGAAATCAACACTTTAATCATTTTTTAGGCAATTAGCATATCTGAAAATTTACATATACTAT
CTAAAATAAACCTTGGCAGTAGTTGGTTAACTTTGTACATACTTACACATAAAAATGTATGAGTATCTTA
ACAACCTTTTTACTGTCATTCAACTAAAACAAATTAAAATAAGGAAGGTGCAATATATGTTAACAATGAA
AGACATCATTAGAGATGGTCATCCAACTTTGCGTCAAAAAGCAGCCGAGCTAGAATTACCATTCACTAAA
GAAGAAAAAGAAACATTAATCGCCATGAGAGAGTTTTTAGTAAATAGTCAAGATGAGGAAATCGCGAAAC
GATACGGTTTACGTTCAGGCGTTGGTTTGGCTGCACCTCAAATTAATATTTCTAAACGTATGATTGCTGT
TTTAATACCAGATGATGGCAGTGGCAAATCTTATGACTATATGCTTGTGAACCCTAAAATTGTAAGTCAT
AGCGTTCAAGAAGCTTATTTACCTACTGGTGAAGGTTGCCTTAGTGTCGATGATAATGTTGCTGGTCTAG
TTCACCGTCATAATAGAATTACAATTAAAGCCAAAGACATCGAAGGTAATGATATACAATTACGTCTAAA
AGGATATCCAGCAATTGTTTTCCAACATGAAATTGATCATTTAAATGGTGTAATGTTCTATGATCACATT
GACAAAGACCACCCATTACAACCACATACAGATGCAGTAGAAGTTTAAAACACACTATTACTAATTATCA
AAGCTTAGGATAAATATGATGTCCTAAGCTTTTTCTTGTACAACTTTTTCGAATAAACAACAGTTAAATA
TATTCACCTTTCTACCAAACTTTTTATCCCCTCATTTAAATTTTACCGTTTCATATAAAATCCTTTAATT
CTTTCTTAACATTAATTTATAATCTCTACATTTATTTTAATAAATAGAACTGCACATTTATTCGAAATAC
TTAGATTTCTAGTGAGATAAACTGCTTTATTTATTATCATTCATCATGTAAAATAAGATTTAACTGAAAT
TTTAGTGTTATTTCACTAATTTTTTAAAATGAACGACATGATGAACCTAGTTATTAACCAAATCGTTATT
AAGTTACATTATAGAGATGATTGGAATGAATTTATCGATATATACTCCAATACGATTTTACTAGGGTTAA
CAATAAATTAAACAAACATTCTTAGGAGGAATTTTTAACATGGCAGTATTTAAAGTTTTTTATCAACATA
ACAGAGACGAGGTAATTGTGCGTGAAAATACACAATCACTTTATGTTGAAGCTCAAACAGAAGAACAAGT
ACGTCGTTACTTGAAAGATCGTAATTTTAATATCGAATTTATCACTAAATTAGAGGGCGCACATTTAGAT
TACGAAAAAGAAAACTCAGAACACTTTAATGTGGAGATTGCTAAATAATGAAACAATTACATCCAAATGA
AGTAGGTGTATATGCACTTGGAGGTCTAGGCGAAATCGGTAAAAATACTTATGCAGTTGAGTATAAAGAC
GAAATTGTCATTATCGATGCAGGTATCAAATTCCCTGATGATAACTTATTAGGGATTGATTATGTTATAC
CTGACTACACATATCTAGTTCAAAACCAAGATAAAATTGTTGGCCTATTTATAACACATGGTCACGAAGA
CCATATAGGCGGTGTGCCCTTCCTATTAAAACAACTTAATATACCTATTTATGGTGGTCCTTTAGCATTA
GGTTTAATCCGTAATAAACTTGAAGAACATCATTTATTACGTACTGCTAAACTAAATGAAATCAATGAGG
ACAGTGTGATTAAATCTAAGCACTTTACGATTTCTTTCTACTTAACTACGCATAGTATTCCTGAAACTTA
TGGCGTCATCGTAGATACACCTGAAGGAAAAGTAGTTCATACCGGTGACTTTAAATTTGATTTTACACCT
GTAGGCAAACCAGCAAACATTGCTAAAATGGCTCAATTAGGCGAAGAAGGCGTTCTATGTTTACTTTCAG
ACTCAACAAATTCACTTGTGCCTGATTTTACTTTAAGCGAACGTGAAGTTGGTCAAAACGTAGATAAGAT
CTTCCGTAATTGTAAAGGTCGTATTATATTTGCTACCTTCGCTTCTAATATTTACCGAGTTCAACAAGCA
GTTGAAGCTGCTATCAAAAATAACCGTAAAATTGTTACGTTCGGTCGTTCGATGGAAAACAATATTAAAA
TCGGTATGGAACTTGGTTATATTAAAGCACCACCTGAAACATTTATTGAACCTAATAAAATTAATACCGT
ACCGAAACATGAGTTATTGATACTATGTACTGGTTCTCAAGGCGAACCAATGGCAGCATTATCAAGAATT
GCTAATGGTACTCATAAGCAAATTAAAATTATACCTGAAGATACCGTTGTATTTAGTTCATCACCTATCC
CAGGTAATACAAAAAGTATTAACAGAACGATTAATTCCTTGTATAAAGCTGGTGCAGATGTTATCCACAG
CAAGATTTCTAACATCCATACTTCAGGGCATGGTTCTCAAGGTGATCAACAATTAATGCTTCGATTAATC
AAGCCGAAATATTTCTTACCTATTCATGGTGAATACCGTATGTTAAAAGCACATGGTGAGACTGGTGTTG
AATGCGGCGTTGAAGAAGATAATGTCTTCATCTTTGATATCGGAGATGTCTTAGCTTTAACACACGATTC
AGCACGTAAAGCTGGTCGCATTCCATCTGGTAATGTACTTGTTGATGGTAGTGGTATCGGTGATATCGGT
AATGTTGTAATAAGAGACCGTAAGCTATTATCTGAAGAAGGTTTAGTTATCGTTGTTGTTAGCATTGATT
TTAATACAAATAAATTACTTTCTGGTCCAGATATTATTTCTCGAGGATTTGTATATATGAGAGAATCAGG
TCAATTAATTTATGATGCACAACGTAAAATCAAAACTGATGTTATTAGTAAGTTAAATCAAAATAAAGAT
ATTCAATGGCATCAGATTAAATCTTCTATCATTGAAACATTACAACCTTATTTATTTGAAAAAACAGCTA
GAAAACCAATGATTTTACCAGTCATTATGAAGGTAAATGAACAAAAAGAATCAAAAAATAAATAATTAAA
AAGCTACTAACTTTGAAGTGAAGTTTTAATTAAACTCACCACACATTTTTAGTAGCTTTTTCTTTATATA
TGATGAGCTTGAAACATAAATCAATGTTCAATGCTCTACAAAGTTATATT
>2 length=200382 depth=1.08x
GCTCGCTGAATCTGAATCGCTCGCTGAATCTGAATCACTATCTGATGTAGAATCACTACCCGAATCTGAA
CCGCTATCTGAATTAGAATCGCTGCCAGAATCTGAACCACTATCTGAACCTGGGTCAGAATCTGAATCCT
CTGGAATTGGTTCAATTTCACCCGGCTCATCAGGTTGTTCAGGAACCACAGGTTTATCGATACCGTCACC
AGAACCTGATCCGTTATTAAATGCTACTTCGTTGTCCCATGACATAGAGCGCCAAATTATATTTGAGTTA
TATCCATATAAAGTTGAACGTAAAGCTAAATCACCTTTGCTATTCGGATCAATATGACCATTAACAACTA
CAATATACGGTGTTGTAATTTGATCATCAGGCGTATTAAACTCTACTTTATATTGATTTGGATTTGGGAA
TGTAATATTTACACTATTAGTGACATCCTCAAAGTTTTCTGGATTCACAAAGTAACTTTCAGATAAATCA
GCTGCATTATCTACTTTATATACTTTAATACTTGTATTTTGCTGATCTATTAATGCATTACTATCCGTAT
TTGGTTTTAAATTACCTGTTAAAACCGGTGCAATAACGTTATCTCCACTTGGATTGACATAAATTGTCTG
ACGATACGTATTATTTGTTTTATCGATTTGGTCAATTGTACCTTTAATAGATAAGTTATAAAACTTACCA
TATTTTTCATAATCTACTAATACTGTTTTGTTTGCTGTTGTATTTCCTATGCCAGTTGTCAATGTCACAT
TACCTGTTTTCGTTACATTTTCTGGATCAATGTATGCAGGCACAGTTAGTGTTGCTTTAACATCATTTTT
AGTATCAACATAGTCTGTAAATGTATAAATAACATTACCATCACTATCGATTACACCATTTGCCAATACT
TGATCTCCGGCCATAATTGGTGGCACTTTAGCAGTTGAAGTTACACCATTTAAGTTTAATTCTTTGGGCA
CAGTTATTTTGAATGTGTCACCTTGAACCGCAGAATTTGGTACTGAGAAACCATAATTCAGTTTGACATA
ACCTGCTTGGTGCGGATACACAGTCGTACCAGAGTCAATACCAACTGTCACATTCGTCAACTGATTCGTA
ATATCTGTGCCAACAGCCGGTGCATCTGCAGCCGCTAAACTAAATGCTCTCATTCTAGACGCACTTGTAT
TAACCGTTTGATTAACTACATCTTTATTACTTGCATCTGTACTCTGTGGAGCTGATTCATTGTTTGAAGG
TGTTACTTCAGTTGAAGTGTCTTGCGTTGTTGAAACATTTTCCGCATTTGTAGAATTTTGAGGTGAATTT
ACAGATGATACTGTATTAGTATCATTAGAAGTCGTTTCATTACTTGTTTGATTCACTGATTCTTCCGCAT
TTGTATTGCTTGATTGAGTTGTTGCCGGTGTATTAGCTTGATTCGTTGCCGTAGTAGTAACTTCACCAGT
TACCGGTGTTTCTTCTGTAGTTGCATTTGTTGATGCTGATTGTGTCGTTTCCTGTTGTGCTGGATTTTGC
GCTACATTCGTTTCGTCACTATTAGTGTTTGTCGTTGTATTAGAATCACTCACGTTTGTGTTGTCTGTTT
TAGGTGCAGCATTAACGCTACTTGGATCATTACTTTTGCTCTCATTTCTCGTATTTTCCGTTTGTGTCAT
ACTATTTTCACTTGCATCTGCTTCTTTACTGCTGAGTAGTCCAAAACCGATTAACGTACCTACAAGCACT
GAAGCCACGCCAATCGATTTTTTACGAATTGCGTGTTTTTCTTGTTTCTTCATATTCATTTTATTCCCTC
TTTTTAAAAAGTCATTTTATATTAACTGTATACCCTTTTAATATATATTTAATCTCTATTAATGTAATTA
TACACCAAAATTGCATAATGGCAATTAATTTGTTTTAGAATTTTATTAACTACAATAAATATTTACAACA
AAAAGCTTTTCATTTTCTCTGTTTTGAAAATTGCAAACGACAACGCACGATTTCATTGCAAACAATTTGT
ATTCTTAATATGAACTCTGCCTAATGTAATCCTAACTTGAAATCATATTTTTTCAAAAGCAGATGTGTAA
TTTATGGTACCTGTTTTTCCCGCTAAACTTTTCACTTTTAATTCTTTAATTAAAAACGCTTCATCTGGTA
TACCATCATATGGTGGATAAATGTCGTACATACTTGCGCGTTGATATCCTAGATTGGCATAATACTTCGG
CCATCCTAATACACTGATAAAATTATATCCTTTTAATATTGCTTCTCGTTCTAATGCTTGAATCAATCGC
TTCCCAATACCTTTATTTTGATGATGAATATCAACAGATACAGGTGCTAACACTAATCCAATTTCCCGTT
GTGCCTCGTTATCAAGATAAACTTCACTTAGTAAACCGTGCCCTACAACTTCATTTTGAAGAACAGCTAC
TAATTCTAAGTTATTGTCATACGTATCACTTAGACGAATTTGGTCTACTAGTTCTGATTCATTACCATAA
CCATGTTCACTATTTTCAAATGCCGTTCTAATTAACTGGTCAACTTGAGCAAAGTCATGTTGATGTATTT
GTCTAATTTGCATCTTTGCCCCTCCTTTTAGTTCTATCTTATAGAAAAATGCATTACAACATAAAGTAAT
ATTTTATAGTAATGACGCCATTATTTCATTAAAATTGAATGATATTTTTCGCAATAAACAACTACACTCT
TAAATCAATTTTTAGATAAACTGCAAATCATAAATTTCTTTATTATTATAATTATTAAAACGGTCGATTT
GACCTTTTAATATAACTTCCTGTTGTTTGCGACTTACATTATGATAATAAGTCATACGTACATTCAAATC
AGCTTCATAACCATTATTCTCAATCGTTCTTTCTAATTCTTCGTACACATTTTTATTAATTGGTAACATG
TACCCTTCTTTACTAGGTAAAATATTCACGTATTTTTTCTGTATGACTTTATCATTCCCCAATAAAACCT
CTATTGCAATTTTTTTAGCAGCACCACCACCTAAATTATATAGTTTAATATAATCTTTATGATGATGCTC
ATCTGTAGCCGAATTCATTATATTAAGTTGACCCCCCTCCCTTTCTAATAAAATTTGGTTAAAACCTAAA
GCTGGCAGAAAGCTAATTTTCATTTGATAAAGTTGAACTGAAACTGATACAAAATAAAATAAAGCCATAA
TAAATGTTCCAATAGATCCTATAGCTGAAATAATATTAATCATTAAGATATCACCCTTCCCTTAAGAAAT
TTATATGATTAATTTCAAACTGAAAAATCATTTTACTTAATCGTTTATATCCAAAAAGAAACATTTTAAA
CGTTATATTCGACTGCTCATATAAAAAGTTTTGCTTTATAGTCTTAAGTAATTTTTTAACCATCAAGTAC
GTTTATTATTATGGCAATCTATTTGCTTTGACTAAAGAATACAATAACGCTTTTAAGAGCTCCCATCTTT
GAGCATTATTTCCAATTTAATAACTCATGTTCTTCAATACATATTCATCTCATACAAATAAGTTGAATTT
TTTTATTTTTATAAACGTAATTTCTTAACAAATCAAAATTTTACATTTAAATCTTTCGATATATTACAAG
TTTTTTAAAAAAGTAATATATTTCTATCAATAAAAGTAATATAATATTAGTAATTATAGTTCCATTAATT
TATTGCAACAATACATAGAATCATTATTACAAGAATTATTTAATATCATCTTAGAATCTCACAAAATATC
AACTTTGTTTAATTACTCAAAACGATAAGCAATTTTATATCGTTACGAGTTTTTAAAAATAAATTTTTGC
GAAATAAAGGAGACATGTTAAATGAAAAAAGTAATGGGGATATTATTAGCAAGTACACTTATCTTAGGTG
CTTGTGGACATCATCAAGATAGTGCAAAAAAAGAGAGCACTAGTCACAAAAAGAAAGAAAATGACAATGA
AGAATTAAATGAAGAACTTAAAGAATTTAAAAGCAAAAAAAATATGGATATAAAAATTAAAGGCGATACT
ATTGTTAGTGACAAATTTGAAGCTAAAATAAAAGAACCGTTTATCATCAATGAAAAAGATGAGAAAAAGA
AATATATCGCTTTTAAAATGGAAATTACTGCTAAAAAAGACGATAAAGATTTAAATCCATCTTCTATTTC
TCATGACTATATTAATATCACTCAAGATGATAAAAATACAGTAAATAAATTAAGAGATGGTTATCTTTTA
AGTGATAAAAAATATAAAGATTGGACAGAACATAACCAAGATCAAATTAAAAAAGGCAAAACTGCACAAG
CCATGTTTATCTATGAGTTAAGAGGTGATGGAAATATTAATTTAAATGTCCATAAATACTCAGAAGATAA
AACAGTTGATTCTAAATCATTCAAATTTAGTAAACTTAAAACCGAAGATTTTTCTCATAGAGCGGAAACA
AGAGAAGAAGTAGAAAAGAAAGAAAAAGAATTTGAAGAAGAGTACAAAAAAGAACAAGAACGAGAGAAAG
AAAAAGAAAAGCAAAAAGATGACGACCACAGTAGTTTAGATGAAGTATAAATTTATGAATGCTCGCATTT
AGCGTTATAATCTTTGTAATTATTATTGTCATTGTAAATTAGCTTACTTACACTCATAATGACACACTAA
TTTAATTGTTAAATATAACAAAAAAGAGTAGCTCGCCTACTCTTTTTTGTTGTTTTGAAATGGTCATTTT
TGAAATGACTCGATCATAATTTCACGAATACCATGCAACATTTTTCGTGAACTCATTTTTCAAACAATAC
TTAATTTGTTACTATTTCACTTCTTTTTATTATTAGATGAAAACAAAAATGCTCCAAAAAAGAGTAAGGG
AAAAATAACAAACAAACGAGCATCAAATGTATTTTTCCCAAGAATTACAGGTAAAGATATATAAATAATA
AAAGTTATTATTAAAAACAACAAATAAACTTTTTTATTGGTACTCATCACAAACACACACCTATAATACA
ATAGCAATGAAAGCTCTTGCTACAATATATGCAAATTGTTTATTGAAACCAAAATTATTAGTCAATCCTG
TAGCTATACCCTCAGCTAAATTACCCTCAAAACCTGTTAAAATATCGCAAAACTTATTAATACTTTGATA
ATGGAACATAACTAGCTTTGTGCCAGTAGTATTTTCTATTTTAGCAACTAATTTATCCCAAGCTTTCTCT
CCAATCTTATTTACAGTAGCTCGGATAGCTTTAGCTCCAGCTTTTGCCGTTATAGTAGCTTTACCTCTCT
CTGCAACACCATTTTTATAATCTCTAACTTGCCCTTTTAATTTTTCAGTTACACTTGGGTCTTTAAAATC
TTCTTTACTATTATCTATCTCTTCTAACAAAGCATTTCCAATTTTTTCTCTTTGCTTCATTTCCTTATCA
ACCGCTTTAGCAGTTTCAGCATTAGCTTTACCTGATTCTACCGTAGAATAAACAGGCCCCACCAAAACAA
AAGACGCAATAGTAGCAACGGAAATTTTTCTTAAGTATTTGTACATTGTAAAAACTCCTTATTAGAACTT
ATACAATCCCTTAATAAACACCCTTTTTCAGCATATCATATAATAATTATCTTTCAATCACTTTTGGACA
TCAAGATTCATTTCCATATTCTGGCAGTCTATATTAGCCACTTCACATCATATTTAACACATATAACAGT
TTCGCAATTACGATTATCCCGAAAATTTCAATATAGAATTTGTCCAATTAAGTGTAGACGATTCACAGTT
AAATACTTAAAAGGCACTACCAACTAAATTTGGTGGTGTCTTTTTGTATCATGTGCATTTTCTGTGCGCT
TTTTGTGCACTCTAAAATAAAAAGCCCACAACCACAAAGGCTGTAGGCTACAAATATGGAGACGGCGGGA
TTTGAACCCGCGTCCAGAGGTCCTGATACACATCTTTCTACGTGTGTAGTTTATCGAAAAGTTTCGCATC
ATGAAAAGTGATAAACAACCAACATGATGCTAGCTTGATTAAGTTTCTTCTAAACAGACTTCAAACGGCA
GTGTCTAGCATATCCTATTAAGGTTGAATCGCGTTAACAGCACATAGGAAATGCTGTTAGGCGATGCAGA
GTGCGATTAGGCAGCTACTGCGAAATTATTGTTTGTTTTGCCAGTTATTATAAACTGTGTGTGTTGATGA
CGAAGACAACCCTCCGACACGCTTAATGAGCTCGGGGGACCCCTGTCGAATCCAGAAACGTCCCCGAAAT
AATAAATCAAACAAATCATACTTTTGCAATTTACAAAAGCACATATAACTATATCAAATATAGCCCGATT
AAGCAACCAAATCGCTTAATAACGGGCTTTCATATCGCGCGCAACATCTCGTTTGACTGCTTTTTCTTTT
AAAGCTTGACGTTTATCATATTTTTTCTTACCTCGTGCGACACCAAGCAATACTTTACAATGTCCATGCT
TCAAATAAAGCTTTAACGGCACAATCGAATAACCAATTTCACGTGTTTGATCACCTAATTTAATGATTTC
ACGTTTATGCAATAATAATTTTCGAGAACGAAGAGGATCGTGATTAAAACGATTCCCTTCTTCGTATGGT
GCTATATGCATATTATTCAAATACATTTCACCGTTTTTAACTTGCGCATAACTATCTTTAAGGTTAGCAC
TACCTCGGCGAATTGATTTTATTTCTGTGCCTTGCAATACAATTCCCGCTTCAATCGTGTCTTCAATATT
ATAATCATGTCTAGCTTTACGATTTTCCGCTAATGTACCTGGTGATTTCTTCTTAGCCATTCATACTCAC
CTCATTGCTGCTTATTTTTTCTTACGACGTGCTTTCTTTTTCACACTTTTATCTTTATAAAATGGCTTAT
GTTTACTGTTTCCTGATTTGTCATTTTTACGTTCATTTTTACCTTTACGTTGCCTACCTTTTTTCTTATG
ACCTTTATCATCAGATTTCGATTTATCTAATGATTTACCACGCGTTTTAGCTTGAATTGTCTTACCTCGT
GCTGGGCGCTGTGATCGATCATTTTTCGGTAAAGGCATACCTACAATTTGAAAATCAATTAATCGTTCAT
CTACATCAACATGCGTCACTTTAACCTTAACTGTGTCACCAATTCTAAATACTTTAGCTTGACGCTCACC
AATTAATGCCATTTGACGCTCTTCAAAACGGTAATAATCATCAGTCATATTCGCAATATGAACCATACCT
TCTATCGTATTTGGCAATTCAATGAACATACCGAAGTTAGCTACTGAGCTGACAATACCTTCAAATTCAT
CACCAATATGTTGAATCATATATTCTGCTTTTTTCAATTCATCAGTATCACGTTCTGCCTCAATAGCACG
ACGTTCACGTTTAGAAGTATGTTCAGCTAACTCAGGCAATTTGTCTTCCCAACGCTTCACTTCTTTGTTA
TCCATTGATTTCTCAATTAAATACTTACGGATTAAACGATGAACTGTTAAATCAGGATAACGTCTTATTG
GTGATGTAAAATGCGTATAATATTCAGCTGATAAGCCAAAATGTCCCAAGTTCACATCATCATAATGCGC
TTGTTGCATTGAACGTAACATCATTGTTGAAATGACCATTTGTTCAGGTCGACCTTCTACTTCTTCTTGA
ACCTTTTGAAGTGTTGTTGGATGAATATCTTCGCCAGTACCCTTAATCATGATGCCAAAGTTTGTAATAA
AATCAAAGAATTGTCTTAAGCGATCTGATTTAGGTTGCTCATGCACTCGGTAAATAAATGGTACATCTAA
CTTACTAAAATGTTCAGCAACTGTTTCATTTGCAATTAACATAAATGACTCAATAAGACGTTCGCCTTCA
CCACGTTGTCTCAATTGAACATCTGTAGGTATACCATCTTCGTTAACTAGTACTTTCGCTTCGCTAATAT
CAAAATCAATTTCACCACGGCGTTTTCTCATTTGAATTAAACGATTTGATAAATCTTGTGCTAAATCTAG
CATAGGCGTAATTTCATTATACTGCTCTCGAATCGTAGGATCCTTTTCAGTAATAATCTGATTTACCGCA
TCATACGTCATTCGATAATCAGAATGAATCACACTATCAAAGATTTCATGTTTAACAACGCGACCACTAG
CATCAATTTCCATGCGACAGCTTAACGTTAAACGATCAACGTGAGGATTTAATGAACAAATACCATTACT
TAATCGATGTGGAATCATTGGAATTACACGGTCAACAAGATATACACTTGTAGCTCTATCATATGCCTCT
TTATCCAATGCAGAACCTTCTGTTACATAATAGCTGACATCAGCAATACTTACAGTTAATTGCGTATTAC
CATTCGCTAACTTTTTAACACTAATTGCGTCATCTAAGTCTTTAGCATCCGCGCCATCAATAGTAATTGT
CAATTCATCACGTAAATCATGACGTCCTTTAATTTCACTATCTTCTATATTGTCTGGTGTTGCTTCAGCT
TCTTGTAACACTTCATCAGGAAATTCAATTTCTATGCCATGTTGATAGATAATAGATAAAATATCTAAGC
CAGGATCATTTTTATGTCCTAAAATAGCAGAAATATGTCCTTCTGGATTATCTGAACCGTCAGCATACTT
AGTAATTTGAACTAATACTTTGTGACCATCTACTGCACCTAAGCTTTGACCTTTAGGAATGAAAATATCT
TGCATAATTCGTTTATCATCTGGAATGACAAAACCAAAATGTCTAGCCTGACTATACGTACCAACCACTT
GAGTTACTGAATGCTTCTCAATTGACTTAACTTCCCCTTCAATTTTACCTTTATGCTCACCTTTTGATTG
ATGGATTTCTACAATAACAGTATCTCCATCCAAGGCACGATTAATTTTTGTTGGGGGAATAAATATATCT
TCCATATCTTTGTCTTCAGGTCTTAGGAAAGCAAAACCTTTTTTGTTTTGACTTAACGTTCCCTTTATCA
ATTTTGAATGACCTTTTGAACTATGCTTTTTTTGATATCTGTCCGTTTTTGTACGTTCGATTAATCCTGA
TTGTTCTAACTCCACAAGCACCTTAATTAAATCTCTAAACGAGTCGGCACTGCTTAAACCTAATGCATCT
TGAAAATCTGACACTGACATAGGTTCATATTCAGGTTGATTAATAATCTCTTCTATTGATTGCTTTAAAT
TCATTATGCCCCTCCTTTCTAATGTTAAAATCTCTTTTTATTCTGACCAGTCTAATGACTCTAAAAATTG
ATAAATATCATCGAAAACTTGTTCTTTTTCTTTATCAATTGTAATAACATGTCCTGACTGACTATACCAT
TTGATATCTTTTTCGTCAGAGTCTACATGTTCATATATATAATTTGCGGATTGTGGATCAATCATATTGT
CGTTTTCTGCTTGAATCACTAAAATTGGGTCAAACACCTCATCAACTTGATCTTTAATCGTATCTAATGC
TTCACTTAATTCTTTTAAAGTTTCAGTTGGTTTGAAATGATGCATTTCGTTATCAATCGTTTCTTGATCT
TTACCCTCATACTTTTTAAAATTGCGTGCATATTCTAAAAAGCCTTCATAAATGGCACCTTCAGTTTTGC
CACCCATAGGAGCACACATCGTTACAATACCCTTTACATCTCGATTTAAGCTTAATTTTAATGCAAAATC
GCCACCTAATGACAAGCCAGCAACAACGATTTCATCATAACCTTGTTCAACAAGGTAGTCATAGCCATCT
AAGGCATCTTTAAACCAAACAAAAGGACTTGATTGAAGTATCTCTTCTGGTGGTGCTGCATGACCTTCAT
ATTGTGGTGCATACGATGTATAACCTTTCTTTTGTAAAAATCGACCTAATTGACGAACATCAGACGAATT
GCCTGTAAAACCATGTAGTAATAACACGGCACGTTTACCTTCCTCAAAAAAGAAAGGCTTTGGTAACTTT
ATTTGCATAAATCTAACGCTCCTTTTTCACAATTAACAAACGTACTTAATTAAACAATATGTTTCTAATA
ATTGAACATGAGTCCTTTATTATTCTAATTATAAATAAAAAAGCCCGACATTTACATCGCCGGACCTTAC
ATACCAAGATAACTTATGCAAATCATAAGTACAAAAAATAATATTGATAAAATAATTGTTAATCTATTTA
AGAATAAATCGACGCCACGTTGTTTTTGTTTACCGAATAACTGCTCAGCACCACCACTGATGGCACCTGA
AAGTCCACTGCTTTTACCTTCTTGGAGTAGTACAACAGTTATTAATGCAATACAATCAATGATTAATAAT
ACGATTAAAAATGTATGCATAAATTGTCCTCCGTTCCTTATATACGACAAGTAGTATATCATATTTTTAT
TGTTAAAATCAATTTTCTAGCGATTAAATGTACTTTTACGTTTGATAGAAACAACAAGCATATAAATCGC
TAATGCAACCGAACCTATAATAACAATTAAAATTGGCAATGTTAAGTACGCACCGTGTGCAGCTTTTATT
GCTTGAATTGTGATTGATAAATTAATCAACGTAAACAAACTATTTGATACATAAACTGCAAACATAAACC
ACCACACATAAGTATGTCGATTCCAAAAAGTGATGAAGCCTGCTAGATAAGCCAAAATATACATTATACC
AGTGAATCTAAAGCTGTTTAAAATGTAATCTATCGCTTTATCTGAAGTGTTTTGATTCGTTAAATTGAGT
AATGCTTTGGCAGTCGCATTATCCAACGAAACAAAGTAATGAATAATCAACAATATTGAGAATACGATTG
ATGCAGTTGCAATAAAGCGTCCTGTTTTAATTTCTTTATTCGTTCTATCAGCCATTTGTTTACTCCTCAT
ATATTTAAATACGTTCTATAAAACCTTTATTTAATTTTACCTTTTAATAAAAGTGAATACCCTGTCATAC
AATATTCATTTCAACATAAATTTATTATACCAGTTTAAGAATACAAGTTAAATATGTGTTATTAGTTACC
TCATGATTATTAGTCTGTTATGAATAATACTTCAAAATAAAAAACCTACCACAGTCTCAACTCTGTGGCA
GGTTATAAATACAAGCGTGAACTTTTTAAGCGTGAACTCAAAAACTTTATTCAATTTATACCGACATAAT
AATCCTCAACTAAAATTATGGCAGTACTTAATGTTTAAAATGATTATTTATCTAAGTTATAGAATGATTT
GATACCGTCATATTTAGCAGTTTCAAATAATTCATCTTCGATACGTAATAATTGATTGTATTTAGCAATA
CGGTCAGTACGTGATAATGAACCAGTTTTAATTTGACCAGCGTTTGTAGCAACAGCGATATCAGCAATTG
TTGTATCTTCTGTTTCACCTGAACGGTGAGAAACTACTGCTGTGTAACCAGCTTTTTGAGCCATTTCGAT
TGCATCGAATGTTTCAGTTAATGTACCGATTTGGTTAACTTTAATTAAGATAGAGTTACCAATTCCGTTT
TCAATACCTTTAGCTAAAATTTCAGTGTTTGTTACGAATAAATCGTCACCTACTAATTGTACACGGTCAC
CGATACGTTCAGTAAGTTGTTTCCAACCATCCCAGTCGTTTTCGTCCATACCGTCTTCAATTGTGATGAT
AGGATATTTGTCTACTAATTGTTCTAAGTAGTCAACTTGTTCTGCAGCTGTACGTTTTGCACCGTGCTCG
CCTTCGAACTTGCTGTAGTCATATACGCCATTTTCATAGAATTCTGATGATGCACAGTCAAATCCTAAGA
ATACTTCTTCACCTGGTTTGTAACCAGCTGCTTCGATTGCTTGGATAATTGTTTCAACTGCATCTTCAGT
ACCTTCAAACTTAGGAGCGAAACCACCTTCGTCACCTACTGCAGTTTCTAAACCACGTTTACTTAAAATT
GATTTTAAGTTGTGGAAAATTTCAGTACCCCAACGTAATGATTCTTTGAATGTTGTAGCACCTACAGGTA
AAATCATGAATTCTTGGAATGCAATTGGAGCATCTGAGTGAGAACCACCATTAACGATGTTCATCATTGG
TACTGGTAACTGCTTACCATTAAATCCACCTAAATATTTGTAAAGTGGTTGACCTAATAGGTCAGCTGCT
GCACGTGCTACTGCGATAGATACACCTAAAATAGCATTTGCACCTAATTTACCTTTGTTTGGAGTACCGT
CTAATGCGATCATCATTTTATCAATAGATACTTGATCTAATACTGAAAATTCACCTTCAATAATTTCTGG
TGCGATGATTTCATTAACGTTTTCAACTGCTTTAGTAACACCTTTACCTAAATAACGTGATTTGTCTCCA
TCACGTAATTCAACAGCTTCGTGTTCACCAGTTGAAGCACCTGATGGTACTAATGCACGACCAAATGCGC
CACTTTCAGTTAATACTTCTACTTCAACAGTTGGGTTACCACGAGAGTCTAAGACTTCGCGAGCGTAAAC
ATCTGTAATAATTGGCATGTTTATAATCTCCTTTAAATAGTTATTCTATAATTATTATAGCTTTATTCTT
TCATTTAACAAAATGATATTACTATTATTTTCAAAAAATAAGTGTCATTAAGCGTTTACTTAACATCTTT
TACAATATTAGTGTTTAATTAAAGATTCACCTGTCATGTCTTCAGGTTGTTCTACATTTAATAAATCTAA
TAATGTAGGTGCTAAGTCACCTAAGCGACCAGTTTCTCTAAGTGTAACGCCTTCTTTTGTTACAATCACT
GGTACTGGGTTCGTTGTATGCGTAGTCATTGGTTGATCATCATCCGTCAATACTTGATCAGAGTTACCAT
GGTCAGCAGTAATAATTGCATAACCATCCATGTCTAAAATCTTATCAACCACTTCGCCTAAACATTCGTC
AACCGCTTCGATTGCTTTGATTGTCGGCTCAAGCATACCACTATGCCCAACCATATCAGGGTTAGCAAAG
TTTAAAATAATCAAGTCCAAGTCACCTTTATTTAACTCTTCTAATAATGCATCTTTAACTTCATAAGCAC
TCATTTCTGGTTTCAAGTCATACGTTGCAACTTTAGGTGAATCAATTAAACGACGACGTTCACCTTTAAA
TTCCTCATTGCGTCCACCACTCATAAAGTAAGTAACGTGAGGATATTTTTCAGTTTCTGCAATACGTAAT
TGAGTTAAATTGTTATTTTGTGCAATTTCACCAATTGTATTATTTAAATCGACTTTTTCGAAGACGATAG
CCGCATCGATATTGTCATTATACTTAGTGAATGTTGCATAGAATAAATCTTTAACTTGTTCAACTTTAAA
GCCTTCGAATGCTCTGTTCGCAAAAATTTCCGATAATTGTGCTGCTCTATCAGGTCGGAAATTATAGAAG
ATCACTGCATCTCCATCATTAACACCGTCATTTTGATTCTCAACGATGAATGGTACTACGAATTCGTCAG
TTAAGCCTTCATTATAACTTGCTTCCACACCTTCTTTGGCAGTTGCATAAGTTGGGGCATCAAAGTTACG
AATAGCATTGTAAGCTTTTTCTTCACGTTCCCAACGTTTGTCACGGTCCATTGCATAATAACGGCCAGAC
ACAGATGCAAATTGACCAATACCTAATTCATTGAATTTAGCTTCAGTCTCTTCGATGTATTTCAAAGCGG
ATTTTTGATCTACGTCACGACCATCTAAAAATGCGTGTACGTAAACTTTTTCAACACCTTGTTTTTTAGC
AAGTTCTAACAAAGCAAATAAATGTTTGTAATGACTGTGTACTCCACCGTCAGACAATAAACCAAAGATG
TGTAACGCTGAATCATGTGAATTCACGTGTGCAATTGCATTATTTAAAACATCATTTTCAAAGAAATCAC
CGTCTTCAATTGATTTATTGATTCGAGTTAAACTTTGATAAACGATACGTCCTGCACCGATATTCATATG
ACCAACTTCTGAGTTACCCATTTGTCCTTCAGGTAGTCCAACATCTAAGCCACTCGCTTCGATTTGAGTC
GTTGGATATTTGTTGTAATAACGATCAAAATTAGGCTTATTTGCTAATTTTACCGCATTACCATGTTCGC
TTTCGCGGTTCGCAAAACCATCTAAAATAATTAACGCAGTTGGTTTCTTAGCCATGATTATTTTGCACCT
TCTAACAATTGTACGAAATCTTCAACTTTAAGTGATGCGCCACCTACTAATGCCCCATCAATATCAGTTT
GTGCCATGTATTCTTTAATGTTGTTAGGTTTAACACTACCACCATATTGAATACGAGTTGCTTCTGATAC
TTCTTTGCTTGATAAGTCAGCAATAGTTTGACGTACAAATGCACACATTTCATTCGCATCTTCAGATGTT
GATGATTTACCAGTTCCGATTGCCCAGATTGGTTCATAAGCAATTACAACTGATTTAAGTTGCTCTTCAG
ATAAACCTGCAACAGCTTTCTTAACTTGCTCACCTACAACATCGTTAGCTTTACCACTTTCACGCTCTTC
ATCTGTTTCACCAACACAAATAATTGGTGTCATACCATGTTTGAAAATAGCATGCGCTTTTTTGTTAATT
TCTTCATCTGTTTCGTGGAATAATTCACGACGTTCAGAATGGCCGATAACAACGTATTTAACGCCTAAAT
CTGCTAATGCAACTGGAGACGTTTCACCTGTGAACGCACCATTATCTTCGAAATACGTATTTTGAGCACC
GATTTCTAAACCTTGTGCTTTTCCTTCTTTAACTGCAGTAGTTAATGCATCTAATTGAATTGCTGGTGCA
CAAATTACTGATTCTACTTCTTTTGAATCTGGTAATGTTGGCAATGCATTGACGAAGTCTTTTGCTTCTT
GTACTGTTTTGTTCATTTTCCAGTTACCAGCTATAATTGGTGTTCTCATTAAAGACACTCCTTGTTTTGT
AAATATTTTTGAAAAGTGATGAAACACGATGTCATCTTGTGACTGTTTTCCCGTAACAATGTTAAACAAA
CATGCCACATCACTTTAAACTATCACTTTATTATTTATTATTGATTGCTTTGATACCAGGCAATTCTTTA
CCTTCTAGGTACTCTAATGACGCTCCGCCACCAGTTGAAATATGAGTGAAGTCATTTTCAAAACCTAAAG
AGATTGCTGCTGCAGCTGAATCACCGCCACCGATAATCGTAATTGCATCTTTAAGGTTTGCAATTGCTTT
ACATACACCAATTGTACCTTGTGCAAAGTTACTGAACTCGAATACACCCATAGGTCCATTCCATACAACA
GTGTGCGCACCTTCTAATTCATCTGCAAATAATTTTACAGTGTTTGGTCCAATATCCATACCTTCTTGGT
CTGCTGGAATTGAATCAGATGGTACTACAGTAATTTTGGCATCATTAGAAAATTCTTTAGCAACTTTAGT
GTCTACTGGTAATACAATTTTATCACCATGTTTTTCTAATAAATCTTTTGCGAAGTCGATTTTATCTTCT
TCTAATAATGAAATACCAATTTCTTTACCTTGCGCTTTTAAGAAAGTATAAGCCATACCTCCGCCGATGA
TAATTTTATCAGCGATGTTAACTAAGTTTTTGATGACATTAATTTTGTCAGATACTTTTGCTCCACCTAA
AATAGCAACAACTGGTTTATGTGGATCGTTAACTACGCCACCGATAAACTTAATTTCTTTATCCATTAAG
AATCCAGCTGCAGTTTCTAAATGTGTAGAAATACCAACATTAGATGCATGCTCACGATGCGCAGTACCAA
AAGCATCATTTACAAACACATCACCTAAAGATGCCCAGTATTTACCTAAATCTGGATCATTTTTAGATTC
TTTTTTACCGTCTAAATCTTCATAACGTGTATTTTCAACTAATAATACGTCGCCTTCTTTAAGGTCTTTA
ATAGCTGCTTCAAGTTTTTCGCCGCGTGTTTCTGGTACGAAAACAACTTCTTTATCTAATTTCTTAGATA
AGTCTTCAGCAACTGGACGTAAAGTTAATTTTGCTTTATCACTTTCTTCTTTTACTTTACCTAAATGTGA
AAATAGTACGATTTTACCACCTTGTTCGATGATGTATTGAATTGTAGGTAAAGCTTGAACGATACGGTTG
TCATTAGTAATTTCACCGTCTTTTAAAGGTACGTTAAAATCAGCACGTACTAGGACTGTTTTACCTTTAA
GATCTAAATCAGAAACAATTTTTTTAGCCATGGTGTTTCCTCCTTGTAATTAGGAAATTTTATATAAAAA
TAAGCGGAGAAGCGTTTGTGCTCCCCGCTTACTCATAAGCTTTAATTAATGCTAAATAGTTCTGAGCACT
AGCGTATTTGAATAAAAACTATACTAAAATTATTTAGAAAGTTCAGCTAAGTATGCTAATGTACGAACTA
ATTGTGCAGTATATGACATTTCGTTATCATACCAAGCTGCAACTTTAACTAATTGACGGTCACCAACTGA
CATTACACGAGTTTGTGTAGCGTCGAATAATGAACCGTAAGTCATACCTACAACGTCTGAAGAAACGATT
TCGTCTTCAGTGTAACCGAATGATTCGTTTGAAGCATTTTTCATAGCTTCGTTAACTTGTTCAACTGTTA
CGTCTTGTTTTTCTAATACTACTGTTAATTCAGTTAATGAACCTGTAGCTACAGGAACACGTTGTGCACC
ACCATCTAATTTACCATCGATTTCAGGAATAACTTTACCGATAGCTTTAGCAGCACCTGTTGAGTTAGGG
ATGATGTTTTCTGCCGCTGCACGAGCACGACGTTTGTCACCTTTTCTGTGAGGTGCGTCTTGTGTATTTT
GATCACCTGTGTAAGCGTGAATTGTAGTCATTAAACCTTCAACTAAACCAAAGTCATCGTTTAAAACTTT
AGCAACTGGTGCTAATGAGTTTGTAGTACATGAAGCACCTGAAACAACTGTTTCAGAACCGTCTAACTCT
TGGTGGTTAGTGTTGAATACGATTGTTTTTAAGTCACCAGTAGCTGGTGCTGAGATTAATACTTTTTTAG
CGCCTGCTTCAATATGAGCTTGTGCTTTATCTTTATCAGTGTAGAAACCAGTACATTCTAATACTACATC
GATATTTAAGTCTTTCCAAGGTAATTTGCTTGCATCTGGTTCACTGAATGATTTAACTTCTTTACCATTT
ACGCGGAAACCACCATCAACTACCTCTACTTCACCTGTGAAACGACCTTGCATAGTGTCATATTTTAATA
AATGCGCTAACATGTCGTCATCTGTTAAGTCGTTTACTGCTACAACTTCAAGACCTTCTACTTCTTGAAT
TCTTCTGAATGCTAAACGACCAATTCTACCAAAACCATTAATTGCTACTTTTACTGCCATTATAATGGCC
TCCTTTAAAATGATATTTAAAAAGTATTAAACTTTTTATCTCTTATTCAAGTATTATCTTTGCTGCGGCT
TCATCAGTGATTAACACTGTATTCTTGGGTGCAATCGTCAAGTATGCTTTAATTGCTTCACCTTTCGATT
TGCCTCCTGCAACTGCAAAAATAAAGTCTTTTGATTCAAGGTCTTCTAATTGAAGTCCAATTGTTTTAAC
CTTATGGACAATTTGACCTTGTGTATCAAAATAATAACCAAATGCCTCTCCGACAGCTTGATGATGTTGA
AGTTGTTCAATGACCTTTTCAGGTGATTGACGTCGATGCGCCATCTTCAGCGCATCACCAATGCCGTGTA
ATATAACGTTTGCTTGTTTAATTTTGTCTAAAGTGTTTATGACTGATGGCTCTAACAACAATGTGTTATA
TGTTGTTTCGCTGACATTATCAGGTACATACATCGTCGTATAATAACCGCCAGCTTGTTGTGCCATACTG
GCTGCAATTGTGTTTGCCTGAAAGACAACATTTTCGCCTAGTCCACCTCTGGCTGGTACGAAGAATACAT
TATATGGTAATAAATGAATTGCTTCACTAACACATGCCATCGTGGATCCGCCAGTTACAGCAACTATCGC
ATCTTCTTGTAATATGCCTTCAAGTAATTGACCTGCTTGTCTACCTAATTCTGTTTTAACAGATTGGCTA
TTATCAGCATCACCAGGAACAACATGAACTTCCTTAATTTGAAATTTATTCTTAATACCTTCTGACAGAC
GATTATCATCTGCATAGATATCAAAGTAACCTTTCAATTGCGAAATCAGTTGCTCACCTTCAGCTGTAAT
TTCCATACCGGTAGGCTTAACTTTTATCAAATCTTGTTTCTTAAGCATATCTGTTTCAGAACGCAGTACA
CGTTCAGTCATATCCATATGTTCGCTTAAACTTCGACGTCCGACAGGCTGATTTTTTGAGATAGTAGTAA
GAATAGAAAAACGTTTATACATTTTATCTATGAGATCCGGTATAAGCTTTTGCTGTGCTTGCAATAAGTC
TTTCACTACTACCTCCTCCTTATATTTATAAATGTAAATAAGGATATGTCACAACCAGTGGTTGCCTTTT
TAAGTCCCACGCGGGACAAAAATTAACCTCTTTACACTTGCAATAGTACTATTCTATTTCAAAAATTGCA
AGCATAAAACTTAAATTTTCTAAATAATTTGATAAAGCGCTTGCAATATGTTTTCGATTTGTTATACAAC
AAAACGTTTTATTTTATTCGCTGTAGTCAAATGTATACCCTTATACTGACTCTCTAATCATTTGCTTATT
ATTTGAGACTAGGACATAAATCAATGCTCTAGATGGAAATGATAATTTAATAATGTACACTTTTGATTGT
TTAAACATGTACAATTTTATATTGACATTTACACTCTAGAATCTGAAAAGTTACATTGCCAGTAGTTGAC
TGAACGAAAATGCACTTGTAACAACCTTTTTTCAATTAAAGTCTGGGGCCCCAACATAGAGAATTTCGAA
ATGAAATTCTACAGGCAATGCAAGTTGGCGGGGCCCCAACATAGAGAAATTGGATTTCCAATTTCTACAG
ACAATGCAAGTTGGGGTGGGACGACGAAATAAATTTTGCGAAAATATCATTTCTGTCCCACCTCACTCAA
AATAAATTTCACTATCCGCAAAATAAACAACTAACTATTTAAGTATCATCTCTCCCCTAATTAACAATTA
TAAAAATAAGAACCAATATTCGCGACAACCTAATTAATTGTGTTGTCTGTCATACTGGTTCATTTTTGTT
TGACTAAATACTACTTATCATTAGCATTATTTTGTTTATTTGTTGTTGATTGGCTATTTTGTTGTGGTGC
TTGTGGTTTTGCTTGTTGATTTGATTGATTGTTTTGTTGATTATTATTTGGCTTTGGTGTTGGTTGTTGC
GGCTGTGGTTTAGGCTGAGCTGGTTGTTTATTATCATCAGTTTTCTTCTGATTATCATCTGATTTATCTT
GAGATGCTTTGTCATCCTTATCTTTCGACTCATCCTTCGATGCTTTATCATCATTCTCTTCTTTAGCTGG
ACGTTGCTTTGTAGGTGCTTGTTGCTGAGGTGGCACATATTGATATTGATTCTGCTGTGGCAACTGCTGA
TATTGGTTTGCTTGTGAATCTAACTCATTCTGCTCTTTTTCCTCTTGTTGCTTTTTCTTTCTCTCTTTTT
CTGCATTTTCTTTTTGACGCTTTTCTTTTTGTTCCTGATTTTGTTCGTTCAACATACGTTCTTTAGCTTT
ATTCGAATGATCTACATATGCAAAAATTGCAAATACTAATCCTCCGAGTAATAGCAATACCGTCGCAATG
CTAACTACTTTCGCTGTTGTACTCATTTTCTTCTTACTTCCATCTTCATTTTTATTGTAGTCGTAATTTT
GATTCGACATACTCTCCCTCACTTCAAACTAATTTAAATATAGAAATTATCACGTAACTATTAACATTTT
CACAACTAATTTGCTTACCTTGTTTCTACAAACATTAATAAACATTTACTCTTTTTGCCTTCTTCAACTT
AAAACTGTATTCACTATTACTCACTCGTAAATCGGATTCATTTTTACAAAGAAATAGTAGTCTTATATAT
CTTAACATTTAATAACGAAATCAAACATATTTTGAGCCTTTTTTTGAAAATTAACATATTAACCTTTTTG
ATTTTACAACAAATTATAGCTACGTATTGAAAATTAAAGCATTAGTTTAAGTGTTGTGTTAAAAGTTTTT
ATGTTTAGATTGTTATATTACTATCTATTCTTAAATTTGTTTAAAAAATTAATGCTTTGAATTGATGTAT
AACGGGAATAAGATATAAATGAAAACGACCCGCACGATAAACGTACGGGTCCACTACTAAAGGGAGTCAA
ATTTTTACCTTCGTTTGTATCATGCAGCGTTTTACACATACTTTTAAGAGATGTTTATTCGTTATCGAAG
GTACACCTTTATTATAACTTATATCATTTTTATTAAAATACAATTCAAAAAAAGTTATTGACATATTATT
GTCTAAATAATGTATAACCTTTGAACAACAATAATGATTATTAAATAGTAACTAAATACAAAATTACATG
GGGTGAATGATAATGAAACAATACTTAATTACTGGTGGGACTGGTATGGTTGGATCTCAATTAGTTAATG
AAATCAAAAAATCAGATTCACATATCACGATATTAACGCGACACGACCAAATTTCAAATGATAAGAAAAT
TTCATATGTCAACTGGGCTAAATCTGGGTGGGAACACAAAGTTCCTCAAAAAATCGATGTGGTCATCAAC
TTAGCAGGTGCTACATTGAATAAACGATGGACACCGGAATATAAACAAACGCTAATGCTAAGTAGAATTC
AATCTACGCAAGCTTTATATGAATTGTTTAAATCACGTAATAAAGCACCTAAAGTTTTATTTAATGCTAG
TGCCACTGGTTACTATCCTCCTGATTTATTTATGAGTTACACAGAAGTTTATAAAACTTTACCATTTGAT
TTCTTATCAGATATTGTGTATCAATGGGAACGTTTCGCACAACAATTTGAACAATTAGGTACACGAGTTG
TCATCGGTCGTTTCGGTATAATTTTATCGAATGAAGGCGGTGCGTTACAAACAATGAAACTACCATACGA
ATATTACATTGGTGGTAAATTAGGTTCTGGTCAACAATGGTATTCATGGATTCATATCAATGATTTAATT
CAAGCTATTTTATTTTTAATAAATAACGAGTCAGCTAGTGGTCCGTTTAATTTAACTGCACCTATACCTG
AGCGTCAAAATTTATTTGGCTACACTTTAGCAAGAGCTATGCATAAGCCTCATGAAACTTGGGCACCAAG
TCTTGCAATGCGTCTCATACTTGGTCAAATGTCAACAGTAGTATTGGATACTCAAAAAGTATTACCTAAT
AAAATTCAAGCATTGGGATTCCAATTTAAATATAGTAATTTAAAAATGGCACTTGAAGATTTAATTAGTA
AGTGAGTGGGACATTGATCTCTCCTACTCCACTTCAAGCAAAAAGTCTAGAAGATAATTCGTTAAATCTC
TCTAGACTTTTCTATTTGCTGATATTACATATAGATATAACTTTAAAGTCACTTATGAATATTGGTTGAT
TAATTTTAAAGTAAATACGAAAAGGCCACTTGAAACAAAATGTTCAAATGACCTTTTACTACTTTATAAA
ATTAAATGTATGATTTGTATTCAGGATACCAAATTTCAGCTTCAATTGCTTTGTCAATATCATCAATAGT
TTCAGCGTTTAATCCTTGATCAATGACACTTTGTGCAACCGCTTTGGCTATGGCACGAGAACATTGATGT
ATTTTCTCAACAGGTGGTAAGACTGCAGCTCCTGGTTCATCTGGATTGACCATGCCACCAAGTGCATGAC
TCGCAGCTGATAGAATCTGTTGATTTACTTTCTTCGCTTTTGACGCAATAAGACCCAAACCTAAACCAGG
ATACATCAATGCATTATTTGCTTGACCAATACTGTAATTCACACCATTGTATTCAATGTCATTATATGGG
ATACCAGTTCCAATTAATGCTTTTCCGTTAGTCCATTTTAATAAATCTTGTGCAGTTGCTTCTGCTAATT
TTGTAGGATTAGACAATGGGAAAATCATTGGACGTTCTGTATGCTTTAACATCTCTTTTACTGCATCTTC
TGTAAATGCACCTGTTTGAGTTGATGTACCGATTAAAACAGTAGGCTTAATATTTTCAATTACTTCTTTT
AAATTTTTCCAGTTTACTGTCTTTGAAAATTCATTCCTATTTTTAGCAAATACTTGTTGCGCTTCAGTTA
AATCATCCATATCATCAAACAACAATCCTTGTTTATCCATAATGTAGAAATGCTGATTTGCTTTTTCTTC
TGAAACACCCTGTTTAATTAGTTCATCTTTTAAAATATTGGTAATACCCATACCAGCTGTACCACCACCA
TAAACTAAAAACGTCTGATTCGTATAATTTACTTTAGAAATATTTAATGCACCTAGTACGCCAGCTAATG
TAACTATACCTGTACCTTGAATATCATCATTAAAAGTTGGTAACGTATCTTCATATTTGTCTAAAATATT
TTTGGCATGCCCTCTACCAAAATCTTCCCAATGTAATAGTGCATTAGGATATTCTTTACGTACTGCACTT
ACAAATTTATCTACAAATGCGTAATATGTCTCATCATCGACACGTTTATGACGATTTCCTAAATAAAGGT
CATCATTCAGTAATTGTTCATTATTAGTACCTACATCTAAAGATACAGGTAATACTTGTGAGGGATTTAT
TCCAGCTGCCGCTGTATATACTATTAATTTTCCTATCGCAATATCTACACCATCAACGCCCCAATCGCCG
ATACCTAATATACCTTCCGCATCTGTCACTACGATTAATCGAATATCTCTGCCATTTGCAACGTTGCGCA
ATTCTTGTTCAATTTGGTCTTGTCTATCAACAGATAAAAATACTGCATCTTGGGGTCTGCTGAAATTCTC
ATTATATTGTTCAATCGATTGTGCAATAACAGGGTCATAAATAATTGGCATAAATTCAACTAAATGCTCT
GAAGTCAATTTGTAAAACAATGTACGATTACGATTAAAAATTGCCATTAAAAATAAACGTTTCTCAAAAT
CGGTTTGTTTCGCCTTGAATTGTTCATAACATTGTTCTGCTTGTTGTTCTAAAGTTCGAACATTCGCAGG
TAATAAACCTTCAAGCCCTAACTGTTTTCTTTCTTCGTTAGTAAAAGCGATACCTTTGTTTAAAAATGGA
TTGTTAAGTAATTCAATGCCTTTCATAAAATCATCCTTTATATTTGTTAGATTGTAGAACCGCAGACGCA
ACGTGTCTAATTAAATTCTCACAAATATTTTTACCCGTTAGTTTTTGCTTTTACTCAAAATGTTTTGAAC
AATTTATTGACACCTTGGTTTACTCATACAAAAAAGAGCAGACTGCTTAGTCTACTCTTTACTTTGAATT
ATTTTGTTTCAGGTACCATCACTTCATCAATTAAGCCATATTCTTTAGCTTCTTCTGCAGTTAAGAAGTT
ATCACGATCTGTGTCTTTTTGTATTTTTTCAATACTTTGACCAGTACGCTCTGATAAAATGCGGTTTAAT
TTTTCACGTGTTTTTAAAATGTGATTTGCAGCAATTTCAATTTCAGTTGCTTGTCCTTGAGCACCACCTA
ATGGTTGGTGAATCATTACTTCTGCATTTGGTAACGCGAAACGTTTACCTTTAGCACCAGCTGCTAATAA
GAATGATCCCATTGATGCAGCCATACCGATACAAATTGTTTGAACATCAGGTTTAATGTGTTGAATCGTA
TCATAAATCGCAAAACCAGCTGTTACACTTCCACCTGGTGAATTAATGTATAAATAAATATCTTTCTCTG
AGTCTTGTGCTTGTAAGAATAATAACTGTGATACGATTGAATTTGCTACGTTGTCATCAATTTGTGAACC
TAACATAATAATACGGTCTTTCAATAAACGTGAGTATATATCGTATGCACGTTCACCGCGATTTGTTGTT
TCAATAACTGTAGGAATTAAATTCATCTATATTTCCTCCTTGTAATAACTGTTACTCATTATTTTACATA
TTAAGTCAAATTTGGTCAAACACTTTGACTTTAAAACGCTACTTTGTTTGACGCTTGTCTCTTTCCTTTG
TAAACTGATAATATCTATTTTAGATTGTACTTATTTTACTTCTCGTAGTACAGTGATTTGATTAACATAT
TTACTCCTTGTGGTGTAATGGATAACACGTAAGATTCCGGTTCTTAAGATAGGGGTTCGATTCCCTTCAA
GGAGGCATTTAAATAAAATACAATACTTTTCAATACAGAGAATCCCGCAATGTCGGGATTCTTTTTATGC
TGATTTTTTTGTCTATAATCAGGGACTTTCAGGGATTCAATTAATTATCACATTCGTATTTTCTTATGAC
CAAATTGATAAATATGATGCTACTTAATGAGAAAATTAGGTAACGCTTGGTTATTGAATTTCCTTCATTA
AACTTTCCAGCTCAATTTAATAGTTAGTCGACTATTATTCATTAAACACTTTTTAATCATAAAAAAGGTA
TTTTTGATAATTCACTACCAAAAACACCTTCTTACTTATAATTCTATTTGTTCACCATTTCTAATCTTAT
CGGCTAAATCATTAAGTTTTCTTAATCGATGATTTACACCTGATTTTGAAATTGGACCAGTTGACACCAT
TTCTCCAAGCTCTTTCAACGAAATTTCTTGATGTTCTACTCGAATTCTAGCAATCTCTCTCAACCTGTCT
GGTAAATTTTCAATACCAATTTCTTTATCAATTAATTTAATGCTCTCCACTTGTTTCATCGCAGCACTAA
CAGTTTTATTTAGATTTGCCGTTTCACAATTAACGAGTCGGTTAACAGAATTACGCATATCTCTTACAAT
GCGTACGTCTTCAAATTTTAATAACGCTTGATAGCCACCTATCAAACTAAGAAAATCCGAAATCTTTTCC
GCTTCTTTTAAATACGTAATACTTCCTTTTTTTCGCTCTAAATGTTTGGCATTCAACTCATAACTATTCA
TTAGTTTCGTTAAGCCTTCTGCATGACTCTCATTTTGAGAAAAAATTTCCAAATGATACGAAGATGTTTC
AGGGTTATTCACTGAGCCACCTGCCAGAAAAGCTCCTCTCAAGTAACTGCGTCTCATTTCGTCATCTTGA
ATCATTGAATGATCAATTTCATGCGTAAAAATGCCGTCTTTTAAAATTCCTAATTCATCAAGAATTTCTT
TCGCTTTCATCTTTGTACGACAAATATAAATATTATTTTTTTTAAGTTTCATTTTTTTACGGACTAATAT
TTCAACTTCCACATTAAATACACGTTTAATCAACGAATAAATACGTCTTGCCGTTGTTGCATTTTCCGTT
TGAACATTTATAACAAATTGTTGATTTGAAAGACTAAGTGCACCATTCATTCGAATCAGTGCACTGAGCT
CTGCTTTTGCATTCATTTCATCGACGTCTATTCTAGTTAATTCATTTTTCATTTCTGATGCAAAGCTCAT
CGTACAGTCATTCCTTTCTTATTTAAAACATGATTCACCTTAGAACCACTGTCTATTTTCATTTTTATAC
AGCTCTATTATCATATCATAATATGATTACGTTCTATATTATTTACGTTTATCACTTGGTACGAAAGGAA
TAGTACTAATTAATTCTAAAGCTATGTCATAAATCATTGTCGATAACACTTTAGTATTATGTCTTACTAA
ATGATTTTCAGAAATTTCAACTAAATTAGAAGATGTTTTTACATTTATGCTTTCTTTTTCAAGTTCAGCC
TTATTAACTTCAACTGGTTTAGAATGTTTTTCTTCATATTTTTTCAAAACTTGAGCATTGAAAGTTTGAG
TACTACAAATGACATAATCAATAAACGGTTGTCCAGCTTGTCTATGAATCGCGTCGATATGATCTTTCAC
GCTATAACCATCTGTTTCCCCAGGTTGCGTCATCACATTAGATACATATAGCTTAGGCGCATCAGAATGA
ATTAACGCATCTGAAATACCATTGACACATAAGTTAGAAATAACGCTCGTATATAATGACCCTGGTCCAA
GAACGATTAAATCTGCTTCCCTTAAAGCATCGATTGCTTCTTCCATTGGTTGCACATCGTTAGGTTCTAA
AAACACACGATCAATTTTTTTATGTTTTTTAGGAATATTTGTTTCTCCAAAAACAATTTCTCCATCTTCC
ATAACAGCATTTAATTGCACACTTGTATTTGTAGATGGAATGACTCTACCTTTAATATTTAAAATTTTAC
TTAATGCTTTAATGGCATGTCCGAAATCATTCGTAATATTAGTCATACCTGCGATTAATAAATTACCTAA
TGAGTGACCGCTAATTTGATTTTCTTCAAAACGATACTGAAAAAGTTGGCTTAAAACTGACTCAGAATCA
CTTAAAGCTGCAATCACATTTCTGATGTCTCCTGGTGCTGGTATATCCATTTCATCTCTGATTTTCCCTG
TACTCCCACCATTATCAGCAACTGTTACAATCGCTGTAATATCAATTGGGAATTCTCTTAATCCCCTAGC
CATGACTGATAAGCCAGTGCCACCACCGATAAGTACAACTTTTATTTGTCTCATTTTTTCTCGCCACTTT
CAATATGTGCGTCTCTATGATGCACATAAACATTATATTCAAATACTTCATTTAGATAATTACCTAGTCG
TTCTGCTAATGCTACAGATCTATGTTGTCCACCCGTACAACCGATGGCAATTACTAATTGAGATTTCCCT
TCTTTTTTATACCCGGGTATCATAAAATCTAACAAATCAGTTAATTTTTCAAAGAAAATCTCTGTCTCTT
TCCATTTCATAACATAATTATAAACGTCTTTATCTAATCCTGTTAAAGGTCTTAAATCTACTACATAATA
TGGATTTGGTAAAAATCGTACATCAAATACTAAATCTGCATCCATCTGAATCCCATGTTTAAAACCGAAA
CTTGTGACATTAATTGTAAAAGTTTCAAACTCTTCATCTTCATAGTATCGACGAATGCGTTCTTTTAATT
CTTTAGGTGATAACTTTGTAGTATCTATAACAAAATTAGCTATACTTCTAATTTGAGACAAATGCTCTCG
CTCATCATTAATTGCATTGATTAACGATCTTTTACCTTGTTCCATCAAAGGATGTGCACGACGCGTTTCC
TTATATCTTGAAATTAATTTTTCAGTACTTGCTTCTAAAAACATAACATCAATGATGACGTCACTTTCAC
TTTTGACTTTATCCACTACTGCAACTAATGAATTAAATAGTTCCTTACCTCTTAAATCAATTGCAATTGC
CACTTTTCTTAAGGATGGATTTCCTTGTTCCATCAATTCTACAAATTTAGGCAATAACACTGGTGGTAGA
TTATCTACACAAAAATATCCCATGTCTTCTAAACATTGAATAACCAAAGATTTACCTGCGCCAGATAAAC
CTGTAACAACTAATAGTTCACTTTTACTTTTTTCTTTTTCATTATTATCCATTATTTTTTCACCGCCAAA
ACGAATTTCATGATGTTAATTTAAATGTTCTATGACAAAATTAAGCAACGATGTTTTATATTTATTTTTA
ACTATGTCTAGATTAAATTTCTAAAAATATACATCATTTAAAAGGAGCTTGGGACATAAATCAATGTCCT
AGGGTCTATAATATTATATTGCTAGTAGTTGACCGAATGAAAATGCGCTTGCAACAAGCTTTTTTCAACT
CTAGTCAGGGGCCCCAACAAAGAGAAATTGGATTCCCAATTTCTACAGGCAATGCGAGTTGGGGTGGGGC
CCCAACACAGAGAATTTCGAAAAGAAATTCTACAAGCAATGCGAGTTGGGGTGTGGGCCCCAACACAGAA
GCTGACGAAAAGTCAGCTTACGATAATGTGCAAGTTGGGGCCGGACAACGATAAAGAAATACTTTTTCTA
TAGAAATTAGTATTTCTTATGCATGAGTTTTACTCATGTATTCCTATTTTTAAGTACACATTAGCTGTGG
CTAATGTGTAAGAACCACTACATAATAAATCATTAGTGGCTCTTTATCATTTCTGTCCCACTCCCATAAA
GTTATAAGTTTAATATAACATATTAAAAAACTAGAACTCATTAAAACGCACAAATGATACGTACTAAGTT
CTAGTTTTCTATATAATTTGCTTTAATTTAAAATTAAGACATTATTTTAACAATGTGATAACACTATTAA
AATAAATATCCAAATAATTTACAGCTCAACATCTTAATTCGACTTCGAATTAAGCTTGATCGTTTAAATG
TTCAATATATTCCGCTGCACTTTGCGCTGCAATACTACCATCGCCAGTAGCAGTGACAATTTGGCGTAAA
CCTTTGTCGCGAACATCTCCTGCTGCAAAAATACCTGGTACTGATGTTGTCATATCATCTTTTGTCTCAA
TATAACCAACATCATTTGTAATACCTAAGTCTTTAAATGGCGCTGTTAATGGTTTCATACCAATATAGAT
GAATACACCATCAGCCTCGTGTGTTTCTTCTGAACCATCTTTTGTAGACGTTAATGTCACAGAACCCACT
TTGCCGTCTTTTTCATTAATTGATTTCAAAGTATGACTCCAAATAAAGTCGATTTTATCATTTTTGAATG
CTCTATCTTGCAAAATACGCTGTGCACGTAACTCATCACGACGGTGAACGATTGTTACTTTGTCAGCAAA
TTTAGTTAAGAATGTTCCCTCTTCTACTGCTGAATCACCACCACCGATAACGAATAGGCGCTTGTTTTTA
AAGAATGCACCATCACATACTGCACAATAACTTACACCGCGTCCACCAAGTTCTTGTTCACCCGGAACAC
CAATTTTCTTGTATTCTGCACCTGTAGCAATAATGACCGCTTTAGCTGTTAATTCTTTGTTACCAAAGTT
AATCACTTTATATTCGCCTTTATCTTCTACAGATTTAATATCTCCATATTGATAAACTGCACCAAACTTT
TTAGCGTGTTCAAACATTTTTGTAGATAAATCTGGACCTGTAATCATTTCGAAACCAGGGAAGTTCTCTA
CTTCTTCTGTATTAGCCATTTGACCGCCTGGAATACCTCTTTCAATCATAACTGTTTTTAAATTAGCACG
TGATGCGTATACTGCAGCAGTCATACCAGCTGGACCTGCACCGATAATTGCTATATCAAAATCTATTTCA
GTCATTTTATTAACGCCTCCTCATTATTAATCATTATGCGCATTATATAATAAATCTAACTTTTCATAAA
TCTATATGCTCAAGAGAAATTCAATCATTTTGTTCAGTTTATATTGTGTTATGCCTAACCATGTTGTAAT
TTGCTTCTTTGTAACGTTTCGAGGTTGATTTTTAAAATACAAATAAATAAACGCACCGATATATGGCTCA
ACATCAGTTAAATCTACTTTTTCAGCAATTATGAGTTCACCTTGATTAATCCATGCAACCATTAAATCAT
TTTCAATTACAAATAATTCATTATGGTAAAGCGTTAACAAGCCGCGATGAATGAAGTCTAATTTATTAAG
CGTTAAACCTTGAACTAAATACGTTAAATACAATTTCTCATAATTATTTAGATTTTCCAGAACCTGCCAA
ATACTTTCCGTCATCACAATTTCTTTGCCATTTAATTGATCCAATAAAAAAATACCATATAAACGATAAT
GACTGTCATCACTTTGAAGTAATGGCAAAATATGTTGGTCAAAAACTTCTTTGCTATTTTCAATTACCCA
AGGCGCATGTCCAATTTCCACTTTAGAAATTTGCTTCAATTTATCCCAGTAGTAATGACTTTCGTCTTCT
TCACCTAAATAATAATAATTATATGCTAAAGCATTGTACATTTGAATTGATAAAAATTTCCCTTTTTTAT
ATAAAGGGTACAACAATTGTTGTGATGCACGATACTGCTTTAAATAACTTAAAACAATACCTAATTTAAA
ACTTTCATCGTCATTCATAGGTACAACTTTATTTAATATTTTTAAATACTTTTGGTATTGTTCATTTTCC
TTAGTGTTATAAAGTAGCAAAGTATAATGGCATAATGCATATATATCTGTACTATCCTCTTGTAATAGTG
CTTCGTACAATGCTTTAGCCGTATCATATTCGCCGAGATATAAATAACACATTGCCAGTAAATTACGTAC
GACACGATGATCTTGAACTTCTTGTGGTTGATGTAAGACATAATTCTTTGCATCTTTTAATCGACCTTGA
GAAAAAAGATATTGGAATAGTATTTGAACTACAAACAATTGAGCTTCAAGTTCAATTTGTTCTTCACTTT
GATATTTCACATCAAACATTTGATCTAATTCATCTCTATAATCTTGGTCGTCGCTAACAATAACATAATT
AATACCAAACAAGAATGCCTTGTTTGGTTCGTTAACTTCAATGTTGAGCTGACTCAATTCATAAAAGCTA
TCTTCTAGATGCCTATTATAAATAATATTGTCATAAAATAAATGTTCTGCTTTTTTAGCAATACCAAGTT
GCACTAGACATTGTGCATAATCAATTTGAATTTCCAAATCATCAGGTGACAATTCCAACACTTTTTCAAA
GTATTCAGCAGCTCGTTTATATTCTCTTTGTTTAAACTTCTGATTAGCCATTTTACGATAAAATGCATCA
TCAAAAGTCATTGGAATTACATTATTATTCTTTTGCGCCATAAAATTGTCACCTCCTAATCATTTTTATA
TACATAGGGTTGCCATATGCAAATCCATTATCCGGTATATCTTTTGAAACAACCGTACCAGCTGCAACTT
TTACATTGTCACCAATCGTTATACCGGGTAAAATGGTAGCATTTGCACCAATCAAAGTGTTAGATCCTAT
CGTCACTGGTCCATAACGAAATTCATCAACTAATGCTTCATGCGTCAAAATTGTTACATTGTAACCAATA
ACACTGTTACTACCAATCGTAATCAGTTCTGGATAAAAAATATCTAACATTACTTTATAAGCTATCGACG
ATTGATTACCGATATTAATATTTAAAAGTTGTTTATATATATGTCTTTTCAGTACCATACTTGGAATAAA
TTTCGAAAATTCAATGATGATTACATTCTTAAAAACTTTCGAAAATTTAACAAGACGGTATACATGCCAT
AAAGGGTTTGTATGATGATATGTTTTTGATAAAAATTTTCTCAAAATATCACTACTTCACTTTTTTGTTG
GCCATGGAAGCGCCCCAACTTTGCTATACAACGGTGGATTATACTTAATCCTTCTATATACAATTAAACT
TATACTTATTAAAATTAAAAGAATTGATACTAATTGTGCAACTCTAATATTACTTGTGAGCATTAAGCTA
TCTGTACGTAATCCTTCTATAAAGAATCGACCAATTGAATACCAAGTTAAATATAAAAAGAATGTTTCTC
CTAATTTTAAATGTTTACGAATATTAACTAGGATAATAAATCCAGCGACATCCCAAATGGATTCATATAA
GAATGTTGGATGATAATATTGGCCGTTAATATACATATTTTCTATTATAAAATTAGGCAAATGTAATTGT
TCTAAAAAAGCGCGTGACACAGGTCCACCATGTGCCTCGTGATTCATAAAGTTACCCCAGCGTCCAATTC
CTTGCGCTAAAATTATACTTGGCGCAACGATATCACCAATTTGAAATGGGTTTAAATTTTTCACTTTACA
TACAATAACACCAGCAATAAAGCCACCTATTAAACCACCATGTATTGCTATACCACCATGCCATATTTTA
ATAATTTCACCTGGATTTTCCGCGTAATATGGCCATTGGAAAATCACGAAATAGATTCGTGCCGCGATAA
ATCCAAATAGTGCACTATAAAAAATAATATCTACTAAAGTATCTTTATGTAATCCTGCTTTAACTAGTGC
ACGTTGTGCAACAAAGTAACCAAGTAGTATTCCGACAGCAATGATAATTCCATACCATCGTACACTCAGT
GGTCCTAAGTTAAATGCCACAGGATCTATATAGTTAAATACAATACCCATTCAACCTACTCCTCACTCTT
ATGACTGTTCTTGATAATTTCTTCATTTAATCTTTCACTAAATTCTTCGGCAGTGTTAATGCCCATGATA
TTTAATCGATAGTTCATTGCAGCGACCTCAATAATTACCGCAACATTTCTACCAGGTCTTACAGGTATTG
TTTTTTTAGTTATTTCAGTATCTAAAATACTTAACGTCTCTTCATTAAGACCTACGCGGTCATATAACTT
TTGCTTGTTCCAGTTTTCCAAATTAATATTTAATCTAATTCGTTTTTCAGTTAATATTGAACCCGCGCCA
AATAAAGTCATAACATTGATAATACCTAGTCCACGTATTTCTAATAGATGTTCTATTAACTTTGGTGGTT
TCCCTATTAGTTCATCTTTATTAATTTGACGTATTTCTACATTATCATCTGCTACTAATCTATGCCCACG
TTTAACTAACTCCAACGCAGTCTCACTTTTACCTATTCCTGAATCACCGGTAATTAGTACACCAACACCG
TAAACATCTACTAAAACACCATGTAAAGATGTCGTCTTTGCAAGTGCATGCTCTAAGAACGTTGTTAAGC
GACTCATTAAACTTGTAGTGGCATCTTTAGCAACTATAAGTGGCGTATTTAATTCTTTTGCAGCTTCAAC
TAATTCTTCTGGTGGCTGCAATCCACGTGTCACAATAATTGCAGGCGTTTCTGGTCTGCATAGTTTACGC
ATACGACCTGCGCGATCCTTATCTGGTAATAAATTGTAAAACGATAGTTCCGTTGTTCCTAATAGTTGTA
TTCTATCTGACGCATAATGTGAAAAATAACCTGCCATCTCTAAGCCCGGTCTTGATATATCAGCATTTTT
AATTGGCTTCGATAGTCCTTCTTCACCAGCGATTAAATCTAACTTTAATGTTTCAACTAGTTTTTCTGTC
GTTAACATGGGTTCACCTCAATTGTATTTATCCCTACTCTTACATCTCTTCTTATCATATCAAAAATATA
ACACCAATCTACATTGAAAAGCTAAAATAAATATTAATTGTTCATTATTGTTATTATTTTACAAGTCAAT
ATCAATCATTAATTTATTGCTTGCTTAATTTACATGGTTCATATCGACATAAAAGTCCAAGCCATAAATC
AATGTCCTAAGCTCTAAAATGATAAATTCGAATTAGTTGGCGGGGAGCCAACACAGAGAAATTGGATTCT
CAATTTCGACAGACAATGCAAGTTGGGGTGGGACCCAACATAAAGAAATACTTTTTCTTTAGAAATTAGT
ATTTCTTATGTATGAGTTTTACTCATGCATTCCTATTTTTAAGTACACAATAGCTGTGGCTAATGACAAA
GAACCAATACATAATAAATCATTAGTGATTCTTTATCATTTCTGTCCCGCTCCCAGTTTCGATTTATGTT
TAGCTACTCTAGATCGATCCTATCTTAACATAATTCTTTTTACGCATCTTTTCTTTCTACTATTCATTAC
TAAATTAATAAAAAGAAGCGAAGGATAAATTTACAACATCCTTCACTTCTTTTAATCTTAATTATCTTCA
GTATTTTGTTTATCTCGTTCAAGTACTTCTTTTAAATACTTTCCTGTATATGATGACTTTGTCTGAGCAA
TATCTTCGGGTGTGCCAGTCGCAACAATAGTACCACCGCCACTACCACCTTCAGGACCTAAGTCTATAAT
ATAGTCTGCTGTTTTGATAACATCTAGGTTATGTTCAATAATTACAACAGTGTCACCATTTTCAACTAAT
CGGTTTAATACTTTTAATAATCTACTAATATCGTCAACATGTAACCCTGTTGTCGGTTCATCTAGGATAT
AAATAGATTTACCAGTTGAACGTTTATGAAGTTCAGATGCAAGTTTCACACGTTGAGCCTCACCACCTGA
TAACGTTGTAGCTTGTTGACCTAATGTGACGTATCCAAGACCAACATCAACTAGTGTTTGTAACTTGCGA
TTAATCTTAGGAATATTTTCAAAAAATTGTGTTGCTTCTTCAACAGTCATTTCTAAAATGTCAGCAATAT
TTTTACCTTTGTAAGTAACCTCTAGTGTCTCACGATTATATCGTTTACCATCACACACTTCACAAGGAAC
ATAAACATCAGGTAAAAAATGCATTTCAATTTTAATAATACCGTCACCTTTACAAGCTTCACAGCGTCCA
CCTTTTACATTAAAACTAAAACGGCCTTTTTGATATCCTCGAATTTTAGCTTCATTTGTTTGCGCAAACA
CATCACGTATATCATCAAACACACCAGTATACGTTGCTGGATTAGAGCGTGGCGTTCTACCTATCGGTGA
TTGATCAATATCAATAATTTTATCAAGTTGATCAATACCTTCAATCTTATCGTACAATCCTGGCTTTACT
TTAGATTTATTGATTTTTTGAGCTAATGATTTGTATAATACTTCATTTACTAATGAGCTTTTACCTGAAC
CTGATACACCTGTAACGACCGTCATGATTGATAGTGGTATGTCCACATCAACCCCTTTAAGGTTGTTACT
TCTAGCTCCACGTATAGAAATTTTACGATCTGAAGCCGGTCTGCGATATTCAGGTACTTCAATACGTTTC
TTACCACTCAAGTATTGTCCTGTTAAAGATTTTTTATCTTTCATTACCTTTTGAGGTGTACCACTAGACA
CAATCTGTCCTCCATGCTCACCAGCACCAGGCCCTATGTCCACTAAGTAATCAGCCGCACGCATTGTATC
ATCATCGTGTTCAACTACAATTAAAGTATTTCCTAAATCTCTCATTTCTTTAAGTGTATTAATTAATCGA
TCATTATCTCTTTGATGCAGTCCAATTGATGGCTCATCTAATACATATAAGACACCAGTCAAACGCGACC
CAATTTGCGTTGCCAATCGAATACGTTGTGCTTCACCACCTGAAAGTGTACCTGAAGCTCTGTTTAGTGT
TAAATATTCAAGTCCCACATTATTTAAAAAAGCGAGTCGGGAAATAATCTCTTTCAATATTTGATTTGCA
ATCGCTTGATCTTGTTCTGACAAATTAATGTTTTTATAATAGTTCAGCGCTTGACTAATTGAGTATTCGA
CTACTTCACCAATATTTAAACCACCTACATAAACAGATAACGCTTCACGACTCAATCGCTTTCCATGACA
AGTTTCGCAAGGTAGTTCGGTCATATATTTACTCATCATTTCACGTGTATATTCTGAAGGAGATTCATGG
AATCGTCTACTTATATTAGGAACTACCCCCTCGAAAACCATTGTTCGTTTTCTAGTACCACCTTGACGTT
GTGTAAATGTAAATTCAATTTCTTTGTCACCCGAACCATACAATAAAATATCACGTTGACGTTCTGTTAA
CTTTTTAAAAGGTTTATCCATATTGATTTTATAAACTTCACAAACACGTTTTAACAATGTTGGATAAAAA
TCAGAACTCGTCGGTATCCATGGTTCTATTGCACCTTCGTTTAGCGTCTTATCTTTGTCTGGAACAACCA
AGTCTACATCGACTGTTAACTTTTGACCTAAGCCATCACAAGTTGGACAAGCACCAAAAGGACTGTTAAA
GCTAAACATTCTTGGTTCTAACTCTCCGATTGAAAATCCACATATAGGACAAGCGTGGCTTTCTGAAAAC
TTAAGGTCTTCCCCGTCAATGACATCGACTGTTAATTGTCCTTCTGAAAGCTCTAACGCAGTTTCTATAG
AGTCAGCTAGTCGTGTTTCAATTCCATCTTTAACAACTAATCGGTCTACAACAACTTCTATTGTATGATT
CTTGTTCTTATCTAATGTAGGTACATCATTTACATCAACAATTTCGCCATCGATTCTTAAACGTACATAA
CCTTTTTTACCAATATCTTCGATTAGCTTTTCATGACTACCTTTACGATGAGCGATGACAGGTGCTAATA
ATTGAATCTTTGTACGTGCCTCTAATTCCATAATGCGGTCAACCATTTGTTGTACTGTTTGCGATTCAAT
TTCTATATTGTGATTTGGACAGTAAGGTTTACCAACACGTGCATATAACAAACGTATATAATCATATATT
TCTGTTACTGTTGCAACAGTTGACCTTGGATTTTTGCTTGTTGTTTTTTGATCTATTGAAATTGCTGGCG
ATAATCCTTCAATTGTATCAACATCTGGTTTGTCCATTTGACCTAAAAATTGACGCGCATAGGCACTTAA
TGATTCAACATAACGACGTTGTCCTTCAGCATATATAGTATCGAATGCTAATGACGATTTACCTGACCCA
GATAATCCTGTCATAACAATTAATTTATTTTTAGGTAGTTCGATATCAATATCTTTCAAGTTATGCGCAC
GAGCACCTTTTACTACTATGGATGGTTCTTTCATTTACTTGTCACCCTTCTGCTTTTAATTCAAATAACA
TATCTCTTAATTCTGTAGCTTTCTCGAAATCTAAATCTTTCGCTGCTTGTTTCATTTCTTTTTCTATATT
GTCGATTGTCTTTTGACGTTCTTTTTTCGTCATCTTCTTAGGTATCACAGTTTGTGCTTTGTCATTATTT
TCGTCATTTTCAACAGTAGCACTAATTAAATCATGTATTTTTTTATTAATTGTTTTAGGTGTAATACCAT
GTTTTTCATTATGTTTCATCTGTATTTCTCGACGACGTTGTGTCTCATCAATTGCATACTTCATCGAATC
AGTCATTTTATCGGCATACATAATGACTTCACCTTTATCGTTACGCGCAGCTCTACCTATTGTTTGAATT
AATGAGCGGTTAGAACGTAAAAATCCTTCTTTATCTGCATCTAATATGACAACTAGAGAAACTTCTGGTA
TATCAATACCCTCTCTTAATAAATTAATACCTACGATAACATCATATGTACCCATTCGTAAGTCTCTAAT
TATTTCGATTCGTTCTAATGTCTTGATTTCTGAATGCAGATAATTAACTTTAATACCCGCTTCTTTCATG
TATGTGGTTAAATCTTCACTCATCTTTTTAGTGAGCGTTGTAACAAGTACGCGTTCATTACGCTCAACCC
TTGTTTGAATTTCACTTAATAAATCGTCAATTTGATTTTCAGTAGGTCTAACCTCAATCTTAGGATCCAG
TAAACCAGTAGGACGAATAATTTGTTCAACCATCTTATCCGTATGTTCAATTTCGTATGGTCCAGGCGTT
GCAGATACATACACAAGTTGTTTTGTCTTTTCTTCAAATTCTTCAAATTTAAGTGGACGGTTATCTAATG
CACTCGGCAATCTAAATCCATGATCCACCAAAACTTGTTTACGCGCTCTGTCTCCGTTATACATGCCTCG
AACTTGCGGTAATGTCACATGTGATTCATCAATCATTACTAACCAATCATCGCCAAAGTAATCCAATAAA
GTATATGGTGTCGAACCCAGTGGTCGCAAAGTTAAATGTACGGAATAGTTTTCAATTCCTGAACAGAATC
CCATCTCTCGCATCATTTCTAAATCATAGTTGGTACGCTGTTCTAACCTTTGCGCTTCTAGTAATTTATT
CTCATCTCGTAATTCTTTCAATCGTTCTTCCAATTCTTTTTCAATACGTTCAATCGCAACTTTCAACTTT
TCTTCACGTGTTACGAAGTGAGAAGCTGGGAATATCGCAAAATGTTCTCTTTCTTTCAACACTTCACCTG
TTAGGTAGTTAACTTCTCGAATTCGGTCAATCTCATCACCGAAAAACTCAACCCTTATACAAAGTTCTTC
TTTAGAGGCTGGGAATATTTCAACTACATCACCACGCACTCGAAACGTTCCTCGTTGGAAATCGATGTCA
TTTCGTGTATATTGCACATCTACAAGTTTTCTAAGTAATTCGCTTCTATCCATTTCCATACCAACTCGAA
CACTTACTACTAAATCTTTATATTCTTCAGGATTACCTAAACCATATATACAACTTACACTAGCAATAAT
AATTACATCATCGCGTTCAAATAATGCACTTGTAGCAGAATGTCGTAGTTGATCAATTTCATCATTGATT
GAGGCATCTTTTTCAATAAAAGTGTCAGTAGACGGTACGTATGCCTCAGGTTGATAATAATCATAGTAAC
TTACAAAGTATTCCACCCTGTTTTCAGGAAAAAATTCTTTAAACTCACTATATAATTGTCCTGCTAATGT
TTTGTTATGCGCGATAATTAATGTTGGTTTTCCAACTTCTTTAATAACATTACTCATCGTAAATGTTTTC
CCTGTGCCAGTTGCACCTAATAAAGTTTGATGTCTTTTCCCCGCTTTAATACCTTCCACGATTTCCTTAA
TTGCTTGCGGTTGGTCACCTTGAGGCTCAAAATCAGAATGTATTTTAAAAGGATAATGTTCAACCATTGT
CACATATGCCTCCTCTTTCAATGTATTATTTATATTTCCGCTCAACTCTTCGATTTCTCATTACATATTT
TAGCAAAGTAGTCACACAAAAAGCAAACGTTTGTTCGTAAAAATGTCGAACAAAGAAAAACAAACATAGT
TGTGCTAACTATGCTTGCCTTAAATCAAATCGTTTATCTTGTTATTTTTAGTATGTAAATACACATTATA
TTAATCATCATTTTGTTTCAACAAATTTGTTTGAAACATTATTTTAAAGTTAATCTTAGCGATCTTCATC
TTGATGTTTATGAAATTCGAGTTGATCTATAATTAAATAACCAGCTAATAATGACACTACATCAATAAAA
ATAATCCACTCGTTATGGAAATACTCTTTATAGATTGAGGCACCAATTAAAATTAATGTCAGAATAGTAC
CGACCCATTTACTTCTTGTTATTACACTAAACAATACTACCAAGACACATGGAAAGAATGCTGCACTAAA
ATACCATATCATTCATTTTCCTCTTTTCTTTTATTTAAAATGTTCATGGTTGTTTCCCTTAATTCTGTTC
TAGGTATAAAGTTTTCAGTCAACATTTCTGGAATGATATTATTAATAAAATCTTGTACAGATGCTAAATG
GTCAAATTGAATAATTGTTTCTAGACTCATTTCATAAATTTCGAAAAATAATTCTTCGGGATTACGTTTT
TGTATTTCTCCAAATGTTTCATAAAGCAAATCAATTTTATCAGCAACTGAAAGTATTTGGCCTTCTAATG
AATCATCTTTACCTTCTTGCAGTCGTTGCTTATAAACATCTCTATATTGTAATGGAATTTCTTCTTCAAT
AAAGGTCTCTACCATTTCTTCTTCAACTTGCGAAAATAATTTTTTTAATTCACTACTCGCATATTTAACA
GGTGTTTTTATATCACCAGTAAACACTTCAGCGAAATCATGATTTAATGCTTTTTCATATAAGCTTTTCC
AATTAATCTTTCGTCCATGATATTCTTCAACTGTTGCTAGATATTGAGCAATTTTAGTTACTTTAAAGGA
GTGCGCTGCAACATTGTGTTCAAAATATTTAAATTTTCCAGGTAATCTTATAAGTCTTTCCATATCTGAT
AATCTTTTAAAATATTGATGTACACCCATTTCAATTACCTCCTCCATTAATTAATCATAAATTATACTTT
CTTTTTACATATCATTCAATTAAATATCATTTAAATATCTTCTTTATATAAGTCTGATTAGATGATACCA
AAAAATCCTCTCAACCTGTTACTTAAACAGGCTAAGAGGATAGTCTTGTCTTGATATGTTACTTAGTGGA
TGTAATTATATTTTCCTGGATTTAAAATTGTTCTTGAAGATTTAACATTAAATCCAGCATAGTTCATTTC
CGAAACAGTAATTGTTCCATTAGGATTTACAGATTCAACAACACCAACATGTCCATATGGTCCAGCAGCT
GTTTGGAAAATAGCGCCAACTTCTGGTGTTTTATCTACTTTAAATCCTGCAACTTTTGCTGCGTAATTCC
AGTTATTTGCATTGCCCCATAAACTTCCTATACTTCTACCTAATTGTGCACGACGATCGAAAGCATAATA
TGTGCAGTTTCCATAAGCATATAAGTTTCCTCTGTTAGCAACTGATTTATTGTAGTTATGTGCAACAGGT
ACAGTTGGTACTGATTTTTGTACTTGAGCAGGTTTGTATGCTACATTAACTGTCTTAGCTACTGTTTGCT
TAGGTGCTTGCTTAACTACTACTTTTTTAGACGCTTGTTGTACAGGTTGTTTTACTACCTTTTTAGCTTG
GCTTGCTTTTCTTACTGGTGATTTAACCGTTTTAGTTTGTTTCACTTTATTTTGAGGCACAAGTGAAATC
ACGTCACCAGGAAAAATTAAAGGTGTTACACCAGGATTGTATGAATATAATTGATTCAACGTTAAGTGAT
GCTCTAAAGCAATCTTATATAATGAATCGCCAGCAACTACTGTATAAGTTGTCGGTGATTGCGTTTGTGC
TTGAACATTTGATACATAATTATGTTGAACAGGTGTTTTTACTTGTGTGCCATGTTGTTGTGCATGTGCT
GCATTATTTAAAGCTAAAAAAGCTAACACTGACGAAACCGTCACTGTAAGAGATTTTTTCATCTTGCTGT
CATTCCTTTGCTGTTAGTATTTTAAGTATGCAAATACTATAGCACAATACATTTTGTCAAAAGCTATTGT
TATAACGATGTAATCAAATGGTTAACAATATAAAAAAGAATGCAAACTACCTACTCGGTGTAAAATGTAT
TCACTGCAAATGATTGACAACGTTTTCAACATTTAATTCAATACATTGAAATTCGTTGAAGGTAATATTA
CTTAATGCACAGTACATAGATTTGTTTAACAAACGAAACTTTTATAAAGGATAATATTTCGTCAAAAACC
ACCGAATTGTACTTAAATATTCATAAACAAATCATATTCCAAAATCTAATTTACAATTTATTTAGCTACC
TTTAAGAAAACAAAAAAGCCTGAGACATAAATCAATGTTCAATGCTCTACAAAGTTATATTGGCAGTAGT
TGACTGAACGAAAATACGCTTGTAACAAACTTTTTTCAATTCTAGTCATCCTTGCCGGCGGGGCCCCAAC
AAAGAGAAATTGGATTCCCAATTTCTACAGACAATGCAAGTTGGGGTGGGACGACGAAATAAATTTTTCG
AAAATATCATTTCTGTCCCACTCCCTTAAAATATATATTAATCGTGCGACATTGTCTGTCTTAAATATGA
TTCGATAAATGGTCCAATGTCTCCATCCATCACTGCATCAACCTTACCTGTTTCTTCGTTCGTACGATGA
TCTTTCACCATTGAGTATGGATGGAAAACATATGATCTAATTTGGCTTCCCCATCCGATTTCTTTTTGTT
CGCCACGAATTTCAGCCATTTCACGTGCCTGCTCTTCCAATTTTAATTGATATAATTTAGATTTTAACAT
TTTCATAGCTGCTTCGCGGTTTTTAATTTGAGAACGTTCATTTTGGTTATTAACAACTATACCTGAGGGG
TGGTGGGTAATTCGTATTGCCGATTCAGTTTTGTTAATATGCTGACCACCTGCACCAGAAGCTCTGAATG
TATCAACTGTAATATCATCCGGATTGATTTCAATCTCTATTTCATCATTATTAAAATCTGGAATCACGTC
ACATGATGCAAATGATGTATGACGACGTCCTGATGAATCAAATGGAGAAATTCGTACTAGTCGGTGTACA
CCTTTTTCAGCTTTTAAATAACCATAAGCATTATGCCCTTTGATGAGCAATGTTACACTTTTAATCCCTG
CTTCATCTCCAGGTAAATAATCAACAGTTTCAACTTTAAAACCTTTCTTCTCACAATAACGTTGATACAT
TCTAAATAGCATATTAGCCCAATCTTGAGATTCCGTGCCACCTGCACCAGGATGTAACTCTAGAATTGCG
TTATTGGCATCGTGAGGTCCATCTAATAATAATTGCAATTCGTATTCATCCACTTTAGCCTTAAAATTAA
TGACCTCTTGCTCTAGGTCTTCTTTCATTTCTTCATCAAATTCTTCTTGTAATAAATCCCAAGTAGCATC
CATGTCATCTACTTCTGCTTGTAGTGTTTTATAACCATTAACTATTGCTTTTAACGCATTATTTTTATCT
ATAATATCTTGCGCTTTCGTTTGGTTATCCCAAAAATTAGGTTCTGCCATCATTTCCTCATATTCTTGAA
TATTAGTTTCTTTGTTCTCTAAGTCAAAGAGACCCCCTAATTTGTGTTAAATCTTGATTATACTTATCTA
TATTTCGTTTGATTTCTGATAATTCCATAGCCTTCGCTCCTATTTATAATTCAATTCAAGTCATTGATTT
GTATCTTTTATAATGCTAAATTTTAACATAATTTTGTTAAATAACAATGTTAAAAAATATAAGCACACTG
ACAATTAGTTTATGCATTTATTGTTAAAAATCAGTACATTTATCATCGACAAATGCCTAAACCTATTTTT
TTAAAACTAAGTACATAACAACGTTTAACAACTTCTTCACATTTTTTAAAGTATTTAATGCTTGTAAAAT
AAAAAGACTCCTCCCATAACACAAACTATAGGTGTTTAATTGGAAGGAGTTATTTTATATCATTTATTTT
CCATGGCAATTTTTGAATTTTTTACCACTACCACATGGACAATCATCGTTACGACCTACTTGATCGCCTT
TAACGATTGGTTTTGGTTTCACTTTTTCTTTACCATCTTCAGCTGAAACGTGCTTCGCTTCACCAAAATC
TGTTGTTTTTTCACGTTCAATATTATCTTCAACTTGTACTACAGATTTTAAAATGAATTTACAAGTATCT
TCTTCGATATTTTGCATCATGATATCAAATAATTCATGACCTTCATTTTGATAGTCACGTAATGGATTTT
GTTGTGCATAAGAACGTAAGTGAATACCTTGACGTAATTGATCCATTGTGTCGATATGATCAGTCCAATG
GCTATCAATAGAACGAAGTAAAATCATACGCTCAAACTCATTCATTTGTTCTTCTAAGATATCTTTTTGA
CTTTGATATGCTGCTTCAATCTTAGCCCAAACGACTTCGAAAATATCTTCAGCATCTTTACCTTTGATAT
CATCCTCTGTAATGTCACCTTCTTGTAAGAAAATGTCATTAATGTAGTCGATGAATGGTTGATATTCAGG
CTCGTCATCTGCCGTATTAATATAGTAATTGATACTACGTTGTAACGTTGAACGTAGCATTGCATCTACA
ACTTGAGAGCTGTCTTCTTCATCAATAATACTATTTCTTTCGTTATAGATAATTTCACGTTGTTTACGTA
ATACTTCATCGTATTCTAAGATACGTTTACGCGCGTCGAAGTTATTACCTTCTACACGTTTTTGTGCTGA
TTCTACAGCTCTTGATACCATTTTTGATTCAATTGGTGTAGAGTCATCTAAACCTAGTCGGCTCATCATT
TTCTGTAAACGTTCAGAACCAAAACGAATCATTAATTCATCTTGTAATGATAAATAGAAGCGACTATCCC
CTTTATCACCTTGACGTCCAGAACGACCACGTAACTGGTCATCAATACGACGAGATTCATGTCGCTCTGT
ACCTATTACTGCTAAACCGCCTAATTCCTCTACACCTTCACCTAATTTAATATCTGTACCACGACCAGCC
ATGTTAGTGGCAATAGTAACGGCACCTTTTTGTCCAGCGCCTGCAACAATTTCAGCTTCACGTTCATGAT
TTTTCGCATTTAACACATCATGACGGATACCACGTTTTTTAAGTAAATTTGAAATATATTCAGAAGTCTC
AACTGCAACAGTACCTAATAGCACTGGTTGTCCTGCCTTGTGTTTTTCAACAACATCTTCTACTACTGCA
TCAAATTTACCTTTTTGGCTAATGTAGATTAAATCAGACTTATCATTACGTTGCACAGGTTTATTTGTCG
GAATTTGAGTTACTGTCATGTTATAAATATTTCTAAATTCTTCTTCTTCGGTTTTAGCTGTACCGGTCAT
ACCCGCAAGTTTATTGTACATTCTGAAATAGTTTTGGAATGTAATAGACGCCATAGTTTTAGATTCATTT
TGAATTTGAACGCCTTCTTTCGCTTCAATAGCTTGGTGTAAACCTTCAGAGAAACGACGGCCTGGCATTG
TACGTCCTGTAAATTGATCGACAATTAATACTTCGCCATCAACAACCATATAGTCTACGTCACGTTGTAA
TGTAACGTGCGCACGTAAAGCTGTGTTGATATGACTAATAACATCAACATTTTGTACATCATATAAGTTT
TCAACTTTGAACATACGTTCAGCTTTATCGGCACCTTGTTCTGTTAAATGTACTGCTTTTGTTTTTTCAT
CATATTTATAATCTTCGTCCTGTTTTAACATTTTCGCAAAAACATTTGCTTGTGTATAAAGTGACGTTGA
CTTTTCAGCTTCACCAGAAATAATTAATGGCGTACGTGCCTCATCAATTAAAATTGAGTCAACCTCATCA
ATGATTGCGAAATGTAATGGACGCATTACCCTATCTTCAGAATAATTCACCATGTTATCTCTTAAATAGT
CAAAACCTAACTCATTGTTAGTACTGTAAGTAATGTCTTGCGCATATGCTTCACGTTTTTCTTCAGTCGT
CTTACTGTTTAAGTTTAATCCGACAGTCAAACCTAAGAAGTTATATAACTCAGCCATTTCTTCACTTTGA
ACACTTGATAAGTATTCATTGACTGTAATAACGTGAACACCTCTACCAGCTAATGCATTTAAGTATGTTG
GCATTGTCGCTGTTAACGTTTTACCTTCACCTGTTCTCATCTCAGCGATATCACCTTTATGAATTGCAAT
ACCACCCATAATTTGAACTTTATATGGAGTCATATTGAATACACGTTTAGAGCCTTCCCTAACAAGTGCA
TATGCTTCTGGTAAAATTTTATCTAAATAATCATTTTGCTTTTTGACATTGTCAATGTCAGCTAATTCAG
TTTGGAATTGTTTCGTTTTATTACGAATTTCTTCATCAGTTAAAATTGCCGTTTTTTCTTCTAAAGCGAT
TACTTTATCAGCAAGTTTACCTAACTGTTTAATTTCTTTATTATTGCCATCAAGAATTTTTGATAAAAAT
CCCATTTCGTTCGCTCCTTTAGCTAAAAAACTGTTTGGCCTACAACAATATATCTTATCATTTATAGTTA
GAAAATTATACTTATTTACTCATTTGTAGAATCAATATAAATATATTTATGACATACTTCATTCACATTC
TGTTGTCAACAAGTTTATCCTTAATAAATATATTCTCAATACGCAATTATACTTTCTAATAAATTATATT
ATAAATATTTTACGATTTTCGACTCGGACTATACAATAGACTGACATACTATTATTAACTTAACATTCAA
ATATATACATCCATTAACATTAGCATAGTCACTATGTTTCATTCAACAAATTACATTATCGAACTATGAA
ATAGTTAGAAATTGCTTTTGGAGTATAAAAAAGCACTTGTGCAAAAACACAAGTGCTTTAAACTTAATTT
ATTGTTCACTAGTTTGAATCAAGCCATATTTACCGTCTTTACGGCGGTAAACGATACTTGTTCCATCAGT
TTCTCTGTCTGTGAATACAAAGAAGTCATGACCTAATAGATTCATTTGTAATACCGCTTCTTCTGAATCC
ATTGGTTTTAAGCTGAATTCTTTTGAACGAATAATTTCTATCTCGTTATCATCGTAAGCGTCATTATCAA
CTTGTGTTTCTTGCATTTCTTGTAATTCGGCAACAAACACTTCTTGATCTCCTCGATCACGGCTCTTACG
ATTAATACGTGTTTTATATTTTCGAACTTGTCTTTCAAGTTTATTATTAATTAAATCAATACCTGCGTAT
AAATCATCGTTTCGCTCTTCAGCTCTTAACGTAACATTTTTCAATGGAATTGTTACTTCAATTTTAGTAG
CTGAATTTGAATAAGTTTTAACTTTAACATGCGCCACTGCATTTGGTACGTCATTAAAATAACGTTCCAA
CTTACCAATTTTTTCCTCAATATAGTTGCGAATAGCATCTGTGATAGTGAGGTTATCTCCATGAATTTCA
AATCTAATCATAGTAATCTCTCCTTAAACCTCTTTATTGGTAACTCTTTATTATATTTTAACATTTTTAC
GCTATCGTGCAAACGCAAACACTTTGAATTTTCTGATATTTTTAGCATATAATTTACACCCTGCACGATG
AATTGTTAATCCAGTTGTATAAATATCGTCAACGAGTAATATTTCCTTTCCGTTTAAATCTAATTCCATA
TCAATAATAAATGGATTTTCATCTGCCAGACGCTCTTTCTTAGTTAAATGAGACTGTTTTGGTCTATTTG
ACATCTTTAAAATCTTATCAAAGAGAATCCCTTTAGCTTTTAGTACTGCTTCTACCGGGTTAAATGTTCT
AGATAAATCATGTGCCGGCGAAGAAGGAATTGGCACAATATAGTCATAAGATGTTTGTGGTATTTCAATC
AAATGTGCCAATAATTCACATAAATAATAGTCTTTCGAAAATTTATACTGATGTATCATCTCTTTCATTA
TACCGTCATATTGAAATTGACAATATAATTGTTCCATTAAATTAAAGTGTGCCGATAGAAACTTGCAGTC
TAAACAATACGCTTCATTTTGATTTAAGTATTTTAAGCACCTTGAACATCGCCTTGCTTTAATATCAAGT
TTAATATTGTCCCAATTCTCTTTGCATCTGTCACATAATCTATTAGGTTTCTTGAACAAATTATAAATGG
TTATCTTTTCATATAACTCAGCACCACAACTCAAACAATTATTCATCAATCCAACCTCTTTTTAATGCTA
ATTTGTTCATCTTTTGAATCTCTTTTTTAGCTTGAATCATATTCATACTTACACCTTCATGAAAAAACAA
TACTTTTCCAGTAGGACATTCTAATTTTCGTCCAACACGTCCAGCAATTTGTATTAAAGCCTCTTGAGTA
TATTGATGTGCATCGATAACAACAACATCTAAATTTGCCATTGTAAATCCACGTTCTAATATTGTCGTAG
TAAAAATGACATCGAATTGTCCATTCCTTAATTGTTCAACTTTTTCAAAGCGAAAAACATCCTCGCTATG
GACATATGTTAATTTAGTAATTTTCTGCTTATAAACCGAAAATGTTTTAATCATTGTTTCTATATTGTTA
AAAAACACCAGTGTATAACGTTGATTATTAATTTGATCTTGTAAAATTCGATATAACATTTTCTGAATCT
TATTATTATTAAGTTTGAAATAGCGATATTTAGGAACTGGAAGTGATTTTTTATGAAAGCGAGCTGGCAA
TTTAATTATATTTTCGTGGGGAATCTCTGACAGAAGTTGTTTCGGTGGTGTTGCTGTCATATAAATCGTT
GCATGTTCAATTTTAGAAGATGACTTCAATGCTTGTTGTAAACTTTTATCCATTGATAAAGGAAAGGCAT
CGACTTCATCAATAAAAATAGTATCAAAGTGCTGTTTGAATCGGTAAAGTTGATGCACTGTGCATACAAC
AAAATGCCCTTCAAATTGTTGACTTGATTGCTGGTGTAGTATGTCTATATCTTCATTAAGAAATGCGTCT
TTAATACGTTTACTAATTTCTACAACAACATCTACACGTGGTGACACAATAGCTATATTATCTCCCTGTC
GTCTTGCATATTGAATGCCTTGGAACATCATTTCTGTCTTACCTGCTCCTGTTACTGCATATAACAAAAT
CGTTTGTCTCATTCTAATGGCTCGAACAATATGTTCTGAGGCATAAGACTGTTGTTCCGACAATTCAAAT
GAGAGATGATAATATGCTTGTGATGAACTTTGCGAACTTTCTGTTATTTTATATCTTGTTACATTATCCA
TTCGACCCAGTGATATACAATTTCTGCAATATACAATTTTCTTGGAATGTACTGAGGAATCATACTGATA
AAAATGCTTTGGATTTGTACTTTCACATTGAACACAATAATAGTTTGACTTTTGTTTGATGACACCTGTT
ACTTCTTTTTTAATTTTTTCATTAGTAAGTGAAGTATGAGGATGAATTAATTTCCCGTAATGTTTAATGC
TTAAAACCTCATTTCAACGTAAAAAAGAGCCTAATATTATAATGATTTTCTTATATCTTTAGTATTTTGA
CTTTCAAATGATGAACATTTAAAGCCATGTATACGAGAGATAATTTCCAATTACAATATAGACTCTTTTA
TTAAAATTTTATAATTATGTTAATCTTATTTTTCTGCCAACATAGCCTAAACCTAATCCACCAGAACCTA
AATGTGCTGCAACAACTGGACCAAACTCAGAGTATGCTACTTGATAAGCTGAAGGACAATCTTCTTGTAA
TTTTTTGTATAACGCTTGACCATCTTCTAAATGATCTCCATTTATGACAAATAAAGTTACTTCTTCAAAG
TCTTTTACAATATCTAATACTTTCTTTTCTAATGTTTGAATGGCACGCTTTTTAGTACGAACTTTTTCTT
CTGGTATAATCTTGCCATCTTCAAACTTAAGAACTGGCTTCATTTTCAATAATGTTCCAACCCATGCTTG
AGCACCAGTAATTCGACCACTTTTTTGTAAATTCTTTAAATCATCAACAATTAAATATGCACCTGTGTGT
TCACGCATATTAGTTAAATCATCAATAATTTGCTGTGGTTCGTATCCTTCTTCAACCATTTCAATAGCAC
GTAATACATAACATCCTTCAATCATTGCTGCAAGTTTACTATCAAATGCATGTACATTAACACCTTCAAC
CATTTCCCCTGCTTGATAACTAGATTGATAACTTCCACTAATTCCACTTGATAAGCAAATGACAATGATA
TCTGTGTAACCCTGATCTCTTAGCATTTCATATTTAGTAATCCATTCGCCAATTGCTGGTTGGCTTGTTG
TTGGAATCGTTTGAGACGATGCCATTTTATTATAAAATTCTTCAATTGCTATTTCATTACTTTCTGTAAA
GTTCTTCCCATCATCAAAAGTCACACTTAATGGCGCTATTTGAATATTATATTTATCGATTAAGTCCTGC
GACAGATAACTTGTAGAATCGGTCATCACAGCAATTTTCATAGTCGTCCTCCTAAAATATACTCATTGCA
ATGATACAATATTTCAGTTAAAAAGAAAATGGCAATCAAACGATTTATAGTCATATCATTTTCAGTGTAT
AATGAAGATTAAATAATCTTAAGCTTATGAATTAAGGAGTTATTATGACACAAAATATCATTACTGTTAA
AAAAGAACACATTATTGAAAATGTGATTAGTAAATCAAGATTCATTGCTCATATCAAACCTGTTCAAAAT
GAAGATGAAGCTAAAGCATTTATTGCTGCAATAAAAAAAGAACATAAAGATGCCACTCATAATTGTTCTG
CATATACTATTGGACCTGAAATGAATATTCAAAAAGCGAATGATGATGGTGAACCGACAGGAACTGCCGG
TGTTCCAATGTTAGACATATTAAAAAAGCTCGATGTTCATAATGCGTGTGTCGTAGTAACAAGATATTTT
GGTGGTATTAAATTAGGTGGTGGCGGTTTAATTCGCGCCTATAGCGGTGCTGTTAGAGACGTCATTTATG
ATGTCGGACGTGTCGAACTACGAGAAGCAGTACCATGTATAGTAACACTGAATTATGATCAAACTGGTAA
ATTTGAATATGAATTAGCTTCAACTCATTTTATGTTAAGAAACCAAACTTACACTGATAAGGTAAGCTAC
TATATCGATGTCGTTAAAAGTGACTATGAAGCGTTTATTAACTTTTTAAATCAAATGACTGCTGGAAATT
TCGATTTGACTGAAGAAACTCCAAAGCAGTTACCTTTCGATATACCAACTGAATAAAAATAAAAAGCACT
AGCTTAGGATGGCTAACTCTAATTGCGTATTGTTACTTTGCAATTTGGAAAGCACGTTCCATGCTAGTGT
TTTTTGTGAGTATGCCTTCTTTATAACAACATAAAAGTACAGACATCATTTTTTATTTTATTACTTACCG
TTTTAAAATCTAATCTTCTTTATGAGATGACTTACGACTAATTAAATTTAATATTGGTCGGTAGTTGTTA
TCTATTAATCCTGTAAATTCAACAATTAATTCAATGCTAAATATGATTAATACAAACATTAATACAACAC
CTAATGGTGGCGATACATACAAGATAATGCTCGAAAGACTAAATAAAATAGAGATTGAATAGATTAATAA
TACTGTTTGTCTATGTGTGTAGCCTAAAGCTAATAGTTTATGATGCAAATGCGATTTATCAGCTTGCATT
ATATGCTGCCCTTTTTTCACACGTCGAATCATTGCGAACAAAGTATCAATGAATGGAACTGCTAGGATAA
CAATTGGGAAGAACAATGCAATAATTGTAATATTTTTGAATCCGAGTAAAGAAAGGAATCCGATGATAAA
TCCAATCATTAAAGCCCCACTATCACCTAAAAATATTTTGGCAGGATGGAAATTGTAAAATAAAAACCCA
ATTAAAGAGCCTAATAAAACACAACAAATCATCGTTATGAAAATATTAGCTTGTAAAATTGCAATGAATC
CTATTGTAATGAGTCCGATTGCAGAAACACCCGATGCCAAACCATCGAGTCCATCAATTAAGTTAATTGC
ATTTGTAATAGCAACAATCCAAATCACAGTAATTGGAATACTAAGAAATCCAAAATGAATAGTTGTACCC
ATTGGCAACGAAATAAAATCAATAGTCACACCATAAAAAGCAACTACTAAGGCAGCAGCAATTTGACCAG
CCAATTTTATATACGGTTTCAAATCGTAGATATCATCTACAAGCCCAAGTACGTACATAATAATCGCACC
AATAATAAGTGGTTTGATTTCTGTTTCAATAGGATGACCAATCCAAATACCTATTAAAAATGAAAAGAGA
ATCACCGTACCACCCATAACTGAAATAGGTTTAGTGTGTACTTTTCTAAAATTTGGTTTATCAACTAAAT
TTAATCTTTTCGATATTGCAATAACAATTGGTGTTATCGTCAAACTGACAATCATTGTTACTGCAACTAG
TAATAATGTAACCATTTATTCACCTTCATCGATATTAATTGTTTTTAACGTTATATTTATTTAATATTGT
CTTTATAGAATGATATATCTATTTTCTACGTATATCTTATATCTTTATTATAAATTAATTCGCTCAATCA
ATGATATCATATTTACAACTATACGATTCATTTCTTATATATCGCCTATTATTCATTTTTTCATCATATC
ATTTAAGGCAACATTTTAACATCAAAGTCTATATCATACATTAATTTTATATGTAAACTAATGACAAATT
GTAAGTTTTCACTTACAATAGCTAGTGGTCAATTAAAGGAGTCGATTCAGACATGTTCGAAGCATTTATA
TACAATATATCTGTTATAGTCGCTGGAATCTATTTATTCCATCGCTTACAGTATTCAGAAAACAAACGTA
TGGTTTTTTCTAAGGCATATGTCACTGTATTAATGACAATCGTATCATTATTATTATCTGTCTACCCTAT
CCCTTATCGTGAAGATTATTTAATTCACTTAACATTCGTTCCTTTATTGTTTTTAGGTAGATTTACAAAT
ATGGTCTATACATTATCTGCCACAGTAATTGTAGCAATTGTTGAAATTGTAGTATTTAACAACTCGATTA
TGTACGGTGTTACGTTGATTGTTATTGCCGCAGTAACAAGTGCTATTGGACCATTTTTAAAACAAAATGA
TGTGCTATCATTATTAATACTTAATGTTGTTACAATAATCATTTTATTTGGTGTCGCATTAGTGAGTCCT
ATTTACACACTATCGGAAGTTATCATTTTAATACCAATTTCATTAATTATCACTTTAGCTTCAGCGATAA
CATTTGTCGATATTTGGCATTTCTTCTCACTCGTAAATCGTTATGAAAACGAAGATAAATATGATTACTT
AACAGGCTTAGGTAATGTAAAAGAATTTGATAGACATTTAAATGAAATTTCACGAAAAGCTGAAAAAGAA
CATCAAAGTATCGCATTATTATTAATCGATATCGATGGATTTAAAGATGTCAATGATACCTACTCACACA
AATCAGGTGATGCTGTATTAAAACAAATGTCTCAATTACTTAAAAACTATGTGCCGAATCAATTTAAAAT
TTTTAGAAATGGTGGCGAAGAGTTCTCAGTTGTCATTCACAACTATTCACTTGATCAAAGTGTTAAATTA
GCTGAAAATATTCGTTCGGGTGTTGAAAAATCATCATTCCATTTACCAAACAAAGAAGTTATTAAATTGT
CAGTGTCTATCGGTGTTGGTTATTTAACAGATGACGATCCAAAATCACAGCGTAAAGTGTTTAAAGATGC
AGACGATATGGTGCATGTAGCCAAAAATCAAGGGCGAAATAAAGTAATGTTTAACCCTATCATCAATCTA
TAACAACGACAAAACTGTTAATCCTTTGCTATTATTAAATCATAGTATAATAGCAAAGATTAACAGTTTT
TCTTATTTAAATTTGAACCATACAAGTTCATCATACTAACACAAAGTCTCACTATTGAAAGTTGCAACAA
CAAGTTGTAAACTTCAATTGTTCAAATAAATAACACATATCATTGGAGGTGAATTGATATGCCAGATTCA
ATCACAATTATAGATGAAAACAAAGTGATTGATGTTGTATTAATTGCAGGTAGAATTTTACTTGAATCAG
GTGCTGAAACATATCGAGTTGAAGATACAATGAATCGTATCGCACATAGTTATGGTCTTCATAATACATA
TAGTTTTGTCAGTTCAACTGCAATTATTTTTTCATTAAACGATCGAACAAGTACAAGATTAATTCGTATA
CAAGAGCGTACAACAGATTTAGAGAAAATCGCTTTAACGAATAGTCTTTCACGTAAAATATCAAATAAAG
AACTCACAATTGATGAAGCTAAATCTGAATTTATTCATTTACAGCATGCATCATTACAATATTCTTTTTT
AACGAATTTCTTTGCCGCTGCCATTGCATGTGGCTTCTTCCTGTTCATGTTTGGTGGTGTCGCATCAGAT
TGTTGGATTGCAGTCATTGCTGGTGGATCCGCATTTTTAACATTCAGCTTTGTGCAACGCTATATACAAA
TTAAATTTTTCTCAGAGTTTGTTGCAGCCGCTGTGGTCATATCCATTGCAGCCACATTTACTAAATTAGG
TATTGCAACCAATCAAGATATCATTACTATAGCCAGTGTCATGCCACTTGTCCCTGGTATATTAATTACC
AATGCCATTCGAGATTTATTAGCGGGTGAATTACTTGCAGGTATGTCTCGTGGTGTTGAAGCTGCATTAA
CAGCATTCGCAATCGGTGCTGGTGTCGCAATCGTTTTATTAATCATTTAAGGAAGGACTGTTAAAGCATG
TTATTTTATTTATTTCATTTTACAATCAGCTTTATATCAACAGTACTTTTCTCTATCATTTTCAATGCAC
CCAAACGTCTCTTAGTAGCATGTGGATTTGTAGGTGCCATTGCATGGACGATTTACCAATTAACGGTAGA
TTTAGAGTTTGGAAAAGTTGGCGCTTCATTTTTGGGAAGCTTAATTTTAGGCTTAATGAGTCATACTATG
AGTCGCAGATATAAACGACCGGTAATTATATTCATAGTGCCTGGCATTATACCATTAGTACCTGGTGGTG
CAGCTTATCAAGCGACTCGTTTTTTAGTATCGAATGATTATACAAGTGCTGTAAATACATTTTTAGAAGT
TACACTGATTTCAGGTGCGATTGCTTTCGGTATATTAGTTTCTGAAATTCTATATTACCTATACACACGT
ATCAAACAACTGTATGGTAAAATCAAAGGTAAGACATATAAAAAATCTTACAACATGAATAATAGAGTTT
AAGGGGTCGAATATAATGAAGAACCAATTGATAGATAGATTAACAAGATATACGACAATTGATACGCAAT
CTGATCCAAAATCTACAACAACACCTTCAACTGAAAAGCAATGGGATTTGTTACATTTATTAGAAAAAGA
ATTACAACAATTAGGATTGCCAACTGATTTAGATGAAAATGGCTACTTATTTGCTACATTAGAAAGTAAC
ATCGATGTTGACGTCCCAACTGTTGGTTTTTTGGCTCATGTTGATACATCACCTGATTTCAATGCTTCAA
ATGTTAAACCGCAAATTATTGAAAACTATGATGGCAAGCCATATAAACTAGGCAATACTAAACGTGTCTT
AGATCCTAAAGTATTTCCAGAACTTAACAGTTTAGTTGGTCATACATTAATGGTAACTGATGGTACATCG
TTACTAGGTGCAGACGATAAAGCGGGTATTGTGGAAATTATGGAAGCTATTTGTTATTTACAAAAACATC
CAGAAATTAAACATGGTACCATTCGCATTGGATTTACACCAGACGAAGAAATCGGTCGTGGTCCACATAA
ATTTGATGTTGACCGCTTCAATGCCGATTTTGCTTATACTATGGATGGTAGTCAATATGGAGAATTACAA
TATGAAAGCTTTAACGCTGCTGAAGCGGTTATTACATGCCACGGTGTGAATGTTCATCCTGGTTCAGCTA
AAAATGCAATGGTAAACGCAATACGTTTAGGTGAACAATTCGATAGTTTGCTACCTGATAGTGAAGTTCC
GGAGCGAACAGAAGGATATGAAGGCTTTTATCACTTAATGAACTTTGAAGGAACTGTTGAAAAAGCAACT
TTGCAATACATTATTCGTGATCATGATAAAAAACAATTCGAATTGCGTAAGAAACGTATTTTAGAAATAC
GTGACGATATCAATGCCCATTTTGAAAATTATCCAGTTAAAGTTGATATATCGGATCAATATTTCAATAT
GGCAGAAAAAATATTACCATTGCCTCATATTATTGATATACCTAAACGTGTCTTTGCTAAATTAGATATT
CCAGCAAACACTGAACCTATTCGTGGTGGTACAGATGGTTCACAATTATCATTTATGGGGTTACCAACTC
CAAACATCTTTACAGGTTGCGGTAACTTCCATGGCCCATATGAATATGCATCCATTGATGTCATGGAAAA
AGCAGTGCAAGTAATCATTGGAATTGTAGAAGATATCGCTGAAAATAACTAAAAACCAACGATTATATAC
TAGTTCAACTCAGGCTTAATTAATATAAAAAATCACGCTAACATTCAGTGCAATGATAGCGTGATTTTTT
CATGTTATTTTATTTTAAGTATACTTTCGATCTTCTAATTCGTTTTGCTAACCATCATAAATGTTATTAA
CCATCATGACAACATCACCAATTTAGTCCTTCTTTACTAAACATCAACATTAAAATGTGTTTTCAACAGT
TTTAAAGACTGAACAGTATAATGCCTAATTTGTAACCCCATTTTAAAGTCGGTATAACTTTCCGGCATAT
CGATAAATGTATTAAACATTGCTGTAACCCCTTGTGATTCAAATAAATCAAACTTTTCAGCAGTTGCACA
AATTGCAATGGCAACCTTTTGATGTTTATGACAAAGTTCTGCAATACGCAATGTTGTCGTTTCTAGCAAC
TGATCATTTTCATTTAATCCTTCTCCAAAAATAATTAAATCCGCTTGTTCAACTAAATTTTCTAAATGCG
TTAGTTGGTCTACTAATGCATGACTGGTTAATATTTCAGCTTGATACAGTCCTTTCAAGACTGCTGCAAT
TCCACCACCAGCACCACCACGTTCAACTGGACCAATTGCAATTTTCAATTCACTTTTAAATAACTCACTA
AAATACCAAATTAAATTATCGATTTCTGCTGCTTGATTATGATTCAACTGATGCGCATCATAAGTTTGCA
TGATTTCACTTTGCTTACCATATAATCGACTTGAAAAATCCGACATTACTTGAATTCTTGCTGTTTCCAT
TTTAGGGTGTAAGTTCGACATATCCATACGACGAATATATTTAATTACGCCAGCACCTTGTCTCATATCT
ACGACACGCCCTTCGTCATCATAGAATTGAGCACCTAATGCTTGTAACATACCTGCACCAGCATCAAAAC
TATCAATCCCACCTAGTGAAATTACAACATGTTTTGCGTCGTTATCTAATGCATGTTTAATCATTTCTCC
TAAACCATAACTTGTTCGTTCAACAATTGGTTTTTTACCTTTTAAAAATAAATTCCCCTCAATAACGGTC
ATCCCTGTATCAGTTTGTCCGTAAACACCTTCAACTTCATTCATATCTGCATCATGTACTGGTATACGAT
ACTTTTGCCCAGATTGCCATAAAAATACAGAATCTAATAATTCATGTCTTCCATTAAACAATGGTACTTG
AACTACATCTGCAGTTTCAATTTGGCTTGCAACTGCCTCTTCAACATATCTATTAGCTTGATAACTCGAA
ATAATTCCATGAAACTCATCCATAGCTACTAATACTTTCATAACCTTGACCACCTTACTTTATTATTTGT
TGTGATACGTTTTTTATTCATAAAAGATTAATCTTAAATTTCAGATTTTATCTCGTGATTATATGCGAAC
ATTTAACATGACATGATTATTAATTATTCCAGTAAATAACAGTATGCTTCTTCTGGTTTAGCATATATTT
GCTATTAAACTAACTTACAAATCATGTTTAAACTTTCTTATTGGATTCGTCGTTTTCCAAAATATTTTCA
ATAAAAATACTCGAATACATTATACATATGTTTGTAAAAAAGTACTAACTTAACTGCTTCTAAAGGTTAC
ATAAAATAAAAGGTCAGAACATCATTATAGCCAAACTACTCTGATTCACACGAATTTAAGTTGTGCTATT
CACGTCTAGTAGTGTAAGGCAAAATGTTCCAACCCTATAGTTTCATTATTCTTCTGCTTGTGCTAAAGAC
GACACATTAATATCACCGTGGTCTCGATTCCAAACCATTTCACCATTTACAAAATAAAATGCTTGAGGTG
ATTCATGTTTAACGTTCGTTTTTTTAGCAATATAATCTGACAAATCGCGTTCTTGTTGGACAATCAAATA
ATAACCGTCCATATCGCGTTCATATAAAAATTTATTAAATTGATCGTACGCATTTGCCGATATTGGACAA
GTTTCACTATGTTTTAATACAAAAACATATTTATTTTCCTCAATAACCTGTTCAAATTGGTCAATTGAAC
TTAGCTTTATAGCCACTCTATTCACCTCTAAAAATATTTATCACATTTAAATAGCATCTGCGTGACATTT
TTATACATATAGTTAATATCAATGTTTACCATTATACACATAGTAAGTTGACATGTTAACCATAAATTCA
AAATTTTTAACTTTAAAAAATGATTATAGTTATTTTTCTTCTAATTTTTCAAGCTTTTTTTCAAAGGCTT
TATCGCCGTGAGTTATATCTATACCCTTTTTCGGCAACTTATCTACATCGACTTTTGATAACTTCTCACT
AACCTTTATTGTTTCAATACGTGTATTATAATAGTTCTGCAGACTGTAATACATTTCTATTGCGTTTTTC
CTTGCATTATTAACATGCTTATCACTAATATTAGTTTGGTTAATATCGGTAATTTGTTTTTCAATCATTG
GCATAATGTGATTTTTAATCGCGCCTTTTACTTCATTTTCTTTACTATCATCTAGGTTCTTTTTCGCAGT
ATCTCTTAACGCTTTATTATTATGTTCTAATTTTGTCGTAAGATTAGTTGCTTCACTTTTATTATCAGCT
AATTTAATTTCTGATTCAACTTTGTATCTATTTTTTTCAAATTGTTTCGTATAATCTAAAATGTCTTCGT
TATACTTGATAGATTGATTACATAAACCTATGAATTTTTTTAATTGATATATTGCATCCTTCTTCTCATT
TGCAAGCGTCATATATTCTTTTTTTAATTTCTTAACTTTCATTGTATCATCAGGCAAATTTTTTGCTGAC
TTATAATATGCTTCAAATTTAGGTATGAGATGGTTTTTAACATCTTCCTGTAGTGCCTTAAATTCTTTAC
TATTTTTATCAGTTGTATCAGTTTTACTTAGATGATCAATTTCTTTCAAATGTATATTATCCATGACATG
TTGTAATTCTTTTTGTTTTTGCTCAACATCTTTAAATTGCTTAGTAAATTGATGTTGTGCCTCTTTTTCT
TTATTACCACAAGCACTTATTACTACAAATAAAATCGCTAAAACAGCGATAATAACAATTTTTTTCATGA
TTGCACTCCTTAACAGATTCATTATACAAAAACATGTTTATTATGAAAATGAATTATGTTATAGTATTCC
AGACTTTATCGTGATTAAATTAATTTTCAATATCAAAGGAGTTTATCATGTATTCAAATGTTCAACCATT
CATTAATAGTGATTTAACTAATTGTTTTCAATCACAATACACTGAAATTGAATCATTATTATTCAACCTC
TTAGACAGCCCAGTAAAATATACAAAACATATTGGCGGTACGCATCATTTTAAATATTCAACAGAGCCAA
TTTTAGATATTTTAGTAGGTGTAGAAAATTTGCATGATATTACATCCTTAGATGAAAAACGCTTAAATTA
TGTAGGGTTTTATCGTTTGCATCATAAATATAATAAAAAGGTTATGATGGCGAAGTTTAACAATTTTCAT
GAACTAAAACAACAGGTGCGTCTACATATCATTCAAATGAATACCCAAACATTTGAATCTTATCTTGCAC
TTGATCGTCTCTTATCGACTAATGATGAGATCGCTTTACAATTCAATACTAAAAAGCATCAAATATTGCA
ACATAGCTTTACAATTAGACAATATGAGATGCAAAAGCAACAATACTTTGAAAAACTATGTAAAAAATAC
TTATAACGACAATAGTGCCGTATTTTATAATTATACTAATTCTAATACTTTCTTTTCAATTTTCGCAAAT
GAATTTTAAAATTGGTATAATACTATATGATATTAAAGACATGAGAAAGGATGTACTGAGAAGTGATAAA
TAAAGACATCTATCAAGCTTTACAACAACTTATCCCAAATGAAAAAATTAAAGTTGATGAACCTTTAAAA
CGATACACTTATACTAAGACAGGTGGTAATGCCGACTTTTATATTACCCCTACTAAAAATGAAGAAGTAC
AAGCAGTTGTTAAATATGCCTATCAAAATGAGATTCCTGTTACATATTTAGGCAATGGCTCAAATATTAT
TATCCGTGAAGGTGGTATTCGTGGCATTGTAATTAGTTTATTATCACTAGATCATATCGAAGTATCTGAT
GATGCAATTATAGCCGGTAGCGGCGCTGCAATTATTGATGTCTCACGTGTTGCTCGTGATTATGCACTTA
CTGGCCTTGAATTTGCATGTGGTATTCCAGGTTCAATTGGTGGTGCAGTGTATATGAATGCTGGCGCTTA
TGGTGGCGAAGTTAAAGATTGTATAGACTATGCGCTTTGCGTAAACGAACAAGGCTCGTTAATTAAATTT
ACAACAAAAGAATTAGAATTAGATTATCGTAATAGCATTATTCAAAAAGAACACTTAGTTGTATTAGAAG
CTGCATTTACTTTAGCTCCTGGTAAAATGACTGAAATACAAGCTAAAATGGATGATTTAACAGAACGTAG
AGAATCTAAACAACCTTTAGAGTATCCTTCATGTGGTAGTGTATTCCAGAGACCGCCTGGTCATTTTGCA
GGTAAATTGATACAAGATTCTAATTTGCAAGGTCACCGTATTGGCGGTGTTGAAGTTTCAACTAAACACG
CTGGTTTTATGGTAAATGTAGACAATGGAACTGCAACAGATTATGAAAATCTTATTCATTACGTACAAAA
GACCGTCAAAGAAAAATTTGGCATTGAATTAAATCGTGAAGTTCGCATTATTGGTGAACATCCAAAGGAA
TCGTAAGTTAAGGAGCTTTGTCTATGCCAATAGTTTATGGTTCATTAATCGATACTGAAACACGCTGTCG
CCATTATTTTACCGAAGAAGATATTATTGCAATTAAATTTAAATGTTGTAATAAATACTATCCATGCTAT
AAGTGCCATAATGAGTTTGAAAAGCACGCCATTAAGCGTTGGTCTGAGCCTTCATTTAACGAAAAAGCAA
TCTTATGCGGTGTATGCAAACATGAATTAACAATCAATGAATATATGATGGTTGAGCGTTGTCCTAATTG
CCAATCTCGATTTAACAATCGCTGCAAATATCACTATCATATTTATTTCGAAATTTAAACAACATAGCCA
AAAAATTATAGGGAGTGGGATAGACATGATAAAGCACCACTTCTGTAGAATTTCTTTTTGATATTCTCTA
TGTTTGGGCTCCGTCAACTTGCATTGTCAGTAGAAATTGGAAATCAAATTTCTCTATGTTTGGAGCCCAC
TGGTATTGAAATGAACTTGTTACAAGTACATGTTCATTCAACCAACGACAAACAACAGAACATTTTAGAG
TCTAGGACATTGATTGACGTCCCAGATTTCCTTTTTTAAAGTAAAGAGGGGAACAATGATTAAGACCTTT
AACCATTGTTCCCCTCTTTTAAAATTATTTTACAACTTTTTCAAGTTCATCAATTTGTTTAATTGTAGTT
GTAGTTGATCCAGCTGCAAAATACCATAATTTAGGGTCTAAATTATAAACTTTGTCTTCTTTAATTGCTT
TAACATTTTTTAATACAGGATTATTTAATGCTTGTTTCGCAGTTGATTTACCACTTACAGCCTGTCCTCT
ATCCATTGCTAAAATAACATCTGGATTTTCTTTATTAATGTATTCATTAGAGACATTTTGTCCGTGGTTA
CTGTTACTTACTTTTTTATCAACCGCGTTGAAACCTAATGTATCGTAAACTAATCCACCGAAACGACCTT
TAGGTCCATAAGTAGATAATTCACCTTCATTAACTAATAAATACATAACTGATTTGTTGAACTTCTTAGT
TTTATCTTTCATTGAAGCAATTTTGTTATCTAAATCTTTATTTAATTCTTTAGCTTTATCTTCTTTATCG
TAAATTTTACCGATATTTTCAGTGTTTTGTTTCATTGAACTAATTAAATTCTTTTCATCTGCACCAACGT
AAACAATTTTTGCTTTTGGTGCAGCTTTTTTAAATTCATCTAAATTCTTTTGATTTGCTGTACGGCCAGA
GATAAAGATTACTTCCGGTTTTGTTGCTGCAATTTTATCGAAATTAACTTCTTTCAAGTTACCAACATTT
GTATACTTGTCATCTTTAAATGACTCTAAGAAATTCGGTAATGACTTGCCGCCTTCCCCTTTAGGTAATG
CTTTTACTTTGTCTGATAAGCCCATTTCTTTCATTACATCTAATGCACCATAATCTAATACAACTGCATT
TTTAGGGTTCTTTGGTACTTCAACAGTTTCTTTAACTTTTTTAGCATCGCTACCATCTTTTTTCTCGCCA
CGCATTTTATAGTTGTTTTCAATTTTTACTGTATCTTTAGAACCTTTAGTTTCTGATTTTGATTGTTCTT
TATCAGAATTGTTACCGCATGCCGCTAATAAAAACATTACTGCTACTACTAAATATAAGACTGTTTTCTT
CATAATATAATATTCTCCTCTTTTGGCTTAATCTGTGTGCTTGATGTGAAATATAAATAAATGCTTTACG
TTTAACCCTTCTTTAATTGGTGCATCACCCCTTTAAAGTGTCTCCAAATTATCAATCCTTAAAATATAAA
CAAATCCTTTGATTTCTTATATGTTCAATTTGAATATCCATGTCATATAAATCACTTAAAACACTACTTT
GAATGACATTATCTTTCAAATCTGATTTAACTAGTTGTCCGTTTTTCATTGCTACAATCTGATCTGAATA
ACAGGACGCAAAGTTAATATCATGTAACACAATGACAATCGCTTTATTCATTTTATGCGCTAACATTTTT
AACGTTTGCATAATTTGAACAGCATGCTTCATATCTAAATTATTTAACGGTTCATCTAAAAGAATATATT
CAGTATCTTGTGCAATGGTCATCGCTATATAGGCACGTTGACGTTGTCCACCAGACAATGATTTTATATT
ACGCTTTCTAATATCTTGTAATTGCAACAAATCTAAAGCATCATTAACAATTTCATGGTCTTCTTTCGTT
AAACGTCCTTTAGAATATGGAAATCGTCCGAAATTAACTAATTGTTCTACAGTAATGTTCATTTCTGTAT
GGTTTGTTTGCTTTAAAATCGATATCTTTTTCGACAAATCATTGTTTTTATAATCAGACATAAGCTGTCC
ATCTATTTTTACTTCCCCTTCATCAAACCGAATTAAGCGACATATCGCTGAAAGTAACGTACTCTTCCCT
GCTCCATTAGGTCCAATTAAAGAAGTCAACTTACCTTTTTCAATTTCTATGCTAATATCGTCCAATATCA
TTTGATTATTTATAGTTTTAGTTAAATTCCCAACTTGAATCATTGCGCATTTCTCCTTCTAACTAATAGA
TAAATGAAATAACTTCCACCAATTAAATCAATAAGTATACTCATTTCTGTCGTAGCCTCAAACACATTTT
CAACTATCCATTGCGCACTAAATAAACTAATCCAACTCAAGCAAATTGTCGCGATTAATATATATTTATG
TTCATACGTCTTCATTAGTTCATGCGCTAGATTTACAGTCAATAAGCCTAAAAATGTAATTGGTCCTACT
AATGCAGTTGACACAGAGACTAAGACAGAAACTATTACAAGTAGAATCCGCGTTAATTTTTCATACGATA
TCCCCAGATTAATTGCTTCAGCACGACCTAAAAGCAATACATCTAAATATGGCAATAGAAAAATTGTAAT
GACTAATATGATTACTAGTAATACTGCTGAAAAAGTAACTAAATTCGAATTAGAAGCATTAAAATTAGCA
AACATACTACTTTGTATTGCTAAAAATGACTCAGGATCCATAATCAATTGAATAAAACCTGTAATACTTC
TAAAAAATGTTCCTAAAAGGACACCTATAAGTAAGATAAAGTAAATTGAAAAATGTCCAATTTTAAAGAT
ACCTTGGAATAGGATTAGTGCGAATAATACCATCGTTATAAGTGTTAATATAAAGTTCAAATATACATTA
GTAACCCATACCGATTGAATTCCAAATAAAAAGACGGGCAATACTTTGATAAATAAATAAACTGCATCTA
ATCCCATTATTGATGGTGTCAATAAACGATTATTTGTAATCGCTTGGAAAATAACAACGGATGTTGCAAT
GGCAGCACCTACTAAAATAATTAATATGAACTTTCTTAAACGACTTGAAAATTGATATTCAAATATTTCA
AAATCAATACCAACAAATAAGTACAGCATACTAATTAAGAACGTGACTGCAATTAAAAGCATTATTTTTT
TATTATTGTTGCGCATAATTTTTCCTACCTTTCATAAGTAAGATAAGGAAAATGATTGTTCCAAATACAC
CTATTGTTAAACCAATATTAATTTCATATGGATAAACTACAATTCTGCCAACTATATCAGAAAACAATAC
AAAGATGGCACCTAACATCATCGTATGAGGAATTGCATTTTTTAAATGATCGCCTCTATAAATCGAAATA
ATATTTGGAATAACTAAACCTAAGAAGGGTAAAGTTCCAACTGTCACGACGACTAATGCCGTAATTGTGG
CAGTAATAAATAGAGCAATATTGATTAATTTTTCATAACTCAAACCTAAATTATTGGTAAAGTCTTTACC
CATTCCTACAATTGTGAAATGATTTGCAAAAAGATATGTCAATGCTAAAAGAGGAATACTTAAATACAAG
ATTTCATAACGTCCACTTGTGATAATGGCAAAGTTCCCGTTAAGCCAGTTACCAATGCTTTGAACTGCGT
TTGTACGTAATGAGATAAACGTTGTAAAACTAGCGACAATGCCACCCATCATAATCCCTAATAGTGGTAC
AAAGATGACATCTTTCACTTTGATAAAATCAATAATTTTAACAAATAAAAATGTTCCGCTGATGCTGCAA
ATAACAGCAAATACTAGTTTTAATAAAATATGACCAGTTGGAAAGAATAATAAGGCAATTAAGATACCTA
ATTTTGCCCACTCCATCGTCCCAGCTGTAGTTGGACTAACAAACTTATTTTGCATCATTTGTTGCATGAT
TAGGCCAGCTAAAGCTAATGAACTTCCAGCAATTAAAATACTCATCGTTCTCGGTATTCGGCTTGAGAAC
AATATATTTTGCTGTGAGTCTGATAAATGAAAGATATCTTTAATAGACAGTTCACTGACACCTATAAACA
ACGAAATGATTGTTAGCAATATAAGTAATAGAAGCAAAATTTTTCCCTTTAATAAATACTTCATTACAAA
ATTTTCTCCCTTTAATTTAATGATAATTATTATCATTGATAACATTTCTCATTAATGGTATCGTTTTTTG
TCACTCATTTCAATAGCCTTTCAAATAATTTATTGTCAATTTTATTGATATTTGCAATTAAAATAGAAAT
CAATTTTTGTAACTGTGTAATTTAGATGTATATAGTAAAATAGCACACCCTTTTGTAATGCAATATCTTG
TATACTTTCTAGACTCATTGACATCATTAAATGTCATTTTTACTTTTTCAAAATATGTATACGTTTTTAA
GCATAGAAAAAAGACCTTCAACATGTCGGAAGCGAATGTCATCGCTTTGCCTTTTCATGTGAAGGTCTTT
TTAATTTTAATTATTATTTGTTGTCAAATACAAAGTCATCATCTTGTAATGCTTCTACGTTTAATGCTAA
TACATAACCATCACCTTTTACTGAGAAGAAGTCATGGTTTTTAGTTGTTGTATCTAAGGCATTCTCAATG
ATTGGGTTAAATTCACGTTCCTCAAAATAAGGTTCAAAGCCTAAGTTTGAAAGTGCTTTATTTCCATTAT
ATTTAACATAGTTTAACACATCTTCAGTGATTCCAAGATCATCGTATAACATTTTTGTGTATGACTCTTC
ATTTAAATACAAGTCATTTAGCAATTTATACATTTCTTGGTCTGCTTTTTGCTTCTCACTTTCAGAAAGT
TCATTTCGTAAATGCTGTGCATCTAAACCGGTAAATACGCCATGAATAGATTCATCTAAAAGAATTTTAC
GAATGATTTCACCTGATGTCGTCATTTTTCCTTGACCAGCTAGATATAGCGGATAATAGAAACCTGAGAA
GAATAAGAATGTTTCTAAAAATACACTCGTAACTCTGGCCATATATTGGTCATATATGGAAGCTTCTTTA
CCCCAAAGTTTGTGGTAATTAGCAACAATTTTATCTGATTTATATTTTAAATGTGGCTCTTCTAAAACCC
ATTCATCTAATAAATAGTTTGTTTCACTAGATGGTAATAGCGTTGTGAAAATATGCGAATAACTTTTCGC
GTGTATTTGCTCCATCATCGCCATAAATGAATAAACTGCTTTTTTTCTTAAGTCAGTCGTATGTAGCATG
ACTAAAGGCATACCATCATCTGCTTGATGTGTATCTAAGCCTGTTAAACCAGCTAATGCTTTTTTAAATG
TGTCTTGTTCAGCTTCTGACAAAGTCTTCCAACTTGCAATGTCTTTTGATACTTTAAATTCTGTTTCAAC
CCACATTTGAGATATATTTTGTCTCCAAAACATATTCGTCATATCTTCTTGTGTGTTCCAATTAACAGCT
ATCATGAATATAATTTCCTCCTGTAATGTTACTCTCAATAATTGACAAATATAGACATGGCAGACTAATC
ATCTGTTATTTTAAACGAGATGATTAGTTGTTTGTCATTTTTTACGTTTACTTATTAGATAGAACAACTT
GTACATTCTTCTACACTTAATAATTTATTTCTAGTATAGTAAAGTGATTTTAATCCTTTATAGTGCGCAT
ATACATATAATCTTGCTAACTCACGTGTAGAAATTTCAGAATTAACATAAAGTATCGTTGAGATACCTTG
GTCAATATGCGTTTGAATTGTCGCAATTAAATCGATTAATTTCATCTGATCAGTATTGAATGCAGATTTG
TAGTACCACATTGTTTGAGGTGATAAGAATGGCATAGGGTAAAATGTTTCCGCATTACCATAAGTACGAC
GTTCAATTTGGTCAACGATTGGCATTACAGAACTTGTAGCATTTTGAACATAAGAAATACTTTGTGTTGG
AGCAATAGCTAATCTATATGCATGATATAAACCATATTGTTCAACATCTTGTTGTAGTTTCTTCCAATCC
TCAGAAGTAGGAATAGCCATACCGTCAAATAATTCACGTACTTTTTCGAATTGAGGTTCAAATTCTTGAG
TTGTATAGAACTCGAAATATTTGCCATTAGCATAATCAGACTTTTCAAAGTCTTGATATTTGATACCACG
TTCTTTAGCGATTTCCATTGAACGTTCGATTGAGTAGAAATTCATCATCATAAAGAAGATATTTGCAAAA
TCTTTTGCTTCTTCTGACTCATAACCAATTTTATTTTTTGCTAAGTAACCATGTAAATTCATCACACCAA
GACCAACTGAATGTAATTCACTGTTAGCTTTTCTAACTCCTGGTGCATTTTGAATGTTTGCTACATCACT
TACAACAGTTAATGCGTCCATACCAGAGTGAACTGAATCTCTGAATTTTCCGCTTTCCATTACATTTACA
ATGTTTAATGAACCTAAGTTACAAGAAATATCACGTTTAATTTCGTCTTCAATACCATAGTCGTTAATAA
TTGAAGTTTCTTGTAATTGGAAAATTTCAGTACATAAGTTACTCATCTTAATTTGTCCAATATTTGAATT
CGGATGCACTCTATTAGCATTATCTTTAAACATTAAATATGGATAGCCTGATTGTAATTGTGTTTGCGCA
ATTAAATTCAACATTTCACGTGCATTCTTTTTCTTTTTCTCAACATTTGGATTTGCAACCATATCATCAT
AATATTTTTCTAAATCAATATCGTCTAATGTAACACCGTATTCTTCTTTAACTGTATGAGGTGCAAACAT
ATAAAAGTCTTTACCTTCTTTAGCTAAATCGAAGAATTTAGATGGAACAATTAAACCAGTTGATATTGTA
GATAAACGTAAATCTTCATCCGCATTTACTTTTTTAGTATCTAAAAATTCTTCTACATCATAATGGAAGA
TATTTAAGTACACAGCACCAGCACCAGGGCGTTGACCTAGTTGATCTGCATAGCTAAAGCCACCTTCAAG
TGACTTAGCAATAGGTAAAACACCTTTCGCTACGCCTTTAATTCCTTTAATCGCTTCACCGCGTGCACGC
AATTTTGATAAGTTAATTGCTACGCCGCCACCAATTTTACTTAATTGTTTTGCAGTTGAATCAATAAAGT
TAATTGAATTTAAGCTGTCATCCACTTCTAATAAGAAACATGACACTAGCTCACCACGACGCGCACGACC
TGCGTTTAAAAATGTTGGTGTCGCTGGTTGATATCTTTGTTCAACCATAGCTGAAATAAATTGTTTAGCT
TGTGCTTTATTACCATTTGCTAGGTATAAAGCAACAATTGCAACGTGTTGATTATAGTCTTCTAAATATT
GACTTTTATCATTTGTTTTCAAAGCGTAATCTTTGAAAAACTTACTAGCTGACATATAACTTGCAAAATT
AAACGGGATTGATTTTGCATAATCAGTGATTTCAATTAGATCCGCTTCACTATAAATATCAAACACATTG
AAATAAAAATCGTTGTCTACTAAATAACGTAAACGCTCGATTTCAGTGTCGAAGAAGATTGTTTTATCTT
TTACTTCTTCTAAATAAGCTACTAAAGCTTCTTGGTCTTTTTCTAAACTAAAGAATCCATCTTCTCTTCG
TTTAGTGACCTCATTATTTAATTCAATATGATTGTACTTTTTCTCTTCCATGGTTTTCATTAAAATTACC
CACCTTGTTCTTAAATTCAATAACGTCTTTGTTTTTTCCATGTAACTCAAACTTCATTAATAAAGGGACA
TTATACTCTTCTGATATCGTGCGACCCGCTTTTGCGAAATTTAGTCCCCAATTTCGATTACCGCTAGCTG
CCACACCTCTGATGTATTGATGATTAACTTCTAAAAAAGATTGAACGGGTTCTGGTACTTCTCCAAATCC
AATAGTGCCAGTAACGATAATAAACGGTTCATGAACTGGTTCCATACAATTTTCTGCTGTAATCTCAAGC
GTATTTTCAAGTTCTGTTCTCTTAATGAAACGACGGACATTTCCAGTAAATGAAAAATATATTATTTTCA
TTGGATCACCTTCTTTCTTCAACCCTTTTAAATTAAGTAGTCATTACAATTAAAAAATGCTTTAACAACG
TCGCTACTATGGTTATCTCAGCATTGTATTAACTATAATGAAGCTACTTATTTTCTCAAATGTAAACCAA
TTGCATAGATTTATATTTGAGAAAATAGTAGCTTATATGGGTTGAATGTATAAAAATCACTATATGTAGT
GTTTAGATCATTAGATATCTTCCATTTGCTCAGTACATTTTCTAAAAAATATGACTATTCATTGATAATA
ACTATTAAATTTCTGTGTTAAATTACTTTTAAATGTAATTTCTTCATAAATAATGCATTTGCATACAAAA
CACAAGATATTGTGTCTTTTTCGTTTAACCAACACTATATTATGTGTTTCATTATACATAAGACACACTA
TGATTTAAAGTGTCATTTTCTAATCGAATGTTCGTAAAACGTTCCAACTAGGCACCAATACTTAATTAGA
AAAACTTGAACAAATTAAAAAAATTTTTTCAGTAGATATCACTTGATTTTTTAAAATCTGTGTCAATCTC
AATTGTATCAACAGAAATCAAGAAAAAGCTTATTAGCTTGATACTGAATTGATATTTGTTTTATGTAATA
ACACAAACATTCATAAAAGTGTAATGCCCTATTATTCCGACAAATAAACACAGAACATTTGTTCGGTAAA
ATCTATTATAGTCTTTTTATAGTAAATTTCAACTATTTATGCACAACATGTTGTTTTATGCTAATATAAA
TACGTTAATTTTATATAAAAGAGGCGATAAAATTGAATCCTAAAGTAAAAGGTATCATTGCCATTTTAAT
TTCGGCTATTGGTTTCAGTTTTATGTCAGTGTTTTTCAGACTTGCAGGTGATCTTCCTGTTTTTCAAAAA
TCATTAGCACGAAACTTAGTAGCAATGTTTATTCCATTATTTTTTATATATAAATATCATCAACCAATGT
TTGGTAAACTCTCAAGCCAACCATTATTATTAACACGATCAACACTTGGACTCATAGGTGTATTATTAAA
TATTTACGCCATTGACCATATGGTACTTAGCGATGCTGATTCACTAATGAAACTCAATCCTTTCTGGACG
ATTTTATTAAGTATTGTTTTCTTACATGAAAAGGTAAGGAAGTATCAAATAACAGCAATGATAATTGCTA
TTTTAGGTATGCTTTTAATAGTGAAACCTGAATTTTCATCATCTATGATTCCATCACTAGCTGGACTATT
TTCAGGTATTTTTGCTGCATCGGCATATACTTGTGTACGCGCACTTAGTACTAGAGAAGCACCATACACC
ATTGTATTTTACTTCTCATTATTTTCAGTCATCGTATTAATACCATTTACTGCATATACATATGAACCAA
TGAGTCAAACGCAAATACTTTACCTATTAGGGGCTGGCTTAGCTGCCGCTGTGGGTCAAATTGGCGTTAC
ATTGGCATATAGTTTTGCTGCTGCGAAAGATATTTCTATTTTCACATATGCATCTATAATTTTCACAGCA
ATACTTGGATTTATTCTATTTGGAGAATCTCCAGATTTCTATGCAACATTAGGTTACGTCGTTATTATCG
GTGCAAGTTATTACATGTTTGAAAAAGCACGCCGAGACGCCAAAGTAATAAAAAAATAAATTTAAAGGAG
CGCTTTTTATGGCACATGGCCGTCAACAAGATGAATTACAAGATATAACTTTATTAGGAAATCAAGACAA
TACGTACAATTTTGACTATCGTCCTGATGTATTAGAATCGTTTGATAATAAGCATCAAGGTCGTGACTAT
TTCGTAAAATTCAACTGTCCAGAATTCACATCATTATGTCCGATTACTGGGCAACCAGATTTTGCAACTA
TCTATATTTCATATATTCCAAATGTTAAAATGGTTGAATCAAAATCTTTGAAATTATACTTATTTAGTTT
CAGAAATCACGGTGATTTCCATGAAGATTGTATGAATATAATTATGAATGACTTGATAGAGCTTATGGAT
CCACATTATATTGAAGTTTGGGGCAAGTTCACACCACGTGGTGGAATTTCTATTGACCCTTATACAAACT
ATGGACGTCCAAATTCTAAATACGAACAAATGGCTGAACATCGTTTAATGAATCATGACTTATATCCCGA
AAAAATAGATAATCGTTAAATGTATCATTTAATAAACACACCAATAATTAGGTTTTCCTACATTATTGGT
GTGTTTTTCATTTAGCATACATAATAGGTTACATTAAAATAACATTTTATACCAAAGTACACCAAAAGAA
TATTAGTACACGAATTAAACAACATTTTTATAGAAACCTATTGCACTTTAACGTCAATAAGTATATTTTT
ATATTATCTCTAATTAATTGTGCCCGCTTAATAACAGAATATTCTCAATATTTTTATTTTTTTGTGATTT
GTGAAATATTTAGTTGATAAGGCACAATCAAATTTACTTAAACTATTGTATTAGGGGAAGAAAGGATGGG
ATGTATAAATGACACAACAAAACTCCCATGGAAATCAAATTCAAGACATACCTCAAACAGGATTTTTCGG
GCATCCTCGAGGGCTAGGCGTACTCTTCTTTGTAGAGTTCTGGGAAAGGTTTAGTTATTATGGCATGCGT
GCCCTACTCATTTTCTACATGTACTTTGCCGTAACAGATAATGGCCTTGGAATTGATAAAACAACAGCTA
TGTCAATTATGTCAGTTTATGGTTCATTAATCTATATGACATCAATACCAGGCGGATGGATTGCTGACAG
AATTACAGGTACTAGAGGCGCTACTTTATTAGGTGCAGTCTTTATTATTATCGGACATATTTGTTTAAGC
TTACCATTTGCATTAATCGGCTTATTCACATCAATGTTCTTCATCATTATTGGTTCAGGTTTAATGAAGC
CAAACATTTCAAATATCGTTGGCCGTTTATATCCTGAAAATGATAGACGTATGGATGCAGGTTTTGTTAT
TTTCTATATGTCAGTTAATATGGGTGCATTATTATCACCTATTATTTTGCAACACTTTGTTAATGTTAAA
AACTTTCACGGCGGATTCTTGATTGCAGCTGTTGGTATGGCATTAGGTTTAGTATGGTATGTACTTTTCA
ACCGCAAAAACTTAGGTAGCGTTGGTATGAAACCTACTAATCCATTGACACCAGCTGAAAAGAAAAAGTA
TGGTCTTATTATCGGAAGTGTTATCTTAGCAATTGTATTAATTATCGTTATTGGTGCATTAACTAACTCA
TTATCATTTAACTTAGTTAGTAATACTGTTTTAGTATTAGGTATTGCATTACCAATCATTTACTTCACTT
TAATTATTAGAAGTAAAGATGTCACTGATACTGAACGTTCTCGTGTTAAAGCATTTATTCCATTATTTAT
TCTTGGAATGGTTTTCTGGGCTATTCAAGAACAAGGGTCTAATGTATTAAACATTTATGGAATTGAACAT
TCAGATATGAAATTAAACTTATTTGGTTGGAAAACAAACTTTGGTGAAGCGATCTTCCAATCAATTAACC
CATTATTTATTTTATTATTAGCTCCAATTATTTCACTTTTATGGCAAAAGCTTGGAACTAAACAACCTAG
CCTGCCAGTGAAATTTGCAATTGGTACGTTCTTAGCAGGTGCTTCATACATACTAATTGGTATTGTAGGT
TATGCATCAGGTTCATCAAACTTCTCAGTTAACTGGGTTATTTTATCGTACATTATCTGTGTTATCGGTG
AACTTTGCTTATCACCAACGGGTAATAGTGCTGCTGTTAAGTTAGCACCTAAAGCATTTAATGCTCAAAT
GATGAGTATTTGGTACTTAACTAACGCTTCTGCACAAGCAATCAATGGTACATTAGTTAAGTTAATAGAA
CCACTAGGTCAAACAAATTACTTTATCTTCTTAGGTGTTGTTGCAATTATTGTTACAACAATTGTATTAG
CATTCTCACCTTTAATTATTAAAGCAATGAAAGGTATTCGTTAATATTGTTGGCCTAATTCAAAAAACAG
TAAGTCATTTAAATGGCTTACTGTTTTTTTATTGGTTTCTATTAATTAAATGCAAGATATCAGTATAAAT
AAAAACTTAATATGCTCGTTATATACAGCAATCACTATATTTTCTCGTCCCACTCTATAGACATCAATTT
CATTTATTACCATTTTCTCTATTTAAAAACATATTTTTGGTATTAACAATTAAAAGTGGGTATATATATT
TAATGAACCAATTTTTAGAAAGTAGGCTAAACTATGGAAAATAAATATACACATGGTGTCCTCTTTTACC
ATGAACACAGTGGATTAAAAAATATTAATCAAGGTATCGGGGAAGTTACAACGGCATTAAGTTCAATTTG
TAAGCATCTTTCTATTCAATTGAGTGAAAACGAAGGTGACATAATTAAATATTGCCAAGAAATTAAAGCT
AAAGATTATGCAAAAGATGTAGATATATTATTTATTCTTGGCGGTGATGGCACGGTTAACGAACTTATAA
ATGGTGTTATGACGTATGACCTTCAACTCCCTATTGGCATTTTACCAGGCGGTACTTTTAATGATTTTAC
AAAAACGCTAAATATAGCACCTAATCATAAACAAGCTAGTGAACAAATGATTTCTGCACAAGTTGGTACA
TACGATGTAATTAAAATAAATAATCAATATGCACTCAACTTTGTTGGCTTAGGTCTAATTGTTCAAAACG
CTGAAAACGTACAAGATGGTTCAAAAGATATATTTGGTAAATTGAGTTATATTGGATCAACTGTCAAAAC
ACTGCTAAATCCAACACAATTTAATTATCAATTATCAATTGATGATAAGACATATTCTGGCGAAACGACC
ATGATACTATCAGCAAATGGTCCATTCATTGGTGGTAGTCGTATACCATTGACTGATTTGTCTCCTCAAG
ATGGTGAACTGAACACTTTCATTTTTAATGAACAAAGTTTCAGTATTTTAAATGATATTTTTAAAAAGCG
TGATAGCATGAATTGGAATGAAATTACTCAAGGTATTGAGCATATACCTGGTAAAAAGATTTCAATTACA
ACAGATCCAGCAATGAAAGTTGATATTGATGGCGAAATTTCATTAGAAACACCTATTGATATTGAGGTTA
TACCAAATGCCATTCAGTTGCTTACTGTCAATGATTTGTAAGCATCCAGAATGATATTAACGCGATATTA
TATTAGGTTTAAAGTGTAATAATAAGATTCAACGTACCTAATATTCGTTGTTATGAGCTTTAAGCTATTA
TCCTGTTTCAAAAACAGAAATATAATTTTGGCGCATGCCACTAAAATGATTGATGTTGTATTTTAAATCA
TAGTGGTTTATGCGTCTTTTTCAAATTCTATAAAAAATCGGATGACGTGTAATCTGCCAAAGATTAACAC
ATTCATCCGATTTATAATAATGAGATAGACTAACATTTATTGAGAGCGGGACGGAAATGATAAAGAACGA
CTAATGATTGATTATGTAGCGATTCTTTATCATTAGTCACAGCTAATGTGTACTTAAAAATAGGAGGGAG
TGGGACAGAAATGATATTTTCGCAAAATTTATTTCGTCGTCCCACCCCAACTTGCATTGTTTGTAGAATT
TCTTTTCGAAATTCTCTTTGTTGGGGCCCCTGACTAGAATTGAAAAAAGCTTGTTACAAGCGCATTTTCG
TTCAGTCAACTACTGCCAATATAACTTCATAGAGCATAGAACATTGATTTCTGTCCCACTCCCATAAGAA
ATACTAATTTCTAAAGAAAAAATATTTCTTTATGTTGGGGCCACCCCAACTCGCATTGTTTGTAGAATTT
CTTTTCAAAATTCTCTGTGTTGGGGCCACAGTATATGCATTTTATTTGCTACATGAAATGCTTCAAGTGA
TATATTTTTATTTCTCAATATTATCTAAAAAATACTGTTCTACATCTTTCCAGCTATTTACGCGTTCAAA
TCGATCATCATTAATATTATGCACTGCTGTAAACATAATCGGTGTACCAGTAAAAATTTCAAGTTGTCTA
GGATTGTCATCTATTAAATAATCAGCTTTAACGATGTTTTTTCTACCACAAAAAACAAAATGCTGAGGAT
CTAAGAATGGAAAGAACTCTAGTAACCATTCATATTTATCACTGAATGATGTTGGTACATCCATTGCTGC
TGTAGCAATATATACATCATAATGTTCAGTTAATTTTTTTACAACTTCTTGTGCATACGGCATCACTTTA
AGGTGTCTGAAGAAGCCTGGTTCTCTTAATACTTCTGTAATTAATCCATCATGTTCAGGAATAACATGCT
TAAGTTTTTGACCATTCAAAGCTTCCATTTTAATACCTAAATCCGCTCTAAAATTGACAGCATCAATGAT
TTCTCCTAATGTATCTGCCAATACTTCATCCATATCAATCGCGATTGATTTACGGGTCATTTTAATCTTC
TCCTCAAAATATCAGTATTAATTCAGTATAGCAAAAAAGCAATTGATACAAAACAATATCATCTATTGTT
GCTTTTTACACTGAATGCTCTCACCTCATCATTCACACTGCATTTTGTCACATATTCATACCATGTGGTG
CCCACTTACTATTCGTATTTAAAGTTTGATAAAACTTCTAACATTTTATCATTTTGTTCTTTAAAACCAA
TTGTAATTCTAACACCAGTTGGAAATGGTCGCGTAATACACCCTACATTTAAAAGTGCTTCATAAAGTTC
ATTTACCCGCTTTGTTTTTACAAATATAAAATTCGTTTGACTTGGTATGAAATGCTCACTTTGAGGTAAT
TGATAAAATCTTTCGCGTTCAACACTATTTTTATGTGTTACCTCTTTTAAATATTGTTGATCTTCAAGTG
CTGCAACTGCTGCGTATTCAGATATACGTGTCACATTAAATGGGGGTCTAATGATGTTCCATTTTTCAAT
CGCATGTTCGCTTGCTACCACATATCCTACACGTAAACCCGCTAATCCATACGCCTTTGAAAATGTACGT
AATAAGAATGCATTGTCATATTTTTGTTGCAAAGCAAGTGTATCCGGGTAGTCCTCTGCTGTCACAAATT
CAAAATAAGCTTCATCTATGAGTACCGGAACATGTGATGGTACTTGAGATAAAAACGAATCTAAGCTCTC
ATGATTAAAATACGTACCTGTAGGATTATTTGGATTACATAACCATACCAATGACGTATCTTCATTAACT
TCTTTTAAAATACCTTCTAAATCGAAGCCACCATCTTTTAAAGGTACTTGTATCACATTAGCTGATTCAA
CAATCGCATTGTGATAATATTGACCGAATGTCGCTTCACTTGTAACAATAGTATCCCCTGGCGTTAATAC
TGCTCTAGAAATCATTAATATAACTTCATCTAATCCCGCACCAAATAAAATGCGTGATTGATCTACATTT
AAATGTTTACTAATCGCCGCTTTTAATGTCGGTGATCCTGTTTCAGGATAATAATATAACTCATCTAAGT
GTGCTGATATCGCTTCTTTAACTTTAGGCGATGGTCCATACAAATTTTCATTTGATGCAAGTTTATATAA
ATCTCCTTCAATGCCATACTTTTCTTTCAATGCCCTTGGAGATAAACCAGGCTGATATGCTGATAGTTGA
TTAAGTTGTTCTTTCATAATAAAAACAACCTCCTTAGAATTAACTGAAATTTTAAAAAACTTATATTCAT
TATATCGCTCTATGTTTCTAAAATGCAATGCTACTATTTTCACATCATACTAGCTTTCATTATGTTTAAC
ATGTCATATTTTTTAATCATTATTGCATGTTTAAATTGAACATAAACATAGATGTAAATATAGCAACGCC
ACATAAGATATAATGGTGTGCCCCTCATCTTATGTGGCGTTGGTCGTTATTTGATTAACCCTTTTTCTTT
TAAATAATCTTTCGCAACTGTATATGGGTCTTCATTTTTAACTGTTACTTTATAGTTCATCATTTGCATA
TCTTCATCAGATATTTTGTTTTCTAGTTTGTTTAACGGTTTCTTAATTTCTGGATGTTTCTTTAAAAAGC
TTTCTTTAAATAATGGTGCTCCTTGATATGGTGGAAATACGTGCTTATCATCTTTTAACACAACCATATC
ATATTGTTTTAATTCAGCGTCAGTTGAATATGCATCTATTAAATTAATATTACCTTTATTGATCGCTTGA
TATCTCAACTTAGGTTCCATTGTACGTATGTTATCTAAATTTAAATTATAAGCCTTTTGAACAGCTTTGT
AACCATCTGGACGATCATTAAATTCCAATGTAAATCCTGGTTTAAGTTGATCTTTAACCTTATTTAAATC
ACCAATTGTACGTATATTATGTTGTTTAGCAAAATCACGTTTTACAGCTAAAGCATACGTATTGTTATAT
TTCATTGGTTTTAACATAGTCATTTGATATTTCTTTTCAAGACTTTGCTTAGCTTGATCATATACTTTTT
TCTCTTCTTTTGACTTCAATGGTTCTTTTGTTAACTCACCTAAAACTGTTCCAGTAAACTCTAAATACCC
ATCTATATCGTCAGATTTTAAAGCATTAAATAAAAATGCTGTTTTGCCCATACCATCTTTCACTTCTACA
GTATTTTTGGTCTCTTCTTCTATTAAAATTTTATACATATTTGTAATAATCGAAGGCTCGGAGCCAAGCT
TTCCAGCTAACGTAATTTTATCACCTTTTTGTGCAAACATAGGAATAGCGATGGCCAGTATAATAATCAT
CACTATAACACCTAACGTCATCAATAACTTTTTATAAGATAATTTAGCCATAAATCTTAAAATTAAATCA
AATATAATTGCCAATAAGGCTGCTGGAATTGCACCTAATAATATCAATGATGCATTGTTACGGTCTATAC
CTAATAAAATTAAATCACCTAGTCCGCCTGCACCAATTAATGCTGCTAGTGTTGCTGTACCTATAATTAA
TACCATAGCCGTTCTTACACCAGCCATTATAACAGGCATTGCTATTGGAAGTTCAACTTTAGTTAAACGT
CTAAATGGCTTCATACCTATACCTTTAGCCGCTTCAATGAGCGATGGATCAACTTCTTTAATTCCAGTAT
ACGTATTCCTTAAAATTGGTAACAATGCATACACTACAAGTGCAATAATTGCTGGCACACGACCGATACC
AAATAAAGGAATCATTAAACCTAATAATGCCAACGATGGTATAGTTTGAAGAATTGCCGCAATATTCATT
ACGATTTCAGATATCGTTTTAGTCTTCGTCAATAAAATACCTAATGGTACCGCAATAGCAGTTGCAATCA
ATAATGCGATAAATGATATTTGAATATGTTCTATCATTGTCGAAAATAGTTGCCCCTTACGTTCACTCAA
TATGTCGAAAAAGTTAGTCATGTTGAGCTACCTCCTTTTTCTGGGACAAATATTTGAAGATATCTTTCCT
TTCAATAACATATTGACCTACGCTATCTTCTTGCATGACAATGACACGCTCGCTCTCTGATAAATGTTGA
TACAATACTTCAATTTGTTGATCGTCATAAACAATTGGATAAGCGCTCATAGATGTAACCTCATCGATTG
GTTTCATAATATCCAAGTCACGGATAATTGGGTTCTCTTCAACACATGGCGCATCATCTTCTAAATGACT
ACCCATAAATTGTTTAACAAATTCACTTTGAGGATTATTTTTAAATCCTTCTGGTGTGTCAATTTGTTCA
ATATGACCTTCATTCAAAAGACAAATCTTATCACCAAGTTTCATCGCCTCTTGAATATCATGTGTAACAA
ATATGATTGTCTTCTTAATTTTAGTTTGTAATTCAATTAAATCATCTTGAAGTTTTTCTCGGCTGATTGG
GTCTAATGCACTAAACGGTTCATCCATTAAAATAACTGGTGGATCAGCTGCTAACGCACGTATAACTCCT
ACACGTTGTCGTTGCCCCCCTGACAATTCATCAGGTTTTCTGTTTTTATATTTTTCAGGTTCTAATCCAA
CCATATCAAGTAATTCATCTACTCTTTTATCTATATCTTTTTCTTTCCACTTTTTCATTTGTGGCACTTG
TGCAATATTTTCTTTGATTGTCATATGTGGGAATAATGCAATCTGCTGCAATACGTATCCAATATCCCAA
CGCATTTCGTATACTGGATAATCACTTATTGGTTTATCTTTAAAATAAATATAACCTTCACTTAAGTGAA
TGAGTCGATTAATCATTTTTAATGTCGTAGTTTTTCCACAACCTGAAGGTCCAATTAGCACAAAAAATTC
ACCCTCATTAATATTGAAACTAATGTTATCGACAGCAACATGTTTGCCATAACGCTTAGTTACATTTTTA
AACTTAATCACTTTGCCACCTCTTTTTTTCTCATAGCATAAAACCGAGATTATATGTATGTATTCCCTAT
TTAACCACGTTTATTACAATTTTCAAATTTAAATGATTTATCCTTGAACTTTTTTAACAAAATAATGAAT
AATAGGTAATCTCCAGTTAAGAAATAGTGTTATTTTACTTTAAATTCAAAAAACACCCAGTAAAACAAGG
AATGTTTACTAGGTGCCTTCACTATACTTTGGCTTTATAATTTTGAATCGTTTCTAAAAATGCTGGACAA
TAATGTTTTAATTTGTAACTACCTACGCCATCAATATTAATCATATCTTGTTTCGAAGCAGGCTTACGTT
TAGCAAATTCCTCCAACGTGTAATCAGAAAATATACTTACAGGTGCTATCGTTAATTTGTCACTTAACTT
TTTACGAACTTCTACCAACTGACTGAATAATACTCGGTCAACCCCTTCAACCGTATTTATAAATACTTTT
TCAGTCGCTTTTTGCTTAAATGGTGTTGTGAATACTTCTACTTCATTACTGAGTAATTTTTTAATTGAAG
TATCACACATTAATATTTCATCATTTTCATTTAAGAACCCTTTGAATCTTAATTCATCTATTAAGTGACT
TAATTCTGATGTAGTGTAACCTTTCATTAAACCATGGGTTGAAATTTGATCATAACCTTTATACTTAATA
TAATCTGTTGACTCTCCTCTTAATACTTGAATGATAACACTATAACTCTCTTGTTGTTTCATACGAGCGA
TGCAACTAATAATCATCTTAGCTTCTTGTGTCATATTATATGATTTATCTTGTTGAACACAATTACTACA
TTGTTCACATTCTTCTAATTTTTCATTCGGTTCAAAATAATGGACAATTGTTGCTTCTAAACATTTTTTT
GTTTTTGTATATTGAATCATTTTAGTTAACTTTTCGCCCATTTTATCTTTATAGTCATCATCAGCTTGAG
AGACTGTTATAAAATACTCGTGTAAATTGATATCGCGTTCGCTAAATAACAAAATACATTCACTTTTCAA
TCCGTCACGACCTGCACGTCCCGCTTCTTGATAATAAGATTCTAAATCTCCAGGCATATTATAATGAATA
ACAAAACGTACATTAGATTTATCAATACCCATACCAAAAGCATTTGTAGCAACGACTACTTTAACACGAT
CAAATAAGAAGTCATTCTGCGCTTCTTCTCTTTCTTTATTGCTCAAACCTGCATGATATATAACACTATC
AATTTTCTGGCTTTCTAAGGCTTCTTGAAGCTCTTCAACTTGCTTACGTGTAGAACAATAAATAATACCT
GCATCTTCATCGTGTGTTTTAATATAATCTAATACAAATTTTTGCCGTTGATAAGTAGGATTTACTTTAA
AAATTAAGTTTCTACGCTTAGTACTCGTTTTAATTTGATCAGTTTGAGCGATATTTAACTTTTCTCTAAT
ATCTTGCTGTACTTCAACTGTTGCAGTTGCTGTCAACGCTATTATTGTAAAATCTTGAGGTAACGTAAAT
ACTTTAGAAATGACGTTTTGGTAACTCGGTCTGAAATCATGACCCCATTTTGAAATACAATGTGCTTCAT
CAAACGCCACTAAATGAATCTTGATACGTTGAAGCAAATTTAAAAAATATCGATTTTCAAATCGTTCTGG
TGCAACATATAAAAATTGAATTTCTCCATTTGATAATGCTTTTTCAATACGTTGTTGCTCTTTTTGAGTC
AAACTACTATTTAAAAAAGCAGCTTGAATTCCCATCGCTTTTAATTGATCCACTTGATCTTTCATTAATG
ATATTAGTGGACTTATTACAATTGTTGTACCACCTAACAATAAACCTGGTACTTGATAGCATATAGACTT
ACCTCCACCAGTTGGTAAGACACCAAGCACATTACGATGGTCTAATACTTTGCTAATAATCTCTTCTTGT
CCTGGTCGAAACGTTTCATACCCAAAGTAATGCGATAATGTTTGTTGCATCATAAATTGACCCCTTATTG
TTGTTCTTTAATTTCTTCTAACTCACTCCATCTTGTGATGTCTATATCATATTGAATTTCAAGTCGTTCT
TTTTCTTCGTTTAATTCTTTAATTTTCCCATAATCTGCACTTGCCTCAATCATGAGCACATCAATTTCTT
CCATTCTTACTTCCGCTTGTTCTATACGTTTCATCAATTGTTCATATTCTAATTTTTCTTTATATGATAA
CCCATTTTTCTTACGTACAGTTGTAGAAGACTTAGATTGTTGCTTCAATGTGGATTTATTTTTATCTAAT
GATTTTTTATAACTTTCATAATCTTCAAAAGTTCCGATAATCTTTTCCATCTGACCATCATGAATAAACC
AATATGACTGTGCAACTTTATTTAAGAAGTAACGATCATGGCTTACGGTAATCACTGTACCACCAAAAGT
ATGAATATAATCTTCAAGTATAGTTAAAGTCTCAGTATCTAAATCATTTGTCGGTTCATCTAACAACAGA
ACATTTGGCTGGTGTACGAGTAGACGTAATAAATACAAACGCTTTTGCTCTCCACCAGATAATTTATAAA
CTTTTTTACCATGAGTTGCACTTGGAAATAAAAATCGTTCAAGAAGTTGTGTAATAGATACCGAGGTTCC
ATCTTTTTCTTTTGCGATCTCACTTTCTTCTCTTAAATAATCAATCATACGAATATCTCTATCCAGGGTC
TCATCTGTTTGCTTAAAATAAGCTACTTTAACCGTCTGCCCAGTCTTCAATTTACCTTCGAATTGTTGGT
CTTCTCCACTCAAAATATTTAAGAGTGTTGTTTTACCAGCTCCATTTGGCCCAACAACACCAATACGCTC
ACCTTTTTGAATAATTTCCGTCAGATGTTCAAATAATACTTTATCGTTAATAGCCTTTGATAAGTCTTCT
AATTCGAACACTTGCTTACCTAATCTTGAATAAGCAAGATTCAATTCACCTTTATCGTCTTTATATTGCT
GATTAACTTCATTTTCTAGGTCATTAAATCGATTAATTCTAGCTTGTTGCTTTGTAGTACGGGCCTTAGC
TCCAGCCCTCATCCAAGCAAGTTCTTCCTTATATAAAGCTCGTTGCTTTTGTTGTTGCTTTTGAAGTGTT
ACTTCTCTTTCAGCGCGCATTTCAATATAAGATTCATAGTTACCAGGATATGACGCTAACTTACCTCTGT
TTAGTTCAATAATTCTAGTGGAAACTTCATTTAAAAAATATCGATCATGGGTTACGAATAAAACTGTATG
AGGATATTGCTTCACATAATTGATCAACCAGCTGATTGATTCGAAGTCTAAATGGTTCGTAGGTTCATCT
AATAACAATAAATCTGGTTGTTCTATTAATGCTTTAGCTAGTACAACACGTTTTTGTTGTCCGCCGGATA
ATTCTTTAATGTATTTAGTAGTATCATGTATACCTAGTTTTGAGAGGATCGTTTTAATTTCAGCGTTATA
GTCCCAAGCATCATGTTGATCCATAGCATCTTGCGCATCCATCATTCGCTTGAACAATTTATCACTTTGA
TCATCTGCATAAGCTTGTACTGCCTGTTCATATTGCTTGATGATGCGTAAAGTTGTTGTATCAGAACTTA
ATACTGCATCAAAAACAGTCATATCTTCATTAAGATCCTGTTTCTGAGACGAATAACGAATTCGATATTG
ATTTGGATGCATAACATTGGCTGTAAAATCATCATCAATACCACCAATTACTTTTAACAACGTACTTTTC
CCTGTACCATTTATGCCTACTAAACCTATTTTTTCACCTTCTGAAATTGATAAATCTAGATTATCGAATA
TAATCTTATCGGCATAAGATTTATTTAAATGTTCAATTTTATATGCTTCCATACCCATCTTCCTTCTTCT
GTTGAAATCTCTACGTACTTAAATCAGTTCTATACATTATACACCTTTTTGAAATCAAAAGAAATCGATA
CTGTTAAGTGTCATAATTTAATATATTGTTGCTTCAACTATAAATAAAACTTGATAAGGCTTTGATGACT
ATGCTAATGATCTTTATAATATACCTTTTTATCAATACATATAATTTAAAACATAATATAAAAGAACATA
ATAAAAACCCGGATTGATATTTTATCAATCCGAGTTCGTGTTTAAATATTATTTTTTAGAGTTTGCTTTA
GGTCCTGTTTCATATTTATACTTCGAAGGATTTACCTTTTTGAAGTCTGGATTTTTGTAGAATCTAAATA
AATCACCATTAAGCACGTTGTCACTCATTTCGAGATCCTTTTCAACTTGCTTTTTATTCTTTTCGAAATC
AGCTGGTTGAGTAGTTATGAGTTCATTATTTTTATTAGAATAAATCTTACCATTAACATATTTATAATCT
TTTGTTATAAAGTCACCATTTCTGAATGGAACTACTTGATTATGACCTTTAGAGAATAAATCAGTACCGA
ACATTAAATAGTTCTTCGTATCTATACCAGCCAAATGTAAAATTGTTGGCATTACATCGACTTGACCAGC
ATATTCATTATTGATACCACCAGATTTACCAGGGATTTTAATCCAGAAACCAGTTCTGTTTAAATCTGTA
AATTTAGCTGGTGTGATTTTTTCACCTAATAGTTTTTCCATGGCATTGTTATGGTTTTCAGAGATACCAT
AGTGGTCACCATAAATCATAATCACTGAATTGTCATATAATCCTTTTTTCTTCAAGTCATTAATATATTC
TTCTAATGCTTCGTCTAAATAACGTGCTGTTTGAATATAACCATCAACTGTTGCATCACCTGTGTTTGAC
TTCTCAATAGTTGCATCCTTTTCATCTAATGTGAATGGATAGTGGTTAGTCAATGTAATTAAATGAGAAT
AGAATGGTGATTTCATCTTAGCTTGATAATTAGCAGAATCTTTAAAGAAAATTTTGTCTTTCAAGCCTAA
GTTTACAACGTTTTTATCTGACATGTCATAGTATGTTGCATCATAGAATTTATCGATACCAAAGTGTTTA
TATACTTGGTCTCTGTTCCAGAATGTTTTATAGTCACCGTGCATGACATCAGATTTGTAACCTTGCTTTT
GATCTAAAATTGCTGGTAATGACTGATACGTATTATCTCCTTTTAATGAAAAGGCAGAACCTTGCGGTAG
ACCGTATAAACTGTTATCCATTGTAAATTCAGAGTCAGATGTTTTACCTTGACCTGTTTGATGGAAAAAG
TTAGGGAAGTATGTGAATTGCTCTTTCCCACTTGATAATTTGTTTAAAAACGGTGTTACTTCTTTTCCAT
TAACCTTTTTATTAATTAAGAAGGTTTGGAAACTTTCTAAGTGAATCTTAATAATATTTTTCTTCTTTGC
TACCCCATAATATTCTGGGTTAGGCTCTGTTTGACGTTGTTTCGTATAATTTAATACTTTTGTTAAGTCA
TCTTCAGATGCTAATGCTTTTTGTTGATTATTTTCGATAGTTTTAACACCATCGTATACTGTAAAGTTAT
ACGGTCCTAAATATTTCACTAAATATTTATGGTCAAATGTACGTGTTAATAATTCTGGTCTGTCAGTTTC
AGCAAAAGCTAAGTTTAAGAAGAATAATGCTACTGAAGCCGCCATTACGACAGGAACAAATTTCTTACTA
AATGCTTTTGTGTCTAACCATTTTGTTTTAAATATTAAAATGAATAAGTAAACTAACGTATCAATGAAAT
AAACAAAGTCATACCATTTGAATGATGCACTAACCGCACCACCCATAGATTCTACGTTACCTACTTGGTT
TAAAGTACTAAACGTTAAAAAATCCGAGAAGAATCTAAAGTACACAACATTGGCATATAATAGGAACGTC
AATAAGAAGCCGCCTATGAACATGAACCAAAATGCTTTTTTGCCTTTAAAGAATAGGAACACACTTAAAA
CTAGTGCTACTAAACTATAAGGATTCATCAATAATATTAAGTTTTGTACTAAACCTTTAACACCTAAAGA
AAAATCAACATAATAAGAAAAATACGTCTTCAAGGTAATCGTTATTACGGTTAATAAGAAGAACGCAAAA
AGACTAATTTTCTTTTTTTGTGAACTCATGATTCTTTCCCCCGTTATTTAGATAATAAATCTTGCGAAAG
TACTTGAATAAATTAGATATTAACATTATGTAGTTAATTAATAAGTGCGTTTAAAAGTTAACATTGTCAT
AATTATAGTAATTACTTTCAGATTCAAGTTTATAATTTTCATTATTTGTAGCTTTCAACTTTGATTTAAC
AAGTATTTTGGGCTACAACTCATAATTGCTTGTGTAAGTTTCTTTATTTAAAATTATCATTCAATTAACA
AATTTAAAATTTGTAATCAAATTGTAATAATAAGCATAGCTCAATTAATAAATATAGAGTAATTTTAGTC
AAAATTCAAGTAAAAACACACTTTATCTTTTCATTTTACTGTGAAACGAATTAGTATATGATACATTTCG
CAGATAAAACACAGTATTATTTCATTATACATTAGGAGGAAATTATTTGCATCGGACTCGAGTATGAGCT
ACGTACCAAATATTATTTCATCATTTCTAATTGCATTCTATATTCTATTCCATGGAATAATTGGTTTAAC
CAGTTACTATACTTAACAAGGTTCTTTTCAGCCGTTAAAATATCTATAAATTGAAATTTCAAACGTGATC
CTTGCGGTTTTTGTGCTAATTTCGTTAAATGATAACTTGCGATTGTACCGATTTGCGGGTAGCTACCTAG
CGTGTAATGATCATTTAATAAGATAATAGGTGTGCCATCACGCTTAATTTGTATCGTTCCTTTTTTGACA
GTCTGATACGGTGGCATATCTTCATAAAAAGCTTTGATTTTTTCACCTTCAAGCATCATCCCCATGCGAT
TTGCTTTGCTCGTTACTTTATAATCATGTTTCACAAATCTTTGAATGGCATCTTCTTTAAAATCTTCCGT
ACCTTTATTTTTAACGACATGAAATACATCAGACATATAATTAAATGACAAGGCGTACCCATCAATGCCC
CAATCTGTTTGTTTCGTGTGAGCAAGGTTTTCAAATAACTTATGATGACGAGCTGTATAATCTCTCTTAA
GCTTTATTTCATCGCCATCTTGTAATGTTCTTCCTTTAAAACCACCAATTTTTACATTAAAGTCGGTTGA
ATTAGATCCTAACCATGCATCTAATTCAAATCCACCTCCCACAGCTAAATACACTCGCGATGTATAACTT
GTTTCTCTAAACTTTAAAACATCGCCTTTATCTAACAAATACAATTTATATGGAGATATAGTCATTTGCT
CAGTGTAAGCTTTGACATTACCCCCTGCTAATGCAATCAGCGTAGGTTCTGTAAAACGAATCGTTGCCAT
TTTATTAGTCATTTCCAAAGTTGCTTCATTCTTGTCATTTGCAACTAATCGATTAGCAATTTCATGTGCT
AAAGTATCAAGTGCACCACATGGAATTACACCATCATGTTCATATCCCCTTCTACCAAAGTCCTGAAAGC
TACTGAATAAGCCACTTTTTTCAATTATGATTGACATCTTTAAACGCTCCTACTTCTAATTCATTTTCAT
TGATAGGTCTAAATTTAATATTATCGCCTAACTTTAAGCGTGCGAAATCTGATTCTTTCGGATTAAAAAG
TGATAATGGTGTATAACCAATAACTAACCAATCATTAATTGTATCTGTAGTTACAATACCGCATTTTTTC
CCTTCAAGTACTACAGAACCAGCCGGAATGAATTTTTTCTGTTTACTCGTGTGATTAATATACAATTTCT
TATTTAATCCAGTTAAATAAGGAAACCCAGGTGAATATCCCATCATCGAAACAAAATATTGCGCCTTAGA
ATGTAATTCAATAAATGTTTCTAGCTTGATTTTGTAATGTTTTAAAAGTGATTCTAAATCCGGACCATAT
TTCGAACCATACACAATTGGTATTTCAATCAAATCTTGCTGGTTAAAATCATGTTTTATGTTTAAATGAA
TCGATTCTATTAGTGCTTTCATGTATAAAAAAGGTGATTGTATATTATGGTGTTTAATCATATCCCTTGC
GTCATAGACAATCATCATGTCTGATTCTGATGGCACAATTTCTATAATAAATGGATAATTTTGTTCAATT
AAATATGAGCGAAGTGTTAATAAATCTTCGGTTAAACTTTTAGATACTTCTTTTTCAATTGCGACTACAA
TGGCTTGGTCACCTTGACTATATATTTTCATTTGTACACCTCTTCAATATTTGGTTACTTTACTTTGATT
TTTAATTATAGAATCGATTGAATAGTTCATTTACCTACTCACTAAATTTATTGGTGATACATTAAATCCA
TTGCTCGCACAACAAAAGGCATGAGTTCGCGAATTAATGCGTATACAATGATAAAGCTTATAACAGTAGT
AATTGTTGCTATCAAACGAACAACATATATTCTATTTTCAGATAGCAATCGATTCACTAATCGATAATTT
ACGTATACAAGAATTAACAACAGCACAATATAAACAATAATCATATTTGGCCCCATTTAATTTTTAAATT
TGTTTTTACTTCATTTTCTACATTATTATCATACTAATTTTAAAGGCAAAGGTGGACATCGGCAACCTCT
CGTAAACTATTTATCAAAAATAAACGTATCTCATTGTTATGATATTTATAAATCAATTCGTTTTTATTAA
AGTCTTTTTCAACAAGTTTGTCACTATCTATTAAATAATCACGCATGCATCCTTTTAAGAAATCATCTTT
ATAACTTGGTGTGTACCATTTTCCATCCTCTTCAATGACAACGTTGCCAATATCAAATTCAAGGACCTTG
CCGTCCTCTGAAGTTAGCAATATTAAATCTGTTTCATGATTGTGTGCTAAATGCTTTCGTTCTGTCGTTT
TATTATTTATAAAAGTTGGATTAACTGCTTTGGGCAACACTTGAAATTTTGCTGTAAAACTACTTTTCTC
AGGTAAAGGTGACACTATCGTTTCGAATTCGCTTTCAGCATGTAATACGATTTTAAGTCTATATTGGCCA
CTGTGATACTTTGTTGTTACATCGTTTAATTCATTTCGCCATGCATGTTCATCAAATTTAAAGTTTAATC
GCTCAGAAGAACATTTTATGCGATTAGTATGATAAGTAAGTCTAGGGATATGTCCATTATCAATTTTCAT
TGTTTCAAATAATTGCATTATAACATCTCCAAAATCTTGGTTTTTGCGTAAAATTCATTCACTTCATCTT
TTGGCTTAGAATCAATTGTAATACCTGCTCCGACTCCATAAATCGCTTGTCCATATTTATACTCAATAGT
ACGAATCGGAATATTAAAAATCATTTTATCATCTTCAGTTGGAAGTAATAGTCCAATTGCTCCGCAGTAT
ATACCACGAGGTGAACTTTCTAATTGTTTAATATATTTCATTGTATTTAGTTTCGGTGCACCTGTAATCG
AACCACAAGGAAATAACGATGTTAAAATTTGAGTTAAGTCTGTATTAGTTTTTAAAGTTCCACTTACCAT
CGAAGTCATTTGAAATACAGTTTTATATGCCTCAATGAAAAATAGTTTATACACCTTAATTGAGCCACTC
TGTGATATTCTCCCTATATCGTTTCTTAGTAAATCAACAATCATGACATTTTCTGCACGATCTTTCGAAG
AAGTTTGCAATGTTTTATAATACTGTTGATCTTCAGCTTCCGTTTTACCTCTAGGCATTGTCCCTTTCAT
CGGTTTGCTTATGATAACGTTATCGACATTGTTAAACTGTCCTTTTTGAAAAAATAATTCTGGTGAGATA
GATGCTACTTGGATTTCATCTGTTTGTAATAACGCAGTATAATTACCATTACTAAATTGAGTTAATCGTT
CATATAAAGTACTAATAGGATAATAAATGTTATCCGTTAAGCGCGCCGTATAGTTCACTTGATACGTTTC
GCCTTCAACAATTGCTTGTTGGACACGTTTAATATTAGTCATCATAACCTCAGAAGATTCAACAAATGAA
AAATGATGCTTTGATACATAAGAAGTTTGATGTTCATATGTTGAATTTATGCTTTCCGCTTTTTCAAAAC
TATAAGCTACTGCATAAATATCATCTTTAGCTAATGAATGTGAACACATAACATGATTAAAGTACTTTGC
CGCTTCGTAACTTAAATATAACGAAACATATCTACCTTGTCGTTGCTGCGCTTGTGCAAAGTGTATCACT
TCTCCCACATCAGCCAACTTAGTGGCAACATACTTCTTTATAAATCCCTTTAATTGAATATGGTATTGCT
TATATTCATTTTCAGTTAAATAGTAGCGATAATTATATTCTATTCTCACAGTAATCACCTACCTTCGATA
AAAATAATTCAACTTGTCGATAACCGTATTCACTCAAAATAGATTCAGGATGATATTGCACACCAAAAAC
CGGAAATGTAATATGCTCAACTGCCATAATAATCGCTTCATCGTTTTTTGCTGTAATCTTTAAGCAATTT
GGAAAAGTAGCTCCGTCAGCAATTAATGAATGATAACGCATTACATTGAAATTTTGAGGCAGTCCTTGAA
AAATACCTTCATTGGTATGGCGTAACTGTGTAGTATGTCCGTGTACAGGATGATAGCCGTGAATGATATT
TCCACCAAAATAAGACACGATACATTGAAATCCTAAACATACACCTAGTATAGGTACACGCTGATAAAAT
TGTTCTAACACTTCATTCAAGATAGGATAATCATCCGGATTACCCGGCCCAGGTGAAATAACAATTGCTT
TTGGCTTCATATTAATGACGTCTTCTATCAGCAGATTATCAATACCAACAACTTGAACTGTTAGTTTCGT
TTGAGTCTTAATATAGTCTATTAAATTATATGTAAATGAATCATTATTATCTATGACTAGAATCATTGTA
TACTCCGTTCTAAATGTGTTTTATTTTTATAATATGTATTGGATGTAGCTAAAACTTTAAAGGCATTGTC
ATTATCCTGACCTTGATTTTAACTAATATATGGTATATTCTATTCATCGTACATAAATGAATATCAGAGG
TTCCTAGCTGAAACCCTCTATAAAAAACTAGACATTGAAATTTCAAACATTCGTTGGTAAACCTTTAATA
TATATTATAGGAGCAACCCATTTCTTTCGTCTATCTTTTATGGAGATAGGCTTTTTTTATTTTATAAATT
AAAAACGGGCTTATCAATGCCATTAACCTCTTTATTAATATTATTAATGATAGGAGCAATTACAAAATGG
AAAGTGTATTAAATAATGAAAAAGCCATCGTTGTCTTTAGTGGTGGTCAAGACAGTACAACATGTCTCTT
TTATGCAAAAAAACATTTCAAAGAAGTTGAACTCGTAACGTTTAATTATGGTCAAAGACATGATACTGAA
ATTGAAGTCGCAAAACAAATTGCACAAGATCAAGGAATGAAACATCACGTTTTAGATATGTCATTATTAT
CACAACTTACTCCAAACGCATTAACACAACATGATATGGAAATTACTAATAATGAAGATGGTATACCTAA
TACATTTGTTCCAGCTAGAAATTTACTTTTCTTGTCGTTTGCAGGTGCTCTAGCTTATCAAATTGGGGCT
AAGCATATTATTACAGGCGTATGTGAAACAGACTTTTCAGGCTACCCAGACTGTCGCGATAGTTTTATAA
AATCAATGAACGTAACATTAAGCCTAGCTATGGACAAAGATTTTGTTATTCATACTCCTTTAATGTGGTT
AAACAAAGCAGAAACGTGGAAATTAAGTGATGAACTCGAAGTTTTAGATTATATTCGTACAAAAACATTA
ACATGCTATAACGGTATCATTGGGGATGGCTGTGGTGAATGTCCAGCTTGTCATTTACGTCAACGTGGAC
TAAATCAATATCTTGAAAGTAAAGGAGCGCTTTAAAATGTTACAACAAATCTATCCTAGTACAACGCATC
CATATCAATTCGAATTAAATAAAGATTTTAATTTTTCAGCTGCACATCACATTCCGTGTGAAGAAGCAGG
TATTTGTCAAAATGTCCATGGTCATACTTACTTTGTTAATTTAACAATTGTCGGTGATAAACTAGATGAC
ACTGGCTTTTTAGTGAACTTTAGCCATTTGAAAAAGATGATACACGGTAAATTTGACCATCAACTGTTAA
ATAACTTACCTGCTTTTAAAAACAAAATCCCTTCAACTGAAATCGTAGCGGAAACAATTTATCAAATTGT
TAAAGAAAATTTGGCATCGCTCGAACACCAACCAAAATGTATTCAAGTATTTGTAAGAGAAACACCAACA
AGTTATGTCGTATTTAGACCAAAGGAACAGGTGTAACTAATGGCTAAAATTCCTGTACTCGAAATATTCG
GTCCAACCATTCAGGGTGAAGGTCGAGTAATCGGTAGAAAAACGATGTTTGTAAGAACAGCTGGATGTGA
TTATCGCTGTAGCTGGTGTGATTCTGCATTTACTTGGGATGGTAGTGCTAAAGGCGATATAAAACTCATG
ACCGCTGAAGAAATTTATGATGAATTAAAACGAATTGGTGGCGATTTATTTAACCACGTTACAATTTCTG
GTGGTAACCCAGCATTAATTAAAGGTATCCAAGAGTTAGTTGACTTATTTCAAGATAAAGGTATTTTCAG
CGCACTGGAGACACAAGGCAGTAAATTCCAACCTTGGATGACACAAATTGATGATTTAACGATTAGTCCA
AAACCACCAAGTTCAACTATGACGCCTGATTTAAAAAAATTAGATGAAGTGATTGCACAATGCGTACCTT
CCTCATTAAACTTAAAAGTAGTTGTATTCGACGATAAAGATTATGATTTTGCCAAAATGATACACCACCG
TTATCCAGATATTCCCTTCTATTTACAAGTTGGTAACCCATATTTATCAGACAGCGTAGATAATCATACC
GAAAAGTTGTTAGAACGCTACGAGCAGTTGGTAGATTTAGTTATGCAAAGTAATGATATGAATCACGTTT
ATGTGTTACCACAACTTCATACATTACTTTGGAGTAATAAAAAAGGTGTATAAAGGATAACTTATTTTAC
TTTTTACAAGTCATATCTAATGAATAACAATATATTAATTGATATAATAGTTGATTGAAGTATAACGAAC
AGGAGTCCATCATGATTGTATATATATTAATTAATATTGCTATCGTCGTACTTATAACTGGATTCAATTT
ATATAGGCATCAAATGCAACATTTATCATTAAGTGCAATGTTGTTATCTATTACTATAAACGCCTTTATA
AATACATTCATAATTGATAAATATAACTTTATTACTCTGTGTACTATAACGATGTTTATCATTTGGACGA
TACTACAGTTTTACATTGATAAAAAATTAAAACCTGTATACATTACAGACCAAAAATTTATTGCTATCAT
ATTAACGATTGTTGTCAGTTTAACGCAACGTGTTACCGACTTTTCAAGTACACAATCAATATATATGTCT
ATTCCATTTTTAGCCCCTGCCATTTTCATCATTGGTGGTATTATGTTATTTATTTCAACATTTAATAGCT
TAGATGAATCTGCTGAAAATAATAATAAAATAAAGAAACTAATGATTAAAGGACTTATCATTATTAACAT
TTCATTTATCGTTATGATGGTTTTAACACCATATTGGTACTTGTATTTAATCGTCTATCTTATTTTCTTG
TTGTTTTTATTTTGGCAAAAGGTTTATAAATTTTAATACCAAAACTAAAAAACACTTCTGATATTCTTAA
TTCGCTATATCAGAAGTGTTTTTTAGTGATAAGTAGTTCAGACAAATATTTTCTTACTTAAAAAAACCGC
CCTCCTCTTATTTTGACTCCTATTTATTTAAATCAGACAATTATTTTCATTTTCAAATTATTCTTTCTTC
AATATTAGTTAAGCGATATTTAAACGAAGTTAAGAATTAGTTAATGGCATATTATTTGCCTTCATTTTAA
ACTTAACTTATCAAATTGAAGAAATGAGGAGTTAGCATGAATACAAAATATTTTTTAGCAGTTGGTGCTG
TTGCCTCTGTATTAATTTTAGGCGCTTGTGGTAATTCTAATTCACAAGATCAAGGTAACAAAACTGAACA
AAAAACAAAGTCAGAAGATAGCAATGTTAAAACTGATAAAACAAAACACCTAACTGGTACATTCAGTTCT
AAAAACGGTGAAACTGTTGAAGGTAAAGCTGAGATTAAAAATGGTAAATTAATGCTTACTAACTACAAAT
CATCAAAAGGTCCAGATTTATACGTCTATCTAACAAAAAATGGCGACATTAAAAACGGTAAAGAAATCGC
AATGGTTGACTACGATAAAGAAAAACAAACATTTGATCTTAAAAATGTAGATTTAAGCAAATATGATGAA
GTAACAATCTATTGTAAAAAAGCTCACGTCATCTTCGGCGGCGCTAAATTAAAATAATCAATTTCTGAGT
TAAACTTTTATTTACAACATACTATTACTATACATTACAAATTTTAAAAATATACATTACACTCATTACT
CAATGGAAGCGTATGATTTCACAGCCCCCCTAGCTTGTAGAAATCATACTTTCCTTTTTTCAATATATAT
ACAACTATTAAATTCCATAAGATTGTAGAGCACATAAGTAAATTTTTTTAGAGCTTGAGGTTTGTTTAGC
TTAAGCAGCCCATGAGCTCAAACACTTCCTGTTCACATAACACTACAAATCGCATTATGTTGCTTAATCT
TATGTTTATATAAATTACACACAATAAATAGAAAGAATGTGAACATCATGAATAAATTATTGCTACTCGT
TACATTTATCATTCGTGTGGGTTCAGGTATTGTTATGTTAATGCAAGGCTACGAAAAATTAACGGGCGGA
TTTACGCTGAAAGGTCTAGTACCAGTCATAGCTAACAATACTGATTCACCAGAGTGGTATAAGTGGTTTT
TCGCAAATATAGTTGCACATACGACGTCATTATTTGATATTATTGTTCCACTTGGAGAGATTGCAATTGG
ATTAGGTTTAATTTTTGGAGTTTTTGCATATGCTGCTAGTTTCTTTGGAGCCTTTGTTATGATAAATTAT
ATCTTAGCAGATATGATATTTACGTATCCTCTTCAATTAACTTTCTTTATCCTTTTACTAATGAGTCACT
CATTGTTAAAACAGATTTCACTTAAAGAAATCATTAATTACTTTAGAGGTCGTAAGAACAGAGGTGAAAA
AATAGATGACCCACTTACTGATCGTGGATGATGAACAAGACATTGTAGACATTTGTCAAACCTATTTTGA
ATATGAAGGTTACAAAGTAACAACGACAACTAGCGGTAAAGAAGCAATTTCTTTACTATCAAATGATATT
GATATCATGGTACTTGATATCATGATGCCAGAAGTTAATGGTTACGACATTGTCAAAGAAATGAAAAGGC
AAAAATTAGATATCCCCTTTATCTATTTAACTGCCAAAACACAAGAACATGATACCATTTACGCCTTAAC
TTTAGGTGCAGATGACTATGTCAAAAAACCATTTAGTCCAAGGGAACTCGTTTTACGTATTAATAATTTA
CTTACAAGAATGAAGAAATACCATCATCAACCAGTTGAACAACTGTCGTTTGATGAATTAACACTTATTA
ACTTAAGTAAAGTTGTGACTGTAAATGGTCACGAAGTCCCTATGCGTATTAAGGAATTTGAGTTATTGTG
GTATTTAGCTTCTAGAGAAAATGAAGTTATTTCTAAATCAGAATTACTTGAAAAAGTTTGGGGATATGAC
TATTACGAAGATGCTAATACCGTGAATGTCCATATACACCGTATTAGAGAAAAATTAGAAAAAGAGAGCT
TTACAACATATACCATCACAACTGTATGGGGATTAGGATATAAATTTGAAAGGAGCCGATAATGGTGTTA
TCAATTAGAAGTCAAATCATTATTGGCGTCGTATCGAGTATACTATTAACTTCAACTATTTTAGCAATTG
CATATATTTTAATGTGGTTTAACGGCCATATGACACTAACTTTGACCTTAACGACAATAATTACAAGCTG
TTTAACCTTATTAATATGTAGTATTTTTATTAATCCACTTATACAAAAAATTAAGCAGTTTAATATAAAA
ACTAAGCAATTTGCTAACGGAAATTACGCAAGCAATGATAAAACGTTTAATTCACCAAAAGAAATTTATG
AATTAAATCAATCTTTTAATAAAATGGCTTCTGAAATTACGCAACAAATGAATCAAATTAAATCCGAACA
ACAAGAAAAAACAGAACTGATTCAAAACTTAGCCCATGATTTAAAAACACCTTTAGCAAGCATTATTTCA
TATTCTGAAGGACTACGTGATGGTATAATCACAAAGGATCATGAGATTAAAGAGTCATACGACATATTAA
TTAAACAAGCAAACAGATTATCAACATTATTTGATGATATGACTCATATTATCACTTTAAATACAGGTAA
AACATATCCCCCAGAATTAATACAACTAGACCAATTACTTGTATCAATATTGCAACCATATGAGCAACGT
ATCAAACATGAGAACCGCACATTAGAAGTGAATTTCTGTAGCGAAATTGATGCATTTTATCAATATCGAA
CGCCACTTGAGCGTATTTTAACAAACTTACTTGATAATGCGCTAAAATTTTCAAATGTTGGTAGTCGCAT
TGATATTAATATTAGTGAAAACAAAGATCAAGATACTATCGACATTGCTATTAGCGATGAAGGTATTGGC
ATTATACCAGAACTACAAGAACGTATATTCGAACGAACATTCAGAGTAGAAAACTCTCGTAATACAAAAA
CGGGTGGTTCTGGATTAGGCTTATATATAGCTAATGAACTCGCGCAACAAAATAACGCAAAAATCAGTGT
AAGCAGTGATATAGATGTAGGAACTACGATGACTGTAACATTACACAAATTAGACATTACGTCATAATCC
GATTTATTTATAAAATAAAATGCAAAGACTAAAAAGAAGCTCTCATTGATGAGGGCTTCTTTTATTTGTT
TATTTAGAGTAAACTTTATGGGTATCCTTCTCATCATTTTCAATACTTGAAAGATTTGTAGCTTGAATAA
TATATTTAGGACGTGCCTTAACTTCATAATATATCCTGCCAATATATTCACCTACAACACCAATTGAAAT
TAACTGTATGCCGCCTAATAATAAAATAGCTGCAATCGTTGAAAAATATCCTGGGATATTAACACCAGAA
ATCATAATATTGATGAATAAATAGATAATATATAACACGCTAATTGAAAAAATAAATAAGCCAAGATATA
TCATCATTCTCAAAGGTTTACTATTAAAGGAAATCAAGCCATCAATACCATAATTAAATAACTTTTTAAA
GGACCACTTAGATTCTCCTTTTTGTCTCGCAACATTTTGATACGTAAACACTTTAGTATTATATCCTATC
CATTCAAATAACCCTTTTGAAAATCGATTATATTCTTCAAGTGATGCAATGGATTTAACAGCTCTTTGGC
TTAAAAGTCTAAAATCACCAACACCATCATCAAATTGTACTTCTTCTACAAAGCAATTAACTAACTTATA
GTACAAATGGCTTAATGTTTTGCGACTAAAATTTTCACCACTTCTATCACGCTTTGCAATCACTTGATCA
TAGCCTTCCATAAAACCTTCAACCATTTTCGGAATATATTCAGGTGGATGTTGCAAATCACAATCTATCA
TGATGACTGCATCAAATTCAGTACTATGCTGGTAACCTGCAATCATAGCTGCTTCTTTTCCAAAATTTCT
GCTAAAAGAAATAAAGCTGACATGTCTATCTATTGTGGCAAGATGTTGTATTTCATCTATAGTGGTATCC
GTACTACCATCATCTATGAAAAGCATATTATAATCATAGCCTTTCACACTACTATCTTGTGAAAGTATTT
CAGTTAATTGTTGATGTGTTTGTGTAATGACTTCCCCTTCATTAAAACAAGGAATGACGACTCTAATTTT
CATCTATGTCCATCCTTTTTATTTAAAAGATTTTGAATGTACCTGAGTATTGTTTTATCAAATAGTAAAA
ACCAACTCATTTATTTTAATGTACACATTAAAAGACATTCATAAACGTAAAATTTAACATCCAGTTATTT
TAAATCCCCAATTTTCACATCATCTGGATTTTTACCTTGTCTTGCATTTCTATTTAAAGCATCAATTTCA
GCTACTTCTGTTAATTCTAAATTAAAATCTAAAATATCTATATTTTCTTGAATGCGTTTAGGTGTCTGAG
ATTTTGGAATAATAATTCTATTGTGTGCTAAATGCCAACGCAATACAACTTGTGCTGGTGTTTTATGATA
TTTTTCAGCAATTTTAACAATGACAGGGTCGTCTAGTAGTCCTCTATTTCTCATCAAAGGCATCCATGCA
GTCACTTTAATATCGTGACGATCACAAAATTCTTGTAATTCTTGTTGGTTAAAATATGGATGTACCTCAA
TTTGATTCACCATTGGTTTGATACTTGATTGAGCCATTAATTTTTCTAGATGATGAACATTAAAATTACA
TACACCTATTGCTTTTACCTTACCTTGCTCGTAAAGTTCTTCCATAGCTTTATATGTTTCTAAAAATAGA
CCATCTGCTTCACAAGGCCAATGTATTAGAAATAAATCAAGATAATCAGTTTGTAAATTTTCAATCGATT
TGTTGAAATATTCGAATGTTTTCTCATAACCTTGATAGTCATTCCATAACTTCGTCGTTATAAACAAATC
TTCTCTATCTACGCCATTATCCTTTAATGCTCGTCCTAGTGAAGCCTCATTATCATAAAAGTATGCTGTA
TCAAACGCTCTATAGCCTGCGTCAATTGCAGCATTTACAACTTTAGTCATATCTTCGTCAGAGATTTTAT
AAACACCTAACCCAACTGAAGGCATTGGGTATCCATTATTTAATATTTGTATCTCATTCAACATCTTTAT
ATCTCTCCAATCTATGTATCTTTTATATCTTTACATTACCCTAAATTTTTCAACAAACTCAATTAATATG
AATTATCGCTTTCAATAAAAAATATTCATTAAATCATTATAGATATTGAGTTCAAGACTATTTTCATTTT
TCTTTAATTTTAGTCAAAAAATAACCAACCAAGAATGAATTAAATCATTCTTAGTTGGTTTATATATTAC
TATCTATTCTGATTTTTCATCTTCATCAGACTGTCCGATAGTAGGTCTCGGTTCATTAAATTCATAGTTT
AACATTACCCAAATAATTTGGTGGTTATCGATTTCTGAAACAACCCAGCGATCATAAGTTGTATCCACGT
AATCATCTTTTTGTAAGTTGGTATTACGAGATTGTAACCATCCACCTATCGTATCAATATCCTCAGAGTC
ATCAAATTCTATACCGAACTCTTCAGTTAAATCATCCAATAGTACTCTACCATTTACTTGGAATGTCTTA
TTATCAATTTTAACGATATCATTCACTTCATCATCATCAAATTCATCACGAATTTCCCCAACGATTTCTT
CTAAAATATCTTCCATCGTTAAAATACCTGCCGTTCCACCATATTCATCTATAATAAGACTCATATGTAC
ATGTTCACGTTGCATTCTAATTAATGCATCACTGATACGTGTTGTCTCTGAAATCATTGGCAATTCATGA
ATATAGTTTGCAATTTTAATTGTTTTTCCAGAAGCATATTCAGTTAAAAACTCTTTAACATTGATAAATC
CTTTAATATGGTCTTTATCACCATCATCAGTAATTGGATAACGTGTAAATTGATGTTCTTTTATTGTATC
AAGTAATTCGTCTACATTAAAAGGTTCATTTAGTGTAATCATTTGAGTTCTAGGTACCATAATATCTTTT
GCATGTCTTTCATCGAATGAAAAGATATTTTGCATATATGCCAATTCAGTTTGGTTGATTTCTCCACCAT
TATAACTATTGTTAATAATAATTTTGATTTCTTCTTCTGACATTGCATCGGTTTGGGCATCAGGATTTAC
ACCAAACATTCTAATAATAACACGTGCAGAACCATTCATCAGCCAAATCAATGGTTTCATAATGTTACCG
AAATAGAACAATGGTCTTGCATATACTAAAGCAAGCTTTTCAGTATGTTGAATCGCTATAGATTTAGGCG
CTAATTCACCAAGTACTACATGCAAATACGTAACGATTATAAATGATACTGCAAACGAAATCGTCGTCGT
TAATGCAGTTGGTAAATTGATTGCTTCAAATATCGGGTGTAATAGCTTTTCAAACGTTGGTTCACCAAGC
CAACCTAACCCTAAAGATGTTACTGTTATACCTAACTGACAAGCAGAAAGATAATAATCTAGATTAGCAA
TCATCTTTTTTACTATTTTAGCAGGCTTATTTCCTTCATCTGCTAGCTGTTCAATTCTTGTTGCTCTAAT
TTTTACTAATGCAAATTCTGAACCAACAAATACTGTGGTTAATGCAATTAATAGAATAAATATAATCAAA
CTAATTATGGTCGAAGTTTCCAATTAATTCCCTATTTCTAGGGATTCACCTCCATGTTATATGTGTCACT
CATGGGTAACACGCATTCAAATTTATCACTATGACTTAAATTACAACTACATGTTATCGCCTTCCCATTT
AGACACCCCCAGAAAAAAATGTTATTGCTTCTATTTTATCATAATATAAAGTGCTTATGTTAACAGATTA
AATCTATTGCATACATTTAATTATGATTATCTATTAGCTAAATGTGTGAACCTTACCTTGTTTTATTGTA
GATTTTACATTCATGTCATCATCTAGAATAACAAGATCTGCATCCTTATTTACTTTAATACTACCTTTTC
TATCATCGATACCTAATGCAATGGCTTGATTTAAACTTGTTACACGCCATAAACGATCTAATGTATCACC
TGTAAATGATATTAAGTTACGTAACCCATGATTCATTTTTAAAATACTACCAGCAAGCGCACCATTTGCA
AGACGTGCTTGTTGCGATTGAACAGTTACTTTTTGGCCACCCAAATCATATTCTCCTTCAGGCATACCTT
TTGCACGCATTGCATCGGTAATTAAATAAAAACGTTCATTACCTTTCATACGGTAAGCAATTGCAACCGA
TGCCGGATGAGAATGTGTGCCATCAACAATCATTTCGGTATGTAAAGCATCATTCAACCATGCTGCTCCA
AAAACACCTGGTTCTCTATGTTGGAATGGCGTCGCTGCATTATATAAATGCGTGACATGTTTAGCTCCTC
GCTCGACAGCTTCAACTGCTTCTTCGTATGTTGCCACTGTATGACCAATTGAAAAAATAATGTCATCTTT
ATACGTTTCAAGCGCTTCTTTTGCACCTTCAACTTCAGGTGCAAACGTCATAATCTTTATTAATCCGTTA
GCAGTCTCTTGAAAATGTTTAATTTTATCGATAAATGGGCGTACTACGTATTGCGGATGTTGAGCACCAA
CTTTATTTTCAGATATAAATGGTCCTTCCAAATGTATACCTACAATTTCCGCTGCATTGTGAACATCTTG
CTCCACTTCATATTTAGCAATATTTATAAGTGCAGTATCTATTTTATCAGTCGATTGCGTCATTGTAGTG
GCCAAGTACGATGTCGTCCCTTCAGACAACAAATTTTCGGATAGATATTTTAAGCCATCGTATGACCCAT
CCATTGCATCCTGTCCATAACCACCATGAATATGTATATCGATAAAACCTGGCACTACATGATGACCTTT
TGCATCAATCACTTGAATTTTATTTGTCGTATCATTATCAATCTCTGCTTTATCATCCACTTCTCCAATT
GCAACAATCTGTCCATCTTTCACATGAATGTAACCATTATCGATTTTGCCATCTTCAGTATAAACTTTGC
CGTTATATATAATTAATTCTGACACGTATAAACCCTTCTTTATTTATAAATTTTCACTTTAAGACACTCA
TATTTTACTATATCTGCTTCGTTTGGCATAACTTTTTGCAAAATATTAAAAAAGTCTATACATTTGTGGT
GTTTATTTCTTCATTCATTTATCTAAAAATAAAAACACCTTCATATCAATTCATAAAAACTGAATTAATA
GAAAGTGTTTTTATAACTTTGTAAAAGCTATCGTTAACACGATATATAAAACTAACATATATTCATTGAA
CTTACAACTTAATATGAAGCTCTTTGCTAACAATCATTTTAAATCATTAAAACTACTCGTCCATTGATTT
TGAAGCTTCGATTTCTGTTTCAGTTAACTTTGGTTTAATAAGTCCATAAATTAATGCTGAAACTAATGTA
CCTACTACAAGTGCAATAAGTGTTTGTAGTAAATGTGCACCATCCGTACCAACAATTACGATAATACCGC
CGTGTGGCGCAGTAATTCGAGAACCTAAACCTAAAGCGATTGCGCCACCTATACCTGACCCAATCATCAT
TGAAGGGATAACACGTAATGGATCGGCAGCCGCGAATGGGATCGCACCTTCTGTAATAAAGGACATACCC
ATCACATAGTTAGGGATAATTGAACCACGTTGTTCTTTTGTAAATTTACGTCTGAAAATTAACATCGCTG
TCGCAATTGCTAACGGTGGAATCATACCACCAATCATTGCAGCTGTAATTGGTGCTGCATTACCTTCAAT
CAACGCACCTGTTGCAAAAACATATGCCGCTTTGTTGAATGGACCGCCCATATCAATCGCCATCATAGCG
CCAATAACTAAACCTAATAATACAATATTAGAACCTGATAAATTATTTAATCCATCTAATAATAAATGAT
TTAACCAAGATGCTGGTGGATTAAAGACATAAATCATCAATAAGCCTGTAGCTGTCACTGTTAATAGTGG
GTAAATTAATGTTGGTTTTAATCCTTCTAATGCTTGTGGTAACTTACGTGTAATCACTTTAACACCTTGT
GTTAAGTAACCTGCTAAGAAACCTGCAATAATACCACCAATAAATCCTGAACCACCTGAAATTGCTAACA
TACCACCTACAAGACCTGAAGCGAATCCAGGTTTATCCGCAATACTACGTGCAATGAATCCAGATAAAAT
TGGAATGATTAACGCGAATGCACTTTTACTACCAATGTTCCAAAGCTGCTCTGCAAACGCATTGTACTCT
GAGCTTTTTGGATCAAATGAGTTTGCACCAAATAAAAACACGATTGCCATTAAAATACCACCAGATATTA
CAAGTGGTAGCATGTTAGAAACACCGTTCATTAAGTGTTTATAGAAAGCTTTACCTGGGCTTAATTTTTC
TTGACTGTCATTTGAGTTACCTTTTCTTTGACCATCACGGGCAACAAAAGGTTTACGACTTGTATCTAAT
GCTTTATTAATTAATTCTTCTGGGCGCTTAATACCATCTGCGACTGGTACTTCTACGACATTTTTACCAT
CGAAGCGATCCGTCTCAACATGAACATCAGCAGCAACAATGATACCTGTTGCATTTTTAATATCTTGTTC
CGTTAAATGGTTTTTAATACCACTTGAACCGTTCGTTTCAACTTTAATTTTAATGCCCATTTTATCCGCT
TGCTTTTTCAATGCATCACGTGCCATATATGTGTGTGCAATACCTGTTGGACAAGCAGTTACAGCTAATA
CATATGGCTCGTTTGATCCATTAGTGTCTTGATTTGCTTCTACAGCAGCAACTTGTTGTGCTTCAGCTTC
TGCCTCTTCTTCTTTTGTCGCTTCATCATCAGCATGATCAATAATTGCTAACACTTCTTCTGGAGACGAT
GCATGTAATAATTTTTCACGTACATTTTCATCCATTAAAATACCAGATAGTTTAGCTAAAGCATCTAAAT
GTGTTTGGGCACCACCTTCTGGCGCTGCAATCATAAAGAATAAATGAGCTGGTTGCATATCTAAACTTTG
GTAATCTACACCTTCTTTAGATTTACCGAATGCGATAGCTGGAGACTTAACTGCTGCTACTTTCGCATGT
GGAATAGCAATACCTTCGCCGATACCAGTCGTACTTTGTGATTCTCGATTGTGAATCGCTTCCTTAAATG
ACGCGACATCAGTTAATTTACCTGCTTTGTCTAATTGATTTACTAATTCATCAATAACACCATTTTTGTC
ATTTGCCATTAAATCCATTGCTATTGTATCTTTTGTTAATAACTCTGTTACTCTCATTATTTTCACTCCC
CATCAAGTACGCTAATCGTAACTTGTGATTTTATTTTTTCTATAGCGTCCCGTGTTGCTAAGTCTTCATC
AAATGCCGTGGCAGTACCGCATGCGACTGCTTGTTGGAATGCTTTTTCAATCGTTAAACCTGAAGCAATT
CCAGCCACCATGCCTGCAACTGTACTATCACCAGAGCCAACTGTATTAACCACTTTCCCTTGTGGATTAA
CTGCTTTAATACTGATTTCCTTGTCAATATAAATAGCACCATCACCGCCAAGTGAGACAATAACAGATTG
TGCACCTTTATCAACTAACAAACGACCATATTTAATAACATCTTCGTCTGAGTTCACTGTTGTATTAAAC
ATCACTTCTAATTCGTCTTTATTAGGTTTAATAAATAGTGGATGATATGATAAAACGCTTTCAGCCAATT
CTTTTTCAGCGTCGACTACTAATTTAGCACCTGTCTGTGCTGTAATTTGTGCAATTTGCGCATACGCATC
GCTTGGAATACTACTTGGTACACTTCCAGCAACAATAACTATATCTTCGCTTGTTGTATTTTTAATTTGT
TGTAACAATTGTTCAAATTGTGCTGACGTTATATGAGGACCCGGTGCATTGATTTCTGTTTCTTGTCCTG
TTTTTAATTTCACATTAATACGTGTATCTTCATCAACTTCAATAAAATTCGATTGAATTGCACTGTTATT
TAATGTATCTGCAATGAATTTCCCAGGAAATCCACCTGCAAATCCCAAAGCAGTTGACTCAACATCCAAT
GTCTTTAAAACACGTGAGACATTAATACCTTTTCCCCCGGCGAATTTATATGTTGCTGTTGCTCTGTTCA
AACCATCAATTTTAAAATCATTCGTAAAAATGACATAGTCAATTGAAGGATTGAAAGTCACTGTATAAAT
CATAAAGTCCCTCCTATAAAGTGATACTTATGTTGGTATTCTTTTAACGATTCTTTATTTAAAGCTTTTT
CAGATGTGATGATTGTCGTACTTTCTAGCAAAGGTACACGAGCAAAATATACTTTATTAAACTTAGAATG
ATCTATAAGTACAAATGATTGATTGGCTAATGACATTGCTGTTTGTTTAACTAATGCCTCTTGCTCATCG
GGAGTAGTTAATCCAAGTTCAATATCTAATCCATTCATCCCGATAAAAGCTTTATCGAAACAATATCGTC
TTAATATCACCATGGCACTTGAACCAATCGTAGCAAGTGTATTTTCTTTAACTTGACCACCTAGCATAAT
TGTTTTAATACCTTTTTTAAGTAAAGCTTCTACATGAGTTAAACCATTGGTTACCACAATGATATCTTTC
GCTTGAATATATTTAATTAGCTCCAATGTAGAAGAACCAGCATCGATAAATAAGCATTCATTATCGTTGA
TTTGATTAGCTGCTATTTTAGCAATCATTTTCTTTTCATCGAGATTCGTTGCTAATTTTTCAGTTAAATT
CGCCTCAACCATACGATTTTCTTTTAACATTGCACCACCATGCACACGTTGCAATTTCCCTAATTGTTGT
AGCTTGGATAAATCTCTTCGTATTGTTGAAGCACTGCAACCAGTTCGATCTATTAATTCTTGTAAAGTCA
AAAAATCTTTGTGCGAAAGTTCTTCTAATATTAACTCGTGTCTTTTTTCTGTAATTATCATCATCACCCC
ATCTCACTCTGTATTATAATGAGTACGCTTTCACTTTTCAATCATAAATTACCAAAAACAATCACAAACA
ATCAAATTGTGACGATAAAATTACATTTTTATGTTCAAATACTCAATTATCATGACTGTTTATGATCGTA
AAATGCTAATTCAATCAAAAAGGAGTGTGGCAGAAATGAATTTTATAAAAATTTCATCTCTGTCACACTC
CTAATCTTGCCCCATACTTTTTGTTGTTATTAATCATTCATGGATAACTGCTCCAATTTTGCCTTTAGTT
ATTGTAATCAAATCCTCAACAGCTATCGTGATTTGCATTGTTCGAAGCCCACCACTCACACTGATATGAC
TATAATTTTCACAGGATTTGTCAACGACTGTTGGAAACAATGTTTTCATGCCAACAGGTGAACACCCACC
ACGAATGTATCCCGTTACATTTTTTAAATTATCTAAAGGCATAAGTTGCAATTTCTTCTCTCCAACCATA
GCAGCTGCCTTTTTCATATCTAAAGTTTCACTTACTGGGATAACAAATACAAAATGTTCATGTTTTGCAT
TTTCTAGAACAAGTGTTTTAAATACTGTTTTAACATTTGCTTGTATGCGTTCTGCGACTTCTTGGCCAGA
TAAATGTTCTTCTGGTACCTCAAAGCTATGAACTTCGTATTTAATTTTTGCACGATCAAGCATACGCATC
GCGTTCGTTTTCTTATTTTTAGCCATTTCAACACCTCATTTATACTTCTTCAGAACTATATTAACATTTT
AAAATACATTACGGATTAGTTGATTTTGACATAACATTTACATCATTTTATAAGTTGATTTCACCTTTTT
AAATTAAAATATTGCAAAATAAAAACAGTATATCCAATTAGAATACACTGTTCCATCTATTATTTCGTTA
TTATGCCTTGATTTGAAATACTTACATGTTGCTTACTAGTTGAATTATCATTGGAATAAACATAATTATA
TCCATGATTTGTCTTAGAAATTCTTTCTAAACCATAATTATCATTGATATGCTTATCTGCATAACGATCA
GCAATAACTTGGCACTCTTGTTCGTTAAAAGAATTTGATTTATTTGCATTCACACGATGCTTAAAATGAT
TTTGCTTTTTCACATTTTCATTCACTTCAGACGCTTTAGCAGTATGAATATTGAGAATATCCATTTTCTT
TTTATAAGTATCTTCAGTTGATACATTTATCGCGTTAAGCGTATTAATCGTTTTATGTACCTTAGCAAGC
GCATCTTCATTTGTTGCTAATATTAATAAACCAATTAAACAAACGGTTAATATTATAGCAACAAAGCCTA
AAAATAAATTTTTTACTGTCATCCCCTTACCCACATTTCCTTACTCATTTTTTTATCATCTTAACACATT
AACGTTAATGAATTAGGTATGTGGATTGCAATTTAAAAAGAATGTAATATTTGTAACACGTTTATTACTC
AAAATCATTTTTTGTTACATATAACATTTAAATATAAAGACTAAAACATTTAAAAGTTTTTAATCTTTAT
AAATTTAAAGCATCGACTTTTCTTCACTATAATTGTAAGAAAATCGATGCTTATATTGAAATGCTTTAGT
TGTCGAAATACATGAATCGAATGACAACCATGTGCGATATTACAAATCTTGTTGTTTTAACTTAGCTCTA
TGTTGCTTTTCAATTAAAACAATAACAACACCTGCTAATGACACACCTATAGCCATATAAATTGGTGCTT
CAATGTGTACATCAAATAACGCACCTGCGATTAAAGGACCTATGAAATTACCCATACTAGTGAATGTCGA
GTTTAACCCACCTGCAAATCCCTGTCTATCACCAGCAATATTTGAGAAATAATTTGTAATAGCAGGTCTT
ATCATATCGAACCCGATAAAGACAACAAAGCTAATTACCATAATTGTCCAGTAACCATCGGCAATAACTA
ATAGCACTAATACAATAACTGAATATATTAATGACCATGCAATAAATGTTAACTCAGAGAAGTATTTCAT
AAATTTATCAAAGAAATAAATTTGGAAAAGTGCACCAAAGATACCGCCACCCGTAATCGCAATCGAAATA
TCTTTAGGTGAATAATTTACTTTATACGATGTATATAAAGAATACAGTGTTTCAAATGCCGATAAACCGA
ACGCTAAGACGAGCGTTAAAATTGCTGGCGTAATAAAGACTTTCCAATTAATTTTTGTTAATAATTGGGG
CTCAAGTTTTTGGAAGCCGCTTGTCGTAGACTTTTTCGGATCATGAATCAATACAACTGACATTATGAAA
GCTAAAATGCCTAATGCACCTGCAAAATAAAATGGCATACGATGCGAAACTTCTGCCATAAATCCACCAA
TCCCTGGTCCTAAAATGAATCCAGAATTGATAATCGCTGACATGTAGCCAAAGTTTTTTGCTTTTTGATG
GCTTGGTGAAACATCTGCAATCAAACCTGTCACACCCGGCATTACCATACCAGCACTCATACCACCAATC
ACTCTTGATAACATCAATACCGAAAAATTGTGGCCAACTGCAAACATAAATTCTGACACTGAGAATAAAA
TCAACCCTATACATATAATTAATTTCTTCCCTAATTTATCAGCTAGCGTACCACCAAACGGCGATATAAT
CATTTGAGATAACGCAAAAGCAGCAACTAGTAATCCTAAATCACTACCAGTTAATCCCAAATCTTTTAAA
TAAACAGGCAAGACTGGTATTACTAAACCGATACCTAAAAAAATTAAGAAAATATTAAAATATAAGACAA
AAATCTGTTTATTCATATGCTCACCTCTTTTTTTCTCCATGTCATGCTTAAAGCTGTTATTCTTCTTTTC
CACGACAAATTGCAATTCATGCTAAATATTCGTAAAAAGTTTCTATATTGTATTACAACATTGCTACATT
TGACAATATTTTTTTCTTTGTAATTATCACTATTTTCCATTTAATTGTATAATTAATGACATATTAAAAT
AAAGGGGATTGATCATATGAAATTGCAAAAAAGTAACATACTATACTACTAGTGTTAGAAAAAGGCGAAG
ATATCGTTGAATGTATAACAAACTTTGCAGATGACCAAGACTTAACATTTACATCTGTCAGCGGCATTGG
TGCATGTGATGACGTCATTTTAAAATTTTTCAATTTAACAACGAAACAATACGAAGAAAAACATATTACT
GAGCCATTGGAATTGACGAGCTTATTAGGTAATATTTCTCGTCTAGACAATGGTCATTTTGCACATTTGC
ATGCTACTTTCGGTACTCAATCATATGAAACTTTTAGCGGACATCTCGCTAAAGCAATTGTTTCTGCAAC
TGCTGAAATCATTCTTACTGTAACTGATTTGGACATTCAACGTTCATTCAACGATGCAGTCGGTTTAAAT
TTACTTGATCCTCAATAGCACTTTACTTTTTAGTTGAATCAAATTTTATTACAAGTTATCATAAGTGCTT
AATCATAAATGCATTCTCGTTTATTAATATACTTCAACGAGTTAAATTAAATTTTTAATTAGGACTTGAA
TGCGTTTATAACTATCACATTTGAATGAATAACTTTTTTCATTAGAAAGTAGTGTTTATTATTGATGCAA
TCTCGATACATCGCTAGAATTTACTTTTTAATATTATTTATCGTCTCCCTTTTTGAGACTAAAATTTTTC
AATTTATGACTTTAAATTTGTTTTTAGCATATATACCTTTTGAGCTTAGTCTATTATTACGATTATTCAA
ACCGAATAAAAAGTATGAATGGCCACTCTTTATCATATATAGTTTTATATTTGTGTTACTTTTACCAAAT
ACATTTTATATGGTAACTGATTTAATCCATTTGAACCAATTTCAATTCAACTTTTACGCAGGACTAAATT
TAGGTGAGTGGAAATACTTTACCTATTTACTGCTTGGTGTCTTCTTAGCGGTTTATGTGATGATTTTAAT
CTATTTTGAAATACTAACATTGACTTCTCACCGTTGGCTTAATAGATTAATTGTTTTCGTACTAATGTTT
TTAAATGGATTCGGAATTTATATTGGTCGTTTCTTACGCTTACATTCCGTTTATTTCTTTAATGAACCCT
TACATGTTCTAAATCACATTCTAGAAAGTCTAACGCTTAAAACTGCTATGTTTGTATGTTTTATGGTTGT
GATGCAAGCAGCAATTCTATTATTTGGAAAAGGAGTGCGTTTGAACAAGTGACAATAAATATAATCGTTT
TAATAGTATCTATCATTGTCTTTCAATTGATGATTGGACACATATGGCATGATATTGGTTTAAGTTATTT
AAGAAGTATCTTACTCATGATGCTACCATTTGGACTAGGTGTATTTATACAACAAGTGTCGTATTACGAA
CGACAATATCCTAAATGGCAAGTGCCTCAAAACATAAAAGTTAGATTGAAATATATTTATCTCGCTACAT
TTTTAGAGTATGTCGTACTATACCTCACTTTATTTACGGACATACTAAGATAACACCAAATTAATAAGAA
AACTAAATACAACTTATATATTTGAGCAAAGCCAATTTCTATCACATCAATAATAGAAATTGGCTTATTT
ATATTGCTTAAGAACTTTATATTCTGCTCCAGATTTTACTCATGCCTGATCTATCAATTGAGCCGAATTA
GTCTAGCGCTTTAAATGTCGCTAAAACTTGAGATCTCTTTTCTTGATGATCCACTATTTGTTTTGGATAA
TGACGACCTAACTCAATCCCTTGTTTAAATAATTCAGATTCATTTCGATGTGTATCATGCAAATATTTAG
CATCAATTTGATTAAAAATCGGAAGATATGTTTTGATATACAAAGCTTTAGGATCAAAGCGTTCACTCTG
TCTTATTGGATTAAACATTCTAAAATACGGCACTGCATCCGTACCTGTAGAAGCAGACCATTGCCATCCA
TGAATATTTGATGCTGCATCATAGTCAATAAGGTGCTTTCTAAAGAATTTTTCTCCCCATGTCCAATCTA
TAAATAAATCTTTGGTTAAAAATTGCGACACAACCATTCTCATTCGATTATGCATAAAACCAGTTTGTGT
CAATTCCATTATTGCTGCATCAATGATTGGAAATCCTGTTTGCCCTTCGCACCATGCATTAAAATCCGCT
TCATTTTGCGACCATTTTATCTGTCGATATTTAGGTTTGAAAGCTTGGTATGAGGTTTCTGGATACTGTG
TCATTAACACATAATAAAATTCTCTAAAAATGAGTTCACGTATAAATGCTTCATAGTTTGCCTCATCTTC
ATCATAACGCGCCAATAAATCATTAAAAATTTCAATAATATCTAATAATCCATATGCTAAAGCAACACTT
AGCTGACTTGTTAACACTTCAGGTAAATAGTCTCTTCCGCTTTCGTAATTCTGTATATCTTGATCTAAAA
AATGTTGCCATTTATTCTGTTCAATTATTTGTGAGGATCCAAATGCTATGTCATCAAACACTAAATCATC
AGGTGATGCAATGACGAAGTCTTCGAATGATTTTAAATCATAGTGATATACGTCTCTATGCCTCAAGTAA
GGTCGCCATTTTTTATAGAAACTAGTAAAAACTTTGTATGGCTCCCCTTGTTGATTCATTGTTTTACTCG
CTTTAAAGTAATGATTCCCACGTATCAAAGTAACGGCAATGCGTGCTTCATTGAATAAAGAGCGTTGATG
TAAAATATCATATTCTTCAAGGTGATAACTCATAATATCACCTGCAATCACTACTTCAGAGATATTGTTT
TCTTTACAAAATGAAATGATATCGTCATAAGACATGACATAAGGTGTGAGCTTTTCTGCGTGCAACGATT
GGTAAAAGCGCTGCAAAGTACCGCGATAAAACTGTGCTTTCAAATCAGAAGCTGAAGACATGTCCTCTTC
CGGAATGATAAAATAACATGCATCAATGTCTTCTTTTTGTTGATAAATATATTCAAATAATGGATTGTGT
TCCATTCGAAACATTCGATTTAATAACACAGCTATTGCCATAAACAAAACACCCTTCAATTATCTTTTTA
TTTTATTAAGCTTTTTGTCACTTTAAAATAACCTAGATTCTTATTTATATTTTAAATTAAAGCAAACCTA
ACCATTTCCAATAAGTCATACTAAAAACTATCACTAGAATATACCCTACAATTGTCAATGGTATACCTGC
CTTCAAGAAATCTTTAACCGTAAAAGTACCAGTGCCATAAGCCAACATATTTTGAGGTGCACTAACAGGT
AATAAGAAACCAAAACTAATAACAAATTGTTGAATTAAAACAAATCCTATAGACTGGTCTCCTAAGTGTA
ACGTAGAGGTTAGCGAAATAAAAACAGGTATTAACGCTGATGATAAACTTGTTGCACTCGCAAAGCCCAA
ATGAATCAATATATTAAAAAGCGTGATAAGTGCAATTGTCGCGATAATAGGTAAATGTTTTAAACCTAAA
ACACCAAAAGTTTGATCACTTAACCATTGAGCTGCACCTGTTTTCAAAAGAACGTTACCTAGTGAAATAC
CTACACCAAACACGATAATTGTTCCCCATGGTATTTTATTTTCAACATGTTTCCATGTCATGACACCAAT
TTTCGGCATTAACATAACACCTAAAGCAATAATAGTAATGGATGCAGAGTCAATCGGATGTAATACTTTT
TCAGTTGACCAAAACAGTAATAATAACATCGATATAACAATTAAACGCCATTCACGTGCGCTAACGGGGC
CAAGTTTATGCAATTCTTCTTTTATTAAATCTTTGCCACCCTCTATTGTATTAATTTCTGGAGGCATCAC
TTTAATCATGATGAAATATAAAGCTATAGACATAACTATGGACCAAGGCGCTGCATATAAGAACCACTCG
CCCCATGAAACATCAAATCCTAATTGATGGTTTATAAAATTAATCGCTACGATATTTTGTGCTGCCGCCG
TTTTGATACCAATATTCCAAATTGACACAGCTTGTACTGAAGTAATTATTAATAAAGACGCTAACTTGCT
ATCTTTAGAAACTTTAAATGCCGCAATCATACCTAGCAAGATTGGTACAACTGCCCCTGCTCTAGCTGTT
GCAGAAGGAACGAAAAATGCAAGTACAATTGAAACAATGATTGCTCCAATAACTATATTTCTAGTTTTAT
TACCAACAATTGATAACACTAAAAGAGCTAGTCTTTTATGCAAATTCGTTTCTTGCATAGCAGCAGCCAA
AAATAATGCGGCTGCAACGAGAGCTACAGCTGAAGTTGCAAATCCACTAAACGCTAATGATAATGCATGA
TTAGTTCCTAGAAGGTCACTTCCAGCTAAAACAGCACTGCCACTTTTCGGATTACCTAGCTTCTCCCCTA
AATTTTGAACCGGGCTAAAACCCAAAAGTAATATCATTAAGCCAATAATTAAAGTTGCTGACACCGGATA
TGATACAGCTTCCGTTACCCACATAATAACTGCAAAAGCTAAAATAGCTAGTACTGCCTTAGCCATTATT
GGCAGACTTGAAGGTGCTGGGAGTAATAGTATAACTATAAGTATTGTAAAACTCATAACAATCCAAAATG
GCTTGTATTGCTTTTTTGTCTTTTCTTTCTTTTGTTGTTCATGTTCCACTACATGTTTTTCTTCTGACAT
AACAGTCACCCCTTTGTTTTATCTTAATTTAATTATAACAATTTTTTAAAACATACATTTTTAATTTATG
CAAAATACACAATTTTATCGAACTATTTTGTAAATAATATTGCTAGGTGATGAGTTATCTCGGTTAATTA
CAAAACGATATCTAAGTTTAAATATTAGATCATAAAAAAACTATCTACTGAATATCCTCATAGCATCATT
TTTCTATGCAAAAGTTAAACTTAGTTAGATAAAATGCAAATGAGATTATTGTAGATAGTCTCTTTTTAAT
ATTTAAAAATGATTAATGCCATAAACATAAATAATTCCAAAGAATGCCGCGCCACTAAGCACTGTTAATA
TAAGACTTAGTAACAATGTACGTTTATAATGTTTAATAAATGCTATGAACAAAATGACTACATTATACGC
AAAGAAAAGTCCGAATAATGTCATTGTTATTTTCAAATCAGAATAGAAAATATTTAATAGTAATACAATG
ACTGCATAAATTACATACGGAATAACTATAAATTTGCGTTCAAATCTTAATTGTTCGAAACGTTTATCTT
CGTTTGTCATGATATGCTCCTTTATGATTTCAAAGTAAATAAGTTTACGGAATATCTTGTCCGATAATAG
CGGTGTAAATGTCAAACCACGACTGATCATCTAAATTAAGTTGCAGTCCTTCGATTGCTTGATCAATACG
CTTTAACTGACTTGTTCCAAGTATCGGCATGATACGATGCGGTATTTTTACTAACCATGCTATCATCACA
GCTGTGTCACTCACACCATATTTGTCAGCTATTGATTGAATAACTTTCATAATACGTTGCGCTTTAATAT
CTTCCTTGTCGAATATTTTACCGCCTGCAAAAGGACTCCAAGCCATGATTTGAACATGGTTTTGATACAT
TGAATCCATTGTTCCATCTTGTAAACTATCAACGTGATATGGCGATAATTCTAATTGATTGATGCTAATA
TGTAGTCTTTCTTTCATAATATATTGATTTAACAATTGGTATTGTGAATGATTAAAATTCGACACCCCGA
ATGACTTCAACTTACCTTGTTTAACAAGTTTAGTTAATGCATCAGCAACTTGTTCTGGATCCATCAATGG
TGAAGGACGATGAATGAGTAGACTATCTAAATAATCTACATTCAAATTGATTAATGACTGTTCAACAGAT
TTCACGATGTGCTTACTACTCAAATCATAACGATGTCCATTTGTAAAATCAAATTGCTTAGAAGGCAAAA
TGATACCACATTTCGTAACAATTTGAATTTTATTTCTTAATTCGGGTGATAAATCCAAAGCATTACCAAA
CAGTGATTCACATTGATAATCCCCATAAATATCAGCATGATCCATCGTTGTAATCCCACGTTCAACTAAT
TCATTTATAAAATAATTTAACTCTTTCGCAGTCATATTCCATTCATTTGCACGCCAAAAACCTTGTACAA
GCCTAGAAAAATGAACATAGTGATTAATCATTATTTGTTCCATATCTCATCCACTCCATCCCTCAATGTC
ACAAAATATTCACAACAAAAGTATTAAGAAATTAATGTGCTATTTCCGTTAAATTGAAACAACACATTTT
GTGATTTACGTAAATTGTAGCATATCCAATTGATTACGTATGTGATTTGTATCTAAAGTTTCACCAATAA
TAACAATCGTTAATGGTAATTGCATGCCAATTATTCCATAGTCTGGTAAACCATATGCATATTGAAATTC
ATAAATTGCATTTGGTTGATCTCTAAATGATACATAACCTTTCAAACGTAGAACAGATTCCGGTAATTTC
ATTATAAATTGATAAAACAATTGACGATCAATCGGACCTGTAAACGTGTAAGTCATACTTTTAATCCCAT
GATGATGGTGATGATGAGACGATATCTCTCTGTCTTTACCAGGTAAGTCCAATTCTTCCAACGAAACTTG
TCCATAGGTTGTTTTATAAGTTGGAATACTTGCACAAATTATACTTAATTGCTTATCAATTTTCTCAAGA
CTGTCATCAGTTACAAGATCAATTTTATTAATAATAATCATGTCACTTAGTTTCAACTGATCTTCCATCA
GCGAAACTGTATTTTCGGTATATTGATGACGTTCCAAAAATCGAGTCGCATCTAATACACCATAAATAAT
TGGCTTTTCAAAGAAATTAACGATTTGCGGATCTTGACATGCAACTAGTAATTCTAAAGGATGCGCAATG
CCTGTCGCTTCTATGATGACATGATTAACGTCCCCTTTTAAAGCAATGGCTTTTAGTTCATAGACAAGTT
CTTGTTTAAGATCGCAACAAACACAACCATTAATCAATGAATGGACTTCAATTTCATTTGAAATACTATT
GCTATCAATATCAAAAGTACCGAATTCATTCATGATGATTTTAATTTTCTCATCATTTTTTAATAATTCA
CTAATATAATGTGTCAGTAACGTGGTTTTACCACTACCCAAAAATCCGTTAATTATGGATATTCTTATTT
TTTCATCTTTATTATTTTTCATTTTATATTCTCTTTTCTATTACAGTTATTTTTAAAAATGATAACATAT
ATATATATTAAATTATCTTTTTGCTTGATTTAATCAAAAATATCTTCTAAACTTTAAACATACTTTAATT
TTAGCATGGCATTGAATCAAAGAAAGTTGTGAATTAATAAACAATCAACTTTTTAATGATTACCAATCCG
AAAAGAGAAAAAAACGGATAGTATGTCTGGAGGAGAACTTTAATGTCTGATCAACATAATTTAAAAGAAC
AGCTATGCTTTAGTTTGTACAATGCTCAAAGACAAGTTAATCGCTACTACTCTAACAAAGTTTTTAAGAA
GTACAATCTAACATACCCACAATTTCTTGTCTTAACTATTTTATGGGATGAATCTCCTGTAAACGTCAAG
AAAGTCGTAACTGAATTAGCACTCGATACTGGTACAGTATCACCATTATTAAAACGAATGGAACAAGTAG
ACTTAATTAAGCGTGAACGTTCCGAAGTCGATCAACGTGAAGTATTTATTCACTTGACTGACAAAAGTGA
AACTATTAGACCAGAATTAAGTAATGCATCTGACAAAGTCGCTTCAGCTTCTTCTTTATCTCAAGATGAA
GTTAAAGAACTTAATCGCTTATTAGGTAAAGTCATTCATGCATTTGATGAAACAAAGGAAAAATAATTAA
CTTTTGTCATGACAATTAAAGTAATGTTTAGAATTTATTAAGAATAGAAAAACAATTAGCACGCGTAAGC
TTGTTAGTTAAAAAACTGCTTGAAAGGTTTCTTAGCCTATCAAGCAGTTTTTTTATGCATTATATTGAAT
CATATTCCATAAAGCACCTTGATTAGCGAGTAATTGTTGATAGTTTCCCTTTTCAACTATTTTACCATTT
ATCATCACAATGATGGTCTCAAAACGTGACAATATAGTTAAATCGTGTGTAGCAACAATTAATGTTTCTG
CATGTGCTTCAATTAAATCCATAACTTTTAAACTATTTTGTTTATCTAATGCCGTTGTTGGTTCATCTAA
AATCCATGTTGATGCAGTATCTTTTAATAACATCCTCGCAATCGCTAAACGCTGAATTTCTCCGCCAGAT
AATGTATGACCATCTAAGTCAATTTGACGTTCTAGTGCCAAATGTTCTAAATCTAATTGCTTAAATATTG
CTTGCACCGCTTCATCTTTTTCATCGGTAAATAAATTTTGACGTATTGTACCATCAAATAATTGTTGAGA
TTGTAGCAAGACATTTAACGATTCAAACTTATCTTTGTCATCTATTTCAAACATGTCCATATTTTCGAAA
CGAATAGAGCCACTATCTAATTGATATAACCCTGCCATAATTTGTAGTAATGTACTTTTTCCTGAACCAG
AAGGACCCACAATCGCAATCTTTTTGCCTCTATTAACATTAAAATTAATATCCGATAACACATACGTTTG
CTGGTTCCAATACTTAAAACTAGCGTCCTTAACTTCATAAATGTTCGTTGCGTCATACTTATCAGTAAGG
CGGTTATTTCCATTAGTAGAAGGTACAGATATCACTTCATTAATATCGTGCAATGCTTGGTCAGTATCCG
CTTTATAATACGCGACATTTGTCATTGGTACAGCTTGTTCAAATAAAGTTAAGACCATTAAAACGATACT
CGTCATATAAATAATATTTAGTTGGCCTGCATTAATTTGAATTAATCCTAGAACTAAACTACCAAAAATC
GAAAGCATAGCAATAATATTTAATATAAAATCATAAATCGTTAAAAAGCGTTGCTCTTTAAGTTGTAATT
TATCAAAATGATTTAATTTAGCCATCAAATTATCTCGATAATGATTAATTTGATTAAATCGACGTAGTTC
ATCCATACCAGCTTTATAATCATAAAAATGATTTAAAAATCGAGCCTGTTCATTAGCTGCATGTTTCTTT
AAAGTACGTGCTTTTTTTGAGCTTAACCAAGGAACAATGAGTAAAGTAAACAACATGCTAACCATAATCA
ATAACGCATGGCCGATTGAAATGAACGCCAATACTATTACTGTAACTAGCGCTGTCAAACCGATGACGAC
TGGTGGATAATAAACACGTAAATATATATTTTGTAATGCCTCAACACGACTAATCATACGTGAAATTAAA
TCACTAGAACTCAGTTTACGGTAAACATTAGGAATGACATTTACTAATTTACCGAAAAACTGTACCCGAA
TATCACGTAGCATTGTAAATGTAGCTTTATGAGAAATAAGGCGCTCTACGTATCGAGTAATAGCTCTTAA
AAACCCAAACAATTTTACTGTAACGACTAAAATCATCAGAGCGTATAGTGGCGCACCAAGTGCACTTTGT
GTCACCATATAACCACTTAAGAAAAACATGGCGAGCGCAACTAAACTTCCACTAACACCAACAACTATAG
CTAACAATAAATCCTTATCTACTTGAAATTTTAGTCGTGTTTTCATAAGTCATCACCATTTTCTGTTATA
TTTACTGAAATATTTCGATCATCAGCAATCAGTCTTCCATTTTCTATATACAAACGTCGTTGTAAATGGC
GAATTGTATTATCTCTATGTGCAATGACAATCATCGTTGTATCTTTAAAATGTTGAAACAGAACGTTCTG
AATCATGTGTTCTGTTTGAATATCTAAACCAGTTGCAGGCTCATCAAATATAACGAGATCTGGCTTCATA
ACTAAAAGACGGCAAAGTTCTATGCGTCTCATCTGTCCACCAGATAACATTTCGCCTCCTTCACCTATTA
TTGTATTAATGCCTTGTGTGAAAGATTGAACTTTGTCTAATAAACCTACTTCGTCTAGCACTTCTTCAAC
AGTATTATTTTCTATATCTTTAAACATCGTAATATTCTCTTTTATAGAAGCACTGAAAATATATGGCTGT
TGACTAAGTATTCCTATATTTAAATCACGCTTGTTTGTACTTATAGTACCTATTGTTGGCTGATAAACAC
CTGCAATAAGATGTGTCAAAGTTGATTTACCTGCCCCGCTTGGACCTACAAGTGCAATTTGATCACCTTT
AAATATTTCCAAATTTAAATCATTTAATACCAATCTATCAGAATCATCATATCGAAATGATATGTCTGTT
AACTGAATAAATGGATTTTGATTTTCCTCATACTTTAATAGAAATTCATTATTATTGTTCGGTTGTTCTA
AAAACTCAAACACAACGTCACTGGCACCTTCACTTTGTTTTCCAGTATGGAACGCTTGTCCTAAATCCTT
AATTGCATTATAAAATTCAGGCGCTAAAATAATCGCAATTGCCGCAGTTTTAAAATCAATATTATGAAAT
ACTACTAAGCTTAGCGTTGCTTCCAATGCAACCAATCCAATACCTAACATACTTATAAATTCGAGCATTA
ATCCCGATAAAAAAGCACTGCGTAAAATGCGCATTGTTAAAGTTCTAAACTGAGTACTATCGTCGTAAAT
ATGCTTCTCTGTTTGCTCTGTACGATTAAATAGCTTTAACGTCACTAAACCTTTAGCAATATTTAAAAAC
CGTTGACTAAATTGATTTAAATAAGTCATTTGATCTTTTGACTCATCTCGCGTTTTCAAACCGAAAATAA
TATAAAACAAAGGAATAAATGGTGCAGTTATTAACATAATTAATGCGGTATTGATATGGATGAAAAACAT
TGCAATGATTATGATGAGCGGAACCATCATTGATTTGAACACTTGAGGCAAATAACTCTTATAAAAAGGT
GCTAGACCATTAATGTTTTCTGTGAGTATAGTCATTTGTTCACCGATTGGATGACCATTATTTTTATAAA
TAACCCGCTGTCTAAGCATATGCTTAACTTTAAATGCTAATGTATCACCTAACCATTGATTTAGAAATTG
CACAGTTGCTCTTAAAAGTAAAACACCTAATAAAATAAATAATACAATCCATAAACCTTGAAATTGATGT
CTTATAATTTTAGCTAAAAAATCTGCTATTAAAATATTTTGCGTTATAACGAGTATGCCGAGACCAGTAC
TGACCAAGAACATGAGTACCGGAAAAATTTTATATTGAAACAGTATTGTTGTTAATTTTTTCACAATTAT
ATCACCTAAACTTATTATAAAAGGTTTTCCTTAAAATCAAATTAAATAGCTCAATAAAATATTGTAGTTT
TACATGTAAAAGAAAATGAATATATACATCTTTAGTCTAGTATTATAACTATAACTAGCATGTCTTTAAA
TGAATATGCTATCATGATATGGTAATTTTGATATTTAAATAAATTAAATTGAGTAATGAAAGTGGGTACA
TTATGTTTATCATTGAATTAATAAAAGGTATTATCTTAGGGATCGTCGAAGGATTAACGGAATTTGCCCC
TGTTTCCTCTACTGGACATATGATTCTAGTTGATGATATGTGGTTAAAATCATCTGAATTTTTAGGTTCT
CAATCAGCATTTACATTTAAAATCGTCATCCAATTAGGATCCGTCTTTGCAGCAGCATGGGTGTTCCGCG
AACGCTTCTTAGAGATTTTACATATTGGTAAACACAAACATGTTGAAGGAGATAACAATCAACAAAGACG
TTCAAAGCCAAGACGTTTAAATTTATTACATGTATTAGTGGGTATGGTGCCAGCAGGTATTTTAGGCTTA
CTATTTGATGATTTCATCGAAGAACATTTATTTAGTGTGCCAACTGTTATGATTGGCTTATTCGTAGGTG
CTATCTATATGATTATCGCTGATAAATATTCAGTTAAAGTTAAAAACCCACAAACAGTGGATCAAATCAA
TTATTTCCAAGCGTTTGTAATTGGTATCTCTCAAGCAGTAGCTATGTGGCCTGGTTTCAGCCGTTCAGGC
TCAACAATTTCAACTGGTGTATTAATGAAATTAAATCATAAAGCAGCATCGGACTTCACATTTATTATGG
CTGTTCCAATTATGTTGGCAGCAAGTGGTTTATCTTTATTAAAACATTATCAAGATATTCAGATTGCTGA
TATACCTTTTTATATTTTAGGCTTTTTAGCTGCATTTACTGTTGGACTAATTGCAATCAAAACATTCTTG
CATCTAATTAACAAAATCAAATTAATTCCATTTGCCATTTACAGAATTATATTAGTAATCTTTATTGCTA
TACTTTACTTCGGATTTGGGATTGGTAAAGGTATTTAATTTCCTTTTAAAATATAGACTGTCAATTAAGG
AACCACTTGATTGGCAGTTTTTATTGTCTTCTTTTAAAAACATCTGAAATACTTATAAGTGATTCACTAC
TCTCATCGTTTATATTGATGTATCATAGGGTATGTAAAATTAATAAAGTAATTATGGAGGCAAGATCTAT
GGATAAGAAAAAAGTCATCAAATTTATGATTAATGTATTACCAATTGTATTGGTACCGTTAATTGTTGAA
CGTAAACGTATCAAACAACATCCGGACGTACAAAAAGTTACAGATGCTACAAGTAAAGTTGCTTCAAAAA
CATCTGCAGCAATCAGTAACACAGCGAGTGATGTTAAAGAATATGTCGGCGATAAAAAGCAAGATTTTGA
AAATAAGCGTGAACTTAAAAAGTTTGCTAGAGAACATGATCCTGCCTATATTGAGAAAAAAGGCGAAAAA
TTAGCTAAACAAAATCGTAAAGACGCTGATAAAATGAATAAAATACTTCAAAAAAATATCGAAAAGCGTC
ATAAAGAAGAGCAAAAAGCCCGCGAAAAGAATGAAATACAACGTATTAAAGATATGAAAAACTCACAAAA
ATACGAAGAAAAAGCAGGCTTAACACCTAATAAATTAGATGAGAAAACTGAGAAAAAAGGCGATAAACTA
GCTGAAAAAAATCGCAAAGAAATCGCTAAAATGAATAAAAAGTTACAAAAAAATATTGAAAAACGACACA
AAGAAGAACAAAAACGCCAACAAGAAGCTGATAAAGCACGCATCAAGTCATTTAAAAAATATAAAGATTA
TGTTGCCAAAAGCGCCTCTCAACAAAATAAAGAAAACAATACAGAGGCATAATTGTGACACATATTATTA
TTGATGGAGATGCTTGTCCTGTTGTTGATTCTATTATAGATTTAACAACTGAGACAGGCATTTTTGTGAC
AATTATTCGGAGCTTCAGCCATTTTTCGAACCAATTATATCCCCCACATGTATCAACATTATATGTTGAT
GATGGACCAGATGCAGTTGATTACAAAATTGTTCAATTATCAACGAAAGATGATATCGTAATCACTCAAG
ATTATGGACTCGCAAGTTTATTAGTCGACAAAGTCTTAATTGTCATGCATCATAATGGGAAGATATACAA
TTCCAAAAATATTCAACAACTATTAGATAAACGATATATGAATGCACAAATTAGAAAACAAGGTGGTCGC
CACAAAGGTCCCCCACCTTTTACAAAGCAAGATCAAAAAGTGTTTGAACAATCACTATTAAGAGTCATTC
ATCGAATTAAGGAGCTGGATTAATATGAAGCGAATCGCAGTTTATTGTGGTGCAAGCAAAGGTCATGACC
CTTCATATGTACAAAAAGCATACGATTTAGGTAAATATTTTGCTGAACAAGGTTATGAATTAGTATTTGG
TGCAGGGTCAATTGGTATTATGGGTGCCATTCAAGATGGTGTATTAGATCATGGTGGCAAAGCTATTGGC
GTCATGCCTAAAATGTTAGATGAACATGAAATCACAAGCCAACGTTTAACTGAATTAATTTTAGTTGATT
CTATGCATGAACGTAAAAATAAAATGGCAGAACTTGCAGATGCATTTGTCATGGCTCCTGGTGGCGCAGG
TTCACTAGAAGAATTTTTCGAAATGTATAGTTGGGCTCAAATAGGTATCCATGAAAAGCCTATTGCCATT
TATAATATTAATGGCTTTTTCAATCCACTACAAACAATGATTGACCATATGATTGAGGAAGGTTTTATTG
ATCCTAAGTATCGTGCACTTGCGCCGTTATGCGACACTAAGGAATCATTAATAGAATCAATATTGAATTT
CAAACCTCTAGGTACTCGTTCATACGATTAATCATTCTAAGGTTAAAAAATAAACAAACACCCCTAATAT
TGTTATCATCAGCTAAACAATATTAGGGGTGTTTGTTACGCTTATGTATAAATTTTCACTTTCGAAGATT
AATGTAATAGCGCACTTGCCTTTTTAATAAATGATACTTACTTAGATTGGGTAATTCGAAATGATCATAC
ACTGTCATGCCAATTTTTTCCATTACACGTTGTGAAGCTTTATTTGCTTCGGCTGTAAAACTATAGACAT
CGTATATTTGATGTTGTTCTGCTAACTTCAACGTTGCCTTTGCGCCTTCAGTTGCTAATCCTTTTCCCCA
AAATTCTGGCAACAAGCGCCAACCTATTTCATAAATCGGTAATTCTTTAAATGGATAATCGCTTGTTTCT
GGAATATAATTCAAACCTATAAATCCTATCCATTGATGGGACTCTTTATCTTCTACAGCAAATAATCCAA
TGCCATAATCTTTAATTACCGAATCCATAGTTCTCATATCTAATTCTGAACGACGATAACTCAATAAACT
TGGAAAATATTTACGTACGTCATAATTCGCATTCATTTTTTGAAAAGGTAACAGATCATCTTCATGCCAG
TCTCTTAATATTAAACGCTCTGTTTCACAATAAATCATCGATTGACACTCCTATATAATTTCTCAATAAA
AAACACAAAATCGATATTTTGATCAACTTTGCGTTTTAGATAGCAGTTTATTTTGATTTAGAAATATAGC
TTATAAGTTCAACATGAACTGGCACTTCTTTTAAACGTGTTCTATCTGATTTCAGCGCAGTAAAAGTTGC
ATCTATAAAATCTTGTTGATGGTTTAAACGATATGTAGCAACAAAAGTATCTGTATCGGACTCAAAGTTT
GGTAAATGTGCAATTACACGCTTAATTTCGCCAGTAGAATCAGTAATCGTACGTCCCGTAATATTTTCTA
ATTCTTTACCTAATTCTGGCAAAGTAATATCTTGACCCTCTAAAATTCTAAAATCTTGTTCATGCATGCC
GTTTCTCTCCTTTATTAATTACGTTGTCTATTTTTACGTTCTGTTTCAATCATGACCACATTTTAATTAA
TACATACCCTTAAAATAAGGTTTAAAACGCTGTACCTTCCATCTATAACAAGTAAGCAATTCAATTATGA
TTGGTGTTTGTCATTAGCTTTTTGATCTTTATCTGTTGATGTAGGCTTTTTGTGATTATCTTTATCCGAT
GACTTAGTTTGATCTTTTGATTGCTTATCTTGTGATGCCTCTTTATCTTTATCTTTGTCTTTATTTTTGT
CTTCGTCCTTTTTATCATCTTTAGACGGCTTTAGATCTTTCACTTCTTTTTCAAGATCTTTTTGTTTGTC
TGCTAATTTTTCTTTTTCTTGTTGAAGCTTTTCTTTTTTATCTTTTAATTCTTTGTTTTCTTTTTCTAAC
TTATCGATATCTTTTTCAAGAGTTGCTTTTTCTTCGCTTTTACCGCAACCTGCTAATAAAATCATAACTG
ACATAATACTGATGATTAATTTCTTCATATAAAACTCCTTAACGTCATTAAATCTTTTTTAATTTTAACA
TGAATTAGCAACATAATCCTAATTCTAATCAATATCTTTATACATTTTCACATGACTCACTTGATAACCT
AAATCTTTATTCAAAGATATCATTGGTAAATTACTTTTATGAATTGTACTGCTTATTCGCTTTGCATTCA
TAGTTTTTGCCCATTTTTCAAGCGCAATCTTCAGTTGCGTAGCTATTCCCAGTTTGCGAAATTGTGGTTC
AACATATAGCAGTTCAATGTTAACCATACTTTTTTCATTACTAAAATGTCCCCAAATAAACGCTATTAAT
TGACCTTCATTTTCATATATATAAATTTTATCATTTGTATGTTCTAATCTTGAACATATCATCTCGTACC
TAAGAGCAATACTCAGTTTAGTACATTTATAGTTGGATTCTGCTTGCGACAATAATGTCTCATGTATATT
AGCTATTTGCTTGATATAATTATGTTCATCTTTATTAAGTGTCCTCATTTTCTTCTCCAATATTAATCGT
TATATTTATGCGTTTAATATGATATGATTGACCTTATTAATACTATAAAATCATTTCCATTTTAGTTTGG
AATTAAACATTTTTAAAGGAGCGCTTTAGTAACAATGAAAAGTACTGCGCAATTAACAAAAGAAAATAAT
GTTAAATCATTAAGATTAAGCAATACTGATAGAGAAATCTTCGAGAATTATATGACTTATATGCGCTCTG
ACTTTCGCGTCAATCCTCATGATACAGAGTTAATTATTAACCGTATACTTAAACAATTATTAAGCGCAGA
ACAACATGGTTTATTAGCCTTAGATTTTTTCAATCACGACCCAAAAGCACATGCAATAAAAGAACTAAAA
GCGATGCCTAATGAAACATTTAAAAATATTTTTAAATATATATATCAGCACATCGTTCTATTAATTGGTA
TTGTTAGTTTTCTCAAAGGATTTTTAGGATTTTTCATGGAAAAAAGTGGAAGTAATTTATATTTTGTTTC
ATTCCCGTTTTCAGTAGTCGTTGGATTCTTTATTGTCTTTTTATTTATATGGTTTAGTTTTAAAACAATT
CAACTGCAGTGTTTTAACAATTCAAATTGGATATGGATATTCACCTATTTAGCAATCATTCTACTAATTG
TAGGATTTTTCTATGTATTCTTTATTCCACAATCATTACTTGCCTTTGGACCATATATTCAGGTAAGCAA
TTGGGTATTTATTATATTTTCATTTATAGTTATGCCTATTGGATTACGCATTGAAAGAAATATTTCGAAA
AAACATTCTCATACATTTTTATAAACAAAAAGCTTATTACATCATATGCTAATTTGGTACTGTTAATGAT
AAAATCACTAAATTACAGTTACCTAAAAACATATTTTGCAATAAGCTTTTTATTAATTAATCAATAAAGC
ATCTATAAAGAACCATACAATCATTATAAACATAATGATTGCTTGAGCTATACTACTTGTTAAAAATGCT
ACGATTGAACCTATACTTACTTTAACTGCTCTTTCAAATGAATAGCCTTGTATTAATTCAACTATGAATA
CCAAAATAAAAGGAATGATAATAATTCCAAATGGCGGTAAAACAAAACATCCAATAACGACACCAATTAA
AGCTGCATACTCTCCAAACTTAGAACCACCGAAGCGATTCACAAAATATTTATTAGCTAAAAAGTCCGCA
CATAAAATTAATATTGTTAGCAATGCCATAGATACATAAAACACCCATGATAAATGCTGATTATGAAAGC
CAAATTGATAGATTAGAAAGCCAATCCATAATACTAAAACAGAAGGAATAATCGGCTTAATCAACCCAAC
AAATGCTAACATGAAGGCAGCGATGATAAGTAGCCATAAAATAATTGTCATGTTGATATCACATCCTCTT
TTGTAATTTTTTGATTTTTAGTAAAGAAAATAAGTATCATACCTAACATGATTGATGCTGATGATACAAA
AAATACATTTTCCAAACCTACCCAGTGACTCATAGCACCACCTAATAAGTTACCGCCTAACTGTCCAATA
ACCATTGCATTAGAAAATAGTGTTGAGGCGTATCCTGGGAAATCTGGTAAGATATCTTGGAAATAACTAA
TACCAATTCCTAAAAGAACCGCTAAGAAAATAGCTAAAAACACCTGTCCTGCTAACATCATATAGAAGTT
TTTAAATACCCCAATGCTGAAGTAGAATAAACCTCCAAAAATCGCTCCATAAATCAACAATGTTCGAGTC
TGTAATCTAGATGATAAAACGCCAAGAATGATCATAAATGGCACTTCTAAACCAGCACATAAACTAGCTA
AATAACCGACATGTTGCTCATTTTCTTTTAAATAATCAGTAACAAATAAAGGCATATTCATCGTATACAT
CCATTGTCCAATGTGTAATAAAATAAATGCAATAAATGGTAATAAAAGCGTTTTGTCTTTAAACATATTA
GGAGCAATCTTTTCAACATGTTGTTGCGTACTAATAGGGTGTTTAATGTTTAAATCCTTATAGAAAAACA
CTTGAAGTACTAAAGTAAATAAAATGATACTTATTGTTCCACCAAACAATCCAGCATAGCCTTTTAATCC
GATTAATTGCGCACCAATAAATGGACCAAATAAAAAGCCCAATGAGAACATTGAACGTAATACTGTATTG
GCAAATTGGGCTCTATCTTTAGAGCTTGAAACATTGATAGATTCTCTAGCAGATGCGTAAAGTTGGGGCA
TTGCTGGTGCAAATAATCCTTGGAAAATCGCATATAGTAATATGAATAACCAGATTGTATCTACAAAAAA
GTATATTGAAAAACCAAGCGCACCCATTAATAATGCGAGAATAATAATAATTTTTCTATTAAAGTGATGC
GTATCCGAAAATCTAGCAATAATTGAATTTACTGTAAACTGACTAATCGCTGCAGATGCTAGAAGTAATC
CATACTGATTTGTTGTCATACCCAAATCTTTAGTTGCAAAAAGAACAAGATATGGGACCGTAACCGCAAT
ACCCATACCTAGTAGAAACATATTAGCAACAAAGAGTTTATAATTCTTTATTTGTAATAACGCTGCAAAC
ATATCCATAACCCCGCTTCTTAGAGCCCCTTTTAATTTATTAATTAGGGGCTCTTATGCAGTTGGTGCGT
TAGCAATCAACTGTATTCCTTTGTCCCCTTTTAATTTATTAATTAGGGGCTCTTATGGGAGTGGGACAGA
AATGATATTTTTGCAAAATTTATTTTGTCGTCCCACCCCAGTACATTATTGTAAGCTGACTTTTCGTCAG
CTTCTGTGTTGGTGCATTAGCATCCAACTGTGTTCAATTTAACCGTATATCTTAAAATTAAATACTAACC
TTAAATTAGTCTAAGACTACGCCTTTGGTTCTTCAACAAAGCTCGTCATAAGATTTACAAACGAATCAAC
TTGTGGTAATTGCAACATACTCGGATCATAACTCATAAATGTCGAACGAATCAGCGGTTCATTATCAATT
TCTACTTTTTCAAACTCAAATTGTTCTTTGCTGATATTTTTCATCATAATTTCTGGCAAGATTGTAACAC
CTACACCACTAATCAACATTTCTTTGCAAGTTGCTACTTGATCCACTGTAATAGTTGCATGGTAATCTTG
TTCTAAATTATCGTTATACCATTGTTTTATTTGATTTATATAAATCGGATCAGCTTGAAACTCTATAAAT
GGTAACTTTGTAACATCATCTCGTCTATTTTTCGGGAAAATAAAATAATGATCATCATTAAATAAATGTG
TATTAGCTAAATTCATTACCTTATTTCCACGAGTTATCATAACATGATAATCTCTATGATTTGCTTTAAT
TTGTTCAGTTGAACCAACTTGTACTTGAATTTCAACATTAGGAAATTGGGCATTATATAGGCTCAAAACT
TCAGGAAGTAAGGTTTGTCCAATCAATGAAGAACACCCTATTGATATTGTTCCATTCACTTCACCAATAT
GTGCCTGCATTTTGTCAAAAAATAATCGCTCTCTTTTCAACATGTCACGGGCATGCTCAATAATCATTGT
TCCTTCAGTTGTTGTAATCAATTGTTTTTTTGTTCTGATAAAAATATCTACTCCAAAAGCATTTTCAATA
GCTTTTAGTCTTTGTGTAACAGCAGGTTGAGATATATATAAAATTTCAGCCGCTTTACGTAACGTTTTCG
TTTCGTCTAATGTTATTAGTAAACGATAGTCTTCAATCTTCATAATTTCCCCCCATAAATTATTCAATTA
TTGAACTTTCATGACTACGAGCATTCAAGAGTTCATTACTAACGAATAATTTTCACCAATTTTATTGGTA
TGGCTGCAGCTTGAATTACTTAGTTTTTCTTTTGTTGTTGGTGATTTTTAGTTTGATTATATTGCTTAGG
TTTTATTTGTTTGCTTTTTTCAAAATTAGTTTTATTTTGTGGCTTTTGATGAATTTTTTGAGCCTTTGCA
TTAATTTTATTAAAGCAGTACATGATTTTCTTTTGGAATCCTTTAAAATCATTTTCTAACTCTGCCATAA
TTTGATGCGCAATCATATATGCTTCATGAAATTGCTTTTTTGTAATTTGCTCACTTTCTAATGCAAACAT
TAAATCATCTTCATCTACCAACTCATATTCACCACTAGGTAATGCTAAAACATCTAAACATAAATCTACT
GTACGCGCATTACCTTTTTGCGTTATATTTTTAATATTTATATCAAAGTAATATTCTAATGGATTGCCTT
TATTATCAAACATTACAGTAATACTATAACGTTTCTTTTCAGGTAGTATTTGCAACCATTTATAATTGTC
ATCTGCGACAATAATATTTTGTCCAACTACCGTCACCTCTAAAGGATCACGAACCTTTTTCATCGTGACT
AAGCCTATAATACCCTTGAACCTATTATTATTAACTTTTACCTCTGTGTATTCCCTATCAATTAGGCGAC
GCCAGTGACGTTTATCTATATACTTTACTTTCACAGTCACCAACTCCTTGTCATTATTATATAAAACTAC
ATGGATGATGTCATGTCATGATACAGTTTTATAGTTTTTGTTAATCATATGAAAATATTTATTATTATTT
TACTACAACTCGCCTCAATTTACTTAAAATAGACAATATTAATTAGATCGTGCACATATTTCTTCATAAC
AGTGATTTTTCAAAAATATAAATATTATAGTCTTATCATTTTCAAAACCATTTAATGTTAATTTCATTAG
AAAAAGCTGTAGCATCAATTCTATTCTGATTGAATCAGAATACATACAAAAATGAAGTGACTCAAAGGTT
TACTAACAACCTTCAAATCACTTCATTGATTCTTTTTATTTTAAAGCATATTTTTCGATTACTGATTTAA
GATGCGGATATTGTGTAATTAATTCAGATTGCTTAAACAATTCAAACTGCTTAAACTCAAATGCTGGTTG
ACACATACAACCTACTAAACTATAAGTATTTGAAATTTCGATTGAAGAAGCAAAAATTGTTCCTTTAGGC
ACTACATATTGCAATACATCTCCATTTTGGATATCAGTACCCAATGTTGCAGTCGTATATTCCCCATCCG
GATTTATCATATGAATTGTTAGAGAATCACCAGCATGATAGTACCATACTTCATCAGCATCAATTCGATG
AAAATGCGAAATATTGTCATCTGTAAGCAAAAAATAAATACTACTAAACGGCGCTCTGCGTCCATCTTTC
AATACTTCTCGGATTGTCTCTCTATAGAAACCACCTTCAGGATGTGATTCAAGTTGCAATTCATCAATCC
ATTGTTCTGCTGATTTCATTATTTCAAATCCACATTATGGAATACGTTTTGTACATCTTCTAAATCTTCT
AATGCATCGATTAATTTTTCAAATGTTACTTGGTCCGCTTCAGAAAGCTCAATATCTGTTTGAGGTAACA
TTTCAAATTCTGCTACTTTAAATTCTTCTACACCAGCTGCACGTAGCGCATCTTGAACAACCGCAAATTG
ATCTGGTTCAGCATAGACTATTGTCAATCCATTGTCGTCAAACACATCATTTACATCTACATCTTGTTCC
ATTAATGTTTCAAGTATATCGTCAACAGATTTACCTTCAATACCAAACGTTGCCACATGGTCAAACATAT
AAGCAACTGACCCAGATACACCCATATTACCGCCGTTTTTACCAAAAGCAGCACGCACATCAGATGCAGT
ACGATTTACATTGTTTGTTAACGCATCAACAATAAGCATTGATCCGCTTGGGCCAAATCCTTCATATCTT
AGGTGATCAAAGTTTTCGTCTCCAGCACCCTTAGCTTTTTCTATTGCTTTTTCAATAATATGATTCGGTA
CTGAATATGTCTTAGCGCGTTCAAGTACCAATCTTAAAGCTTGGTTAGATTCTGGATTTGGTTCACCAGA
TTTTGCTGCAACATAAATCTCCTTACCAAATTTCGCATATATTCTACTTGTATTTTTATCTTTTTGGGCC
TTTTTTTCTTTAATGTTATTCCATTTACGTCCCATAATGTCATCTCGCTTTCGAACTGTTTAATTAACAA
CATATATTATACATGATTTTTTTATGATTATATACATTTTCACAATTAACATTATTGAACTACGATTTCT
TCAATCTGTCACTTAGTTTTAAAATATGTATAAATTAAAAATGTGCCGATAAGCAATTTCTATGCTTTCG
ACACTCAATTTCAATTAAATATTTAAAAATTGTTCTACATCTTCAAATAAAGCATTAAATTTAGATATAT
CATCATCATTTAAATAAATATAAATTTTACGCTCATCTTTAGATGATCTAACTTTACTAAGTCTTTCTTT
TTCAATTAGTCTTCTTATAGAAACTAATAATTTTGTCCTACTTAAATCTAGCTCATCCATTGCAGTTTTT
AAAAATGATTGCATAAGTACTTTTTCATCTTTGCAATACTTCATCGTTAAATCTAAGACTGCTAAATCAT
TTAGCGACAACTTATATTTTTTATCAATATATTCAGATAATGCTTTATATTGTTTATAGAAGCCAAGCAA
TGTTTCTAATTTCTCAGTATTCAAAATGTTGCACCCCCAAATATATAAAGACAATGCTTCTGTCATTATT
ATCTTAAATTTTTCTGCCATTGTCTTTCTCATTTGTTTTTAATACATTGTCAAAATTACCAACAAATGCA
AATTAAATTTTGCAATACATATCAAGGTGTTATTTTTTTCCTATTTTAATTATGTATAACGCATTAAAAG
TAACGTTAATATTTAAGGAATTATTACTAAAGTTATGCTCTTTAATCTCGATTGCCGGTTTAAGGTAGTT
GTCAATTTTAGAGAGTAAACTGGGGTTCCATTCATATTTATCTCTTAATTCTTTAGAGATCAAATGATTA
ATGTTCCCACTATTTTCATCCAACGTTTCTATTACAATTAGATATTTATCGTTTAAAACATTATTTTTGA
AATTAATATAAACTTGACTATCTTCAAAATTGCTCATAATTGTCTCGCTCTCAATCACTCGCCAATCATA
AATAACCAGACAATAATAATTCTCTATATCAAAAATAGAATAATAACTGTTTTCGTATTTTGGTTTCGAG
ACATATTCGATAAACTTTTCTAATATAAGACCTAGTGTTGTTTTAAATCCATTTTTATCATATAGATGCA
TCGCATTAAATGTTTGATGATTATCAAAAATGTTTAATCCAAAACCATCAAAGTTATGATACAGCGCACT
TAATGTCTTATAAATTAATGGAGCACTATTACTTAAATCTCGTTCTTTATTATTAAGCAGTTTATGATTT
TCAATATTTAGAAAAATCAGCTTTTCTTGTGCTATATCCAATTCGTTAATAACTTGTTTTAAATTTTTAA
AATGCAAAATATTTTTCAATAGTAACTCATCACTTTCCCCCATCAAATAAGGGCTACTTAAATTTGCATT
ATCTATTATTAACGAATCGAATTTAAGTCGCTTTATTTGTGATACTAGTGATTTAAAAACTGAAGGTTTA
TCAAATAAACAGGTAATATTCAATCCTAATTTCACATTTAACATGATGTTATGTAGTTTTAAAATCATAC
GGTAAATTGTCCTAATTTCCATCAATGATAAATCAAAAACAAAATGCACTTCGTAATTATTATGATGATT
TATTTCGTTTGGAGATAATTGTCTAATAACATTCATAAAAGCTTCTTCAACATAGTAAGTCGTTTCAATA
TCATTTATATTAAATGCTATCTTTAAATCACTTTCAATTATGGTTTTAATGATTGTAAACTTTTCTTCTT
CGGACATGGTATTTTTACTTTTTAAAATTGATGGCATGATGAAAAAGACAACTTGGCTATTCTTATTCAA
TAAGGTTTTAAAAAGTCCTTCTAAGAAAACTAGTTTCATTTCTGTATAAGTATTAATTTGAATAACCGTT
TGAAATAACTTAGGTATTTCAAATTTGTCTTCGTCAATATGTATAACATCAGTTAGGTGATTTTTATAAT
GATCAATATAATTCAATATGACGTCTTTTACTTCTTGAGCCATACCGCCTACAAGTGGCTCTGGATTAAG
CATTATAGATTTATTAAATTTTGATAAATTACGATATTCATTCGGTGTTATATCCATATAACTTTTAAAC
ATTTTAGAGTACGTTGAGCTGCTGCTAAATCCTAAATGTTCACTTATATTGCTAATAGTACTATCTGTAG
TAAGTAGAATCTCTATGGATTTACCAATTTTCAAAGTATCAATATATTTTTTAAAACCCATGCCCATAAG
TAAGTGGAATTGCGAAGACAGATTTGACTTTGAAACAAATAATTTATCAGCGACACTTTTTAATGTCAAT
CGCTGATTTACATTTTGATAAATATATTCGAGCTCATCTCGCAAATCACCATAATAAGCATAACGATATT
GATTTTGCGCAATCTTTTTATCCATACTTGCTTCTTTTGCAATGATTTTAATAATATCCTGTAATTTTCT
AATATCAGCGTCATTAAGAGGCTGATTATCAAGGTATCGATAAGTCAATTTTAATAGTAAACATTTCAAA
TTATAGGATGATTTAATTAACTTTGCTGTATAGTGATAATTAAAGAAAGTAAAGCCTAATTCCGCAAACC
AATCGCTACTCAAATACAACATGATCGTTTTTTTATTATTCTTAATACTAAATACATCCAGATGATTAAT
GATATATATATCATCTTCAATTATTTTACTTTTACGAAATTTTTGTAGTTCGATTTCCCCGTCAATTGGC
CAAAATAAGACTATGCCATCTTGGCAACGCGTTGTCGCATATTCATTATTAGTAAGTATATGCAAGCATG
ATTTTGCCATAACTTTACCTCTTTCTATATTTAAGTACCACTTTTATCATTCCCTATAATATTTAACTTA
TTTAATTAAACGTAAATTTAACACAATACGAATACCAAATCAAAAATAAATAAAACTATATAATGGGTAA
TTTTTAAACTTATATATCAATCATTTAAATATTACAAAAATAGATGTAGTCAGTTTAATTAAACTATCCA
ATTGAAAATGCACTACTTTTTAGCATTTTCAAAATAATTTTAAATGACCACATCTACAACGTATTACTAT
TATCTTTTGTTAGCTTTACATTCATTTTCAATTTAAAAATAAACACTTATTTAAATCACATTCTACTTTT
GAGATGAGCTCAAACTAACATTAAATTGTTTATATTATCTATACTTATTCCTATTAATATTTCGATTTTA
AAATTAATACGTAGCTATACTTTACTTTTCTAATAAAAGTGTAATTAGAAAGGCAAGTACACCTGTTTAA
AGTTTATCTTCTAAGATTTGTTTACTTTAGAACTATAGCAGTTAATCATTTCAATGATTAATAATATCTT
TACAATTAAGGTAATATATTTTTATTGCTTTATCAGTAAAATCTCAGTCTAAGTTTCTAACTTATGACAA
TCGCTCCAGTTTAAGGTTGATATTCATTATTGATTATTCCAAAACTTTATACAAATTTCTTTATTAATTT
AACTGTTTATCTTCTGAACATATTAGCAAGATAAAGTATATCCTTAATAATATTCAACAAATTAATAAAT
AGATTAAATCCCATTTCTCTTGGTGAATAGTCACCTCTTTTTAAACGATTAAAATCATACAAAGTATAAA
GTAGAAATAACAACAGACTAACGACGGTAATAATAGTGTAAAAAATAGGATTTTGAAGAAAAATACCAAT
TAGACTCGCAATAATTAATGTTATTAATGTAACGAATAAATACTTGCCTATACTCGATGCATCTCCAACG
AAGAAATAACCAATAATGCCAAATGCTATAAATGCAAAAATTGCTAATGCGATATTTTTATAGAAAATAT
CTGGTCCTAAATTTTGTAAATACGTGGTAAACGTTGCGTATGACAATAAGCCAATCACTACGGCGTAAAT
ATGTGAAATAATTAAACCGAACCTTCTTGCTCTTTCAAAAACAAGTGTTGCTAAAATAATAATCAGTAAT
CCAAATGACAAGGGTTGTCGCCAACTTAATGGTAAAAACTGACCTAGATAGCATCCTATGCCAAATATAA
TCCAATAATACATAAAATAAAGCCACACTTTACTTATTGATTGAGCATGCTGATTTTGATGATAATATGA
ATGATTTGTATTTTGCGACAAAATAATTCCTCCTTCTACTGTCGTTTTATGCGTCAAATTTTACAGTAAA
TTTTGTTTCATCAAAAGAAATAACCTTTAACAAGTATAGTAATTTTACATTTTACAATGTTACAAAATAT
AATTTTTTATAATTAGTTAAAATCACTAAAACGCTTTTATACACTATCAAATCAGCATTTATAAAAATAT
GAACCGATATCCTAAAATGTTAATAATATTACAAGATAATAACAAACCACACAAAGCTACTTATTTTTGA
TAATATGGAAAGCGTAATATAAAACGAAAACTTAATTTACTATATAAATTGTCTTAATAATTTTTAAAAG
TAGTAAATCTTAATTTTAAGGAGGAGTCCCTTTGAAAAAATTAGCATTTGCAATAACAGCAACATCTGGT
GCAGCTGCATTTCTAACGCATCATGATGCACAAGCATCTACACAACATACAGTACAATCTGGTGAATCAT
TATGGAGTATTGCTCAAAAATACAACACTTCAGTAGAGAGTATTAAACAAAATAACCAATTAGATAACAA
CTTGGTATTCCCTGGTCAAGTTATCTCAGTAGGTGGAAGTGATGCACAAAATACATCAAACACTTCTCCA
CAAGCTGGCTCAGCATCATCTCATACTGTACAAGCTGGTGAATCATTAAATATCATTGCTAGCAGATATG
GTGTTTCAGTTGATCAATTAATGGCAGCCAATAACTTACGTGGTTATTTAATTATGCCTAACCAAACATT
ACAAATTCCTAATGGTGGATCAGGTGGTACAACACCAACAGCTACAACAGGTAGCAATGGCAATGCATCA
TCTTTTAATCACCAAAATTTATACACTGCTGGTCAATGTACATGGTACGTATTTGACCGTCGTGCTCAAG
CTGGTAGTCCAATTAGCACATATTGGTCAGACGCTAAGTATTGGGCTGGTAACGCAGCTAATGATGGTTA
CCAAGTAAACAACACACCATCAGTTGGTTCAATTATGCAAAGCACACCTGGTCCATATGGTCATGTTGCT
TATGTTGAACGTGTCAATGGTGATGGTAGTATCTTGATTTCTGAAATGAATTACACATATGGTCCATATA
ATATGAACTACCGTACAATTCCAGCTTCAGAAGTTTCTAGCTATGCATTCATCCATTAATTAAATAAATT
GTACTGATATATACTAGCAATTCACATCATGTGAGATTGCTAGTTTTTTTATTTTTGAAAAAAATTTTCA
TTTTGGCACAAAAATTATCTCACCCTTCCCTATCATACTTATTTATATTTTGTATGAATGGTAGTTAGGT
AAAAATTATGACCTACCTATTTGATTAAATTAAATGCATAATATATTAAAAATCAAAATAATGCAACTAA
GTTGACTATATAATGATTTAATTTGTTATACCAGTATTTTACGCTTTTTCGTCTACATATACAAATTTAC
ATTAAATAAAGTCCAATACAATTTAGGTTAATTAAACAAGTTGATAGCTATTTAATTATTCATTCATTGA
AGAATATAAACTAAATCATTATTTTACGCTTACTTATATTTTAATGAACTAAATGATTATGTTCCATGGA
ATACATTTATAACTTAGCCCCTAATTAAAATGCTTTGTCTTGGTCATTCTATGTAAATTCTATAAAATAT
GTTATCTATTTACATAAAAAATGAACTTCAATACCACCATATATTTGTGATACTGAAGTTCAGTATAGCT
TAATTTTCAATTAGAAAAATAAGTTAAGTATATAGAATAATAAACCTGCTAACAATGCTGAAATAGGTAA
TGTAATCACCCATGTAATGATCATTCGTTGCGCAGTACTCCATTTTACACCTTTAGCTCGGTTAGAAGCA
CCAACACCTAAGATTGATGATGACACCACGTGAGTTGTTGATAATGGGAAATGTAACGATGATGCAACAA
AAATTGTTAATGCAGATGATAAATCGGCCGCAGCACCATTTGCAGGACGTATTTTCATAATATTACCACC
TACAGTTTTGATAATTTTCCAGCCACCAATTGCAGTACCAAGCCCCATTGCTGTCGCACAGGCAAATTTT
ACCCATAACTGTGGTTCAACGCTGCCATCATTCTGTACATTAGCAACAATCAATGCCAACGTAATAATAC
CCATTGATTTTTGCGCATCATTCGTACCGTGAGAGAATGATTGTAACGCTGCTGTGAAAATTTGGAAAAA
TCTAAAGTTACGATTCGCTCTTGTTAAATTTGCATTTTTAAAGATAACTTTAAAAATTGAATACATCAAG
AAACCAACACAAAATGCGATAATCGGTGAAACGATTAATACAATAATAATTTTTGTGAAACCTTGGTAAT
GTAATACGCCAAATGAGCCTTCAGATGCGATTGCTGCACCCGCAATTGAACCTATAAGTGCATGTGAAGA
CGAACTTGGAATTCCGTAAAACCAAGTAGCTAAATTCCAAATAATAGCCGCAAGTATTGCAGCTAACACA
ACAACTAATCCATTTTCCAATTTAAATGGATCGACAATGTCTTTAGTAATGGTGCCTGCAACGCCCGTAA
ATGTTAAAGCACCTATAAAGTTCATCACTGCTGCCATTAAAATTGCCGTTTTAGGCGTTAACGCTCTAGT
AGATACAGCAGTAGCTACTGCATTGGCTGTATCATGGAATCCATTGATAAAGTCAAATATCAGCGAGAAA
ATAACTACAGCTATAGTGACGATGATTATATATGACATAAATATATACTCCCCTTAGCTATTTTTCATAA
TAATAGTTTCAAAATTATTTGCTACGATTTGACATTTATCAGCAATTTCTTCCATGCTTTCATAAATATC
TTTTATTTTAATTAATGTGATTGGATCTGTTTCGCTATTGAAAATATGTTTAATTGACTGTCTTAAAATA
CCATCACAGTTTGTTTCAAATTCTTTAATATTAATTGAATGAATACGCATATGTGATAATTTTTTATCGA
CTAATAAGCCGACAGCAAGTTTCATTTCTGCAACTGCTTTTTGAATGTTATCAACAAACTCAGCCATATA
TTCATCTGTGTATTCGATTGAATACATTTCAAACATAGCTGCCGTTTCTTCAATTGCATCTAAAACATCA
TCAATTGCATCACATAATGATAAAATATCTTCACGTTCAATTGGTGTGATAAATGTTTGATTTAAATCAG
TAATTACTTGATGTACTAATTCGTCACCATGTGACTCATAAGTTTTAATGTTGTCTGAGTATGCCTTTAA
ATCTAGATGTGTATTGAAATCCATTTTACCGAATTCAATAGCTGCACGATCTAGGTTAAAAACCATCTCT
TCTAATTGAACCATAAACTTATCTTTTTTCTTACTAAACATTTAAAATCCTCCATTTAAGCGATTGTCAC
CAATCACATTCAGTTATAATTTGTTTCAAATTAAGACAAGTGAATTTACAAACTAATGATACAAATTTGT
TATTATCAATCGTCAGTATATTTTTAGTGTACTGATATTAATTTCAAAAATGCCTCACAGTAAACAATTT
ACTGTATTTGCCCTTATATGAAAATAGCACAAAATTTACAATCCCACAATTCAATTTACAAATTTTTAAC
AATTCCGAAACTTAACTTTTACATAAAATTTAAATAGTGGTAGGCATTTGTTTTGAAAAACTTGATATAT
AGGCAAATTTTTATCTGCAAAACTCTAATAATTGTAAATGGACATAGTCGGAAAATTTGCAACGATACAA
TATTTATTACATAACTTTTACATATTAAAATACACTTATCTTTCTTCTAACTATTCTTAATTCATATTTC
TTTCAATGCCTATGCCTCTATTTTCTCACATTTAATACAATTTACAAAGTTGAAGCATATACATTAAAAC
TATCGTGCCCGGATCTATAACTATCCAAAAATAAAAGCTTTCAGTAAAGCTCATGAATCTTAATCCACTA
GCCTACTGAAAGCCGCTATATATATATTAAATTGAATGTCTGATTGTACGCTTAGAATGATTATAAGCTG
TTATTGCAAAAATGGCATACATACAAATATATAGTCCCATTACTATAAATATCGGTATTTGATTCGTTGT
CCCCATCAATTTCATATATGCTAACGATGTAAAGTATGCATGTGAAAGTGCAATGACTAATGGTAACCCA
AAATTAAACGCAATTTTAAATTTTAATCCTTTTGCCATATCTTTTTGTGTAAATCCAAGTTTTCTAAGAA
TACTATAATTTTCTAACTCGTCTTCAGTTTCATCTATTTGTTTAATGTATATGATACAACATACGGCAAT
TAGGAAACTAATTCCTAAAAATGAGGTGACAAATAACAATATTCCCGTTAAACTCGATATCGAACTTATG
GCTTCACTTCTTGTTTCAATAGATTTGTCAACTTTATTTGTTGCTTTTTCCAATGCTAACATATCTTTTT
TATGTTTTAAATCAAATCCAAATTGAGAAACAATGTGTTTTGGCTTAGTATACTTTCTTATCTCTTGATA
ATCTTGATCGTTTAACACAAACGTCGGTCCACCTAAGTCAACATCAGTCATAAAGTAAATTTTATTGATA
TCTTTACGTAATTTAATATCCACATGGTGTTTTTTCGTTCCTATCACTGCCTTACCATGTTTCTTATGCT
TCACTAAATCTTTAATAGCGCCTTCCGCCACAAATAAATCAGCCTGACCACGTTTCAAATCCGTATTAGG
AATATATTTGTCACTAGTAATTGTTACGTTATATGGTTCTTTTGCTTTTATATCAAATAAGTCATCCTTA
TAAAGTTTTGTATGAATCACTTCTTTATAATTATAAAAATGAGGAATTTTTTGGTTGTTCAATTCACTTG
CTAACTGATTCGCCTTCTGTTGATCTTTAATCGTAACATCATGAGGTGACGTGTACTTAATTTCACTTGA
TAAAGTTGCTCTACTGATAGCAGCAAAACAAAGTACTGATAAAGTAATAGCTGAAATAATTGCCATAACA
GTAAGTGAAAATGCATTTTTCTGAATTCGATACATAATAGATGAAGAAAACATGACATCATTTACACTTA
TTACACCTTTTTTAAACCTTTTAATAATTTTAAATACCAGGGATACTGAACTTTTAAAAAATAAATACGC
CCCAATTACTGTCGCAAACAATATAAACATAAGGACGCCAATTGCATCATAGTAATGTACAATGCGTAAA
GAGTAGTAATACCCACTGATGATTAAAATAATACCTAGAATTCCAAGTATAACTTCTTCAAATGTAATTT
TATTATGATTCATTTGCTTAGGCTGATTATGCTTTGATAGTTCTGAAATAGATTGTTTCAATACTAAGAT
AAGATTTTGAGCTGCAGTTAGGAAATAAGCAACGCCAATTAATAATAGTGTCTCAAACACTGCTCTAAAG
CTGAAAATAATTGGAACCTTTTCTTTGATACCTAATAAAGTAAACACTATCATTAATAAAATTTTAGAAC
CAAAGATACCAATTGTAATACCCAATATAGCTGTTATTGAAAATATTAATAATTGTTCAAACATCAATAT
ATATATAATGTTGAATTTGGATAAACCTAATGTTTGATATAATGCAAGTTCAGAACTACGACGTTTAAGA
AATAGTACATTGGCATATAGCAAAAAGGCAATAATGATAAAAAATAGAAAGTAACTACCTACTTGCGATC
CTTCTTTAATTATGGGATATGTCTCAGTTATGTTAATGCTATGAGTATATTTTAGTGCTACGAAGCTAAA
AAACAAAACTACACTTGTAATTAGCGAAAAAAGATAAATGGCATAATGTGATAAATTTTGGCGGAAATTT
TTAAATATAATCTCATTAAAACTCATAATTAATGCCACCTAAAACACTTTGTACACGTATGATTTCTTTA
AAGAAAGTATGTTTGTCATCATCACCTTGATATAACTCCGTGAATATTTGCCCATCTTTAAGCATCACTA
CTCGATTTGCATAGCTAGCTGCAACCGGATCATGTGTCACCATAATAATTGTCGTCTTAATCTCTTCATT
CATTTTCATTAATCGCTTTAATAAATCTTGTGTACTTTTCGAATCGAGTGCACCTGTAGGTTCATCGGCA
AATATAATAGAAGGCAATGTTATAAATGCTCTGGCAGCTGATGTTCGTTGTCTTTGACCACCAGACAATT
CGGATGGATATTTATCACTGATGTCTAATATATTTAATGCTTCTGCCACTTTTTCATAACGATCTAACAT
TGTGTCCTTATCTAATTTCTGAACCGTTAATGGTAACATGATATTTTCTTTAACAGTTAATGTATGCAGT
AAATTATACTCTTGAAAAATAAAACCAATATCATGCTTTCGAATATCAGATAATGCTTTATTTGAAAGCT
TTTCAAGTTTGTGTCCTTTTAGTGTGATAGAACCTTGCGAAATATAATCAATTGAACTCAAAACATTTAA
TAAGGTCGTTTTACCAGATCCTGAAGGTCCCATAATAGCAATAAATTCACCTTCTTCAACAGACATATTG
ATATCTCGCAGAACTTCTTGTGCCATTTTCTTATTACCATATATTTTTGTTAATTGTTTTACTTCTAATA
TTGTCACTTTAACACTCCTATATTTATCTTAACTTCATTTCCTTTATATTCAATTTGGCACGCTTACCTT
CAATTTTGTATTTAATTAACATCTATTTGATTATATCGTTGAAGTGGTCATGATGTATCAATTCTAAGTA
ACAAAACGCATGTTTAAAATGACAGATTTGTCACTTCTGACATGCGCTCAACAATTTCATTTTGTAATGG
GAAGATCAATTTAACCGTTGTTCCTTTTCCAATAGTCGAAGTGACTTGTAATTGTATTCCTAATTGATCT
TTCACACTATCCACTAAGTATAGACCCATGCCGGAGGATGTCGTTTCATTTCTGTTAGCCGTTGACGTAA
ACCCACGTTCAAATATTCGAGGCATATCTTTTTTACTAATTCCTCTTCCGCGATCCTTGATGATTAACGC
AACATGTTGATCTATTAATTCCGTTGAAATATCAACATTATAATTCTCACTGTATTTCAAAGCATTTGAT
AAAATCTGTCTAATAATCATACGACACCATTTTATATCCGTGTACACATGATTATCCACTTTAAAATCAA
TATCAAATCCGATACCTTTAACTTGACTTATATGCCTTGTTAATTGAATTTCATCAATAACCATGCGCTT
CAACGAGACATAATCAAAAAACATATCTTTACGTTGCGACTCTAATCTCGTAATATACAATTGCGTATCT
AACATCGAGTTAATACGTGACCATTCAAATAATAGCGCTTGTTTTCTTTCTTGATTCTCTTCTTGGTCAA
TTAACAATTTCATAGCAGTCACTGGTGTTTTGATGTCGTGTACAAATTCTGTGATGGTTTGTTCATGCAT
TTTTAATTGCAACTGTTGGTCGACCACTTTATCTTTATGCGCTAAAATTTGACGATATAAATAATCAACT
GTATGACGTTGAAATGGCGTTTCCGCTAAATCTTTATGTTTAATTTCTTCGATTTCTTTATCTTTTTCAA
AATGTCTATATAATTTTACTTCTTTAAAAAAAGTTAATATAAGAAAAATCAGTGTTAAGCTTAAATTTAA
AGAAACAATATAAAACAAACTATCGATTGGAAAGTCATAGTCAATAAGACTAATGCCTAACATAAGAATA
TTTAAAAACAGTATCCAAAATATCCAATTCTTTCTTGATTTCAGAAAATAAACTACCCATTTCAAATTAT
TCATGTGCCATATATCCTTTTCCTACTTTTGTTTCAATTGCGCTGTCCATCCCTATTTCAGATAGTTTCT
TACGTAATCGGTTCACATTAACTGTTAATGTGTTATCACTGACAAATGCTTCATCATCCCATAGCGCAGT
AATAATTGTATCTCTCGAAACGATTTGATTTTTTTTAGTAATAAGAATTTCTAATATAATCATTTCTGTT
TTGGATAGAAAAATCGTCTGTTCACCTTTTTGTATACTATCTTTTGATAGATCAACGACAGCATCTTGCC
AAGTCAATGTACGTTTTTCTTCAGCAGTAAATTCATACACTCGTCGATAAATCGCTTGTAATTTAGCAAT
TAATACATTTGTATAAAAAGGCTTTTGCATATAATCATCTGCGCCAAGTTCCATACTCATCACTTGATCC
ATTGGATTATCACGAGATGATAAAAATAATATTGGTACGTTGGAAACTTCTCTCATTTTTCTGCACCAAT
AAAACCCATCATATTTAGGTAATTGAACATCCAATATAACAATTTCAGGATTAAAACTTTCAAATGTATC
CATTACTTTGCCGAAATCTTCAATACCAGCAACATTAAAATCCCATTGTTCTAATTCTTTTTTCAATTCT
TGAAACAAAGTATTGTCATCTTCTACTAGTAGTATTTGCATCCATATCACCCAATATCATTTAGTATATT
TCATATTTTCTCCTGATTTTAATCGACTTTGAAAATCTTTAATCCGGCAGTCAACTTCAAAGCCATGAAT
CATCATTTTTTGCATTGGTGCTTGTATAAAGTAATAAATCGGCCAAAATAATCGAGGGATATAATCGTAT
AGATGTATATAAACGACTGCCGACTCTTTGATTAATCTAAATTCTAACTTCCCTTGATTAACTGTATATT
TTTTCACTAAACTTCCACTCAATAAAATTAAAGTTATTATTCCATCAGCTGTTTCTACTATTTTAAATAC
TGCGAGCGGTCGCACCTTATTCTTAATATATATCTTAAATTGATCATGTGATTTTTCTGTTTTTACAAAG
GTTCCTTTAGTGTAACCCATCCATGCAATAAAATGGTTTACAACGTTCTTTAATGTCCACCCCTTTGGTA
AAACTACCTTCATCGTTGATCTAACATCATCATACTTTGAAACTTGTAATTCTACATTAACTAAAGAACG
TTTAAAAACTAAATTTGTTGTTTCTACAGTTGTACCATATGCACCTAGGCGTTCAATTGTTTCATTATCA
TAACGACTCCCAGGTATGTAGATTACTTTTTTTACTTGATTGATAGCCGCTGCTCGACCAAAATTATCTG
CTGCGATTAATGTTAAATCTCTTGCTGATGATTGTGTTATTTTGGCAGAATTCTTTGTTGGATCGATAAA
GAATACAGCAATATCTATTTGATTCATTGCGGCAACAACCTGTTCGTAATGAAATATATCACACTGAATC
CAAGTCATTTCAACATCATCTGTTTTTTTATTGTCTGGATATTTTGATATAGCAAAAAGTTCAGCATCAT
TTTCAATCACTTCACTTAAATACTTACCAATATACCCTGTTCCACCTGCTAATAAAACTTTAGGTTTCAT
CTAAAATACTCCTTTAAACTGTAACCAAAAAACATATTACTCCACCTTTTAGTTACATATATATTATAAT
AGTAGCAAATGTTTTAAAATTTCAAAATACTGGAGGCTTTTTATGGCCCATATTATACGTAGAGTTAGTA
TCAAAGATGTAGAAAATTTCATTTCAATGTTAGCGAAAATATACGACGAATCTCCGTATATGTTCTATAC
ACCAGGAGAATATGATCCTAGCGTCACATCGGCTAGTAAACAATTAGAAGAATATATCACTTCTCCACAT
AAAGTCATCTTTGTTGCTGAAAGTGATGAACAACTCGTTGGCTTTGCCTTTGTTAATACGACACCATTTC
AACGCATTAAACATGTTGCTAAAATTGATTTAGGTGTAAAGAAATTATATCAACATCGTGGAATTGGCCA
AGCACTTCTTGATGCCATTATGGCTTGGTGTTTAAACAATCAAATACACCGAATTGAAGCAAATGTACCA
CTCAATAACCAACCTGCCCTCGAGCTTTTTAAAAGTGCCGATTTTCAAATCGAAGGCGTTTTAAAAGATA
AGTTATTTATCGATGGTAAATATTATGATGACTATATGATGGCTAAAATTCTTAATTAAAGCTATTTTAT
CATAATCTTGTATTAGAATCGTATAACAACGAATTTAATGGTTACCTTGATACATTGCTCGCACTTATCA
ATATTATCTAATCTCAAATAAATACGTACACTCTTATTCATTTATCAAATTTAAATTCAAAATAAAACAC
CACTAATGTGTAATTGATTAACTATCAACTACGATTAGTGGTGCTTTATATATTATTTAGTTTTCCTTAC
TATAAAAATCTTCGAGTCTAAAATCTATATCCGGTATTTTTTCATATATCTTATCCTGATACTGATTGTT
CTGATTGTAAGCTTCTTCAGTAATTAACCTACCTTTACGCTTAATTCCATAATCTTGTACGAATAAATTA
TTATTTCTATTTATTTTGTAATACGGTACAACATTCGCACTAAATTTTACTCGTTGATGAATAAGTTCCA
TTGCCAATGCATAGTATTTATTTGTCTCATATAACCATAAATGATCTATTGATACACCTGAAACAAATAC
ATCTTTTAATAATATCCTTACATTCGGCTTAAATGTGCTATGTCTATCTAAATAATTTTTAAACAAAACA
CGTTGTATACGTCCAGTAACCATAACGCGTTTATTTTTAAATGGTTTTAATGCTGACCTTGTCATTCCCT
TTCACAACCTTATTTCAAATCACTTCGTGCTCAATCTATATTTTAATTTTTCTTTTAAATTCTTTACAAT
TTATAAATTTATTATATCATGTACACACTGTTTTTCGACTATTTAGTTGTAAAAAGTTATTTTCAGTTCC
AAAACAAATTGGTAAGCAAAATCAATATCACATCATTATAGAGTGGAGCAGAAATGATAAAGAACCGCTA
ACAATTTATAATATCTCAGACTCTTACACATTATCCCTTCATGTAATAAATTCTTCGTTTTCAATTTGTA
GATCCTTAAATGTAGTTTTAATAATAAATTACTACTGTTTATCATTAGTTTAATGGATTTAACGGTAATT
CATTACTCGGATTTTCTATTTGTGGTTTCTCTTCAGTTTGAATACCACTAGAAGATGTATTACGACTTAA
GAAAAGTAACACTTTTTTGATATTATCTACCGATTCAGGTTTATTAAGGTGAAATTGATACTGATGATGT
AAATGATGTGTACCATCGTAAAACAATGTATCTACTGGTACTTTCAATTCTTGTAATTTCTTACTGAATT
CTATATTTTGACTTTCGAATGGATCACTATCCCCAACAGATAAAAATGTTGGTGGATAATTTTTTGTCGA
TTGTTTTACTGTCGACATTTGTGAAATATTTTTAAAACTCTTTTCCCAATCTTCTTCACCTGTATAACTT
TTCATAAATAATTGTATTCGCGGAAACTCCGTTTCTCTAACTGTTTGCATATTATAAAAACCACCAAACA
GTATAGCACCTTTAATTTGCGATGGTTTGAATGACTGATCAAATTTCATGGCATTTCTTAATTGATTGTT
TGTCTGTATTGCAGTAAATTGACTTGCTAATTGAGCACCTGCAGAATCACCGCCAATAACTACTTGATTA
AAATCAATAGGTAAATTCATTTTATTTTCTTTAATGAATTGAGTTGCTTGATTCATTTGAATTAATGGTG
TGGGATATTTATATTGTGGCGCCAATGCATAATTTACATTCACAACAATGTACCCTTGTTCAGCAATTTT
CGCTAATAATGGGTTTTTATACTGCTTATCACCCGCAATATAACCACCACCGTGCATCCAAAAAATAACT
GGCAGTTTGGCATTAGAAGACATATCAACAGGTGTAATAATATCTAATTTACTGTTAGGGAAAACTCTAT
TGTATGTAAGGTTTTGATAAATGCGCACATTTTTATTTTTAATATTAATTTTGTCCTTATTAGCATGGTT
CTCATTTGTAGTTTGGTCATAATGTTGTTTCAGATGAAATGCTAACAATACACTGATTACAGCTATAAAA
AGCGCAGTTATCATCGTCCATTTATTATCTTTATTCATTACATCGTACCTCTCTATTTGTTAGACGCTCA
TATTAATAGACTGAATAAATATAAAAAGCAATTCGCCCGATAAGAGTAGAGACGAATTGCTTTTAAGATT
AAAACAAAGTGATTCAATTGTAAAGTTTCGGATATCCATCATATGATATTAAGCAATATGTTTTTTATCC
GCATTTTTACGTTTGAAATATTTAATAATTACAGCTACTACAATAAATAGACCTACATATCCCATAATTG
TATATAACTTATTAATTAATTCAGCAAATCCTACGAAACTTAATAAATAACCTGCTACCATCATTATAAT
AATAAAGATATGATAATTTTTACTATATGGTTCTGTAAAACGTGCTGCAAATGAATACATTAGTCCTAGA
ATAGTATTATACATAACCGCAAGCATAATAACAGATAACACGGTTGCTATTAACGGATGAATATTATTGG
CTAATGTTAATGTTGGAATTGATGCATTTTTAATTGTAGGATATTCACTTTGTAAAGCAAAGTTGATCAA
TGCTAGTAATACAGTATAGATAATACCACCATACATCGCGCCTGCACCTGACACTGTACGTTTTTCAGTA
TCCCCACCGATTGCTACGATGGTACTAAAACCTACAGAAAAAGCTAATCCACCATATATTGTACCAAACC
AGATTCCCTTCCAGATACTTGCTTCAGGCACTACTTGGTTAACTTCTGCTAATGAAACATGACCTTTAAA
TAAATAAACGCCAGCGATTAATACAACTAAAACAATTAAAAATGGTGTAACGACACCAAGGGCACGTACT
ATTTTATTAAAGTCTAATAGCAATGTTACATAAATTGCTAATGTCATAATTAATGCACCTAGCCATGTAG
GTATGTTATAACTTTCTTCAAATGTTGCGCCTGCACCAGCTATCATGGTTACAGCTATACCAAATAAGAA
GAAGATTAAAATATAATCAAAGACTTTACTAAACTTTTCACCGAATACGTATTGTAATGTTGATTCATGG
TTTGTCGCTTCAAAGGCAGTACCAATTTTTGCTACTTGGCGCCCAATAAAAGCTAAAATAAAACCAGATA
TAATCACACCTAAATAAGCCCACAAGCCATATTTAGTGAAAAATTGCATAACTTCTTGTCCTGTTGAAAA
TCCTGCGCCCACTACAATGCCGACGTAGGCAAATCCAATTTTTGTTGCTTCTTTATTCATCATCATGTGA
ATAATAGACCTCCTTAATTTTGCACAGTGTGCATTATAACGTACTGAAAATTAATTGCAAGTCGCATAGG
TTATTTTTCACTTTTTCAAAATTGCTCAATCTATTCACATTATCACGTTCAATGACATTTAAAAAAATTA
TAAATTTATGCTTTTATAATGCAGTCATACGAACTTTTATATAGGAAAAATGATTAATTATTATGCTTCT
TGAATTTCGTATATTTAATTAAGTTTCGAAAATACATATCAAAATTTCTCAGTTAACAAGGTTTAAACTA
TCTATCGTATGTTCTTTATTAAAATGTATAAATTTATAAAATGTTGTATAAAAACCATTTGTGCACACAA
ATATACTTCGTTAGTTTTTAAGTATTAAAAAAGGCTGGAACCTGTGTCCCAACCCAACCAAATGTTAAAA
CTATTATTAAGCTAATATAATTGAAATATAATTAACGTGCATTACGTTGATGTAATTCATTTATATCAAC
AACAACGTTGTCCATACGTTTGGCAGTGTCTTTTAAGACGTTACGAGCAACATTATTATTAGGATCTAAT
TTTAAAATTTGCTTGGCGATATCAAAAGCCTTCTTATCTGAAATAACAGGTGTTGGTATCGCATGCAATA
ATAACATTTGTAACAAACTTTTAACTTCTTTGCCGTCAGTAAGTTTTATGGAAGCGTCTGCATGATAATA
AGCAGAATCCAAAGCACCTTCATATTCACTTAGTGGATACACAAGCAATAAAAATGCTAAGTCATGCATC
TCAGATGATTCTTCGTACTTAATCATATCTAAAATACATGTATAAAACATCATACTTTCTACTTCATGCG
CACTTGAAATATATGCTTCTTCAAATTCCATAAAATCTGTTTCGGACATCAATTGTCGTACTAAATCAAA
CTCGCCATTCAATACATGTTTTTTTATAAGGTGTTGCATGGCAATGTCCTCCTATTTCTCCAGATTTTAT
TAAACATTTACATATATACTATCATATTTTTTATAAAGTTTCATTTGAAAAAGGTTTACATTTTTCATTA
TTAGTAAATTTTAACTAAAATGATTGTTTGATTTCTGCTAATGCATCATCAATTGAACCGCCAATTGACA
GCTTTACTGCTGCGATAAAACTACCTTCAACAATTGGTGCATCAACTTTTAACACACGATGATTACCTTC
ATACATTTCAATTGCCATATCTACATTCATTTCTGAAGATCCAATATCGTAAAAACACAATGCATCATCA
TCTAATTTAGTCAAAGCTTCTTGGATGATATCAAATGAAGTTCCAATTGAACCATCTGGTAATCCCCCGA
TTGGTATAATATCAACGTCACCAGCCATTTGCTTTAACAAAGATTTTGTACCATTTGCAATTTCTTTACT
GTGGCTAACAAGTATAATTTTAGGCATTATCTTCATCTCCAATCAAAGCGTTTAAAATATAAACCATGCT
TTGAGCACCTGGATCTATATAACCTTTTGATTCTTCTCCAAAATATGCAGCTCTACCTTTCGTTGCTACC
ATATCTTTTGTATTATCTGCTAATTGCTGTAAATCATTGAATGTTAAAGTTTCACCATTTTTAAGCTTCT
CTGCTGCTCGTGCTACTACATCATACATTGTCTTTTCATTTAAAGTAACTTTCCCACGTGATTCAACCGC
TTCGGCAAATGCTTGAATTAGTTTAATGAAATCTTGATTATCCATATCATCTTTAGTAACTGCAGACATT
TTAACAAAGCTAAAGCCATACAGTGGTCCTGATGCACCGCCAACATTTGACATCAATGCCATACCAGTAG
ATTTAAACAATGATTGCATTGAGCTATCATCAAGTTTGTCTTTAAGACTACTAAACCCACGAACCATGTT
AACCCCGTGGTCACCATCACCAATTGCTCGATCTAATTCAGTTAATTCAGATTCATGTTTTTTAAAAGTT
TCTTCTAAATTTAATAAACGCACTTTCATATCATTCACTTTCATTTGTGCCACCTCATAAATGTATATTT
ATTCATATTCACTGCTTATTTAAAGTATTGACTTGTTGTTGGTGCTAAAAATGCTTCCAGATATTCTGGT
TTATTAGGCACGATAGTTATAGAAAAACCTTGCATGTCTAAAGATGTCATATAATCACCAACAAACCATT
TAGCAACATTAACCGTTCTTGCAGCCAAATTTTGTTGAATATATTTAGTTACGATATTTAATTCAGATAA
CGGCGTACCACCCATACCATTTACCATTACTATGACTTCATTGGCAGTAACTTCTTTATACAATTCGTCT
AATAATGTTCCAACAATATGAACAATATCCTTTACTTCTTCTCTATGAATACCTTTTTCACCATGTATAC
CAATACCGATTTCCATTTTGTCGTCTTCAATATCAAAGCCATATTTTCCAGTAGTTGGAACAAGCGGTGG
CTCAATTGCCATACCAATACTTTTAATTTCAGGTAACAACGCTTCTACACGCGATTTAATCTCTGTTAAT
GAGTGACCTTTTTCAGCAAGATAACCGGCAAGCTTATGAACAAACACTGTTCCTGCAACACCACGACGTT
GTGCTTCATTTGTCACAGCAATGTCGTCACGAACAATAACTGTTTCAACATTTATACCTTCCATTTCTGC
AAGCTCTTGTGCCATTTCAAAATTCATCACGTCACCTGCATAGTTTTTCACAACTAGTAATACACCATCA
CCAGTATCTACTGCTTTAATAGCTTCTAATATTTTATCTGGTGTAGGTGATGTAAATACTTCGCCACAAA
CCGCTGCATCTAGCATACCTTCAGCTACAAATCCAGCATGCGCAGGTTCATGTCCGCTTCCACCTCCAGA
GACTATTGCTACACCTTGTTCTTTTTTAGCTTTTTTTACTATAACAGTATTGGAAACCGCTTCTAGCTCT
GGGTGCGCAATTAACATGCCCTCTATCATATCAGTTAAAAATGTTTCTTTTTTATTGATTAACTTTTTCA
TCATGTTGTACCTCCTTGGTATTATCAGTCATAGTATAAAACAGAATAAATGAATGCGCTATCATAAAGG
GTTAACCTGATACCGTTATCAAATATATTTATGATAAGACCGTCTTGATAACTTAATGGTTCATTATTGA
AAATGTAAATAGTCTTGAGTGACTCATTAAATAAAAAATGCTATGAAAAGCCTTATAATAAAGTGCTTTT
CATAGCAATAAGTTGTGTCCTTTGACACTATACGTTTTTCGTTTTGTACATTAAATATAAGAAATACGGT
GCGCCAATAATTGCTACGACTATACCTGCTGGAACCCCACCTGGTTGTAATATAATTTTGCCAATTGTAT
CAGCTATAACAAGTAAACATGCCCCTACTAAAATGGCAATTGGTAAAAACAACTGGTGACGTGGTCCAAC
GATACGTTTGGCAATATGCGGGCCCATTAATCCGATAAACGAAATTGAACCTGCTACTGCTACAGCAGCA
GATGATAACATCACTGCGATAAAGAATAATATTAAACGTTCTCTGCTTAACCTTACACCTAGACCTCGTG
CAATATTATCACCCGTATGAATAATATTTAGTGTATTCGATTTAAATAGTAAGTAAGGAATAATAATCAA
CACCCACGGTAAAAATGCAATGACAAATGGCCATTCGTCACCCCAAATATTACCTGCAAACCAAGCAGCG
ATGAAATCAGATTGCTTATCATCAAATTTTGACATAATTGTAATTGAGCCACCATATAATGCTGTTTGTA
AACCTACACCTATTAATACCATACTCGCAGGTGTAACACCTTCATTTTTATTAAAACTGAAAATAAAAAT
AATCAATGCAGCGGTGATACCACCTAGTATACTTATTAACGGCAGTACATAAACAAAGTTGTCAGCATTA
ATTTTACCAATTGCAATAAATAATGCGATTGCAAATCCGCCACCTGCGTTAATACCTAATATACCTGGTT
CAGCTATTGGATTTTTCGTGACACTTTGCACTATTGCACCACTAATACTAAGCGCTGCACCTGCCAAAAT
AGTAATCATCATCCGAGGTAATCTGAAATCTAATAAGATTAATTCATCAATGGCATCACCTTGTCCAATT
AAAGTTTTGAAAAATCTTTCTACAGGTATGTTGTATTCACCTGAAGTAATACTCCAAGTACAACCTAGAA
ATAGTAGAATGCTAAAAACAGCCAGTGCTATCCATTGTCTGCGTTTATTATTTGAACTAATCATATTGAG
CGTCCTCCTTTTTTAACTAAATATAAAAAGTAAGGAACACCGATAAATGAAATGATTGCACCAACAGGCG
CTTCTCCTAAATATCGTGCTATCATATCGGCAACAAGCACGAGTAACCCACCTAACAAGGCTGTTAATGG
TAGAATTTTAGCATAATCAGTTCCAATTAAAAATCTTGCTATATGAGGTACCATCAAACCTACAAATGCA
ACTTGTCCAGCGATAGCAACTGCTATACCTGCTAGAATCATAGCAATAATTAAACATATGCCTCTGATCA
TTGTTACATTTTGACCTAAACCTTTAGCTAATGATTCACCAAGATTTAAAATGGTAAGTTGTTTACTAAT
TGTTAATATAATGAATAACGCAATACCAATTAATGGAATTGCCCACTTAAGGTGTGACCACGTTGTGCCT
GAAACGCCTCCAGCAGTCCAAAATGTTACTGTTTGATTTAGTCTAAAAGCTAATGCAATACCTTGACTTA
GCGCTGTTAACATAGCACTTACTGCTGCACCCGCTAAAATAATACGCATCGGATTAAATCCATCACGTCT
AGATCGGCCTATCATTAATACAATAGCACCTCCTAGAATAGCACCTAAAAATCCAGCAAACATCAATATT
AAAAATGAAGTGTTTGGTAAAACTGCATATGTTAATGCTAAAGCAAATGAAGCACCTGAATTTAAACCTA
TGAGCGCCGGATCAGCAAGACCATTACGAGTAACACCTTGTATAATCGCACCAGAAACTGCAAGCGCCAT
ACCCACAATTACTGCTGCTATATTTCTGGGAATCCTAATCTCATTGATGATGTTTTGCTGTTGATTGCTA
GGATTATAATTAAAAATAGCCTCTATAATTGTAGAGGCTTGAATTTTGGCGTCACCTATTAATGTAGAAA
TAAATAGTGTGATTAGTAGTATCATACTTAAACCTATAATATAGGATAAAAACTTCAATGGCGTTGGATT
CTCTCTATTTGTCATGTTAATTGTCCTTTTTATCATATTAACTTACTTAATTAAGAATAAGCTCTGCGAC
ATAAGTCATAAGTTACCAGTAAAGGTTTTCCAGTTTTAGGATCTTTACTTAAAACAACATCAATATTAAA
AACTTTTTCTAAAATTTCCTGTGTTAATACGTCTTCTGTTGAACCTGTAGCGATGATATCGCCTTCTTTC
ATCGCAATAAGATGATCTGAGAAACGAATCGCTTGGTTGATATCATGAAGAACCATGACAATTGTACAAC
CTTGTTCCTGATTTAGCTTCTGAACTAATTCTAGTATTTCTAATTGATGACAGATATCTAAATATGTGGT
TGGTTCGTCTAAAAAGATAATATCAGTTCTTTGTGCTAATGCCATTGCAATCCAAACACGTTGTCTTTGA
CCACCACTTAAATCATTGATTGAACGGTGTCGGAATGTATCAGTTCCTGTAACTTCCATTGCCCAATCAA
TTTCTTTCTTATCCTCAGCAGTTAATCTACCAAATCCTTTTTGATGTGGAAAACGACCATATGAAACTAA
TTCTCCAACAGTTAAGCCATCTGCTACTTCAGGTGATTGAGGTAAAATAGCTATTTTTTTTGCAATCTCT
TTCGTAGATTGTGTATGAATATTTTCACCATCTAAAAATACTTCGCCTTCTTTAACTGCCAATAAACGTG
ACAATGCCTTTAGCAAAGTAGATTTCCCGCAGCCGTTAGGACCAATGATTGACGTCACTTTGCCATCTGG
TATTTCAACATCTAATTTATTTATAATCGTGTTATCCCCGTAACCAATTTTAACTTGTTGTCCATGCAAA
CGATTCATAATTTCCCTACTTTCAATAAAATTCTTTCTGTTTATAAAAAATAATTTCTATTTTTAAATTA
TCAATTTTCAAAGGCATCCCAATTGATAATGATTATCATGAACATCATTATAACATTTTTCAATCTTATT
GACTAACATTACTTTTTAAATTGGATAGTTCGATTTGTCATGTCTTGTATATTACTTTTATAAAATAAAA
AACGCCCACAGATAAGTCTTCATAATTCAAAAACTTGTCCGTGGACTTCTATTTAAGTATGTGTGCTCAT
GCCATTTAATTATTCATCTGCAAGAAAGCCATTACCATAAACATCTCTTACATCATGAATTACGAGGAAT
GCATCTTTATCGATTTGTTTAATTAATCGCTTTGCTTTTGAAACTTGTGTTTTAGAAATAACAACGTATA
AGACATCTTTTTCTTCACGCGTATAATAGCCATGTCCGTTTAAAATGGTTAAACCTCTTCCAATTTGCTC
ATCTATTGCTTTGGCAAGTTTTTCGGGATTAGTTGAGATAATCGTCATAGCTTTTTTAGTGTTTAAACCT
TCTATGACATATTCCATCACTTTTGTTCCTATATAAAGTGATATTACTGTTACTAATACTTTATCAAGTG
GAATAACTGTAAGTGAAATTGCAACAACGATCATATCGAAGAAAAGCAAAGCATATGGCGTGCTTACATC
GAGGTATTTCGTTGCAATTCTCGCCAAAATTGTTGTACCTGCTGTTGTACCGCCTGCAAGGATAATTACT
CCGATTCCTAGTCCAACGCTTACACCACCAAAAATGGCATTCACAATGCTGTTTCCAGTTTCTACTTGCC
ATGATTCTGTTAAACTCAAAAATATTGAAATAAGAATTGTTACAAGAATAGTTAAGTACATACTTCTCTT
ACTCAAAAATTTATAACCTATGGCAATCAATACTGCGTTGACCAAGAAGTTAGTGATGGCTGGTGAAATA
TGAAACGCATAATATAAAATAATTGCTAAACCTGTAACCCCGCCTTCACCTAAGTTACCAGAAATAATAA
ATGCATTTACGCCTGCAGCAAAGATAAATGAACCTAAGACAACTAGTATTAAATCTTTAACCGTTTTATT
CACGAAACCATCCCCTTTGTATATTTATTAGACTATAAAAATAGTAGCACAACAAAAATACTGTCACAAC
TCTATGGAAAGAGTTCTAACAAAGATTTACTATTTAACTAATTTATATGAAGAATAGCTTTCCCTAATAA
ATATCACTCACAATATAATAATTAAAAATATTCTGAATTTTTAATTTACTTTCATTTCATTGTCTGCTAT
AATGTTTTTAACTTCTTCAATAGAGAAGTTATCTCCTTTGTGTTGTTTATAATAACAAAACAAATTTTGC
TCGAAGTACTATGACTGTACCTAGTCCTTACTGTCATATGTACAATAATATTCATTTCCCATAAAAGCCA
AGTGTATTACCATGTGCACTTGGTTTTTATATTGCATCAATTTCGGTAACTTTAAAAATATTTAAATATC
TTTATATCAATAATAAAAAAGTCCAAGCATCTCACCTATATCAATAGACGACATGCCTGGACATCTTTTT
TAGTTAAAATGTATTATCGTAGTCACTCTTCGACATATTACCATGCAAATAAACCAACGAAAGCTGCTGT
TAATAATGAAACTAGGATACCTGATAATAGCATCATAGGCACATATTTAGATACAAAGTCTGATGTCTTT
TTATCAACGATTCCTTTCAATGTACCGATAATCATACCAATCGTTGAGAAGTTTGCAAATGAAATTAAGA
ATGTTGTAATAACCGCACGATGGTGTGGTGTATAAGATGCAATATCTTTAGAAATTTCACCCATAACAAC
AAATTCATTTGTAACAATTTTCTTAGCCATTTGTTGTGCTACCAACCACGCTTCATCATATGGTAAACCG
AGTAATAGCGCAAATGGATACATAAACACACCTAAAATTTGGTTTAAACCGAAACTACCTTTTATGCCTA
TCCATCCTCCTATCAATCCTGTAATCAAATTGATAAAACGATCAAATAGATCAGCTAATGCTACAAAACT
AATAACAAATGCGATGATGATTAATACTAATTTACCTGCTGCTAATACAGAATCTCCAAGGAATGAGAAG
AATGGTTGACGTTCAACTTCATTGTTTTTAAGACTGTAAATAATATCTTCTTTCTCTTCAACACTTACTG
GATTCAACAAGCATGACACAATAATCGCGTTAACGATATTTAGTGGAATTGCCGTTAGTACCAGTTCTCC
TGGTACCATTTGTACATACGCACCTACAATAGCTCCCGATACAGAGCTCATTGACATCATTGCGATTGTT
AATACACGCATTTCATTCATACGTTTTAGTTGCTCACTTGATACGGCTAATGCTTCAGTATTTCCTAAAA
ACATCATTTCTATCCCAAAGAATGACTCGAATTTAGGTTGTCTTGTTACTTTAGCTAGTAACCAACCAAT
ACCTCCAATAATTTTCGGTAAAATATTAAAGTACATTAAGATATCAAATAATGGCACTATTAATAAAATT
GGGAATAAGGCTGCAACAGCCATATCCATCATTTTAGCATTTGTCAAACTTGCAAATGCAAAACCTGTAC
CAGCATGTGCTGACTGAACTACCCAAGCGATACCATTGGCTGCTCCTCTTACTGCTTTTTGACCCCAATC
AAAATAAATAAAGAACCATGCTAAAAACAGGTTTAAAACAACTAAGATCCCAATTGATTGCCATTGGATA
TTTTTGCGATCTCTTGAAAATAATACCGCAATACCAAGAAATACAATTAGACCAATAATGTTGATTAATA
AAAACATTTGGCACCCACCTATGATTTAATTTTTTAAAAATTTAGAAACATTGAAATATCAAACTTCTGT
ACCGTGGACTCTAAAATCAGTTAAATTGCTATGTAAAATATGAAGAATTATGACTCGTGGCTACAGTATT
TAATATATGTATGTTTGCTTATAACTTGTATTATACCATGAGCATTTTTTTCTTAAAATATCGATTTCAT
TAATTTAAGAATTATTATGTCGTAACTTCTCACATGATTTAAAATAGACAAAAGCTTGAAGCAATTTATT
AACATCTATATCCATCAATGTGCCACACTTTAATTTTCTCGATGGTATATCTGTACTTGCTCCAAGCTTA
CTTATATATATAAAATTAATCTGTTAATTTTTGAGACACTACAAAGTTTTTATACTTCGCATGTGATGCC
ATCAGTTCTGAATGCGTACCTTTACCTGTTACCTGTCCTTTGTCTAAGAATATAATTTGACCGGCTTTTT
TAATTGTAGACAAACGATGCGCAATGACAATCGTTGTTCTACCTTCCATCAATGTTTCTAAAGCTTCTTG
AATTTTCAATTCACTTTCACTATCGAGATTAGCTGTTGCTTCATCAAGTAACAAAATATCAGGATTTTTA
ACAAAACTTCTAGCAATATCAATACGTTGACGTTGTCCGCCAGACAGTTTCAATCCTCGTTCACCTACAA
GCGTGTCATATCCTTCATCAAATTGCATGATAAAATCATGACAGTTCGCTAATTTAGCATAATTAATAAG
TTCTTCATCTGAAACATGACGATTAATTCCGTATAAAATATTGTCTCTAATTGTACCACTCATCATCGAA
TTTGATTGCATAACATATCCAATTTTGCGTCGCCACTTAGATAACGGGATATCATAGACACTTTCAAGGC
CATATTTAATATCACCTGACTCAATTTCATACATACGTTCTATCAAATTAAATATCGTACTTTTACCAGA
TCCAGAAGGACCTACAAAAGCACTCACTTGCCCTTGTGGGATTTGGAACGACACATCATCTAATATTTTC
TTCACATCATATTTAAAGTCTACATGTTCAAATGACAACACACCGTCATCAATTAATACATTTTCAGAAT
CTTCAAGAGCTTCTGTCGGTTCAATAGGTTCTTGCATGATTTCGTATATTCTACTACTTGCACCGACTGC
CTTTTTATAATCTGTAACTAACGTTGAAAGATTGATTAAAGGCATCGATAATTGAATAACATAAAATATC
ATTGCAATTAATGTACCTGCAGTGATTGCACCTGTCGCAATTTCTAATGCACCAAAACCTAAAATAATTG
CAATTGTTAGCAACATAACAATACCTGAAATTGGTTGTACAACTGCCGCAATTTTAGCCTGTTTTAAACC
TAATTTATATATTTCATTCAAATTTTTATGTGCATTATCTAATTCAAGTCGCTCTGTATTTGATATTTTA
ACAAGACGCATTTCAGTTAGGACACGCCCTAACAAACCACTAAAGTTTGCAATTTCAGATTGTGTACTTG
TCGATATCTTTTGCATAATACGTCCTAGAGGAATCATAATTAAAACAAATATCGGTATCGTTATAAATGT
TAATAATGTCATTTTCCAATCTAAAATAAATAACATGATTAGTGACCCAACTAATGTAACGATTGATGGT
AATAAGTTAGGTAGCTTTTGTGAAATAAATTCATTTATCACTTTCGTATCGTCAGTTAATCGACTCATTA
ATTGACCACTTTCATTTTTGTCAAAGAATGGCATTTTTAATTGTATTATATGCTCCCATAAAACTGAGCG
TATCGCATAAATAATTTTTTCACCAATTTTACTTAATAAATATAAACCTAATCCACTTAATAAAGCATTG
ATGACAAAGATACCACCAAATAATGCGATTAGATTCCAATTGATATGGCTCACGGAAAATTTATCTACAA
TTCGACCAGTAAACAGTGGCACTAATAGTCCACTTAAGCTCCCTAGTGATGAAATAGTGATAGCTGCAAC
GATAAGACCCACTGGCCATGATAGTTTTTTAAATAAGAAAAACAATGGATTTTCTCGTTTCATAGTTTTA
CCTCTTCTGTTTGAAATTTATAGTTAATTCATTTAGATAGATGCATGCATTTCTATCATATACTTTCTCC
CAACAAAACTTTAAAAATCAAATAAAGTGTTGCCCCAAAATACCGCTCATAACATTTATATGATAGAATA
TTTCTATTACATTTTTTGTAATAACTTCTCAAAGTCTTTATATTAAAACATGAAAATTAATCGCTTTTGA
GTAAGTTTGCTCTTCGTACAAACATTATAACACCTTTAGCTACACACGTAATATATTTGCATTATTTTTC
AAATTAACTGCAGAAAACTTTATTTTCAACAATTTAATTAAGGTGAAGTGAATTAGCAATGGTTTCCGTA
AGTAGGAATAACCATTGCTTTTAGGGAATATTTAAGAATTGGAAAAGGGAAGATTAACGCTTTATGAAAA
ATTTAATATCTATTATCATCATTTTATGTTTAACATTAAGTATTATGACACCATATGCACAAGCTGCTAA
CAGTGACGTAACCCCTGTGCAAGCAGCAAATCAATATGGTTATGCAGGTTTGTCGGCTGCATACGAACCG
ACGAGTGCTGTTAATGTAAGTCAAACTGGACAATTACTGTATCAATACAATATCGATACTAAGTGGAATC
CAGCGTCTATGACTAAATTAATGACAATGTACTTAACATTGGAAGCTGTAAATAAGGGGCAGCTTTCACT
TGATGATACTGTCACAATGACGAACAAAGAATATATTATGTCTACACTACCTGAGTTGAGTAATACGAAA
CTATATCCTGGACAAGTATGGACAATCGCAGACCTATTACAAATTACAGTATCTAATTCTAGTAATGCCG
CGGCATTAATTTTAGCTAAGAAGGTATCAAAAAACACCAGCGATTTCGTTGATTTAATGAATAACAAAGC
TAAAGCTATCGGAATGAAAAATACACATTTCGTCAATCCAACGGGTGCTGAAAATTCAAGATTACGTACA
TTTGCACCAACAAAGTATAAAGACCAAGAACGTACTGTAACGACTGCTAGAGACTACGCCATTTTAGATT
TACACGTGATTAAAGAGACACCTAAAATATTAGACTTTACAAAGCAGTTAGCACCAACAACGCATGCAGT
TACGTATTACACATTCAACTTTTCATTGGAAGGTGCAAAAATGAGTTTGCCTGGTACAGATGGTTTAAAA
ACTGGATCAAGTGATACAGCAAATTACAACCATACGATTACTACTAAACGAGGTAAATTTAGAATTAATC
AAGTTATCATGGGTGCAGGAGACTATAAAAACCTTGGTGGCGAGAAGCAACGTAATATGATGGGGAATGC
ATTAATGGAACGTTCATTTGATCAGTATAAATATGTAAAAATATTGTCTAAAGGTGAGCAAAGGATAAAT
GGTAAGAAATATTATGTTGAAAATGATCTTTACGATGTTTTACCAAGTGATTTTAGTAAAAAAGATTATA
AACTTGTAGTCGAAGATGGTAAAGTACACGCGGACTATCCAAGAGAATTTATTAATAAAGATTATGGACC
TCCAACTGTAGAAGTTCATCAGCCAATTATCCAAAAGGCAAATACTGTTGCTAAAAGTATGTGGGCAGAA
CATCCATTATTCACTATCATTGGTGGTGCATGCCTAGTCGCTGGATTAGCACTAATTGTTCATATGATAA
TCAATCGTTTATTTAGAAAAAGAAAATAAAACATACTAAAAGCGGACAAGTTGCACATTATAAAGCTGCG
AAACTTGTCCGTTTTATATTTATTTTATAATAACCTACGTTAATTTATCGTTTACTATCGATAGTTCTAT
ATAATTTATTTAGCATCTTTACCATATAATTCTTGTTTGATTTTAGTCGTCGAAATGCCTTCTGTACGTT
TTAAATAAATGACTTCACATTTATCCTTTAAGAAGTCGAATTCACCTTCCCAGTCATGTCCCATAACAAA
AACATCTACATCAAATTTTTCGACATCGTCTTCTTTTTGTCCCCAACCCTTTTCTGGAATGACTAAATCG
ACATAGCGTATTGATTCAAGCATCATTTTTCGTTGTTCATAATCATAATAAGATTTTTTATGTTTAATTT
GATTAAATTCATCAGTTGATAATGCTACTATTAAATAATCGCCCATCTCTCTTGCACGACGAAGCAATTC
GATATGACCATAGTGAAGTAAGTCATATGTGCCATATGTTATTACACGTTTCATTAAGTTATCCTCCTCA
TATTGTCACATCATAGGATTGCAGCTTATGGTCATCAATGTACACATTATCGTTTTAACATTGATTTTGT
TCGATGTGCAAACTTTCTCCCTTTAAGTTGTATCAAGAATCTTTTATATGTCGGCCTATTAATGCCCACT
TGAATTAATGTTTGTCGCCACAATTCGTATATTTCTCTATCCCAATTCTCACCATTAAATTCAACTGTAT
TTATAATGTCAAACATATTTTGTGATACATAATCAGAATGCTGCATAGACATAATATAGTCTTTTACAAG
TTGAATTGTCGTGTGCGTTACTGCTGGGTGTTCATTCATATAATATTTTAATGAATTATTGAATAAAATA
CGATCAACCATATCACTATATAATAGCCTTTGTTCAGGTAATAGTAACATTTCCATGACTCGTTGTCTTA
TTTTCATAATTTCTGTGATATATCTTTTAAAATCTTCATTGTTACTTGTAGCATGTGTATCTATATCGTT
ATCTCCGACAATCATCTGTGAAACTAAATGTATATCCGTAGCTTTTTGCATCGCTTTGACAAGTATTTCG
TGATTATAAGTGTTAGCTAAAGTTACGTCACACTGTAATTCAGCAAATTTAGCACTGAATAACTTTCCGT
CAAAAGACATCATTGATAACAAATCTGGTTGTTCCGTTAATGTAACGATTCGATTGTCTTTAATAAACTC
ATCAGCACTTTTCAATTTCCATTCACCATGGTAATTGTAAGCTCGCTGCCCTATTACCATATCAATATTA
TCATTATTTTTGAACGCTGCAGTTAGCCTATCTAATTTACCTGGCAATACGATTGATGTTGGATTTATGA
CCATAAATGTGTCACTATCATGTGGATCTGTCATTTTGATCTCCATCAAACCTTTATTAATACACGTAGC
TATCGAAGCATTTTGTAATTGTATTAATGAAATATGCTTGAGTTCTCTTTGTAACCGTTCAATCATAGGA
ATTGTTTGATCAGTAGAACCACCATCAATACAAAGGATTCTATAGTGTTCTTTACTCTCAATAGAGATTA
ACAATTGTCGAATTGTTGCCTCATTATTACATGTAGGTATGATTATCGTAAGCCTCATTTTGTCACCATC
TTATCTATATATTCTGTGAGCTGATGTAAACTTTTATCAGTATTATACTTATGCCAATCTTTAAATAACG
GACTTAATAGATGTTCTTTTTCTTGTATCGTCATTATTAAATCTTCTACAGTATACACTTTATAGCTATC
CGGAATTGCTTTGTAAAATTGATTCAGGCCTCTCACCTTATCATATGTTCCTTCATCATACACATAAAAT
ATAGTTGGAATATCTAACAAGCTAGCTTCTATTGGCAGCGAACTATAGTCGCTAATAATTATATCTGACA
TTAACATTAATGTAGATGTGTCGATTGAAGATACGTCATCAATGTCTGAATGTTCAATTGATGGATGTAA
TTTATTAATCAGTGTATATCCTGGTAAACATTTTTCAAAATAAGCTTTATCAATAGCCCTATTATCTTCT
TTATCTTCTCTATAAGTTGGTACATATAATGCCAACTTATTTGTAATGCCATATTTATCCTTTAACTCTG
CCTTAACCGTTGCTCTATCAGCTGTGTAATATTTATTAATTCTCGGAAGCCCAAAATACAACATTTGCTC
TTCTGTTGCACCTAAAGACTGTTTAAAACATTGTGACATTTGTTCACAACCCACTAAGTAAAAATCCGTC
GCTTGATAAACTTTACGGTACTGCTGAACCATTGCCTTGTCAGACACATCGACTTGATGATCTGTTAAGC
CAAAGCTTTTTAATGCACCACTTGCATGCCACGTTTGAACAATGTGTTGATTAGAAGTCTTATTATATCC
ACCTAGTAATAGGTAATAATTATCGATAATAATCATCTGCGCGCTTTTCAAAGCCTTAATTTGTTTTACC
AATGTTCGATTAGTCATTTCTATCACATCAACATCGTCGCTAAGTTCAGATAAATAAGGCGCTTGTTTTG
GTGTTGTTAAAACAGTTTTCTGATACGACGAATTATTTAATGCTTTGATGATAGGCTTAATATCTTCTGG
AAAAGTCATCATAAATACGATATGCGGTTTATCAATCACTTGAGGCGTAATCATTTTAGAAAGTATTCGA
ACTACCAAATGATAAAATTTCTTTATTAAAACGTTCATAATACACCAACTTAATATGTTATTTACTTAAA
TTATAAACAAAAATGAACCCCACTTCCATTTATTAATGGTTAGCGGGGTTTCGTCATATAAATATATTAC
AAGAAGTCTGCAAATTGATCTCTATATTTCATGTGTAAGTACGCACCAATTGCAAAGAAAATGGCAACAA
TACCGAAATTGTATAACATTAATTTCCAATGATCCATGAAATACCATTCGTGATATAAAATTGCTGCACG
GTATGATTCAGCGATAAAGTAAACTGGATTATATTTCATCATTTCATGAATTAAACCACTGATACCATGG
TTCTTTGGTAGCCACAAAATTGGTGAAAAGTAAAATAATATTCTTAATATTGCTTGCATTAACATTTGTG
TATCTCTAACTAACACACCGAGTGTTGATGTTAATAACGTCACCGAGGCAGTTAAGAAAAAACAAAACGG
TACATATATCAATAATTGAATGATATGTATTGATGGATAAATACCCGTAAACATACATGCAATTATCACA
AGTAAAAGTAAGCCTAAATGTCCATAAAATCTACTTGTCACAATATATGTCGGTATTATCGATAACGGGA
AGTTCATTTTCGATACTTGATTAAACTTTTGTGTAATTGCTTTAGTACCTTCTAAAATACCTTGGTTGAT
GAAGAACCACATACTGATACCAACCAATAACCAATAAACAAAAGGTACACCATGAATTGGTGCATTACTT
CTTATTCCTAATCCAAAAACCATCCAGTAAACCATAATTTGCATAACAGGGTTAATTAATTCCCATGCCA
CACCTAAATAGTTACTATGATTGATAATTTTAACTTGAAACTGAGCCAGTCTTTGAATTAAATAAAAGTT
CTTTACATGTTCTTTAAAAACTGTTCCTATTGCTGACATTCCATTAAACCACACTTTCAAATGTTTAACT
ATTTCTCTACTTAACTAAATAGTATTATAATAATTGTTGTAAATACTATCACTATACATGGATGCTATCA
AAATTATTGTCTAGTTCTTTAAAATATTAGTTTATTACAAATACATTATAGTATACAATCATGTAAGTTG
AAATAAGTTTAGTTTTTAAATATCATTGTTATCATTGATGATTAACATTTTGTGTCAAAACACCAACTCT
GATAATAACAAAATCTTCTATACACTTTACAACAGGTTTTAAAATTTAACAACTGTTGAGTAGTATATTA
TAATCTAGATAAATGTGAATAAGGAAGGTCTACAAATGAACGTTTCGGTAAACATTAAAAATGTAACAAA
AGAATATCGTATTTATCGTACAAATAAAGAACGTATGAAAGATGCGCTCATTCCCAAACATAAAAACAAA
ACATTTTTCGCTTTAGATGACATTAGTTTAAAAGCATATGAAGGTGACGTCATAGGGCTTGTTGGCATCA
ATGGTTCCGGCAAATCAACGTTGAGCAATATCATTGGCGGTTCTTTGTCGCCTACAGTTGGAAAAGTGGA
TCGTAATGGTGAAGTCAGCGTTATCGCAATTAGTGCTGGCTTGAGTGGACAACTTACAGGGATTGAAAAT
ATCGAATTTAAAATGTTATGTATGGGCTTTAAGCGTAAAGAAATTAAAGCGATGACACCTAAGATTATTG
AATTTAGTGAACTTGGTGAGTTTATTTATCAACCAGTTAAAAAGTATTCAAGTGGTATGCGTGCAAAACT
TGGTTTTTCAATTAATATCACAGTTAATCCAGATATCTTAGTCATTGACGAAGCTTTATCTGTAGGTGAC
CAAACTTTTGCACAAAAATGTTTAGATAAAATTTACGAGTTTAAAGAGCAAAACAAAACCATCTTTTTCG
TTAGTCATAACTTAGGCCAAGTGAGACAATTTTGTACTAAGATTGCTTGGATTGAAGGCGGAAAGTTAAA
AGATTACGGTGAACTTGATGATGTATTACCTAAATATGAAGCTTTCCTAAACGATTTTAAAAAGAAATCC
AAAGCCGAACAAAAAGAATTTAGAAACAAACTCGATGAGTCCCGCTTCGTTATTAAATAAACTAAAAAAC
CGAGAATCTCCATTTAAGGATTTCCTCGGTTTTATTTTTGTCATCATGATTATTTCGCCTTTTTTATTTT
TCTTTTTGCTTTGGCTATTTTATACATAAATATAGGAATACTCTTTAATCTACCAATACGTTTCCAATCT
ATTAATGCTCTATATATCCATTCAATGTTTAATTTTCTAAAGATATAAGGCGCTCTCTTTTTAGCCCCAG
CAAATACTTCAAGAGAACCACCTACGCCCATCATCACTGTAGATTCAAATTGATTTTCATGTGTCATAAT
CCATTCTTCTTGTTTAGGGAATCCCATACCTACAAATATGTAATCAGGTTTAAACAGTTCAATTCGTTTC
ACTACCGTCTCATCTTCTAAATCAATATAACCGTGATGATGCGCAAACGATATGTTTGGATATCTTTGTT
GCAATGCATATTGTGCCGCTTCTACAACTTCATTAGTTGCCCCTAGCAAAAATACTTTTTGATGATTTAC
ATGAGCAATTTTCAAACATTCATCCATCAACTCAATACCAGGTATACGATGCGCTAGAGGTTGCTTTAAA
CGATGCGAAGCTTTGACTACTCCTGTCCCATCAGCAACAATATAGCTCGCTTGATTTATTAACTCTAAAT
ACGCTTGATGTGTCGTCGCGTAATTCACTATTTCAGGGTTGGCTGTTACTATAAAAAGATTATTCGTTGA
TTGATTTGCAAAAAAGGTTTTAATATTTTCAACCATTTGCAACATTGTTGTATTATCAAAATCGACACCT
AAAATGTCAACTTTGGCTGTATTGGATCTTTCTTCAACAGTCATAACAGGAATCTCCTATCTTATTTCAT
TATTATGTTAGTGTAATCAATATTAACAGTATTTATATTCATCCTATTTATATCGAAATGATTTTGCTTT
ATTTTAACACATATTCACCTTTTCAAAAATTAAAATTAGTTTAACTAAGGTAAGTCTAAAGTCTAACGCT
ATTGATGCCAATATCATTTATAATAAGTGATAAGCAAACTTTAAATTAATATCTTATATGAGGTTAACAA
TGAATTATTTATCAAACTTTTTTAATACGACAATTCAACTTAATATATACATTATCGTTATTGTTGCAGC
TTGTTATATTGCTATTCATCAATATAGACATAAGCCTGTTTTGAACTATTTAGATGTCATTTTAAACTAT
ATCCCTGTTTTAACACATGAATTTGGTCATGTACTGTTTAATAAACTCGCTGGTGGCCGTGCAAAAGATT
TAGTCATTGTAACAAGTCCACGAGAGCGACAACAGACATTACAACAAGGATTCGCAATTACACAATCTAG
ACATCTAGCTGGTCAATGGCTTACAACGATTGGTGGTTATTTTATGCCACCTATTATGTTATTGATAGGT
TTAGCGTCGAGCCATTATCAGATACCTAGTTTCTTTATATTTACCTATTTATTGATATTTATTTATTTTT
TAATTTTAACATCTAGAAAAGGCTCACCCATTGTTGTTATAACTTTAATTTCTATCATGTTGTATTTTAT
ATTAAAAGATGAAAATATAGTAGAAATTCAACTACTTGTCACAATGAGTTATCAATATATTTTAGGTGTA
TTGTTAGGCGAAGTTCTACAATCTAGTTGGACGATTGCTAAATTGACTTTCCAGCGTCCGAGTCCACAGT
GGGATGGTAGTGCACTTAAAGAACTCAGTCATGTACCTATCTTCATTTATAGTACAATCTGGATTATCTT
CAATCTTTATGCAGTGAATATTTTACTCAAATATACTCACTTGATAAATTAACTAATAAAAAAGAAGCCT
AAAGCAATTATCCATATGTCTTTATCAGTACAATCATGGATATCTTTATGGCTTCTTTATTTTATTTTTC
AGCAAACATGTTCATTGCATTTTCGTAACTGACAATAATTACATTATCATTACGTTTAATGATAATTACT
TTATTCATTTCATCTTTCGATACAATTTCCACTTCATTACCAATAGAAATATCTTTACTAGACAAATATA
TTAGCAAATCGGTCTTATCTCTCACACGTTTGATTGTAACGATATCGCCAGGTTCATAATTCAAAATCGT
TGTTATATATTTCTCTTTATATTCATTATTTCTAGGAATCACACCGCCGTGCGGGCAAGTTTCTGGGAAA
TTTAACAAGCTATCCAGCCTTTCAACAAATAAATCAGAAATTCGATGTTCTAAAATTTCTGCTTCTTGAT
GTACTTCTTCCCAATTATATTTCAATATTTCTATTAAAAATAATTCTAATAGTCGATGTCTCTTAATGAT
ATCAAGCGTATGCGTTAAACCATCCTCTGTTAATCTAACACCTTTGTACGGTTTTGTTTCAACATAGCCT
GCTTTTTCAAGACGTCCTACCATTTCACTTACAGATGGAGGCTTAATATTTAAAAATTGAGATAAGATTT
TATTTGTCACAAAGTTTTTATCGCCATTATTCGTAAGGATTGCCTTTAAATAGTCCTCTTTTTCTTCAGT
TAACATACTTTCACCTCACATACATTGTCTATATTATATCACGAATTTACTTGACATGATAAATATTCTC
AGTTTATTATACAATTAATTAGGTTAGCCTAAACTTTTAATTAGGAGGTATAAACGTTTGTTAGAAACAA
AAGATTTAAATCTGTTTTTAGGTAATAAGCATGTACTTAAAAACATTTCCTTATCGATACCAGTACGCGG
CGAAATAATTGGTATCATGGGCCCGAATGGTGCTGGTAAATCTTCCCTTATCAAGTCTTTAATTGGTGAA
TTTAATGCTACCGGTACAAAATTGTTATATAACAAACCTATACAACAACAACTGCAACATATTACATATA
TTCCACAAAAAGCACATATTGATTTAGATTTTCCTATAAGTGTGGAACAAGTGATTTTATCAGGTTGCTA
CAAAGAAATTGGATGGTTTAGACGACCTAATAAATCAGCAAGGGATAAACTCAAACAGTTATTAAGCGAT
TTAGAATTAGAATCTTTACGTCATCGACAAATTTCAGAATTAAGTGGTGGACAATTACAACGTGTGCTAG
TAGCAAGAGCATTGATGTCCGAAAGTGAAGTTTATTTTCTAGATGAGCCGTTTGTCGGAATTGATTTTAG
TAGCGAAAAATTAATCATGACAAAAATCGAGAACTTAAAACAACAAGGAAAACTTATTCTTATCATCCAC
CATGATCTATCAAAAGCAAAGCAATACTTTGATCGCATTATTCTATTAAATCAAACATTACGATACTTTG
GTGATAGTGAAGAGGCTATGAGTGTCACTCGCTTAAACGAAACATTTATGAGTAGCACTGACTGTAGTGA
CCCTAGTCAAAGGAGCAATATAACATGTTAGAGTTTGTCGAACATTTATTTACATATCAATTCTTGAATC
GAGCATTGATAACTTCAATTATTGTAGGGATAGTTTGTGGTACAGTTGGTAGTTTAATTGTATTACGTGG
TCTTTCATTAATGGGAGATGCAATGAGTCACGCAGTATTACCTGGTGTTGCCCTATCATTCTTATTTGGT
ATTCCAATGTTTGTAGGCGCACTTATAACTGGTATGATCGCAAGTATTTTTATCGGTTATATCACATCTA
GTAGTAAAACGAAACCTGACGCCGCTATTGGAATTAGTTTTACCGCTTTCTTAGCTTCGGGGATTATTAT
TATTAGCTTAATAAACACTACGACAGATTTGTACCATATTCTGTTTGGTAATTTACTGGCAATCACAAAT
AGTGCATTTTTAACAACTATTGTGATTGGTTCAATCGTCCTTATTCTAATCATTATTTTCTATCGTCCAT
TAATGATTTCTACATTCGATCCAACGTTTAGTAGAATGAGTGGTCTAAATACGACGTTATTACATTACTT
TGTGATGTTGTTACTCTCATTAGTAACAGTAGCAAGTATTCAAACGGTAGGTATTATTCTTGTAGTTGCA
TTATTAATTACACCTGCATCTACAGCATTTTTAATTAGTAAAAAACTATACTCAATGATGATTATAGCAA
GTTTAATAAGTGTCATAAGTTCAATTGTCGGACTTTATTACAGCTATATTTACAACATTCCTAGTGGTGC
AACAATCGTACTTTGTACGTTTGTAATTTATATCATCACATTATTTTTCACAAAATTTACGAATAGAAAG
AAACGAGGAAGTTTAACATGAAAAAATTAGTACCTTTATTATTAGCCTTATTACTTCTAGTTGCTGCATG
TGGTACTGGTGGTAAACAAAGCAGTGATAAGTCAAATGGCAAATTAAAAGTAGTAACGACGAATTCAATT
TTATATGATATGGCTAAAAATGTTGGTGGAGACAACGTCGATATTCATAGTATTGTACCTGTTGGTCAAG
ATCCACATGAATATGAAGTTAAACCTAAAGATATTAAAAAGTTAACTGACGCTGACGTTATTTTATACAA
CGGATTAAATTTAGAGACTGGTAACGGTTGGTTTGAAAAAGCCTTAGAACAGGCTGGTAAATCATTAAAA
GATAAAAAAGTTATCGCAGTATCAAAAGATGTTAAACCTATCTATTTAAACGGTGAAGAAGGCAACAAAG
ATAAACAAGATCCACACGCATGGTTAAGTTTAGATAACGGTATTAAATACGTAAAAACAATTCAACAAAC
ATTTATCGATAACGACAAAAAACATAAAGCAGATTATGAAAAGCAAGGTAACAAATACATTGCTCAATTG
GAAAAATTAAATAACGACAGTAAAGACAAATTTAATGACATTCCAAAAGAACAACGTGCCATGATTACAA
GTGAAGGTGCCTTCAAGTACTTCTCAAAACAATACGGTATTACACCAGGTTATATTTGGGAAATTAACAC
TGAAAAACAAGGTACACCAGAACAAATGAGACAAGCTATTGAGTTTGTTAAAAAGCACAAATTAAAACAC
TTATTAGTAGAAACAAGTGTTGATAAGAAAGCAATGGAAAGTTTATCTGAAGAAACGAAGAAAGATATCT
TTGGTGAAGTGTACACAGATTCAATCGGTAAAGAAGGCACTAAAGGTGACTCTTACTACAAAATGATGAA
ATCAAATATTGAAACTGTACACGGAAGCATGAAATAACACGCTGTGTTTTAATGAAGTAAGATGAATTGA
TGTTGATGCAACCTAAAATATTGGTATCTCCAATATTTTAGGCTACACATCAACATAACAAAGTCGAAGG
CTAATAGTCCCATATCGTGCGTTAAATATATATTACCCTCCTATTAATATATATACCGTTCCCGATCGCA
CGATATGGTGGTATTAGAACTTCTCTTTGAGCGAGAGAGAAAAGCTAGAAGTTCTTATGCAGTTTTGATT
AAACTATAAACATTTATCACTTTTTAAATCAAAGAGGAAGCTAATAGTTTTATGTGGTTTTAATTAAACT
GCGAACAGCTGCCTCTCTTTGAGCGAGAGAGAAAAGCTAGAAGTTCTTATGCAGTTTTAATTAAACTATA
AACATTTGTCACTCTTTAAATCAAAGAGCAAAGTTGAAAGCTTTATGTGGTTTTAATTAAACTGTCGTTC
CCTTCATCTCTTTTAACCACAGAGATGCGTTAGAAGTTCTTCTAATACAATTTATACAACGCCATTCCCT
ACACACTCTTATAAAAGAGATTCACGCGCGTCAATAAATTGTATTACATACTAACTAAAAAGCTTTTCTT
AATCGTACTAACGAAGTTAGAGGTTCTTATGTGATTGGACAACTGTTCTCCCTACTAGACTTTTAGCATA
GCTGGTTAAAAGTACTATTACAGATTGTTCAATTGTATGCCCCTTTCCTTTGAACGGAATATTAAAAGCT
ATGTGCAGTAACTTTTAATAGGCATACCACTTTTGCATCAAGCTATAAATAATCGCATACTTTGATATTT
AATCTGGCCTATCAAAGTAAACATCTATGGTTTCCTCCCCCCATAGATCCTTAAGCCACACTCATCCGAT
GTCATATGAGTGTGGCTATCTTTTGTGAATGCACTTATCTTCATCTTTAAATGACTTCGATTAATCTATC
TCCTCCAATTTTTAAAACTTATTTCAATTAAATCTCAAATAGTAATAATTCGTATAGTTTAAAACTATCT
ATTCAATTCCCCTAAAATAAAAGGGATTGATGAAAATCCATTCAGTTTTTCATCAATCCCTTTTAGCATA
ATTACGAACTACGTCATACTATCTACAATAACCATTTCATCATAATTGATGGCTTCTCTTAGTTTTAACG
CTGTACCTTCTGATACTTCATCTGTATCAATCAACTCACGTAAAATGCGACGTTGTTCTCTCAATGCATT
TAATTTAATTTTAGTAATCGTATCTTCACTTGCTGAGTTGAAGAAATTAGATGGTGTTAAGTTTTCAATT
CGCATTAAATAACCGTCACAAACCATTCCAACTTCAAGTGTATTATCTTTTGTTGTTTCCTTAGACAAAC
GACTAACCACATTATAATGGACTAATTTATTAATTTTATTTAATTCCATTAAGTTATCCGTAACACTAAG
TGAAGATGCCGAGTTCACTCTCGTTTGTACTCTTCGTTTTAATAAAGCACCTCGTAATAATACAATCATT
CTTCTTATTAATGATGCTTGTCTATATACTTGTGTTCTTTCAGCATAACGCATATAGTTTTCAAGTACAC
TATTCGTTATTTGTCCTTCATCTACTAAAGACTCTAATGTTTTTGTTTCTACATTAAAAGCAATTTTTTG
TAGACGTTCTAATTCTTTAGAGTTTTCATCATCTTTCTCTACAGTTTTTAAAAATGCTAATTTATCATGA
TATTCTTTAATCACGTTACCATATTTAAAACTTGTTTCGAAAGTAGATTTTTGATTTAGATAATCAATAA
CTTGTTCTAATATATAAATTCTAGCAACTTTAAACGACATATTACCAATTACTGTTTTAGGTGCAGGTTT
CGTTAATAATGGCAATAATACTTGCGCAACTACCAAACTAATAATAACCATACCAGATGCAATAAATAAT
AAGTCGTTTCTATACGTAAAAGCATGATGTCCTGCTAAAAAATACGGTAACGTTAATGCGATTGCTAAAG
AAATTGTTCCATGCACACCACATAACGTCATAATTAAAGCGTATAAACTTCGCTTTGGTGGTTTCTCAGT
CGTTGGATTATCATCATCATTTTTAGTCATCATTTTTTGGAATGGACTGATGGCTAAATAAAAATAAGGA
TATAAGACATAAACCCAAACAAATCTAAATAGATAGACAGCTAAAGCAACAACAATAGTGATGCCTATTA
AAAAGATTAAATTGTGCGGTTCTGTTTTGATAATTTTAATAATAACTTCAGGTACTAAAAATCCTAGTAT
CGAAAAAACAAAGCCATTTAAAACATAACCTAGTATATTCCATGTATGATTGTAACTCATTTGTAGTTGT
GTACGTACTTGCATAATTCTGTCACGTTCGAAACCATGTACAAGTCCTGCAACTACTGCTGCAATGATTC
CTGATGCGTGAAACAATTCAGCAATTAAATACGTAACAAATGGTGTTAACAATTGAATAATTGTAAACAT
ATTAATGTTTTCATATCCTCGACGCATCAATGTTAATCGGAACCTTACTAATGCCATACCTATAAGTAAA
CCAACCACTGCGCCCCCAATTGATGCAATTAAAAACAACTGAACAGCATCAACAAGTGAAAAAGCACCTG
TAACTAATACTCCAACAGCTATTTTAAATGAAATAATACCAGCAGCATCATTCAATAATGACTCACCTTC
AAGAATTGTCATTGCTCCTTTTGGCAAGACCTTTCCTTTAGTAATTGCTTGCACTGCTACTGCATCAGTA
GGACAAAGAATGGCAGCAATTGCAAATGCTGCTCCAATAGGTAAATCTGGCCAAATCCAATGAATAAATA
AACCGACACCTATCACAGTAGTAATGACTAATCCTAATGCCATCATCATCACTGGCTTAATATATTTCCT
TAAATGGACTCTAGAAACATTAACACCTTCTACAAATAACAAAGGCGCAATCATTGTTACCATAAACAAT
TCAGAATCAAAATTAAATTGAACAGGGATTGGGGTAATAAATAGTAACATGCCCAAGAAAATTTGTATAA
ATGCTAGGGGTACTTTAGGTATGAAAGTATGGACAAACGAACTTAGTATCACAACAGCTATAAATATAAG
AATTGTTTCAAATATTTCCAAACTTTCACCTCTCTAAAAAGTATTGTTTAATTGAAAAATAAGTATCACA
TCTCGTTGTAATTATACTTTAGAGGATAAATTGAGTTAGCGACCACAAAAGCACTTTAATATAGATATAT
GTCTACGATTGCAGTACTTAAATTTGCAATTATTTAATTTTATTTTATCACTAATTGTTTGTATAAATAA
ACAACTTGCTTTCACATAACAACATTAACTTATAATAAAAAAATGAGCACCTTAAAATCGACTAACCAAT
TTCAAAGTACTCTTTTAATGATTAATTTTGAAAACAAATCTTCAAAAGCATTGTTATGCTTAACAATTTA
GGCAACACTTCAATCGTTTTGATACCATTTCTTACGATGCTCTTCTCGTTTTTTAGCACGTAATTGTAAT
GCTTCTGTAGAGTTTTGTTCATTTGAACTTAATAATATTGATGCATGTGTGTGATCATCATTTTTTCGAT
ACATATAAGCGCCGTTGCGATAAGCAGCGCGAGCGACTAAGTGCATGCCGACGGGTGAAGTTAAATTAAT
AAAAACAAGTGACAGTAATAAACGCACACTGAAAAATCCTGTATTCACAATAAAATAAATTAATACACCG
ATTAAAGTTAATAACACGGATAAAGTCGAACTTTTTGTTGCAGCATGACTTCTTAAGAAAACATCTTGGA
ATTTTACGATACCTATTGCACTAATAAGAGCAATAAAACTACCTAACAACAACATCACAGCTGCAATAAG
ACTAAAGATTTCTTTTGTTATTTCCATTAAACACATACCCCCCACCAATAAATCTTGAAATCGATACAGA
GCTTACGAAAGATATAATGGCAATGAGCATGATTGAATCTAGGAAAGAAACGGTGCCCATTAGTACACTT
AAGACACCCACAATAGACATGACTACAGCACTTGTTGTATCAAATGTAACGACACGATCTGCTGTTGTAG
GTCCCTTGATTAATCTAAATAAACAGATGATTAATGCAATTCCAAAAATAATGAGTGAACTAATAATCAT
AATATGTGTGATTGTTTGTATCATCGCGACACCTCCAATATTAAGTCTTCATAATGCTTAATACTTCTTA
ACAAACTATCTTTTTCTTTTTCTGACACGTCGATACTATGAATAAAAAACTTTTTAGAGTCTTGGGAAAT
TCGTATTACTGTAGACCCTGGAGTTATAATAATTAAAATTGTTAAAAATGTTATTGCCCAGTCACTTGTT
AGTCTTGTTTCATATGAAAGTAATCCAGGGTTCATATCTTTTGTTTTAAAAAGAATATAATTAATCGTGC
TAATGCTAGATGTTATTAATTGGTATAAATAAACACCTAAAAATTTAATAGCTACCCAAATTTTTCTAAC
ATAAAAATCATCGCTGAAAAACCTGTGCAATATATAAATGACAATTAAACCAATTAGATATCCAGAAAAG
AAAGTCGAGAATTTAAAATGATCTTCATCTTGAAATAAAACCCATAAGAATGCAATGATAATATTTAAAA
CAATTTGATTCATTTATTCCTCTCCTTTCAAATGTGGATTAACAAGCTTTTGATATAATTGATCGTTCGT
ATTAAGCTCTGTTGCATCATTAGTTATTTTTAACAGCACAGGCGCTGCAATCCCGATTGCGATAACCACA
ACTACTAAAATACTTAAAATACCTTTACGATATTGTGGGATTCTCTTAAAATGAACTTCTTCGCCATCTT
TATCTCCAAAATACATATAGAAAAGTATTCTAAACAAGCTGTACATAGCAATTAAACTAGTAATAATCAT
TAACGTGAGTCCTATATAATTGCCATTTTGTAATGCACCTTGGAAAATAAGTACTTTTCCTGGAAAACCA
CTAAATGGTGGTACGCCCCCAATAGCAAAAATCATTATAATAAATGCAACACCAAAGAATGGTTCTTTTT
TTGCTAAACCATTTAAATATTGATATTGTCGATAACCAGTAATGTAAACTAAACTACCAATAATAAAGAA
TAGCAATGTTTTTACAACAATATCATTTACTAAATAAAATATTGCACCATTAATACCTGCAAACGTGTTT
GTTCCTAAACCTAAAATGATAAATCCTATTGAGATTATGACTTGGTAAGCTGCAATCTTTTTAATATCTT
TATAAGCAATGACACCTATAGCGCCGATGACCATAGTTATAGCAGCCATAGTTGCTAGCAATGGATGTAT
AAGATCATTATGTTGGTCAAATAATAATGTAAAGAAGCGAATCAATGCATAAGCGCCCACTTTGGTCATT
AACGCTGCAAATAATGCCGCAAGTTCAGTATTTAACACAGCGTAGGCTTTCGGTAGCCACATAAAAAGGA
CCAGCGCTGCTTTCGCACTAAATGCGACTAAGAAGATTAATGAAATCATTGTAACAGTGCGATTATCTCC
CATGTCATTCAAACGCATTGCAATATGTGAAAAGTTTAATGTACCTACTGTTTTATAAAGTAAACCTATA
CCTAATAAGAATAGCCATGAACCAATAATATTCAAGACAACATAAATAATTGCAGCACGTAATTGTTCTA
CAGATTGTCCAAGTGTAATGAGTACAAATGACGCTAGTAACATAATTTCAAACATGACGTATAAATTAAA
TAAATCTGATGTTAGAAAAGAGCCTATCACACCAACACTTAAAAATAATATAAATGAAGGTAAATGATAA
[truncated: 2,449,842 more chars]
