# Supplementary material for: In vitro and in vivo assessment of caprine origin Staphylococcus aureus ST398 strain UTCVM1 as an osteomyelitis pathogen
Source: Front Cell Infect Microbiol. 2022 Nov 24;12:1015655. doi: 10.3389/fcimb.2022.1015655 (PMC9885270; doi:10.3389/fcimb.2022.1015655)
Supplement: Supplementary file 2 [file DataSheet_2.fasta]

>1 length=301757 depth=1.00x
CAGCTCAACGAGCTGTACATTATCAAATACATTTAAAAAAAGCTGATTTCTATCAAATAATTAATAGAAA
TCAGCTTTTTTACATTGCCTAAGAACTTAATGTCCCAGTCCATTTTTTATGTTTAAAAATAGCATAAAAA
TCTAGTTATCCGCATAAAAACTGGACTTATCACACTTTATCAAGGTCAAAACCACTCAATTTACTACTAA
TTTACTACTTATGAATGAGCTTTGATACGACGATTTATCCTTGAAAAGTGAAGATATAAAGATACTTCCA
ATAAAATTTGAATATTTAATAGGTAGACACTTCAAAAAATGAGGTGTCTATTTTTTTACCCGATTTTGAA
AGGAAGTGAACTTATGAAAACAAAAAATCAAGAATCAAAAGGTCGTTCCCCACTCTTTAAGACCATCAAA
CATTCATTCAGCCAATAAAAAAGAAAGGATAGGTAAAAATATGGAACTTAAATTTGTGATTCCCAACATG
GAAAAAACATTCGGCAATTTAGAATTTGCTGGCGAGGATAAAGTCGTTCAGCGAAGAATCAACGGACGGC
TAACTGTCTTATCAAGAAGCTATAATCTCTATTCTGATGTTCAAAGAGCAGATGATATTGTGGTGGTGCT
TCCTGCTGAAGCTGGCGAAAAACATTTCTGCTTTGAGGAACGTGTGAAGTTAGTCAATCCACGTATTACC
GCAGAGGGCTACAAAATCGGCACTCGTGGTTTTACAAATTACCTTTTACATGCTGACGACATGATAAAAG
AATAAAGAAAGAGAGGAAAAATGATGAGATTAGCAAATGGCATTGTATTAGATAAAGACACGACTTTTGG
AGAATTGAAATTCTCTGCTCTACGTCGTGAAGTGAGAATCCAAAATGAAGACGGGTCGGTTTCAGATGAA
ATCAAGGAACGTACCTATGACTTAAAATCCAAAGGACAAGGACGCATGATTCAAGTAAGTATTCCTGCCA
GCGTGCCTTTGAAAGAGTTTGATTATAACGCACGGGTGGAACTTATCAATCCCATTGCGGACACCGTTGC
TACTGCCACCTATCAAGGAGCAGATGTTGACTGGTATATCAAGGCAGACGATATTGTGCTGACAAAGGAT
TCTAGTTCATTCAAAGCTCAACCACAAGCAAAGAAAGAACCGACACAAGACAAATAGTCGCTAGGTAGAA
AGGAGACTTTTTCGCATGAAACAGCGTGGTAAAAGGATTCGCCCATCTGGTAAAGATTTAGTCTTTCATT
TTACGATAGCGTCACTCCTGCCTGTTTTCCTGCTGGTTGTCGGACTGTTTCATGTGAAGACAATCCAGCA
GATCAACTGGCAGGATTTTAACCTATCACAAGCAGATAAGATTGACATTCCCTATTTAATTATCAGTTTC
AGTGTCGCAATTCTTATCTGCTTGCTGGTAGCGTTTGTATTCAAACGGGTTCGCTATGATACGGTTAAAC
AACTTTACCACCGTCAAAAACTGGCAAAGATGATACTTGAAAACAAGTGGTATGAATCTGAACAGGTCAA
AACAGAGGGTTTCTTTAAAGATAGTGCTGGTCGTACAAAGGAAAAGATAACCTACTTCCCTAAAATGTAT
TATCGACTTAAAAATGGCTTGATACAGATACGGGTGGAAATCACGCTGGGAAAATATCAAGACCAACTCT
TACACTTGGAAAAGAAATTAGAGAGTGGCTTGTACTGTGAGCTGACGGATAAAGAGTTAAAGGATTCCTA
TGTGGAATATACTTTGCTCTATGACACCATAGCCAGTCGTATTTCTATTGATGAAGTAGAAGCTAAAGAT
GGTAAACTTCGCTTAATGAAAAACGTATGGTGGGAATATGATAAGCTCCCTCATATGTTGATTGCTGGTG
GTACAGGTGGCGGTAAAACTTACTTTATACTGACACTGATTGAAGCCTTGCTTCATACAGATTCAAAACT
GTATATTCTTGACCCGAAAAATGCTGATCTTGCGGACTTAGGTTCTGTGATGGCAAATGTCTACTATAGA
AAAGAAGACTTGCTTTCTTGCATTGAAACATTCTATGAAGAAATGATGAAACGTAGTGAGGAAATGAAGC
AGATGAAGAACTATAAGACTGGCAAAAATTATGCTTACTTAGGTCTCCCGGCACACTTCTTAATCTTTGA
TGAATACGTCGCTTTCATGGAAATGCTGGGAACAAAAGAAAACACCGCAGTTATGAATAAGCTGAAACAG
ATTGTCATGTTAGGTCGTCAAGCTGGCTTCTTTCTAATACTGGCTTGTCAACGTCCAGACGCAAAATATT
TAGGCGACGGAATCCGTGATCAGTTTAATTTCAGAGTGGCTTTAGGTCGTATGTCTGAAATGGGCTATGG
CATGATGTTTGGCAGTGACGTACAAAAGGATTTCTTCTTAAAGCGAATCAAAGGTCGTGGCTATGTTGAT
GTAGGAACAAGTGTCATATCAGAGTTTTATACTCCCCTTGTACCAAAAGGATATGATTTCTTGGAGGAAA
TTAAAAAGTTATCCAACAGCAGACAGTCCACGCAGGCGACGTGCGAAGCGGAAGTCGCAGGTGTGGACTG
ATCTTGCTGGCTGGTGTGGCAATAGCCACGCCAGCACTTAACCCCCCGTATCTAACAGGGGGGTACAAAT
CGACAGGAAACAGTCAAAAAAACATTAGAAAATCCTTTGGTTACAAGGGATTTACAAAATTTCAGCGTAT
GTCAAATGGGCTTTAAAAGTTGACATACGCCTTTTTGATTGGAGGGATTTTTACTGAATGAACAAACTTG
GTTACAGCATTTAAAAGAAAAACGCTTGGCTTATGGACTATCTCAAAACCGTTTAGCTGTTGCGACTGGT
ATTACAAGGCAGTATCTAAGCGATATTGAAACAGGAAAAGTCAAGCCATCAGAGGATTTACAGCAGTCCC
TTTGGGAAGCTCTGGAACGCTTCAATCCCGACGCTCCCCTTGAAATGCTGTTTGATTATGTAAGAATTCG
CTTTCCGACAACAGACGTACAGCAGGTGGTCGAAAACATCTTACAACTGAAACTGTCCTATTTTCTTCAT
GAGGACTATGGTTTCTATTCTTATTCAGAGCATTATGCTTTAGGCGACATATTCGTCCTTTGCTCCCATG
AACTGGACAAAGGAGTTCTGGTGGAATTGAAAGGTCGTGGGTGCAGACAATTTGAAAGCTATCTTCTGGC
ACAACAAAGAAGCTGGTATGAGTTCTTTATGGACGTTTTGGTGGCTGGCGGTGTGATGAAACGCCTTGAC
CTTGCCATTAACGATAAGACAGGGATTTTAAATATCCCTGTACTCACTGAAAAGTGCCAACAGGAAGAAT
GTATCTCCGTCTTCCGCAGTTTTAAAAGCTATCGCAGTGGCGAACTGGTACGCAAAGAGGAAAAGGAATG
TATGGGAAACACCCTCTATATCGGTTCATTACAAAGTGAAGTTTATTTCTGTATCTATGAAAAGGACTAC
GAGCAGTACAAGAAAAATGATATTCCCATTGAAGACGCAGAAGTAAAAAACCGTTTTGAGATTCGATTGA
AAAATGAGCGTGCCTATTATGCAGTCCGTGATTTACTCGTCTATGACAATCCAGAGCATACCGCCTTTAA
AATTATCAATCGGTATATCCGTTTTGTAGATAAAGACGATTCCAAACCTCGTTCTGATTGGAAACTGAAT
GAAGAATGGGCTTGGTTTATTGGGAACAATCGTGAACGATTAAAACTAACCACAAAACCAGAGCCTTACT
CCTTCCAAAGGACGCTGAACTGGCTATCTCATCAAGTTGCCCCGACCTTAAAGGTTGCGATTAAACTTGA
TGAAATCAACCAGACGCAGGTTGTAAAAGACATTCTCGACCATGCGAAACTGACAGACCGACACAAGCAG
ATTTTGAAGCAACAGTCAGTAAAAGAACAGGACGTGATAACAACAAAAAAATAACTCAAATACAAATTCA
TTGAATATAGAGAGGAGAACATTTTTATGAATTTTGGACAAAACCTTTATAACTGGTTTCTATCAAACGC
TCAATCACTGGTGCTTTTAGCAATCGTTGTGATTGGCTTGTATCTTGGCTTCAAGCGTGAGTTTAGCAAA
CTGATTGGCTTTTTAATTATTGCGATTATTGCGGTTGGCTTAGTCTTCAACGCTGCTGGAGTAAAAGACA
TTTTACTAGAGCTATTCAATCGCATTATTGGTGCTTAAATAAAACCGTTCTTTTGTGGAATATAAGTGGT
TTTCTTATGTTCCGCAAAGGAATGGTACACCAAACGAAGTGCGGTAGGGATTTTTGAATCTCTACAAAGA
AAGGACGTGAATATATGGACGATATGCAAGTCTATATTGCGAATTTAGGCAAATACAATGAGGGCGAATT
GGTCGGTGCGTGGTTTACCTTTCCCATTGACTTTGAGGAAGTCAAAGAGAAAATCGGCTTGAATGATGAA
TATGAGGAATACGCCATTCATGACTACGAGTTACCCTTTACGGTTGACGAATACACTTCCATTGGCGAAC
TCAATCGACTATGGGAAATGGTATCGGAATTACCCGAAGAATTACAATCGGAGCTATCTGCTCTGCTCAC
TCATTTTTCAAGCATTGAAGAACTAAGCGAACATCAAGAGGATATTATCATTCATTCCGATTGTGATGAT
ATGTATGACGTGGCACGCTACTACATTGAAGAAACGGGTGCTTTAGGCGAAGTACCAGCTAGTCTTCAAA
ACTATATTGATTATCAAGCCTATGGTCGGGATTTAGACCTTTCAGGAACGTTTATCTCAACCAATCATGG
GATTTTTGAAATCGTCTATTAAATCTGTCGGTACATTACTACTGGCAGATTTTCTATTTTACGGGGTGGC
TCAATCAGCTACCCCTATTTTTTATGAAAGGATTGATTACATGAAGAAAATACGAAGCTATACCAGTATC
TGGTCTGTGGAAAAGGTACTGTATTCTATCAATGATTTTAGACTTCCGTTTCCCATAACCTTTACGCAAA
TGACATGGTTTGTCGTGTCACTCTTTGCAGTGATGATACTTGGCAACTTGCCCCCTCTTTCCATGATAGA
GGGAGCATTTCTCAAATACTTTGGGATTCCTGTGGCTTTCACATGGTTTATGTCTACAAAAACTTTTGAT
GGTAAAAAGCCTTATGGATTTTTGAAGTCTGTCATTGCTTATGCACTGCGACCAAAGCTGACCTATGCAG
GAAAAAAAGTAACGCTTGGCAGAAACCAGCCACAAGAAGCCATTACAGCAGTTAGGAGTGAATTTTATGG
CATATCCAATTAAATACATTGAAAACAATCTCGTCTGGAATAAAGACGGGGAATGTTATGCTTACTATGA
GCTTGTTCCTTACAATTACTCATTTCTAAGTCCAGAACAGAAAATACAAGTGCATGATTCTTTCAGACAG
CTTATCGCACAAAATCGTGATGGCAAAATTCATGCTTTACAAATCAGTACAGAATCCAGCATACGTTCTG
CACAAGAGCGTTCCAAAAATGAAGTCACTGGCAAGCTCAAAGCGGTTGCCTATGACAAAATCGACCAACA
GACAGACGCTTTAATATCCATGATTGGCGAAAATCAAGTGAACTACCGTTTCTTTATCGGCTTTAAGTTG
CTTCTCAACGATCAGGAGTTTTCTATGAAAAGTCTTACCGTTGAAGCAAAAAATGCTTTGTCTGATTTTG
TCTATGATGTGAACCATAAGCTGATGGGCGATTTTGTTAGTATGAGTAACGATGAAATCCTGCGTTTTCA
GAAGATGGAAAAGCTCTTAGAAAATAAAATCTCTCGTCGTTTCAAAATCCGCAGGTTAGATAAGGACGAC
TTCGGCTATCTGATTGAACACCTTTACGGACAGACAGGCACTGCCTATGAAGAGTATGAGTACCATCTAT
CAAAGAAAAAGCTGGATAATGAAACGCTGATTAAATACTATGACTTGATTAAGCCTACTCGCTGTTTGGT
GGAAGAAAAACAGCGATATTTGAAAATCCAGCAGGAAGATGAAACCGTCTATGTAGCTTACTTTACCATT
AACAGCATTGTCGGAGAACTGGACTTCCCGTCCTCTGAAATCTTCTACTACCAGCAACAGCAATTTACAT
TCCCGATTGATACGTCAATGAATGTGGAAATTGTAGCGAATCGTAAAGCCCTATCTACTGTCCGCAATAA
AAAGAAAGAACTGAAAGACTTGGATAACCACGCTTGGCAAAGTGATAATGAAACCAGCTCCAATGTGGCG
GAAGCTCTGGAAAGTGTGAATGAGCTGGAAACCAATTTAGACCAAAGCAAGGAATCTATGTACAAGCTGT
CTTATGTGGTAAGGGTATCAGCAAATGATCTTGACGAACTCAAACGTCGTTGTAATGAAGTGAAAGATTT
TTATGACGATTTAAGCGTAAAACTGGTACGACCATTTGGGGATATGCTCGGCTTACATGAAGAATTTTTA
CCTGCCAGCAAGCGTTATATGAATGATTATATTCAATACGTGACCTCTGATTTCCTCGCTGGTTTAGGTT
TTGGTGCTACTCAAATGCTGGGGGAAAATGAGGGGATTTATGTTGGCTACAGCTTAGATACTGGACGCAA
TGTCTATCTGAAACCTGCTCTTGCCAGTCAAGGGGTTAAGGGTTCAGTAACCAATGCGTTAGCGTCGGCT
TTTGTTGGTTCGCTGGGTGGTGGTAAATCCTTTGCGAATAACCTTATCGTCTATTATGCGGTGCTTTATG
GGGCACAAGCAGTGATTGTAGACCCAAAAGCAGAACGTGGCAGATGGAAAGAAACCTTGCCAGAGATTTC
CCATGAAATCAATATCGTCACTCTGACTTCTGATGAGAAAAACAAAGGCTTACTTGACCCTTATGTGATT
ATGAAAAATCCCAAAGATTCTGAATCACTGGCTATTGATATTCTGACATTCCTTACGGGGATTTCCTCTC
GTGATGGGGAACGCTTCCCAATCCTTAGAAAAGCCATTCGTGCAGTAACCAATAGTGAAGTACGAGGGTT
GATGAAAGTGATTGAGGAATTACGGGTTGAGAATACGCCACTAAGTACCAGTATAGCCGACCATATCGAA
AGTTTTACAGACTATGACTTTGCACATTTATTATTCAGTAATGGTTATGTGGAGCAGTCTATCAGCTTAG
AAAAACAACTGAACATTATACAGGTTGCGGACTTGGTACTTCCCGACAAGGAAACTTCCTTTGAGGAATA
TACCACTATGGAGCTTTTATCCGTTGCTATGCTGATTGTCATTAGTACCTTTGCTTTAGACTTTATCCAT
ACAGACCGAAGCATTTTCAAGATTGTAGATTTAGACGAAGCATGGAGCTTTTTACAGGTAGCACAAGGAA
AAACACTATCTATGAAGCTGGTTCGGGCTGGTCGTGCTATGAACGCTGGGGTATATTTCGTGACCCAAAA
TACAGACGACCTCTTAGATGAAAAACTGAAAAATAACCTCGGCTTAAAATTTGCATTTCGTTCCACTGAC
CTTAACGAGATTAAAAAGACCTTAGCCTTTTTTGGTGTAGACCCAGAGGACGAAAACAATCAGAAGCGAT
TGCGTGATTTGGAAAACGGGCAATGCCTTATCAGTGATTTATATGGTCGTGTCGGTGTGATACAGTTCCA
CCCTGTATTTGAAGAACTGCTCCATGCCTTTGATACCAGACCACCTGTGCGAAAAGAGGTGTAAATGTGA
AACCATCAATAGTAAACAGAATAAAATCAAACTGGACGCTGAAACGTCTAGGTAAAGTGGCAATGACAGT
GGCTTTCACACTTGTGATTGCCATTTTTCTTTTAGCCATGCTGGGAACGGTGGTTCAAGCTGCGGGCTTG
GTAGATGATACGGTCAATGTGGCAAATGAATACAGCCGATACCCACTTGAAAACTATCAACTGGATTTTT
ATGTGGATAATAGCTGGGGCTGGCTTCCGTGGAACTGGTCGGACGGGATTGGAAAACAGGTCATGTATGG
ACTATATGCCATTACCAATTTTATTTGGACAATCAGTTTGTATGTTTCCAATGCGACAGGTTACTTAGTA
CAGGAAGCCTATTCCTTAGACTTCATTTCCGCTACAGCAGATTCCATTGGTAAGAATATGCAGACCTTAG
CTGGTGTGAGTGCAAACGGATTTTCAACAGAGGGTTTCTATGTTGGATTCCTCTTACTCTTGATTTTGGT
TCTTGGGGTTTATGTTGCCTATACGGGACTGATAAAGAGAGAAACCACAAAGGCAATTCATGCCATTATG
AATTTTGTGCTGGTGTTTATCCTATCGGCTTCCTTTATTGCCTACGCTCCCGACTACATTAAAAAAATCA
ATGACTTTTCATCAGACATCAGTAATGCCAGTTTATCACTTGGCACGAAGATTGTCATGCCCCATTCCGA
TAGTCAAGGCAAGGACAGCGTGGACTTAATCAGAGATAGCCTGTTTTCCATACAGGTTCAGCAACCGTGG
CTACTGCTTCAATACAACAGTTCAGACATTGAAAGTATCGGTATTGACCGTGTGGAAAGCCTGCTCTCCA
CCAGCCCAGATTCCAACAATGGCGAAGACAGAGAAAAAATTGTTGCGGAAGAAATTGAAGACAGAAGCAA
TACCAATCTAACCATTACAAAGACCATTAACCGTTTAGGTACAGTCTTCTTCCTATTTGTCTTCAATATT
GGGATTTCCATATTTGTATTCCTATTAACAGGAATCATGATTTTCTCGCAGGTACTTTTTATCATCTATG
CTATGTTTCTGCCTGTGAGCTTTATTTTAAGCATGATTCCATCATTTGATGGTATGTCAAAACGAGCCAT
AACAAAGCTCTTTAATACCATTTTGACACGAGCTGGAATCACATTGATTATTACGACAGCATTTAGTATT
TCAACCATGCTCTATACCTTATCGGCTGGTTATCCGTTCTTTTTGATTGCTTTTCTACAGATTGTGACCT
TTGCAGGAATCTACTTAAAGCTGGGCGATTTAATGAGTATGTTTTCTCTACAGAGTAACGATTCTCAAAG
TGTGGGAAGTCGTGTGATGAGAAAACCTCGTATGCTTATGCACGCTCACATGCACCGTCTACAGCGGAAA
CTTGGACGTTCCATGACTACTCTAGGGGCTGGGTCTGCCATTGTTACAGGTAAAAAAGGACAGTCGGGTT
CGGGGAGTTCTGCAAGGACACAAGCAGATCACTCCCGACCAGACGGAAAGGAAAAATCAACACTTGGAAA
ACGTATCGGTCAAACCATCGGTACAGTAGCTGATACCAAAGACAGAATGGTAGACACTGCTAGTGGTTTG
AAAGAACAGGTTAAAGATTTGCCGACCAATGCAAGATATGCAGTATATCAAGGAAAATCCAAAGTAAAAG
AGAATGTCCGTGATTTAACCAGTAGTATTTCTCAAACCAAAGCGGACAGAGCCAGTGGACGCAAGGAACA
GCAGGAACAAAGGCGAAAAACCATTGCGAAGCGTCGCTCTGAAATGGAACAGGTCAAACAGAAAAAACAG
CCTGCTTCTTCTGTTCATGAAAGACCGACTACAAGACAAGAACAATATCATGATGAACAGACCTCAAAAC
AGTCTAATATTCAGACTTCATATAAGGAATCTCAACAAGCCAAACAAGAGCGTCCAGCAGTTAAGTCCGA
TTTTTCAAGTCCAAAAGTGGAACGCCAAGGCAATACCGTTCAAGAAAAAACCGTTCAAAAGCCAGCAACT
TCAACCACTACAGCAGATAGAACTTCACAACGTCCAATCACAAAAGAACGTCCGTCTACTGTTCAAAGAG
TACCACTACAAAATACAAGAAGTAGACCACCAATCAAAACCGCCACCATTAAGAAAGTCGGTAAGAAACC
ATGAAGTTGAAAACTTTAGTGATTGGTGGTTCTGGATTATTCTTGATGGTCTTCTCACTGCTTCTGTTTG
TTGCCATTTTATTTTCAGATGAACAGGACAGCGGAATTTCCAATATTCATTATGGAGGTGTGAATGTTTC
CGCAGAAGTGCTGGCTCATAAGCCTATGGTAGAAAAATATGCCAAAGAATATGGCGTTGAAGAATATGTC
AACATACTTCTTGCGATTATACAGGTGGAATCGGGCGGTACTGCGGAAGATGTTATGCAGTCCTCGGAAT
CCCTCGGTCTTCCACCTAATTCATTGAGTACAGAAGAATCCATTAAGCAAGGTGTGAAGTATTTCAGTGA
ATTATTAGCCAGTAGCGAAAGGCTCAGTGTAGATTTAGAATCGGTTATCCAGTCCTACAATTATGGTGGT
GGTTTCTTAGGGTATGTGGCTAATCGTGGAAATAAATATACCTTTGAACTGGCTCAAAGTTTCTCAAAAG
AGTATTCAGGTGGCGAAAAAGTGTCTTACCCCAATCCCATAGCCATACCTATCAATGGGGGCTGGCGATA
CAACTATGGCAATATGTTTTATGTGCAACTGGTAACGCAGTATCTTGTCACAACAGAGTTTGATGATGAT
ACGGTACAAGCCATCATGGACGAAGCACTGAAATATGAGGGCTGGCGATACGTTTACGGTGGAGCTTCCC
CGACTACTTCTTTTGATTGTAGCGGACTGACACAATGGACGTATGGAAAAGCTGGAATTAACTTACCACG
AACCGCACAACAGCAATATGATGTGACCCAGCATATCCCACTATCGGAAGCACAAGCTGGCGATTTGGTT
TTCTTTCATTCTACCTATAACGCTGGCTCTTATATTACTCATGTTGGGATATACCTTGGCAATAACCGTA
TGTTTCATGCAGGCGACCCAATCGGTTATGCCGACTTAACAAGCCCCTACTGGCAACAGCATTTAGTGGG
AGCAGGACGAATCAAACAATGAGAAAGGAAGATTTAATGATGAAATTTAGAAAAAATCAGAATAAAGAAA
AACAGATACCAAAGGAAAAGAAACCTCGTGTCTATAAGGTCAATCCTCATAAAAAGGTTGTGATTGCCTT
GTGGGTACTTTTAGGGCTTAGTTTCAGCTTTGCGATATTCAAGCACTTTACAGCTATAGATACTCATACT
ATTCACGAAACAACTATCATAGAAAAGGAATACGTTGATACTCATCATGTAGAAAATTTTGTAGAGAACT
TTGCGAAAGTCTACTATTCATGGGAGCAATCCGATAAGTCCATTGATAATCGAATGGAAAGTCTAAAAGG
CTATCTGACAGATGAACTTCAAGCTCTCAATGTTGATACAGTACGCAAAGATATTCCTGTATCGTCTTCT
GTAAGAGGATTTCAGATATGGACGGTAGAGCCAACTGGCGACAATGAGTTTAATGTAACCTACAGTGTAG
ACCAGCTCATTACAGAGGGAGAAAATACAAAGACCGTCCACTCTGCTTATATAGTGAGTGTCTATGTAGA
TGGTTCTGGAAATATGGTACTGGTTAAGAATCCGACCATTACCAACATACCTAAGAAATCAAGTTATAAA
CCAAAAGCCATTGAAAGTGAGGGGACGGTTGATTCCATTACAACCAATGAAATCAATGAGTTTTTAACGA
CGTTCTTCAAGCTCTATCCTACAGCGACAGCCAGTGAACTTTCCTACTATGTGAATGACGGGATATTAAA
ACCAATCGGAAAAGAGTACATCTTTCAAGAACTGGTAAATCCTATTCACAATCGTAAGGATAATCAAGTC
ACGGTATCGCTGACAGTGGAGTATATCGACCAGCAGACCAAAGCAACGCAGGTATCTCAATTTGATTTGG
TACTTGAAAAGAACGGGAGTAATTGGAAGATTATAGAATAACAAATATTGGTACATTATTACAGCTATTT
TGTAATCACGTACTCTCTTTGATAAAAAATTGGAGATTCCTTTACAAATATGCTCTTACGTGCTATTATT
TAAGTATCTATTTAAAAGGAGTTAATAAATATGCGGCAAGGTATTCTTAAATAAACTGTCAATTTGATAG
TGGGAACAAATAATTGGATGTCCTTTTTTAGGAGGGCTTAGTTTTTGTACCCAGTTTAAGAATACCTTTA
TCATGTGATTCTAAAGTATCCGGAGAATATCTGTATGCTTTGTATGCCTATGGTTATGCATAAAAATCCC
AGTGATAAAAGTATTTATCACTGGGATTTTTATGCCCTTTTGGGTTTTTGAATGGAGGAAAATCACATGA
AAATTATTAATATTGGAGTTTTAGCTCATGTTGATGCAGGAAAAACTACCTTAACAGAAAGCTTATTATA
TAACAGTGGAGCGATTACAGAATTAGGAAGCGTGGACAAAGGTACAACGAGGACGGATAATACGCTTTTA
GAACGTCAGAGAGGAATTACAATTCAGACAGGAATAACCTCTTTTCAGTGGGAAAATACGAAGGTGAACA
TCATAGACACGCCAGGACATATGGATTTCTTAGCAGAAGTATATCGTTCATTATCAGTTTTAGATGGGGC
AATTCTACTGATTTCTGCAAAAGATGGCGTACAAGCACAAACTCGTATATTATTTCATGCACTTAGGAAA
ATGGGGATTCCCACAATCTTTTTTATCAATAAGATTGACCAAAATGGAATTGATTTATCAACGGTTTATC
AGGATATTAAAGAGAAACTTTCTGCCGAAATTGTAATCAAACAGAAGGTAGAACTGTATCCTAATATGTG
TGTGACGAACTTTACCGAATCTGAACAATGGGATACGGTAATAGAGGGAAACGATGACCTTTTAGAGAAA
TATATGTCCGGTAAATCATTAGAAGCATTGGAACTCGAACAAGAGGAAAGCATAAGATTTCAGAATTGTT
CTCTGTTCCCTCTTTATCATGGAAGTGCAAAAAGTAATATAGGGATTGATAACCTTATAGAAGTTATTAC
TAATAAATTTTATTCATCAACACATCGAGGTCCGTCTGAACTTTGCGGAAATGTTTTCAAAATTGAATAT
ACAAAAAAAAGACAACGTCTTGCATATATACGCCTTTATAGTGGAGTACTACATTTACGAGATTCGGTTA
GAGTATCAGAAAAAGAAAAAATAAAAGTTACAGAAATGTATACTTCAATAAATGGTGAATTATGTAAGAT
TGATAGAGCTTATTCTGGAGAAATTGTTATTTTGCAAAATGAGTTTTTGAAGTTAAATAGTGTTCTTGGA
GATACAAAACTATTGCCACAGAGAAAAAAGATTGAAAATCCGCACCCTCTACTACAAACAACTGTTGAAC
CGAGTAAACCTGAACAGAGAGAAATGTTGCTTGATGCCCTTTTGGAAATCTCAGATAGTGATCCGCTTCT
ACGATATTACGTGGATTCTACGACACATGAAATTATACTTTCTTTCTTAGGGAAAGTACAAATGGAAGTG
ATTAGTGCACTGTTGCAAGAAAAGTATCATGTGGAGATAGAACTAAAAGAGCCTACAGTCATTTATATGG
AGAGACCGTTAAAAAATGCAGAATATACCATTCACATCGAAGTGCCGCCAAATCCTTTCTGGGCTTCCAT
TGGTTTATCTGTATCACCGCTTCCGTTGGGAAGTGGAATGCAGTATGAGAGCTCGGTTTCTCTTGGATAC
TTAAATCAATCGTTTCAAAATGCAGTTATGGAGGGGATACGCTATGGCTGTGAACAAGGATTGTATGGTT
GGAATGTGACGGACTGTAAAATCTGTTTTAAGTATGGCTTATACTATAGCCCTGTTAGTACCCCAGCAGA
TTTTCGGATGCTTGCTCCTATTGTATTGGAACAAGTCTTAAAAAAAGCTGGAACAGAATTGTTAGAGCCA
TATCTTAGTTTTAAAATTTATGCGCCACAGGAATATCTTTCACGAGCATACAACGATGCTCCTAAATATT
GTGCGAACATCGTAGACACTCAATTGAAAAATAATGAGGTCATTCTTAGTGGAGAAATCCCTGCTCGGTG
TATTCAAGAATATCGTAGTGATTTAACTTTCTTTACAAATGGACGTAGTGTTTGTTTAACAGAGTTAAAA
GGGTACCATGTTACTACCGGTGAACCTGTTTGCCAGCCCCGTCGTCCAAATAGTCGGATAGATAAAGTAC
GATATATGTTCAATAAAATAACTTAGTGTATTTTATGTTGTTATATAAATATGGTTTCTTGTTAAATAAG
ATGAAATATTTTTTAATAAAGATTTGAATTAAAGTGTAAAGGAGGAGATAGTTATTATAAACTACAAGTG
GATATTGTGTCCTGTATGTGGAAATAAAACACGATTAAAGATAAGGGAAGATACTGAATTAAAAAAATTC
CCCCTCTATTGTCCGAAATGCAGACAAGAAAATTTAATTGAAATAAAGCAGTTCAAAGTAACTGTGATTA
CAGAGCCAGACGCAAAGACGCAGAGCCGATAAAATGAGATTAATACAATCTCATTTTATCGGCTCTTTCC
GTTATGTATGGATTCTTTTAATTAGTCTTCGATGTTTCTTGCTTCGTTGATACCGCTGGCTAAAGATTCC
ATTAAGGATAGTTCTTTGTCTGTAAAGCTATCCATGTATTTCTCTATCTGTAATCGTCGGGTGCTTTTTA
CCAAGTTATTAGCAGGTAAGAAAAATTCATCAACGGAAACATGAAGTAACGATACAAGGTCATAAAGAAC
TTGTATGCTGGGGTGTTGCCCTTTATTTTCAATATTAGTTAAGTACCGTGGGTCAATTTCAATCAATGCT
CCCACTTGTTCACGAGTTAAACCTCGTTTCAATCGAGCTTCTTTAATGGCTAAACCAAAGGCTCTAAAAT
CATATTTATCTTCTTTTTTACGCATAGTAGACCACCTCTATACATTTTATTGTTCCTACTGAATTAAAAA
CAGGTATAGAAAAACGTGTTATATGGTTTATAGGTTTATATTTAATAAAAAGCACTACTAAACGCCAATA
AAAAAAACCGTTATATGGTAGTGCTATTTACGCTGTTAAAATATTGTATATTACTTCCAAATGGCGGTTT
GTTGGAGGTCAACGTCGCCATGAAGTACATCATATACAATAAATTTCCTTACATTGGGTTCTTGTCAAAA
AAAGTCGTCTATCTGCAATAGATAAGTACGTCCACCAATGTGGTTTTATAAATCATATAGATAGAATAAC
AGAAGCATGTAAACAGAGAAATAAATCTGTTTATATGCTTTTTTGGCTATTCAGAACTTTTTTACAAAGT
TTATTTATCAGTAATGCAACAAATCCCCCTTTCACATTGGGACTAAGAGTGAAAGGAGATAAACGAGCAA
GGCTCACTTCCTTTCCTAGACAGAAAGGGGGTGAGAAACATGAAACCATCTTCTTTTCAGACCACAATAG
AAAATCAGTTTGACTATATCTGTAAACGTGCTATGGAAGACGAGCGAAAGAATTATATGCTTTATCTTTC
AAGGATTGCAAAGCGTGAGGTGTCCTTTTCGGATGTTGGCGATTATCTTGTTAGCCAGTTTGCGACAACA
GATAACTATTCAACTGACTTTCAGATTTTTACACTCAATGGGTTATCAGTAGGCGTTGAAAATGATTTGT
TGAGTGAAGCATTACGTGAGTTGCCAGACAAGAAACGTGAAATTCTACTGCTGTTTTACTTTATGGACAT
GAGCGATTCAGAAATTGCAGACCTGTTGAAATTGAACCGTTCTACTGTCTATCGGCATAGAACCAGTGGA
CTAGCCTTAATTAAAAAGTTTATGGAGGAATTTGAAGAATGAAAACACAATATCCTATGATTCCCTTTCC
TCTCATTGTAAAGGCAACAGATGGCGATACCGAAGCGATTAACCAGATTCTACATCATTACAGAGGGTAC
ATAACGAAGCGTTCCCTACGACTTATGAAAGATGAATATGGCAATCAAAGTATGGTCGTTGATGAAGTCT
TACGTGGAAGAATGGAAACCAGACTGATTACAAAGATTTTGTCATTTGAAATTAAGTAATATCCTCTCTC
CTTTCGTGGAAGCGTGCTAAACCATTCCACGCTTCCCGAACAGGGAGGTTTGTTATTCCACCAAAGCATA
TTGAGCTTTCAATGTGTTTTGATAGGCTAACGAGCCATTGTTCTTTGAAAACTGAATAAAAGTAATCGAA
TACGTTTCGATAAGAAAAGAGCCAACGGAACTAACCGCCATGACCTATCTTATAAAGATAGCGAGCGATT
CATGTTAGTGATCCGAGAAGCAATCTTTAGCAGGATTGCCTGCAACGACATTCTTATCGTGATAATGATA
CTCCCATACAGTCAATAGTCCGAGCGTGATAAAACCGTCGCAGGCAATGAGTATGGCTACATGAGAACCA
TGCAGGGGTGGAACTCCCGTGAGCTTTGCTAAAGCTGTTCGATTGCTGGTAAAACAACTTTTATGAAATC
CAAATAAGTGATTTGGAAAGGAGGATTTTATGAAGCAGACTGACATTCCTATTTGGGAACGTTATACCCT
AACCATTGAAGAAGCGTCAAAATATTTTCGTATTGGCGAAAACAAGCTACGACGCTTGGCAGAGGAAAAT
AAAAATGCAAATTGGCTGATTATGAATGGCAATCGTATTCAGATTAAACGAAAACAATTTGAAAAAATTA
TAGATACATTGGACGCAATCTAGCGTCGCCAAAGGGTCTTGTATATGATAAAATAGTATTAAGTCGTATC
AAGGCTCTTTCCATAAAGGAAAGGAGCAAATGCCATGTCAGAAAAAAGACGTGACAATAAAGGTCGAATC
TTAAAGACTGGAGAGAGCCAACGAAAAGACGGAAGATACTTATACAAATATATAGATTCATTTGGAGAAC
CGCAATTTGTTTACTCGTGGAAACTTGTGGCTACAGACCGAGTACCAGCAGGAAAGCGTGATTGTATCTC
ACTTAGAGAGAAAATCGCAGAGTTACAGAAAGACATTCATGATGGTATTGATGTTGTAGGAAAGAAAATG
ACACTCTGCCAGCTTTACGCAAAACAGAACGCTCAAAGACCAAAGGTTAGAAAAAACACTGAAACTGGAC
GCAAATATCTTATGGATATTTTGAAGAAAGACAAGTTAGGTGTAAGAAGTATTGACAGTATTAAGCCATC
AGACGCTAAAGAATGGGCTATTAGAATGAGTGAAAATGGTTATGCTTATCAAACCATCAATAACTACAAA
CGTTCTTTAAAGGCTTCATTCTATATTGCTATACAAGATGATTGTGTTCGGAAGAATCCATTTGACTTTC
AACTGAAAGCAGTTCTTGATGATGATACTGTCCCTAAGACCGTACTAACAGAAGAACAGGAAGAAAAACT
GTTAGCCTTTGCAAAAGCTGATAAAACCTACAGCAAAAATTATGATGAAATTCTGATACTCTTAAAAACA
GGTCTTCGTATTTCAGAGTTTGGTGGTTTGACACTTCCAGATTTAGATTTTGAGAATCGTCTTGTCAATA
TAGACCATCAGCTATTGAGAGATACTGAAATTGGGTACTACATTGAAACACCAAAGACCAAAAGTGGCGA
ACGTCAAGTTCCTATGGTTGAAGAAGCCTATCAAGCATTTAAGCGAGTGTTAGCGAATCGAAAGAATGAT
AAGCGTGTTGAGATTGATGGATATAGTGATTTCCTCTTTCTTAATAGAAAGAACTATCCAAAAGTGGCAA
GTGATTACAACGGCATGATGAAAGGTCTTGTTAAGAAATACAATAAGTATAACGAGGATAAATTGCCACA
CATCACTCCACATAGTTTGCGACATACATTCTGTACCAACTATGCAAATGCAGGAATGAATCCAAAGGCA
TTACAGTACATTATGGGACATGCTAATATAGCCATGACGCTGAACTATTACGCACATGCAACATTCGATT
CTGCAATGGCAGAAATGAAACGCTTGAATAAAGAGAAGCAACAGGAGCGTCTTGTTGCTTAGTAGTACAA
ATGAATTTACTACTTATTTACCACTTCTGACAGCTAAGACATGAGGAAATATGCAAAGAAACGTGAAGTA
TCTTCCTACAGTAAAAATACTCGAAAGCACATAGAATAAGGCTTTACGAGCATTTAAGAAAATATAAAAA
GATAATTAGAAATTTATACTTTGTTTCTTATTAAACATTTTTAGAATCAAAAAAGACATAAGGTCTTGGA
CTAATAATTGTCCATGCCTTATGTCATATACTATATGTCTTATCAATTAGCCAATACCGAATAATTTTGA
TAAAGGTCCTAACGGTAGAATGACACCTAATACCATTGTGATGATAATTAATGCAATTGTTATCCAAAAC
ATTGTGTGACTTTGTTCATGTCTCTTTCTTTTAGCAATCGACACTTCCATCAATCCAACTACTGCAACAC
CACACAGCATTTTCAATGTAAGCAACATATGATTTGCCCCGCCATTCATAAATGACTGAATTAATATCCA
AAATCCTGAAATTAACGTCAACAGCATAAATAATCGTAGTACCATATGTAATGGTTTGAAATATGGCGTA
CCACCTTGATTTTTTGAAATATTTAAGTATGTAGCGATAAATAAAATGATTGCTAATACCCAACTTAAAA
TATGTAAATGTAACATATTAATTCCCCCACTTTAATAATTTTAGTTATTAAATTAAAACTTCGTGGGATA
AATACCCACTTTCTTATAATTTAATCATTATTTGTTCATACACAAATATATATTTTACCACACTTCTATA
TTTTAGAGGAAGAACATGACATTTTATTACTTATTAGAATACTGTGCATCTACTGTATAATAATCAACTA
CTTCTTAATATCAATATTTCACTTTCGTCTCAAAATGGTAACATTATAAACAATGATCTTTAACACCTTT
TAAGAAAAGCAAGAAAAAACTAACCAATCTATATAAAGACTGGTTAGCTTTTTAAATGATAATTATTTAG
CGATATAAGTTGTCAGCGTTCCAATATTATCAATAGTCACTTTAACTTCATCACCTGGTTGTAAGAATTT
AGGTGGTTGCATACCTGCACCAACGCCTGCTGGTGTACCAGTTGCAATAATATCTCCCGGATGTAGTGCA
ACATATTTTGAAATTTCTTCTATTAATTCATCAATTTTAAGAATCATTTCGCCAGTGTTACCATCTTGTC
TAATTTCATTGTTAACTTTTGTAACAATATTTACATTTTCAGGTAATGGTAGTTCGTCTTTAGTAACGAT
ATAAGGACCCATTGGGCAACCGCCAGTTAAACTTTTTGATAAAAATGCTTGATCTTGTTCACTTTGTGCT
TTGCGATCAGTGATATCGTTAATAATTGTATAGCCGTAAACATAATCTAAAGCTAATGCTTTTGGAATCT
TTTCACCAGACTTACCAATAACAATACCTAATTCACCTTCATAATCTAATTGATCAGTAATATCTTTATG
ATTTGGAATTGTTGCATTATCTCCAGTTAAAGATGACGCTGCTTTTGTAAATACATATAATTTTTCCACT
TCATGATTTAATTCGTTCGCATGATCTTTGTAATTTCTACCAAAAGCAATCACATTATTCGGAGGTGTTA
CTGGTGGTAAGAATTCAATGTCATTAAATGAAATTTTATAGTCTTCAGCTTTGCCGCTATCTTCTGCTGC
TACAACTGCTTTACGTACTTGTTCTTGAAAATCTAAAGTATGATTTTGTTGTAAACCAGATAACAATGTT
TTAGGATGGAAATCTCCTTCTGCAAAGTCAGCAAATACTTGTGTTAAATCCCATACAGCATCTTCGCGTT
TTACTTTAACGCCATATGAAGTTTTGTCATTATACTTGAATGATAAGAATTTCATTCATTCTCAACTCCT
CATCTTTATCTTAATTCACATTATAACTTTTTTCGTTATCAAATAACAAATAAATAAGTAAGACAATTTT
GAAAATGAGTTGTGTTCATTCTGCTACAAGGACTTTGCACTTAATCGAAATTATTTTTTATTCTTTTGAA
AATCAAAATACTATAGTTGCAATGTACCAAATTTGAAGAAGTATAAATAACCTTTAACTTCTTTATTAAG
AATCGTTTGAAGCGTATTTTGATAATATTTCATCTGTATCTTATATTTATTTTTTAATTGTGTGCCAATT
TCTTCATCTGTCATCCCACGGCGACGATTAAATGCATCGGTTTTATAGTCTACAAAATAATGCACACCAT
CTTTAACAAAGATTAAGTCAATCATACCTTGAATAATTGAGACGTCTTCGTCTCCTTGTGGCAATTGGTC
AACTAATGCTTGGTTAACTACAAACGGTAATTCACGATAAACTTGCTCTGCTTCAGCAATAATCGAATAT
AACTCACTATTGATAAATGTCATTATTTCATCCATACGGATATCTTTTTTCGCATCTGCTTCGATAATAT
GTTTATCGATTAATCCATCGATATACTGATGTAACTCAACTTCAGATATGCGTTCTTTTTTGAATGGTAA
ATGTTGCATCACTGTATGCATTAACGTACCAATTTCATTTGCTTTTCGTTTACCTTGTTCACTTAGAAAT
TTAGGTCGTTCATACGTTGAAAACCCGATACGATATTGCCTTACTCGTTCGTAACTTGTGCCACTTTCTT
CTGTTTCATATTGTCTTTTCAATTCAGAAACAGATTGTTTTGAGGGCTTTTTAGTATCATTTACATATGG
ATATTGATAATCAAGTTGGTGTTTAATTTGTGCTTTAACATCTTCATTACCATTTTGCATAGTTTCTAAT
TGATTAACCGAACGATATTCATCATTATCTAAAATGGTTTCTGTAGACACATCTTCAAAGTATATAATTG
AAATATTTACATTCGGACGACTACTATCTTCAATTTGTGCTATATCTTTTTCAAATTTTAAATCATCTGG
AATTGACGCAGATTGATGTTTAGATAAAATACTATAAATAAGATGGAACGGATTTGGTGAAGTTAATCGT
TCATTGACAGCAATGTGCTCACCAGAAATAGACAATTGCTCTAGTTCTAGTAACGATTTATCATTTTTCA
CTCTACCAATTAAATAAAGTTGTTCTTTCGCTCTTGTTAATGCTACATAGACTAATCGCATTTCTTCTGA
CACAAGTTCTTTTTCGGCAACAGCTCTATATGCAACCGAAGCTAAAGATGGAAATGCCATTTCTTTATCC
ACATCAAAATAATCCATTCCGAGACCAAATTGCTGATTTAAAATAACTGGTTGTTTCAAATCACGTTTAT
TAAAATCTTTTGACAATCCAGAATAAATGACAAATGGAAACTCTAGACCTTTACTACTATGAATTGTCAT
CATTCTAACGACATTATCGTTTGGACCAACTACGTTTTCCTCACCAAAATCTTTGCCTCTTTCAATCAAT
TCATCGATAAAACGAATAAATTGATATAAACCTCTAAAACTTGAATTCTCAAACTCGATAGCTTTATTAA
ATAAACCATAAAGATTTGCACGTCGTCCACGTCCACCAATAAGTCCACTAAAGTATTGAATAACATAATG
ATCATTATAAAATTTATCAATTAACTGATACACCGGATGATCTTTACTATATTGTTGGTAACTTTGAATA
TCTGATAAAAACATTTTTAATTTATCAACTAAAATAGCATCTGCTGCTTCGTCATTAATGTAATTTACAA
TCGATTGATAGAAGTAGTCATCATTTGGACTCAATATTCTAATTTGAGCTAATTCGTCTTCTTTGAACTG
ATATATAACGGAGCGCATTAACCCAACTAAATAAATATCTTGTAATGGATTATCTATCGCTCTTAAAAAT
GATAATACTAAACGGACTTCTGTTTGTTCAAAGTAACCTTCACGACTATTCACATGGAATGGAATATCTT
CATTTTTAAAGGCTTGTTGTAAATTGCGAGCTTGTCCAAAGCTGCGTTCTAGAATAACGATATCCTTGTA
TGTCGCACTTCTATAGCTTCCTGTTTTCATATCATAAACTTTTTGATGTTCTAAGATATCTTTAACTTGT
TCTACTATAAAATGCGCTTCTTGTTCACTACCAGTTAAATCACTATGTTCTTGATCCGCTTCAACAAGCA
CTTTTAAGTTTACTGGATGGTCCGATTCATCATATGGTGCACCATAATACAACTGTGCCGCTTCATCATA
TTTTACTTCACCGACTTGTTCATCCATCATATGTTTGAATATATAGTTTGTCGTTGACAGTACTTCTTTT
CGAGAACGGAAGTTTTGCGACAAATCAATTCGACGTCCAGTGCCATCTCCATCTTTAGTAAAGCGTTGAT
ACTTTTCAATAAATAAACTTGGATCAGCTTGTCTAAATTTATAAATGGATTGCTTAACATCTCCAACCAT
AAATAAATTACCATTATGTTCATCACCCGTTTTGATACAAGATAATATTTTCTCTTGAACTCGGTTCGTA
TCTTGATACTCATCGACCAATATTTCTTGGAAGTGTTGACGGTATGATTCGGCAATTTCTGAAGGCGAAC
CATCCTCATTAGTTAAAATTTGTAATGCAAAATGTTCATAATCAGAAAAATCCAAAATATTTTTGCTACG
CTTTTTTCGATTGAATTCTGACATAACATCTTTCACAATACGCGCAAGGTACTTTACTCGTGGCGCCAAT
TGTTGCATATCAGCTTTCAAATCATCAGCTTCTCTTGAAAAGTAATCACTTTTCACTTTATCAATTAATG
ATTTATATTTTTTATACTGAAGTTTAGCATCTTCTAAGGCATCGACCATCATTTCATTTGCTTCTTTAAT
TTTCGCTGTTACATTAGGCAAACGCGCGCCAAATTCGTGACCAGTTAAATAAGATATATCAATAAAGCCA
CCTTCTAAAACACGCCCCATTAAACGTCGTTCATCTTCAATAACAGCTAAATGTTTATCGACGCCATCCA
TCATACTAAACAAATCATACGCCTTATTTAAAGCATCATAGGCAGCTGTGATAAATACTTTAGATAAGTC
TGTTAGTAGTTGAATAAGTTGCGCTTGTTGTGCTTCTTCTTCGTATGGTGTCACCAATTGATCCAACCAA
TTTGTAGGATCTGGATTGGCAACGCTAAAGAAATACAATTGTTTAATAATCATTCGAAACTGATCATCAC
TTCTATCTGAAGACAATTGCTCTGTTAATTCAATAAAAGCAGGATCAAGGATATCGTAATGTTGTTCTAT
GACTTCATCTATCGTTTGTTCTAATAATAAAATATTTTCAGCTTCACTGCTTGTTCTAAAGTTCGGGTCA
ATATTTAATACATCATAATGCTGTTGAATTAATTTCAAGCAAAAACTATGAAGTGTAGATATTTGTGCTT
GATGAATTTTGATGCGTTGGTTTTTCAAGTGTGCATTTGCAGGATCAGCAATCGATGCCTCTTGAATACG
TTGGTCTACACGATGCTTCATTTCACGTGCACTTAAGTTTGTAAACGTTACGACTAAAAGTCGATCGACA
TCAATGCAATCACGTAAAATCTTTTGGATAATGCGCTCAACTAGTACAGCTGTTTTACCTGAACCTGCCG
CGGCTGCAACAAGTACATCTTGTCCAGTTGCGTAAATACTTTGCCATTGCGCGTCAGTCCAAATCACGCC
TTGTGGTTTCTCTGGAATTGTCATCTATTGCTCACCCCCAAATTCATCATCAATGTTAATATTTTGAATT
GCTTCAATTGGATTTATTGTTTCATCTACAGTTCGATATCGCTTACTATCAATCATGCCATCTACATGAC
ATACCGATTGATAACTACAAAAAGCACATGGCAATTTTTGTTTGTACTTTAATGGTGCAACTTCAGTATG
CCCATCCATAATATTTGAAGCTGTTTCTATAAAATTCTCTTTATTATGTTGGATGAATTTATAAATCGTT
GCTTCATCTGCAACTTGGCTGCCTCGTTTACTCAAAGAACCATCTTTATTCAAACCGACTGGTACAATAT
CTGAAGTGAATTTAGGTTCTAAACGAATATCCAATGCATCAATAACAGTTTGGTCTGCATTCACTAAACC
ACTCAGCTTAAACTTTTTAATTAAATCTTGTTCTAATTTATCTTCATCAATATCTGCCCAAGATTTAAAT
TTAATTCTAGGTTCATGTACATGGAAGTATAATAAACCACCTGGTTTCACAATATCTGTTAATCCAAGGC
GTTGTTTATTTTGTAAAACGATATCCATATATGTCATCATTTGCATTTGCATACCATAATATACTTTCGT
TAAATCAAGTGTCGCACTACCTTCAGAGGATTTATAGTCAATGATATTAACAAAACTTGTATCATTCTTT
GTATACGTATCGATACGGTCAATTTGCCCTCTAATATTAATTGGAATACCTTGAGTTGTCGTTAATGTTT
GTGCAATTAATTCGTCATTTGTTCTTGGTTTCCTTCTAAAACTTGTCTCAAAATGTTTTGGCATAAACTT
TGAATACGTGCCTTGATATTTTAATGCGCTTAGTGTTGTTTCTACAATAGCGCCAATGCGTCTTGATAAA
TAACGATAGTAAGCTGAAGAATTTAATAAATTAAACTGAACTTTAGGTAAAATTTCTTCCAATGCTTCAT
TCGTTAATTGTCTTATTTTTTTCAGGTCTAATTGTTTAAAATCGCCATTAATACGTTCAGATATATATTT
TAAAACGGAATGGAAAATATCGCCTAAATCAAAGTTTTGAAGTTCATACTTCGTTCGCTCATTTAGTTTC
AGACCATGTGAGGCATAGTGTTTAAATGGGCATTGTTGATAACCTTCAAATCGAGATACACTGGCATTGA
TTTCCTTACCATATAAATCTTTAGACAACGTTTCACCTAATTTTACAGTTTCATTGTCAAACGTTAATGC
TGACATTAAATAATCTAAACCTTGATTTAAATGATCGCTATCTCTAATTACTTGATAAGCATCTAACCAA
CTATCAGCCACAATTTCATCATCTAACCAAGCACGTAATGCTTCAAATAATGTAATTTTGGTTTGCTTAG
CATGTTGCATTAGTGACAATGGGTTAACTTCATGGTATTGAGGAATGTTAGTAATTTCCAATTGGTTGAA
CAATGATTGAATTTGATTTAAAAACGGGCTGATTTCCTTATCATCACCACTTGATCCCATTAGACTATAA
GAAAATGTAACATCTCCCTTAGCTCTAGTCATAGCAACATAACAAACAAATGCTTCATCCATCTGTAAAA
TATCTGATGTTGGACTTAACTCGACATTAGCCTGCTGTTCAAAGTATTTCTTTTCTTCATCTGTAATCAA
GCTTGACGCAGTTACTGGTTGTGGCATCGTACCATCATTCATTCCAACTAAGTAAACATGTTGCTTATTG
TCGACTTTAGCCAAATCCATCGTACCAATACTAACTTGGTCCAATGTTTGCGGAATCATAACAAATTCTA
ATTGTTCTAAACCAATATCAAATACTTCTAAGAAACGTTCCATCGACATTGGTTCATCTCCAAATACTAG
AACTAAGTCATCAAGGATTTGAATTAAGCCATTCCATATTTGATCAATTTCTTCCGCCTTTTCATGATTA
CCATTTAAATCAAGTTCATCTCGCTCTGTCATCAATTGATTTGGCAGTTCAAAATATTCCATACTTTCAT
AAAAAGCAGTTGCAAAGTCTTTTACAGTTTCCGCTTGTGACATTTGCTTTTCAAAATGTAAAATTTTATC
AATGACATCTTTCTTTAACTTAACGACTTGTTCAAATGTGTTACGTTCATCTTCGGTCAGTTTATGCGCT
TTACGCCCCATTTTGCTAAAATGTTCGATATTAAATAGCTCATCATCTAACCAACGTTTACCGTATATAC
CACGTTCAAGTACAAAATTTTCAAGTAAATCAACTAAGTATGCACTTTTTAGATATGATGTCGTTAACAC
ATCAGTCTTCAATAAGCGTAGCATTGGATTAACTTGCCAATTAGATTGAATAACTTCAATCAATGAACGA
ATCATTTCCATGACCGGATGATGTGTCATCGAACGCTTTGTATCAATGTTATAAGGAATATTATAAAGCG
GTAATATGGAATCAAATAAATAAGCATAAGACTCGTCACGATATAAAATAGCAATATCTTGATATCGTAA
TTGCTTATCACGAATATCAACGATGATACGTCGTGCAATTTCATTTATTTCCTCTCTCATAGTCGCAGAT
TCTAAAATATTGATATGACCTTGACATGCCACTCGATTGATTTGAAGCGCATCAAATTCTTGTTCAAGAT
GCTTTAAATCTTGATTATTAAAGCGATATAATTGGTTGAAATATTGACGTTCAATAGAAATATTGAGTTC
ATTTGCTATTTCTTCAATATGTCGTAACACTTCCGATGGTTTTCTAAATAAACTGAATTGATCGTGGTTA
CCATCTGTCGTCAATATAATTGTGACACTCTTCGCATATTTAATTAATCCTTTGATTATTAAATACTCAA
TCGTTGAAAAGTTGTGAAAACCATCAATATATATATCAGCACGTTTTAGCCACTCTGATTTCGGCATACA
ATCAATAAAATATTGTAATGCATCCTCACCCGTAATAAACTCGTTTTGAATGCGTTGTTCGAACTCACGG
TATATTAAAGCAATATCCTCTAACTTATTTTTAGTTCGAGTTTGCATATTTTTATCAGCAATAAAGCTTT
CTAAATGTTCAGGCGTTACTGCATATTTTTTAAAATCTTGAATTTGTTCTGTTAATTTTTCACTAAACCC
ATAATATTTTGCTTGTGATTGATAAAGTTTTAAATACTTTTGTTGTTCTTGAACAATGTTATAAATCATC
ATTTCCATAGCAGCTTTAGATAGTTTTTGTTCATTATAACTACCAACTTCTTGGAAAATACGATGACTTA
ATCGTTCAAAATGCAACACTTCTGTTCTTAAACTACCATTTAATTCCGGATCATTGACAAAGGCTTGTTC
TAATTGAAATGTACTTTGAGTTGGCGCAATTAAAATGATTGGATCTCCAAGCGGATCTGCTTTCATTTTT
TGTTTTATTTCGGTCAACATTTTCGTAGACTTACCTGTTCCCGCTCTACCTAAATAAGCATGTAATGTCA
TGACAAACCCTCACTTCCTTTGACACATATTTTAACACAAAGTGATTGTGATTGATTTATTATAAGTTCA
TATCGAACTTTACTTTTATTGTGGTACTAACAAAATAAAACATCGTTTATCAGTATTAAAACCGACAAAC
GATGTTGTATTTGTTTCATATTAATTTTTAGTATTTTCAGGATTGAAATTATATTTAAATTCGCTGAATG
GCCAGAATCTAAATGAAACTTTACCAACAATTTGGTCTTCATCAATGAGGCCAAACGCACGGCTATCTTT
ACTTACTTCACGATTATCCCCAAGAACTAAATATTTACCTTTTGGAATGACATTTGATTTAGGGTTCGCA
TTCGGTAAATCTTTAACTTGGAAAGTCCCAGTAATGTAATCACCTTGTTTATGTTTTAAATTGTAGTTTA
AATATGGTTCATCTTGTTTTTTGCCATTGACATATAATGTATCATTTTTATATTCTACTTTATCACCAGG
AACACCGATGACACGTTTAACATAGTCATCATTTTTGTTTGCATGGAAGACAACTACATTACCTTTTTCC
AAACCACCTGTTTTATATCCAATAATGTTTACAGCTACTCGCTCGCCATCTTTCAAAGTTGGATCCATTG
ATTCACCTTTAATTGTATATGGTGTAACAATAAATTTACCTACTATAAATAAAATGACAAAAGCGACTGC
AATTGAAATAATCCATTCCAATAATTCTTTTTTCAATTTTGACACCTCTTTTTAAGATTTGAACTGAATC
GTCCATTTTGAAAAAGGATAATATCTCAAACTTATATTACCAATAATATCCTTTTTATCAATTAAACCAA
ATTGTCTAGAATCATGCTGATTGTTATCATGATCATTTAGCACAACAAAATTGTTAGGCGGTATAATATC
TCCATCTAATTCTTTAAAATTGCGCAAACTAAAATCTTTAATTTTTCTGTTCTTGGCATAAGATGCGTCA
ACCGGTCGGTCATCACGGTATAATTGTCCCTGACGAAACGCCATTGATTGACCAGGTTTGGCAATAATTC
GACTAGTATATATATCGTTACCACGCCTATATGTAATGATATCACCATTATTCAATTGATTAAATGTAAC
TTTAATTTTATTTACAATAACACGATCCCCTTTGTTAAGGGTTGGTGACATATCATTATTCGGAATGACA
TGACCAACTATTACAAAAGTTTGTACGAACAGTACAATGATAATAGCAAGTATCAATGAAATCAAATATT
TTACAACTTTTTTCACGATGTCACTCCTTTTTCGACCCCATAAAATGCTGTTCTAACTTTTTTCCAACAA
TCCAAAATACAATCAACACAACTAACATTAATATCCCTCTTAAAGGATGCGTTAAAATTGTAGTAATTTC
CTTTCCTAAATAACCTAAAATAATTGTTGAAACTAACTTTGATGATGCTAAAACAATGAAATAATATTTA
GGTCTAATATGAGATAGACTCGCTACAAAATTTATTAATGTATTTGGCGTAAAAGGAAAACAAAGTAAAA
TAAACAATGGGATTAATCCTTGGCGATCAATAAAACTAATCAAGCGTTGAACAGCAGTACGTTGTTTAAT
TCGCTGCATCCTTTCAGTGTTCACCAATCGTTTACAGATCAAATAGACTGTAAATGTTCCAGAAATTAAT
CCAAGCCAACTAATCAATATACCTAAAATAGGTCCATAGGCTTGAATATTAATTAAAATATAGAGTGCTA
ATGGAAATACTGGAATAATCGCTCTTATATATAACAATATGAATCCAGGTAAATAACCAAACTGTCGAAA
TATCTCAAACCATTCTTCTACTTGATGAAACGACAAATCATCAATCCCTTTCTTTGGCTGAAGATAATTA
TTCTTACATTATAAAGTTAATTACTAAGTAAAGAAACATTAACATGTAATCATGCTAATAAATCAGTCTC
TAGTAGTATAACAATATTATTGTATGGCAGATATTATTTTATCTTTAATTTTCTCTTAACATCTTGTCAC
ATTAGCTAGTAACCTAGTTCTTGCATATAAATAAAAACGAGGTTGTCATTACATTTTTACATTTGTAATG
ACAACCTCGGAAATATGCTTTAAATAGTTAACATCTAGTTCTATCTTTTCAAACTTTACTAATCATTGAA
GTAATATATTTTATAAACGATCTTCTAATTCTTTTTTCAAGTCTTCAAAACCAGGTTTACCTAATAATGC
GAACATATTTTGTTTATATGCTTCTACACCAGGTTGGTTAAATGGATTTACGCCTAATTGGTATCCACTC
ATTGCACAAGCAAGTTCGAAGAAGTATACGACATAACCGAAAGTTTCTTCATCTAATTGTGGAATGTTCA
CTACCATGTTAGGAACACCACCATCAGTATGCGCTAATAATGTACCTTCGAATGCTTTTGTGTTAACTTC
GTCGATTGTTTTACCAGCTAAATAATTTAATCCGTCTAGATCATCACTATCTTTTTCAATAGTAATATCA
TATTTAGGATGATTTACTTTTACAACTGTTTCGAATAAGAAACGACGGCCTTCTTGTACATATTGACCTA
AAGAATGTAAATCAGTTGTGTAGTTGGCACTTGAAGGATAGATACCTTTGAAGTCTTTACCTTCTGATTC
ACCAAATAATTGTTTCCACCATTCATTAAAGTATTGCATAGATGGTTCATAGTTAATCAACATTTCTGTT
GTATAACCTTTTGCATATAAAATGTTTCGAATTGTCGCATATTGGTATGCAATGTTTTCTTCTAATTTAT
CTGAAGATAATTCTTCACGTGCTTTTGCAGCACCAATCATCATAGCTTCGATGTTAATTCCAGCTGTTGC
AATTGGTAATAATCCTACTGCTGTTAAAACAGAATATCTTCCACCTACATCATCAGGTACGATGAACGTT
TCATAACCTTCGTTTGTAGCCAACTGTTTTAAAGCACCTTTTTCTTTATCCGTTGTTGCAAATATACGTT
TTTGTGCTTCTTCTTTACCGTATCTTTCTTCAACTAATTGTTTGAACAATCTAAATGCAACTGCTGGTTC
TGTAGTTGTACCAGATTTAGAAATAACGTTTACAGAGAAATCTTTGTCTGCTAAATAATCAACTAACTCT
TTAGTGTATGTTGATGATAAGTGATTACCAACAAATACAATTTCAGGGTATTCATTGCTGTTTCTAAATG
ATGACGTTAACATTTCGATTGCTGCACGTGCACCTAAGTAAGAACCACCAATACCGATGACTACTAAAAC
ATCAGAATTTTCTTTAATGCGTTTTGATGCTTCAACAATTCTTGAAAATTCTTCTTTGTCGTAATCAACT
GGTAAATCAACCCAGCCTAAGAAGTCACTACCTGCACCAGTACCTTCATGAATTGTTTTGTGAATTGATT
TAACAATTTCTTGTTGTTGTTTTAATTCGTGTTCACCGAAAAATTCTAACGTTTTACTAAAATCTAATTG
AATATGAGTCATCTATAAAAGCCTCCTGTTTCATTTAATATCTTAATTTTACTAAGTTTACGTTTGCGAT
TCAATTCACAAGTTTGTACTTAATCAATAAAATTGATATTTATGTGACGTTTCACACCTATTTTTCAACA
AACATTTCAAACTGGCGTCAAACACCCAAACATTTTTTATACAATTTGCATGTTTTTTAAAACACTTTTA
AATATTGATAAATAAGCATTTATACTTACAACTCTAACTACCTCTATCGCATTTTATGAATAAATATGTA
AAATAATGGTTTTATTTTCATTAAAAGTTTGCTATCATGTGTTCATACGAAATATTCAGATAACTACAAT
GAGGTGAATTTTATGAAAGAGAAAATTGTTTTAGCATATTCAGGAGGACTAGATACAAGTGTGGCCGTTC
AATGGCTTATCGACAAAGGATACGACGTTGTAGCTTGTTGCCTAGATGTTGGTGAAGGTAAAGATTTAGA
CATCGTTTATAAAAAAGCTTTAGATATGGGAGCTGTTGAATGTCATATTATTGATGCCACAAAAGAATTT
AGTGATGAGTATGTAAGTTATGCAATCAAAGGAAATTTAATGTATGAAAATGCATATCCATTAGTTTCTG
CTTTATCAAGACCATTAATCGCTAAAAAATTAGTAGAGATTGCTGAGAAAACAAATTCAGTAGGTATTGC
ACATGGTTGTACTGGTAAAGGGAATGACCAAGTACGTTTCGAAGTTGCCATTAAAGCATTAAACCCATCT
TTGAAAGCATTCGCACCTGTGCGTGAGTGGGCATGGAGCCGTGAAGAAGAAATTGATTATGCAATTAAAC
ATAATATCCCTGTATCAATCAATCATGATTCACCTTATTCTATCGATCAAAACCTATGGGGCAGAGCGAA
TGAATGTGGTATTTTAGAAGATCCTTATGCTGTGCCACCAGAGGATGCGTTCGATCTAACAAATGCTTTA
GAAGAAACACCAGATACTGCTGATGAAATCATTTTAACGTTTGATAAAGGTATCCCAGTTCAAATTGATG
GCAAAACATATGAATTAGACGATTTAATTTTAACGTTGAATGCATTAGCTGGTAAGCATGGTATCGGAAG
AATTGACCATGTAGAAAATAGACTTGTAGGTATCAAATCAAGAGAAATTTATGAAGCACCTGCTGCAGAA
GTTATTTTAAAAGCACATAAAGCATTAGAAACGATTACGTTAACGAAAGATGTTGCACACTTTAAACCAA
TCATTGAGAAGCAATTTGCTGAACAACTATACAATGGACTTTGGTTCTCACCTTTAACTGATAGCTTGAA
ATTATTTATTGATAGTACTCAGCAATACGTAAGTGGTGATGTCAGAATTAAATTATTCAAAGGTAATGCT
ATCGTGAATGGTAGAAAATCACCTTACACATTATATGATGAAAAATTAGCAACTTATACAAAAGAAGATG
CATTTAATCAAGACGCTGCTGTTGGCTTTATCGATATCTATGGTTTACCTACTCAAGTAAATGCGATGTT
ACATGGAGGCTATAGCAATGAGCAATAAAGCTTGGGGCGGTAGATTTGAAGTACAACCTGAAGAGTGGGT
TGATGACTTTAACGCATCCATTACTTTTGATCAAACGCTCATAGATCAAGATATTGAAGGCAGCATTGCG
CATGCAACTATGCTTGCGGATCAAGGCATTATTAGTCAACAAGACAGCGAACAAATTATACAAGGACTAA
AATCTATTCAACATGATTATCATCAAGATCAAATTCAATTTAGTGCATCATTAGAAGATATTCATTTAAA
TATTGAACATGAATTAATTAAACGTATTGGTGACGCTGGTGGTAAGTTGCATACTGGACGCAGTAGAAAC
GATCAAGTTGCAACAGACATGCACTTGTACACTAAGAAACAAGTGCAAGATATCATCGCATTAATTAAGT
CGTTACAAAGTGTAATTGTAGACATCGCTTCCAATAATGTTGATACAATTATGCCTGGTTATACTCATTT
ACAGCGTGCACAGCCAATTTCATTTGCACATCATATTATGACTTATTTTTGGATGTTACAACGAGACCAA
CAACGATTTGAAGATAGTTTAAAACGAATCGATATTAATCCTTTAGGTGCAGCAGCCTTAAGTGGTACCA
CATACCCTATCGATAGACACGAGACAACAGCATTGTTGAACTTTGGCAGTCTCTATGAGAATAGCCTAGA
TGCTGTTAGTGACAGAGACTATATTATTGAAACATTGCATAATATTTCTTTAACGATGGTTCACTTATCA
CGCTTTGCAGAGGAAATTATTTTCTGGTCCACAGACGAAGCTAAATTCATTACATTATCAGATGCATTTT
CAACTGGCTCATCTATTATGCCACAAAAGAAAAATCCTGATATGGCAGAATTAATTAGAGGTAAAGTTGG
CCGAACGACTGGTCATTTAATGAGCATGCTTATGACTTTAAAAGGATTACCTCTTGCATATAACAAAGAT
ATGCAGGAAGATAAAGAAGGTTTATTCGATGCAGTTCATACAATTAAAGGTTCTTTACGTATCTTTGAAG
GTATGATTCAAACGATGACAATTAATAAAGAACGACTCAATCAAACTGTTAAAGAAGATTTTTCAAATGC
AACGGAACTAGCAGATTATTTAGTAACTAAAAATATTCCATTTAGAACTGCACATGAAATTGTAGGAAAA
ATCGTCTTAGAATGTATACAACAAGGTCATTATTTATTAGATGTTCCTTTATCAACATATCAACAACATC
ATTCTAGTATCGATGCCGATATTTACGATTATTTGCAGCCTGAAAATTGCTTAAAACGACGTCAAAGTTA
CGGTTCTACGGGTCAATCATCGGTCAAACAACAACTTGATGTTGCTAAACAATTACTATCACAATAAATA
CATTAATCTACCTACCCACAATGTCTATGAAAATTACATTGTGGGTATTTTAATGCTCTTTTCGTCTTAT
TGAACATCACATTTTTAAGATTCCTAAAATGTTTGATAATTCTTTTAAATTTATATTACAGAAATGTTAT
AAATTGTAAAAGAAATGTGTAAAGCGTTTTCACAAGCAGGTTTTTGTAGTATTTTAAAATTGTTAGACTA
CAAATAAAGAGATGAAAGGATAAAGACTATGACTAACTCTTCGAAAAGCTTCACTAAATTTATGGCTGCT
TCTGCTGTTTTTACTATGGGATTTTTATCAGTACCTACTGCTGGCGCTGAACAAACAAATCAAATTGCAA
ATAAACCTCAGGCTATTCAATGGCATACAAATTTAACGAATGAGCGATTCACTACTATCGCACATCGTGG
CGCAAGTGGCTATGCACCCGAGCATACGTTTCAAGCATATGATAAGAGTCATAATGAGTTAAAAGCATCT
TATATCGAAATTGATTTACAACGTACCAAAGATGGCCATTTAGTTGCTATGCATGATGAAACTGTTAACC
GTACAACAAATGGACACGGTAAAGTTGAGGATTATACCCTTGATGAATTAAAACAGTTAGATGCAGGAAG
TTGGTTTAATAAAAAATATCCAAAATACGCAAGAGCAAGTTATAAAAATGCTAAAGTACCCACTTTAGAT
GAAATTTTAGAACGTTATGGTCCGAATGCAAACTATTATATTGAAACAAAGTCACCTGATGTATACCCAG
GAATGGAAGAACAATTATTAGCTTCATTGAAAAAGCATCACCTTTTAAATAACAATAAATTAAAAAATGG
ACATGTAATGATTCAATCATTTTCTGACGAAAGTTTAAAGAAAATTCATCGTCAAAATAAGCATGTGCCA
TTAGTAAAATTAGTTGATAAAGGTGAACTACAACAATTTAACGACCAACGCTTAAAAGAGATACGCTCTT
ATGCGATTGGATTAGGTCCTGATTATACAGATTTAACTGAACAAAATACCCATCATTTAAAAGACTTAGG
ATTTATAGTACATCCTTATACAGTAAATGAAAAAGCTGATATGTTACGATTAAATAAATACGGCGTTGAT
GGTGTCTTTACAAATTTTGCTGATAAATATAAAGAAGTCATTAAATAGTATTGTTAAACTAGAAAACATA
AATACAAAAATATAGCTATTACTATAAAAAACAGCAGTAAGATATTTCCGAATTGAAATTATCCTACTGC
TGTCTTTTTGGGAGTGGGACAGAAATGATATTTTCGCAAAATTTATTTCGTCGTCCCACCCCAACTTGCA
CATTATTGTAAGCTGACTTTTCGTCAGCTTCTGTGTTGGGGCCCACACCCCAACTTGCATTGCCTGTAGA
ATTTCTTTTCGAAATTCTCTGTGTTGGGGCCCCTGACTATAATTGAAAAAGCTTGTTACAAACGCATTTT
TGTTCAGTCAACTACTGCCAATATAACTTCGTAGAGCATAGAACATTGATTTATGTCCCAGCCTGGTTTA
ATTAGAAATTCTCTGTGTTCAGGGCCCCGCCCCAACTTGCACATTATTGTAAGCTGGCTTTCCACCAGCT
TCTGTGTTGGGGCCCCGCCAACTTGCATTGAAAAGAGCGTGTTACACGGGCATTGTTTTACCATCAACTA
CTGCTAAAATAAAATTAACGAGCTTAGGACTTTGTTTTCTGTCCCAAGCTCGTTAAATCACATACGATAA
TTAATTATGCCCAACCACGATATCTAGCTGCTTCTGCTGTACGTTTAATACCTATGATATATGCTGCAAG
TCTCATATCTATTTTTCGATTTTGAGACAATTCGTAAATCGTATCAAATGCCGCTTCTAATTTTTCACGT
AGCTTTTCATTAACTTCTTCTTCAGACCAATAATAACCTTGATTATTTTGTACCCATTCGAAGTAAGAAA
CCGTTACACCACCAGCACTTGCTAATACGTCTGGAACTAATAATATACCACGTTCAGTTAAAATACGTGT
TGCTTCTGGTGTTGTAGGTCCATTAGCAGCTTCAACAACGATACTAGCTTTAATATCATGTGCATTGTCT
TCTGTAATTTGGTTTGAAATAGCCGCTGGTACTAAAATGTCACAATCTAATTCAAACAATTCTTTATTTG
AGATTGTTTCTTCAAATAAATTTGTTACCGTACCAAAACTATCACGACGGTCTAATAAATAATCTATATC
TAAGCCATTTGGATCGTGTAATGCACCGTAAGCATCAGAGATACCTACAATTTTTGCACCTAAATCATAT
AAGAATTTAGCTAAGAAACTTCCGGCATTACCGAAACCTTGAATAACAACCTTGGCACCTTCAATTTGCA
TATTACGACGTTTTGCAGCTTGTTCAATTGCAATAACTACACCTAGTGCAGTTGATCTGTCGCGTCCATG
AGAACCACCCAATACAATTGGTTTACCTGTGATGAAACCTGGTGAATTAAATTTATCTAATGCACTATAT
TCATCCATCATCCAAGCCATAATTTGTGAGTTTGTAAATACATCTGGTGCTGGAATATCTTTGTTCGGAC
CTACGAATTGTGAAATTGCTCTTACATATCCGCGTGATAAACGTTCAACTTCATGAATGCTCATTTGACG
TGGATCACAAACGATACCACCCTTACCACCACCGTATGGTAAGTTAACAATGCCACATTTCAAAGTCATC
CACATTGATAATGCTTTTACTTCTTCTTCATCAACATCTGGGTGGAAACGCACGCCCCCTTTTGTTGGTC
CAACAGCATCATTATGTTGCGCACGGTAACCTGTGAATGTTTTAACAGTGCCATCATCCATTCGTACAGG
GATACGCACTTGTAACATTCTTAAAGGTTCTTTAATTAAATCGTACATTCCTTCGTCAAATCCCAATTTA
TGCAATGCTTCTTTAATAATTCCTTGAGTAGAAGTTACTAAATTATTGTTCTCAGTCATGATCCTTTTCG
CCTCTTCTTTACCTAATGATTTCGCTTTCAAACATATTGTAACATAACGTATTCCTTTTTAAAGCCCTTA
CAAACTGATTGTTACAACTTTTTGACATTATTGAAATACATGTCTTATTTTTTCAAGTGCAAGGTCCAAT
TCTTCCTTAGTAATAATTAATGGTGGTGCAAAACGAATGACAGTATCATGCGTTTCTTTACATAATAAGC
CTTCTTCTTTTAATGCTTCACAGTATGGCCTAGCACTTTCATTAAGTTCCACACCTATAAACAAACCACG
TCCACGGACTTCTTTAATTGATGGATGATCAATTTGTTTTAATTGTTCTTTAAAATACTCTCCTAATTCT
AAAGAGCGTCCTGGTAAATCTTCATCAACGATAACATCTAATGCAGCAATTGATGCAGCACAAGCAAGTG
GATTACCACCAAATGTTGAACCATGTGAGCCAGGTGTAAAGACATCTAATACTTCTTTATCTGCTAATAC
AACAGAAATTGGGAAGACACCACCACCTAGTGCTTTACCTAAAATATAGACATCAGGTTTTACATTATCC
CAATCCGTAGCAAATAATTTACCCGAACGACCTAATCCTGCTTGGATTTCGTCAGCAATAAATAAGACAT
TATGTTCATCACATAATTCTCTAATTGCTTTCAAATATCCTTCTGGCGGTATATTTATACCCGCTTCACC
TTGAATTGGTTCTACTAAAACTGCTGCAGTATTTTCATTAATTGCAGCTTTCAATGCATCTACATCTCCA
AAATTAACTTTTCTAAATCCATCTAATAACGGACCATAACCACGTTGGTATTCTGCTTCTGATGATAATG
AAACTGGCGCCATTGTTCGACCATGGAAGTTACCATTAAATGCAATGATTTCTGCTTTATTTGGCTCAAT
TCCTTTAACATCGTATGCCCAGCGTCGTGCTGCTTTCAAAGCTGTTTCTACTGCTTCAGCACCTGTATTC
ATTGGTAAGGCTTTATCTTTACCTGCCAGTTTACAAATTTTTTCGTACCATTCTCCTAAGTTATCACTAT
GAAAAGCACGTGAAACTAGAGTCACTTTATCAGCTTGATCTTTTAATGCTTGAATAATTTTCGGATGTCT
ATGACCTTGGTTAACAGCGGAATATGCAGATAACATATCCATATATTTATTGCCTTCAGGATCTTTAACC
CATACCCCTTCAGCTTCTGAAATGACAATTGGCAATGGTAAATAATTATGTGCTCCGTAATGATTTGTTA
ACTCAATAATTTTTTCAGATTTAGTCATCATATCTCCCCTTTTCATCATTTATAACTATTATACATGAAA
CATTATCCAAATAATTACATTAGTTTTCAAAGCAGATACTTTTTCACCCGAAAAGATGAATTAATCACTA
AGTTTCATTAAATTTGTCTATTTTGAAAACCCTTACATTTATAATGACATAATTACTTAAATGATTACAA
GCAAAAGAATTGATAATTTTACACTTAATCAAAAGTATATTTTACTAAGAATATTTTTATTTATAAATAT
TGAAAACCACTAACAAATTGCATACACAATATCATTAGTGGTAACAGTTAAACACTTATTTATCTTTACG
TGGCAATGGATAGAATCCTTCATTAAATTGATGCAATAAATTAGGAGTTAAGTGATGATTATCTTCTCTC
TCTGGATCAAAGTAATTAATAATTTCATCTTCCCGTCCATCTTTAATTTTTTCAACAAATTGATAATCCA
GTAGTAGCTCTCTACCAATGGCTACTAAGTCAACACCAACATTTTCAACTGCATCTAAAGCTTCGTCAGC
TGTGAAAATTGAACCAATACCGATAAGTGGCATACGACCATTTATCCATTTGTGAATTAAAGGCAGTCTT
TCTTGTCCAGCGTATTTACCTTCACGTGTCGTTGCATGCGTATCCATCATTGAAACATGAATATAGTCGA
TTGGCATATGGCTAATTTTATTAACGAGTTCCTCTGTAATTTCCATTGTGATTCCTGGAGACTCCGCTTC
CTCTGGAGATAATCTGTATCCAACTATAAAGTCTTTATTGCCATACGCTTCTTTCGCTTTAAGCACTTCT
TCAATCACAGCGACCGGGAATTTATATTGATTTGCCCATACATCATTTCTTTTATTATAGTATGGTGATA
CAAATTGATGAATTAAGTAATGATTCGCGCCATGTATTTCAACACCATCAAACCCTGCTTCAATTGCACG
TCGCGTTGCTTCACCAAAATCCTTGATAGCTTGTTCAATCTCTTCATTCGTCATTTCTCTAGCACTATGT
TCTTGTTTCTGACCGAAACTTTTTAAAGAAATCGGACTTGGTGCTACGACGTCTCCATCAGGTGTTAATT
CAGGCAATGCTTGTGCACCGCCATGATGTATTTGTACGAGTGCTTTGGCACCGTTTTTCTTCATTGCTGT
AGCTAATCGTTTTAGTCCTTCAATATCACTGTCATGCGCGATTGATGGCTGTCCTGGAAATGCTTTTCCG
ACATCACTCACATTACTCGCAGCATTAATTGTAATACCAACATCTTGTGAGCGCTTTTCAATATAAGGAA
GTTCTATATCTGAAATAGTACCATCATCATTTGAAGAAATATGTGTTAAAGGGGCTAACACAAATCGATT
TCTCAACTCTACTCCATTTGGTAATACTACTTTATCAAACAATGGTTCGTATTTACTTTTCATTACTTAA
TTCCTCCTTAAAATTATTGAGTTGACTATAACATGTAATTTTTTCATTCTCCAATTATCTGTTTATATAG
TTGCAATTCGTTTATACTTTAAGTTGTAGTTCTCATTTCTAAAATAAATTAAAAAAACAAATCCACATAC
ATCATTGCAAATCAACGATTCTATCTAACAAAGATAATGCATATGTCACCTTAAACCATTTGTACGTGTA
AATAGAATCAATCATATTACGTTATCGTATACAAAAAGAGATTAGTATCTAATAAAATTTAATAGATACT
AATCTCTTTTATAGTCTAAGAAACTTTCATTTCAGACCCTTTGTATGATTTTCGGTACGATTTATCTGTT
CCTTTAGTCGTTTCGAATTGCTCGCTTTGACTGTTTTATCCAGATTGGTAAGCGTTCTTTAAGTGTTTGA
AACCCATATTTTTCTGTTTCTCTGATTTCATCTAATACTGATTGTTTTTCCTTCTTACGCTCATAATTTT
TGAAGTAATCATTATCCTTTAATGATAGATTGAGCTTTCCTTCATCATCTATAGACAAAATTTTAGCTTT
AACAATTTGGCCTTCTGATAGAAATTTCTTCAAATTATGAACGTAGTCATCCATAATTTCTGATATATGA
ATCAGTCCTTCAGTATGATTAGGGGTCTCAACAAACGCACCGTAAGGTTGAATACCAGTTACACGCACCT
TGATATGTTGGCCAATTTTGTAGTTATTCAACTTAATAACCCCTTATTTCGTTTACTTAACACTATTATC
ATAGCACAAATCGAAATGGTGGACTAATTAAAACATCAAATCATACGAATATTATTTTATAAATGAATAA
GAATACTACAAACTTGGATTTACAAATAAAATCAGCAACAAATTCCTATCTAAATCAATATGATATACAG
CTACTTTGTTTTCAATTTATTAACTATTTGAATAGCAATTCTCTGTAAAAACATAAAAAGCAACCTCAAC
TATTATCTTTAGAATACACATCTATTTAAAAACTGTGCTTTCTTGATAAATATATTGAGATTGCTCATCA
TGTTAGTTTATTTGTTTTCGTTGGAATATATACTAATCCATTCACAAATTAGCTTTATCCGAGTTTAAAA
TGCTAGTAGTTAATTATGTTTAGATATTATTCTTCAACATCAATAGATTCAATTACAACATCATGAAGTG
GTTTGTCTTGTGGTCCCACTTTTGTATTTGCAATATCTTCTAAAGTAGTTTCACCATCAATGATTTGACC
GAATACTGTATGTTTTTGATCTAACCATGGTGTACCACCCTTCTCGCCATATGCATCAACGATTGGTTGA
GGCCAACCACCATCTGCAAGTTGACTTAACATATTTTGAGGTACCTCTTTCATTTGAACAATGAAAAATT
GTGAACCATTTGTATTAGGTCCTGAGTTAGCCATTGATAATGCGCCATATAAGTTAAATGCATTTAATGA
AAATTCATCTTCAAAAGCACCGCCATAAATACTTTCGCCACCCATACCAGTAGCTGTTGGATCGCCACCT
TGAATCATGAAGTCATTAATGACACGGTGGAATGTTATTCCATCATAATAACCATTTTTTGCATGTGTCA
CAAAATTTTCAACTGTTTTTGGTGCAATATTTGGAAATAATTTGAATGTCATGTCACCTTTATTTGTGTG
CATGACCACTTTAATTTCACCTTGTTGTACTTCTTTGTTTAACTGTGGATAGTTAGCCATTTATATTCTC
CATTCATGTTATGATACATATATATTAACATACTTTTAAGGGAGGAAAATAGCATGAAGCTATATCGATT
TTCACACAAAACAGGTAGCTATGGTGTCACGATTGTTGAAGAAAATGGAGACGATGTACTTGTTAAAGTT
GAACAAGTTATCAAACACCCGAAACAAGGTGATTTACATAACCCTACTGAAACTGAAGGTGTATTTTTCC
ATGAACGCAAAGCATTAAGTCATTTTGAAAAACGCTATACGAAACGTTCACAATTACGCGACTTCAATGT
TGATGTATTGCGCTATGAAGATTCACTTCAACAAGCAATTACAGATTTAGAAACTAAACTTAAAGCTCAT
CAAACAAAACATGCTGAAATGTCTTTAGCTAGTTTAGCACGCTTAAAAGAAGATTATTCACTTCAATACA
AAGAAAATTTTAAATAAAAAATGACGTGTTTCTTCTTATTTAAATACTTCTGAAAATAAAGCACAACAAG
GAGTGTGTACGTTTTTCAGAACTATATCATTCATGTATAATGAATAACATAAATATTTTTTAAAGGAGGA
CAACATAGTGAGTTTGTTACATATTGCGGTGATATTACCGTTAATATTCGCACTCATTATTCCTATCCTG
TATAGATTTTTTAAACGTATACATTTAGGATGGTTCGTATTACCTGTCCCTATCGTCATATTTATTTATA
TGCTTACATTAATTAAAACGACGATGTCAGGTAATACTGTAATGAAAACCTTAAATTGGATGCCTCATTT
TGGTATGAACTTTGATTTATATCTTGATGGCTTAGGTTTACTCTTTAGTTTGCTTATTTCAGGAATCGGC
AGTTTAGTAGTATTATATTCAATCGGCTACTTAAGTAAGTCAGAACAACTAGGGAATTTTTATTGTTATT
TATTACTATTTATGGGTGCAATGTTAGGTGTCGTACTTTCAGATAATGTTATTATTCTATATTTATTCTG
GGAGCTAACGTCATTTTCTAGTTTTTTACTTATTTCATTCTGGCGCGAACGACAAGCATCTATATATGGT
GCTCAAAAATCGCTCATAATCACAGTATTTGGTGGTCTATCATTATTAGGTGGTATCATCTTACTCGCTA
TACCAACGCAATCATTTAGCATTCAGTACATGATTCAACATGCTTCTGAAATTCAAAATAGCCCATTCTT
CATTTTTGCGATGATTTTAATCATGATTGGTGCTTTTACAAAATCTGCTCAGTTTCCATTTTATATTTGG
CTACCAGATGCAATGGAAGCACCTACACCAGTCAGTGCTTATCTTCATTCAGCAACAATGGTTAAAGCAG
GGTTATATTTAATCGCTCGAATGACACCAATCTTCGCAGCATCTCAAGGTTGGATATGGACTGTCACACT
CGTTGGTTTAATTACGTTATTCTGGGCTTCGCTAAACGCAACAAAACAACAAGACTTGAAAGGTATACTG
GCATTTTCAACAGTATCCCAATTAGGTATGATTATGGCGATGCTTGGAATCGGTGCCATTAGTTATCACT
ATCAAGGCGATGATAGCAAAATATATGCTGCTGCATTTACGGCTGCAATATTCCATTTAATCAACCATGC
AACATTTAAAGGTGCCCTATTTATGATTACAGGTGCAGTGGATCATTCTACTGGTACACGTGATGTTAAG
AAATTAGGTGGCTTACTAACAGTTATGCCTATTTCATTTACAATCACTGTTATTACAGCATTAAGTATGG
CTGGTGTACCACCGTTCAATGGTTTCTTATCAAAAGAATCATTTTTAGAAACAACATTTACAGCAAGCCA
AGCAAATTTATTCAGTGTTGATACATTAGGCTACCTATTCCCAATCATTGGTATAGTGGGCAGTGTCTTC
ACATTTGTATATTCAATTAAATTTATAATGCATATATTTTTCGGACAATATAAACCTGAACAATTACCTA
AAAAAGCACACGAAGTATCAATATTAATGCTTTTATCACCAGCTATTTTAGCTACATTAGTAATTGTATT
TGGTTTATTCCCTGGCATTTTAACTAATTCGATTATTGAACCAGCTACATCTTCGATTAATCATACGGTA
ATTGATGATGTTGAATTCCATATGTTCCATGGATTAACGCCTGCCTTTTTATCAACATTAGTGATTTATA
TTTTAGGTATCTTACTAATTGTGACATTTAGTTATTGGGTGAAATTGTTGCAACGACAACCTGGTAAACT
AACATTCAATTATTGGTACAACAGAAGTGCAAATGTTATTCCAAACTACTCTGAAAAGATGACGAATAGC
TATGTTACCGATTATTCACGTAATAATTTAGTTATCATTTTTGGTGCATTAATTTTATTAACATTTGTCA
CTGTATTCTCAGTACCTTTCAACATTAATTTTAAAGACGTTAGTCCGATTAGAATTTTCGAAGTTTGTAT
CGTAATTTTATTATTAAGTGCTGCCTTTTTAATTCTTTTCGCTAAATCAAGATTATTTAGCATTATTATG
TTAAGTGCAGTTGGATATGCTGTGTCTGTATTGTTTATATTCTTTAAAGCACCCGACTTAGCATTGACAC
AGTTTGTCGTTGAATCTATTTCAACAGCATTGTTCTTATTATGCTTCTACCACTTACCAAATTTAAATCG
TTATAATGAAAAGCGCTCATTCCAGCTTACTAATGCTTTAATTGCTGGTGGTGTTGGTTTGTCCGTCATT
ATTATCGGTTTAATTGCATACGGAAATAGACATTTTGAATCGATATCTAAGTTTTATCAAGAGCACGTTT
ATGATTTAGCTCACGGTAAAAACATGGTAAACGTTATACTTGTTGATTTCCGTGGTATGGATACTTTATT
CGAGTCATCTGTGCTTGGTATCGCAGGATTAGCTGTATATACAATGATTAAATTACGTAAAAAGCGTCAA
ACGCAAGGTAACGAGGTGAAAAATCATGAATAGACAACAAAATGATCTAATTTTGCAATTTGCTGCAGTT
ATTATCTTTTTCATGGTAATGGTCTTTGGTTTTTCACTTTTCTTAGCAGGACATTATACACCTGGTGGCG
GTTTCGTCGGCGGATTATTATTCGCAAGTTCACTTGTTATCATTACGATTGCATTTGATATAGAAACAAT
GCGTAAAATTTTCCCATTAGATTTTAAAATCTTGATAGGTATCGGATTAGTTTTTTGTATTGCGACGCCT
ATCGCAAGTTGGTTTTTAGGCAAAAATTTCTTTACGCATGTCACATTTGATATACCGTTATTTATATTAG
AACCTGTTCATATGACAACAGCAGTATTCTTTGATTTCGGTGTTTTATGTGCAGTAGTTGGTACTGTCAT
GACAATTATTATTTCGATTGGAGAGAACGAATAGTGGAAATTATTATGATTTTTGTTAGTGGTATTCTCA
CAGCAATTAGTGTCTATCTCGTTTTGTCTAAAAGTCTGATACGAATTGTTATGGGAACTACACTATTAAC
ACATGCAGCAAATTTATTTTTAATAACTATGGGCGGACTTAAACATGGTACGGTTCCAATTTATGAAGCG
AACGTAAAAAGCTATGTTGATCCTATCCCGCAAGCACTTATTTTAACAGCAATCGTTATCGCTTTTGCGA
CAACAGCCTTTTTCTTAGTATTAGCATTTAGAACATATAAAGAATTAGGCACAGATAACGTTGAGAGTAT
GAAAGGAGTTCCAGAAGATGATTGAAAGTAATATGCTTGTGTTAACGCTAGTTATTCCAGTAATTACAGC
CATATTACTTGTCTTTATTGGAAAGCGTCCTATTATAAAGCGTTATGTCGCACTAGGCGGTACATTATTA
ACCTTGGTCGCGGCAATTATCAATTTAGCAAATGTTGTAAAACATGGACCAATACGCGTAGAGTTAGGTT
CATGGAAAGCACCATACAGTATTGTCTTTGTATTAGACATATTCAGTACCCTACTAATTATTACTAGTAT
TATTATTACAGCTATTGTGATTTTATATTCATACCAAACAATAGGTATTGAACGTGAAAGATATTATTAT
TATTTTTCAGTACTATTTATGTTAATAGGTATCATTGGTGCATTCACAACTGGTGACATTTTCAACCTAT
TCGTATTTTTCGAAGTATTTTTAATGTCATCTTATTTCTTATTAGTTATAGGTTCTACAAAAATCCAATT
ACAAGAAACAATAAAATATGTTCTTGTTAACGTTGTATCGTCATCCTTCTTCGTAATGGGTGTAGCGATT
TTGTATTCAGTAGTAGGAACATTGAATCTAGCAGATATAAGCAATAAATTAGCTAACCTTTCAGCGCATG
ACAGTGGCTTAGTCAATATCGTTTTCATACTATTTATCTTTGTTTTTGCTACAAAAGCTGGCGTATTCCC
AATGTTTGTTTGGTTACCTAGTGCATACTATGCACCACCAATTCCAATCATAGCATTCTTTGGTGCTTTG
TTAACAAAAGTTGGTGTTTATGCAATCGCTAGAACATTGAGCCTATTCTTTAGTGATAATGTAAGCTTTT
CACATTATGTCATTTTATTCTTAGCACTATTAACGATCATCTTTGGTTGTGTCGGTGCTGTTGCATATGC
CAACATTAAAAAAATCATCCTATACAATGTCATGATTGCTGTAGGTGTGATCTTAGTCGGCGTTGCAATG
ATGACAGAGTCAGGTATGATTGGTGCTATTTACTATACATTGCACGACATGTTAGTAAAACTTGCATTAT
TCTTGCTTATCGGAATTATGATTAAAATTACAGGCACCGCTGATTTAAGACAATTTGGTGGCTTAATTAA
ACGATATCCTGTACTTGGTTGGTCATTCTTTATCGCAGCATTAAGTTTAGCTGGCATTCCCCCACTCAGT
GGCTTTTATGGAAAATTTTTCATTGTCCAATCAACATTTGAAAGAGGATTTTATTTAAGTGGTGTCATCG
TCTTATTATCAAGTTTAGTCGTATTATATTCTGTCATTCGCATATTCCTACAAGGCTTTTTCGGTCAACC
AAAAGGATATGATCTTAATAACAAAGTCGACGTCAAATATTTAACTACGATTGCAATCGTTGCAGTTGTG
ATAACTGTTTTATATGGATTGTCAGCAGATTACTTATATCCAATGGTAAAAGCTGGTGCAGAAACATTCT
ACAATCCATCAACCTACGTTAAAGCTGTATTAGGAGGTAAATAACATGGCTGTACAATTAGTATTAAACT
TTATTATCGCAGTGTTTTGGTTGTTTGTGACAAATAGTTACACAACAAATAACTTTGTGTTAGGTTTCAT
CTTTGGCCTAGTTCTTGTTTACCTCTTACACAGAGTGTTACCAGGTAGATTTTATGTCATCACGCTATAT
CGTATTATTAAATTAGTTATTATTTTCTTAATCGAACTGATTAAAGCTAATTTTGATGTTCTGAAAATTA
TTATTAAACCTTCGATTAAAAATGAACCAGGATTCTTTGTTTATCACACAGATTTAAAAAAAGATTGGCA
AATTGTCTTGTTGTCTAATTTAATTACATTAACACCTGGTACTGTAGTGCTTGGTGTAAGTGATGATCGT
ACAAAAATTTATATTCATGCCATAGATTTTTCAACTAAAGAGCAAGAAGTAGAAAGTATTAAAACATCAT
TAGAGAAAATTGTAAGAGAGGTGGGCGAAATATAATGAATCATAATGTTATTATCGTTATTGCATTAATC
ATAGTTGTCATTTCTATGTTAGCTATGCTCATTCGCGTTGTGCTAGGCCCATCACTTGCCGATCGTGTTG
TCGCATTAGATGCGATTGGTCTTCAATTAATGGCAGTTATAGCATTATTCAGTATTTTATTAAATATCAA
ATACATGATTGTCGTTATTATGATGATTGGTATATTAGCCTTTTTAGGTACTGCAGTATTCTCTAAATTT
ATGGACAAAGGTAAGGTGATTGAACATGATCAAAATCATACTGATTAGTCTTGCACTTATCTTTGTTATC
ATCGGTGCTTTAATTAGCGCCCTAGCAGCCATAGGATTATTGAGACTTGAAGATGTATATTCACGTGCAC
ATGCTGCCGGAAAAGCATCAACATTAGGTGCAATGTCATTACTATTTGGTACGTTTTTATATTTTATTGC
TACGCAAGGTTTTGTAAATATGCAATTAATCGTTGCGATTATCTTTGTATTAATTACAGGTCCTCTTTCA
AGTCATATGATTATGAAAGCAGCATATAATATTAAAACGCCTTATACTAAAAAGACTAAAGTCGATGAAA
TTTCGGAAGACTTAAAAGACACAAAATTATAACTTATATAACAAAGTCATGAATATAAATCAACAACAAA
CAGCAGTAAGATGATTCCAAATTAGGAATGATTTTACTGCTGTTTTCTTTTGACATTGTTACCTCTTTTT
CAATGATTTTAGTTTAGTATATACTTCTTTGACTACAACTTCGCCCTATCTATGTATATCTCTTTAATTT
AATTGCCTTTCATGTCGTTATGTATTATGATAATAATAATTATAAATCGTAACGATTACGCTTTAAAGAG
AGAGGTTTTATTATGCATTGGACAATTATCGGCGGTGGCATACAGGGAACTGCAATCGCACAAAAACTAT
TATCAAGCGGATTAACAACAGACCGATTAACAATCATTGACCCACACGAAACTTTTTGTCAAAGGTTTAA
CTCATATACAAATCGAATAGAAATGCCTTATTTAAGATCACCGATTGTACATCACGTACATCCACAACCG
TTCCATCTAAAACAATTCGCTAAACAGCACCAATATACAAATGCTTTTTATGGTCCTTATCAACGACCTG
AATTGACAATGTTTATGGATCATATTGCACATGCTTCTAAACAATATCAATTAGAGGATTGCTTGGTTCA
AGGTTTAGTTCAAACTTTAGATAAACAAGAAGACAAATGGTATATCAAGTTAGAAGATGGACAAATTATC
ACTACAGATTGCGTCGTTATTGCAATAGGCAGTACAAATATTCCGTTTATGCCTGACATTTTAAAAGACA
AACAGAATGTAAATCATATCTTCGAGAAAGAACATGATCAAGTAGTATATGATAAGACCGATCATATCGT
TGGTAGTGGCATTACTGCAGCACATCTTGCACTTAAATTGTTAAATCATGATGACGATAAAAAGATTCAT
TTATGGCTAAATAAAGATATTGAAATACATGACTTTGATGCTGATCCTGGTTGGTTAGGTCCGAAAAATA
TGTCTTCATTTTTAAGTACTAAAAGCATGCCTGAAAGAAATGCCATTGTACAACGTGAACGTCATAAAGG
ATCAATGCCTCACGAACTGTACTTACGCCTTAAAAAACATATTAAAAATGGTCGTATAAATGTGCATAAA
ACACCTATCACTCAAATTAGTGGTGGTGTAATTAACACTGAAAATGATTCTGTTCCATATCAACAGATTA
TGGTGGCAACTGGTTTTGAACAAGATTTTATGTCACAACCACTTATTAAGCAATTAATACAAAATTATGA
TGCACCTATCAACGAATGTAATTACCCTGTTATTTCCGAAAAATTAGAATGGATACCAAATCTATATGTC
GCAGGATGCTTTGCAGACTTAGAATTAGGACCATTTGGTAGAAATGTTATGGGTGGCCGTAAAGCTGCCG
AACGCATTGAACAAGCATTTCTAAAATTACAACAATATAGCGCATAAAAAAACTGCTAGCCGTAGTTATG
AATATCTCATAACATTTCAGCTAGCAGTTCTTTTATTTTAAAGGTTTAATAGCAACTGTACCACGCATAA
CTGTAATTAATTGTTCTTTGTCATTCTTAATTTTTATATCCCATACATGTGTCGACTTACCTTGATGAAT
AATTTCAGCTGTCGCAGTAACACGACCATCTTTAGCAGAATGAATATGATTGGCATTCATCTCTAAACCT
AATGGAATAAATTTGGTTGTATCAATTAGATTAGCAGATCCTAATGAACATGCTGTTTCACCTAAAGCAA
TCGAAGCACCGCCATGTAAATATCCAAATGGTTGTTTTACTTTATCAGTAACAGGCATAGAAATAACAAC
TAAACCATCTTCCTGGTGATCTATTGACATCTCAAATGTCTCTAATAAATGAGTCATATTTTCACCTCTT
TATGCTTATAGTACCATAGCAGCAATAGTACCGAAAATCATTAAAGGAATATTATAAAACAAGAAGTTTG
GTACACATGTATCGCGTATATGATCATGTTGGCCATCAACATTTAATCCCGCAGTTGGTCCTAATGTTGA
ATCACTTGCAGGTGAACCTGAGTCACCTAATGCACTCGCTGTTCCAATCAATGCGATTAATGCCATTGTA
TCTAGTCCAATTGACGCTCCAAAAGGAATGAATAATGATGCGATAATAGGAATTGTTGCAAATGATGATC
CAATACCTAAAGTGACAATTAAACCTATCACATACATCATGATAATGCTAAATAATTTATTATCACCAGT
AATACTTGTTAAAGTTTTAACTAATTCATCTATATCACCAGTAGCATTCATTACACCAGCAAATCCATTT
GCTGTTAAAATAACTACACCAATATAAGCCATAATTTTAATACCTTCAACAAACTTAGCATCTAATTCAT
ACCAATTATATGCACGTGAAATAAAGAATACGAGTACCCCGGCCAGTGCACCAAAAATCATTGAATCTGT
ATACGTTTGTACTAAAAATGTAGCTAGTATTGCTACAATTGTTACTATTAAGATATATGGTTTTAACTCT
GTAACATTGTCACTATCTGAAATTTTACGTGTTTCATATTCACGTGGTTTACGATATACATATAAACCGA
TAAGTAAGCCAACAATATACCCCATTGAAGGAATAAGCATTGCTTTCCAAATCATATTAAACTCAATTGG
GTGATTCGCCTTTGCAAAGCCACTTTGAATAATTTGCTGGAAAATTTGACCGAATCCATATGGTAATAAC
ACATACGGGAAACATAAACCAAAACCGATAATCAAACCGATTAAACGTCTATCTATTTTTAAGTCATTAA
ACAGACTTAATAATGGTGGGATGACAATTGGAATGAATGCAATATGTACAGGAATTAAGTTTTGACTCAT
GATACTCATAGCTAATAATGCAATAATTATTGTCACTTTCACTTTAACTCTTGACCATCGACTATTTTCA
GCGTGAATTGCATTTATAATTTTTCCTACTAAATAGTCTGTGATACCACTGTATGAAATTAATGCTGCAA
ATCCACCTAATAAGGCATAGCTTAATGCTACCTCAGCACCATCGACTATATTTTTCCCAAATACATTTAT
AACTTTTTCAATGCTCATGCCTGAAATTAAACCACCAACTAGCGCACTGATAAATAAGCTTATAACTACG
TTTAATCGACATAAACATAGCACAATCATTAATATTACTGCTATTACTACTGCATTTATCATATGACAAC
CATCCTTTATCACTCTATCGAACTAAAGCGTTTATAGACTACATAGTATCAGTAGCTTTAACACCTGTCA
ATAGCAAACTATACCAATAATCTTTATTTTTTAGTTAATTGTCTTTCTTAAAATAATTTTCGCTTTCATT
AAATTAAACAATTTTACAAGCCTGGAACACCAATCAAAATCCTAAGTTCTATAATGTTATATTAGTAGTC
GTTGACTGAATGAACATATGCTTATAATAAGTTTTTGCAATGCTAGTCAAGCTGATTTATGCTCACAAGG
ATATGCGATTTATATTTTCTTACAATAATGAAAATGCCTGATACAATGCGATCCTTTATACTTTCAAGAG
TTAAATTAGAAATGTATAACAAGACACAAGTTGTATCAGGCAATTAATTAAATTATTGTTGTTTTAACCA
TTGTACTATCGTCGGAATCATAAATCCTGTTGGCCCTTTTGGACCATTATATGAAGCTTTATTAGTCGTT
GCTGGACCTGCAATATCGAAATGAATGTGAGGTGTTTGACCACTAAAATGTGTTACAAAACTTGCCGCAA
ATAGCGCTTTACCTTGTCCATTCGTATGGTTAACTAAATCAGCGATATCACTGTGTTTAATACTTGCACG
TTCGGTTGCAGTAATCGGTAATTCAAATACCATTTCATCGACTTTAGAACTTATTTGTAATATGTCGTTT
AATATCACTTTACTATTTGATTCAAATGCAGCAGCTTTATCATCGCCAAGTGCAACGATGGCTGCACCCG
TTAACGTAGCAAAGTCCATAATCACACTCGGTTGATATTGATTTGCATAATACACAGCATCTGCAAGGAC
TAATCTACCTTCAGCGTCTGTATTCATTACTTCTACAGTTTCACCACTTAACGCTGTAAATACATCATCT
GGCTTCATTGATGCTTCATTTATCATATTTTCAGCACAAGCAAGCACTCCGACAATATTTACAGGCAGTT
GTAAACGACTAGCCGCTTCAATGATACCAACGACATTCGCAGCGCCACACATGTCAAACTTCATTGTAGC
CATGCCATTCTTCGTTTTAATACTATAACCACCAGAATCATACGTTATACCTTTACCAACTAAGGCAATT
GGTGCTTCATCTTTGTCTTTGCCATTATATGTGATGGTTACTAATCTCGGTTTATGCTTACTACCTTTAC
CTACCGCTTGTAAAAGTCCAAATCCTTCAGAAACTAAAGTGTCATAATCTTTAACCTCTACTTTGACCTT
TGTATTTTTAAAATGATTAACAATATCTTCTGCAAATGTTTGTGGTGTTAATACATTCGGTGGCATATTA
CTAAAGTCTCTTGCCAAATTAATGGATTGGCCAATACTGATACCCTCATGAATGAAATCTAATTCAATTA
ATGATTCACTAATAAGGTTTAAATTCGTCTTAAACAGTGCCTTCTTACTTGATTTATAATGATCGAATTC
ATATGTTGCACGCTCACTTTGAATACCGCATGCCATTAATACATCTGATAACTGATCATATTTTGAAATA
AATGAATCCATAAGTAAATACGTATCTTCAATGTGTTCTGACTTTATGTATTGGAAAAGATGTCCCCATA
TTTTCAACATATCTTGATAACTACGTGTTTTTAAGTTTCCTAAACCAACTGTAATTAAACGATATGTTTG
ATCTTGTACATCAAATGCAGTTGTATAAATCTTCCCAACTTTACTACCAATAATATGTTGATGTTTTAGT
CTTTCAAGTGATTCTGTAATATCGATATGATTAAAACTAATGCGTTCTAACTGATTTAAATGTTCTGGTA
TACCAATAATCAACGTATTTATTTCGTTGCTTAGTGTGTTATTTAATTTAAAATTCATAATGTACCTCCT
TAGATTTGATATGTTACTCACTTCAAATTGTACAACAATAAAGCCCTTCAGTGACACTGAAGGACTTTAT
AAATGAATAATTTAATTTTATGTGTTTAGCTATATCTTAATTTAAAGCCTAGAATTTACCTTTTTTGAAT
GCTAAACCGATACCACCGATTTTGAATACCGCACGTGTATCAATCACTTTTTTCATGAATGCTGCTTTTT
TACCAGCGATAGGTTTACCAAATACCATACCTACACCGTCATGTGAACCTAAAGAACAAACAGTTCCACG
ATCAACGTATTCGAATTCTTCAGTTGATTCACCGTTTAAGATGCGTTTAATGTTTTTAGCAACACTTTCA
CCTTGTTGCATTGCAATTTGTGCTGTAGTTGGTAATGGACGTTCTTCTCCAGCTGGGATAAACGCTGAAC
AGTCACCAATAACAAAAATGTTGTCGTAACCATTGATTGTTAAATCTTGCTTTGTAACGATACGTCCACG
TTTAACGCCTTCAAATGATTCTTCCATTAATTTACTACCACGTACACCAGCTGCCCATACTGAAGTACCT
GCATTTAATTGTTGTTTTTCACCATCTACTTCAACTACGAAACCTTTTTCGTTACAAGCAACGATTGGTG
TAGCAATTTTAAATTCAACACCGCGGTCTTCTAAGTAGCTAACTGCGTGGTTAACTAATTCTTCTGAGAA
CATTGGTAACATTTTAGGTGCTGCTTCAACACAAGTGATTTTAACTTTATTTTGATCCACACCATATTTG
CTACATAATTCAGGAATTCTGTCTGTTAATTCACCTAAGAATTCAACACCAGTGAATCCAGCACCACCAA
CTAAGATAGATAAATCGTTATCATCTTTTTCTTTTGATGCTGCATAGTTAGCAAATTTGTCTTCGATATG
ACGTGATAATTCACGTGCTGTGATAACATTTTCAATTTGGAAAGCATGATCTTTCATACCTTCGATGCCG
AATGTTTCACTAACGAAACCTAATGCTACTACTAAAATATCAAAGTCATAAATACCTTGATTTGTTTCTA
TCTTTTTAGCATCACGGTCAATTTTTGTTACTTCTGCTTGAACAAAGTTCACTTTGTCTTTCTTCAAGAC
ACTTTCCACAGGATATAATACATCTTCATAGTTTAGTGTACCTGCTGATGCTTCATGTAACCATGTTGCT
TCATAGTGATATTCATTTTTATTAATAAGCGTAATTTCTGCTTCTTCTGTTGATATCGCTTTTTGCAATT
TAGTTACAGTTTGTAAACCTGCATAACCAGCACCAAGTACAAGTACTTTTTTACGATCTTGAGCCATTTA
ATTTCACCTAAGCTTTCATATTTTTTTAACCAAATGCTGATAATTACTAGTAACAACTGGTCATTACTAC
TTTTACCACAATGTATACTAGTTTATCATCATTTTGTTATTTAAGTCTTTTAAATTATGTAAAAACCTGT
GATGTTCACAAAAAAGACATTTTTAATCCAATACTAATTCTATAGCTTTTATGTTATATTTTCAAGCAAG
ATTCAGTCAGATTGTGAAAAAATTAATTAATTTTTTCGTAGCCTGATTTCGATTAAAAATGTATCCGCTA
TCACAATCATTTAAAATACTATTAATAGTCAGATTCTTAATTTTTAATAAGCTTTTTAATAAAACAAAAT
ATCTTTACGCAAAAATAGGACATAATCAAATATGTCCCTAATCGTAATTGATATCAATTTGTATCCCAAA
AATTGGGTTAATCATTAAAAAGTTATTTTATTAGCAGTTTTCAGGATTACCTGCAACTTTTGCAGTTCTA
AATGAACTACCACAGCCACATGAAGCAATTGCATTAGGATTGTCGATTTGGAAACCGCCACCCATTAATG
ATTGCTTAAAATCAATAGTCGTACCATTTAATACGGGTGCATCTTTTTTGTCTACTAAAACTTTTAATCC
AAAATATTCTAAGACTTCATCATTTTCACCAGGCGCTTCTTCTGCACCCATACCGTATGTTAAACCAGTG
CACCCGCCACCATTCACTTTAATTTTTAAATAGCCATCTGGCATTTCATTTGCTTTAAGCATATCTTTTA
CTTCGTAAGCAGCTGCTTCTGTTAATATAACTGTTGGCATGATAACTCCTCCTTAAAAAATCCAAGTTTC
TTTTATATGTGCATATATATTTTGTAATAATTCTTCCGGCGAATCACCTTCAACAATATCACCATTTACT
AAAGCATACAACCCGGCTGAACATATACCACAATGTGTCAGGCAACCATACTCTAACACATCGACATCTG
GGTCATTTTCCAGTTGATTAAAAACATAATCTCCACCTTTTGCCATGTTAGAGAGACAAAATTCTACGAT
CGGATTCATACTTCACCTTCTTATTTCATTTGTTACAATATTATAGCATTTTAAAACTGGTATTTTAACA
TGATGTGCTCAATTAGCAACAACTGATGTTTCTTATCCCAGTTATGTAATAGTGCCTTAGTTAGGACAAA
TATTTATTTGTAGTCATTTTCAAAAAAATATATAATAAGCATATAAATACATATTTACTTTTTTAGGGGT
TATTGATGAATCAAAGACACTTGCATTTTATAACTGTTCATTAACAAATATATCTATGCACTTTGATCTT
TTCAAAATTAAAGTAAATATTAACATATAAAAGGGGTACTTCATTATGAAAAACTTAGTTTTGTTAGGCG
GCGGATATGGTAATATGCGTATCATGTCACGCATTTTAACTACATCTTTACCACAAGATTATACAGTCAC
ATTAGTTGATCGTATGCCATTTCATGGATTGAAACCAGAATTTTATGCTTTAGCTGCGGGCACGAAATCA
GATAAAGATGTTCGCATGAAATTCCCTAATCATCCACAAGTGAATACGGTTTATGGTGAAATTAACGACA
TAGATTTAGATGCTCAAATTGTCTCAGTCGGTAATTCTAAAATTGATTATGATGAGCTAATTATTGGTTT
AGGATGTGAAGATAAATATCATAACGTTCCAGGAGCCGAAGAATATACACATAGTATTCAAACACTCTCA
AAGGCTCGGGATACTTTCCATAGTATTAGTGAACTACCAGAAGGTGCTAAAGTTGGTATCGTTGGTGCTG
GATTAAGCGGCATAGAACTTGCCAGCGAATTAAGAGAAAGTAGATCAGACTTGGAAATATATCTTTATGA
CCGTGGGCCACGAATTTTAAGAAATTTTCCAGAAAAATTAAGTAAGTATGTTGCGAAATGGTTCGCCAAA
AATAATGTTACCGTTGTTCCAAATTCAAATATTAATAAAGTTGAACCTGGTAAAATATATAACTGTGATG
AACCTAAAGATATTGATTTAGTTGTATGGACAGCAGGAATTCAACCTGTTGAAGTTGTTCGTAACTTGCC
GATTGATATAAATAGTAATGGACGTGTGATAGTTAACCAGTATCATCAAGTACCAACATATCGTAACGTC
TATGTAGTTGGTGATTGTGCTGATTTACCACATGCGCCAAGTGCTCAGTTAGCCGAAGTTCAAGGTGATC
AAATTGCCGATGTGCTTAAAAAGCAATGGCTAAATGAACCATTACCTGACAAAATGCCGGAACTAAAGGT
ACAAGGTATCGTTGGGTCATTAGGAGATAAACAAGGTTTTGCATATATCATGGATCGCACTGTAACAGGA
CGACTCGCTTCTATTTTAAAATCCGGCGTACTTTGGTTATATAAATATCATAATGGTTAAAAATTAAAAA
GCAATGTCAGTTCACACTATTACTGACATTGCTTTTTATTATGTGTATATTATTGATTCACAAGCTTTTG
GTCTATAAATCGAGTGATTTGCTTTGTTTGTATATAACCATCTGCTACATATTCATCGTTCATTGTAATT
AATGGATAAAATAGTTCATCTTGTTCTATTCTTTCGATAAATTGTAAATCATGATCTGTTAAGTTGTCAT
TATCTTTTGTAATATCTATATACGTATATTTAAATGATATATTTGGGTATTTTCTTTTTAATAGCGGCTG
TAGCCAGTCATAAATATCTTTCGATGTTGGCGCATTAACGCAACTTGCACATATAACATCTGCCCCATAT
ACTACCACACTCACGTGCTCCATATATTTATCCCCCATTAGTTTGATAGATTTTTATTACACTATCTATT
ATAATATACTAATAAAGATTATCAAATTCATCTCTCGAAAGGAGACTTGCCTGATGCCTACTGAAGATAC
AACGATGTTTGATCAAGTAGCAGAAGTTATTGAACGTCTTCGCCCATTTTTATTACGTGATGGTGGCGAC
TGCTCATTGATTGACGTGGAAGACGGTATTGTTAAATTACAATTACATGGTGCATGTGGTACATGCCCAA
GTTCTACAATCACTCTTAAAGCTGGTATTGAGCGTGCATTACACGAAGAAGTGCCTGGTGTAATAGAAGT
AGAACAAGTATTCTAATATAAAGATATTAAGTTAACAGAACATATTATGAATAACAACAAAGACAGGAAT
ACTGAATTATTTATAATCAGTTATTACCTGTCTTTTTTCGCTGTCAAATTGGACTGATGGGAAAGTTATT
TTATACTATTTATCTGATTAATTATTTTATTATAGCCACATATCCAAGCGCATATTACTATTCTATTCTA
TGAAATTTAAAATATAAAAATAGCACATACGCTCAATCAAAATCGTTGAGTTATGTGCTATTTGTATTTT
AATTTTTAGGTTTATCTACTTCAGGTTGTGGTTCACCTTTCATATGTTTCGCAATTTGCTCATCCATATA
AACCCAACCTTTCCAACCGATGTGTACGGCATCACTGATAACATATTTTTCATAATCTTTATCAGTCATA
TCGTAAATTTTACCACCATTATCTACAACAGTAGAATGGATTTTTTTATACACTGCTTGACGACGTTCTT
TGTCGATGCCAATGTGGTCATACCATACACCGTTTGATGGAATACTTACATATTGAACATCTGCACCAGC
AGCACGCATTGTTTTTACAAGTAATTCTAAATCTTGGAATTCTGGAGAATTAACATTGAATTCATAGTCA
CGTCTAACTTTACGCTTACTTTCTTGAATTAATTTCCAGTATTGATCTCTAATACCAAATTTATTCGATG
TAGTATCAGCTTTACCAATTTCAACTGCTTTTTGTTTCATCTCATCCCAAGAAGCGTCTGGTTTTGTAGC
AGGTTTAACATGTTCTAATGGAGATTTATCCATTGCAAACAATGATTTAATCGCTTCTATTTTAATCAAT
TGATTCTCTTTAAAACCAGAAATATAACTATCTTTAGTTTCTTTAGGGTTTTTAGCATAAGATTTCAAGT
ATTCTTTATTGTGTACATGTGGAAACTGTAATAAACGCTGTGCATAACGACGTTTTAATTCAGTAGACAT
GTTTTTCTGCTGGAACATTTGATTAATTTGAGTTTGAGACATACGAGCATCAAAGTTTTGATTCGTTAAA
CCATGGTTTGTAAACCATTGTGGTGAAATAATAAATGTTAATTTCTTACCTTTTAATTTATCATACTGTG
ATGCAAGTTCAACTGCGTTAATTAAGTCTGTAGAACCACCAGCACCTAATAAGAATGCTTTTTTGTTGGC
GTTATGCTTATTTAATGCAATTGCAGGATTAAATGGGTCATCTTTACCTAATTCACTAGAGCCGTATATA
GGATAATACTTGTTTGATTCGTATAACTTATCTTGAATGAGTGTGCCTTTTAGTACTTGATCTGTCAATG
AAGTTCTATTATCTTCTACAGTCTTTTCAGTTACTAAGCCTGTAAACCAACGTGCTGGTAATAATAGAAA
GACAATGAATACCGCTCCACTAATTAAAATGGGTAAAAAAGGTTTTAATTTCATCGTAACTCTTCTAATG
CTTCAACGATTTTATTTGGTGTTGCCCACTCATCTCTATCAAAGTCCATAATAGATACTTCGATATCAAG
TTTATTTTGAATCTCTAATAATAATCCAACTGTTTGGAAAGAATCAATAATACCTTCTTCAAAAATTTCT
ACGTCTGGATTTTCTTTTACAATATCATTTTCTGCTACTTCTGCTAATAAATTTAATACTTGTTCTCTAA
ATTCCATAATTAAATTCTCCTTTATTATATAAGTTTACCTGAGAAGATTAAAAAGCCAAATGTTACAAAG
TGGAATGTAATCACAATGCTAAGTGCTGTTGTGAAACCATTTTGCCAACGTGGCGGATGTTTCTTGCGCC
AACGTTCATAATAGCCATAACCTATAAACAATGCTGCATGGTATAAACCATAAACAATGTAATACACTTC
GATACCATGCCAAATTCCCATTATGAAGAAGTTGATTAAGAATGCCACGTTAGACATTGCAAATTGACTC
TTCAATAATTTTTTACGAGACATGTAGAATAAAGATCTCATATAAATACAATCTCTGAACCAGAATGATA
ATGTCATATGCCATCTATTCCAGAAATCTTTAATATTTTTCGCTTTGAAAGGTTTATCGAAGTTTGGTGG
TGTTTTAATACCGAATAAATAACTAAATGCTATCGCAAATAAACTATAACCTGCAAAGTCAAAGAATAAA
TATAAGCTGTATGCGTACATATATAACCACAAATTGACAAAGCCATGTAGGTCTAATTGTAACGGCATGA
TTGCGTATGTGTTAATAAAGTAAGCAACAATATATTTATACAAGAAACCAAGCATAATCATGTGAATTGC
TTTTAATACTAATTCACGATATTCATTGCCTGTTGGTACTTTTTTATCGTCTTTAACGAAACGTTTGTAA
CGATCGATTGGTCCAGATGAAATCGTTGGGAAGAATGAAATAAATTGAATTAATTTCCATACTTTAATTT
CTTTGATAGAACCATCACGAATTTCCATAATTAACTGCACACTTTTGAATGTAACATAAGAAATTCCTAA
GAAACCAACAAATTCAATTAATTTACTTTCATGGAAGTGAATCTGATGTCCACCTAACCATGTACTTTGT
AACACTTTCACAAGTGCTAATGGCAATATTGATAAAACCATTACAGTTACAAATTTTGAAAATGAATTAT
TTTTTGGTTTTGAATGATAATAAAACATTATCAATAAAACTTGCCATACGACGTAAATAATAAAACTAAT
TAATTGAACACTTAAATACTTTTGGTCAAACAGATTATGTTTATCAGAAGAAAAGATTAACACAATCATA
AATGCTGTAACTACGCCATTATAAATGTAACTTCGCTTACCTAAAAATCCAAGTATAATGACTGGTAATA
ATGCAATTAAAGCAATTAAGAAGAATGTAAAATCACCATATGGAATCATCCGTTAATTACCTCTGCAATT
TTCTTTCTGTCAATTTTACCATTTGAAGTCAATGGCAATTGTTCCATCCATTCAAACTTTCTAGGAATCA
TATACTCTGGTAAGCGTGATTTCAAGTCATTTTTAATATTTTTAGTCATTTCTGCATTGTCCGTAACTTC
AGTCGTTGGCACAATTGCACCAATTAAATGAATAACTTTATCATTTTTATATACAGGTACAACAATCGCT
TCTTTTACGAACTCAGACTGGCGTAATTGTGTTTCAATTTCTTCTAATTCCATTCTGTAGCCATTCAATT
TGATTTGGAAATCAATACGACCTTGAATGAACCATTGACCATTTTCAAACTTCGCTTTATCACCAGTGTG
ATAAGTACGAATACCGTCATCGAAATTAAATACTTCAGCAGTTTTTTGGTCATTTTTTAAGTATCCTAAA
CTTACACTTTGACCTTCGATAACAAGTTCACCTTCATCTGTCGTAGATAATCTTGCGCCTGGTCTTTCAA
CGCCAACAGGTAATGTCGGATATTGATCTAAGATTTCTTGTGTAATTTGAATACTTGTAACTGCTACCGT
AGCTTCAGTTGGACCATATGTGTTGTAAATCGTCGCACTTGGGAAACGGCTTACTAACGCTTTTGCTGCT
CTGTGAGGTAGAATTTCACCACAGAAGAAGAATTCGTTAAGACTACCATACTGTTCTTCATTAAGCGTTG
GTAATAATAAACACATTTCCATAAATGATGGTGTTGATACCCAAATGTTAATCGGTGTTGCTGTTAGCAT
TTCATTTAATAATTTAGGTTTATTAATCATGTTTTTATCTACAAGATTTAATGTACCGCCTGACGCTAAA
CATGGATAAATAGCCATTACAGATAAATCAAATGAAAATGGCGCTTGGTTAAGCCATTGTTGTTCATTTC
CTGATTTATTAAGTTCTAACATCCACTCAGTAAATTGAACTAAACTTGCATATTCAATTTGAACACCTTT
AGGTTCCCCAGTAGAACCAGATGTAAAGATTGTGTATACTGTGTCGTTATCTTTAATCTGACTATCAAAA
ATTACTGGGTCTTGAGATGTTTTAATATCTTCTATTGTAAATACTTCACCTGCTAAACTTTCAAACAATT
CATCAGTCGTATTAAATACAAACTCTGGTTGAACCTTGTTAATAATCATTTTAATACGGTCTTCAGGAAT
TGAAGTGTCTACAGGTACATATCCACATCCTGCTTTAATGGCACCAATCATCCCAACAATCATATATGGT
GACATGTGACCGAATAAAATCATCGGTTTCTTACTACCTTGTAATCGATGTGCTAATTTACTAGACTCAT
CCATTAACTGTTGATAAGTTAATTCATCAGTTGTGTGTCTAACAGCAATGCTTTGTGGATTTGCATCCGC
AAACGCTTGCAGCTTGTTAATAATATCTGTCATATTAAGTCTCCCTCATTAGAACTCATTATAAATGAAG
TTATTGTGTGTGTCGCCACTGCCATAAATTAAATATAAAGTAATAAATATTGCCAAATACAATAGTGTTA
ATAAATATGGTTTGAATGCTTCAACATATTTATTAGGTGGCTGTTTACTTTTAGATTTCATATTGCACCT
CTTAAAGTTCTTAGTAAAAACGCCTTTATAAAGACCGTTCAATATAAAATACGTTTTAAAATTTGTTTTT
TACAATTCATTATATCGATATTCATAATGAAATTCAATTTTAATTTTATAGATTCAACATAGTAATTGGT
TGTCATCACTCAATTATTGTAAATGATACACTATGTTGAGAACATCATTCATTTTAAAGGTTATTTAAAC
AATAAACAATTACAGTCTATATAACAATTTTGTTATATACGTCAAAATCAAATAAACTCATCACATTAAT
ATGACGAGTTTATAATGTTATGGAATTAACATCAGCGTAATTATATATATTCGCAAGTCAAGCATAAGAT
ATTTAACAATTGCTTTGCTTGTTTTACCAATGATTAAAAACCATACTTACTTTCAATTTACTGGAGTATG
TGGTACCTGATTTGTCATAACCGCTTCTATATTATTAATACATAATTGAATCATATTGTCCCGTGTTGTT
ACTGATGCGCTGCCAATGTGTGGTGTAATCAGTACATTATCACGTCCCATTAATGGATGTGTATGATCAA
TTGGTTCATTTGCTAATACATCTAAACCACATGCTAATATTTCTTTATTGTCTAGTGCATCGATTAATGC
TGTTTCATCTACAATTTGTCCTCTACCGATATTAATAAAAATTGCATCATTTTTCATTTGCTCAAATGCT
TCAGCATTAAATTTATGATGTGTTTCTTTTGTAAGTGGCGCTGTACAGATGATAAAATCACTTTCTGCTA
ACAACGTTTCAAAAGAAACATATGTTGCATTAAAGTCCGCCTCTGCATCTTTATGTCTTGATCGATTATG
ATAAAGAATTTTAGTATTAAACCCTTGCAACCTTCTTGCAAAAGCTTTACCAATATCTCCCATACCATAT
ATTCCAATAGTTGAATTGAAGACATCTTTACCTGACAATAAATAAGGACCCCAGCTTTGCCATGCATCTG
CTTCTACATATTTTTCAGCTTCTACAATACGACGTGCTGTAGCAAGCATTAATGTAAATCCTAATTCTGC
AGTTGTTTCAGTAAGAACATTTGGTGTGTTCGTGACAACCACGTTGTTCGCTGTTGCACTTTCAACATCG
ATGTTGTCATATCCTACAGCCATATTCGCAATTACTTTTAAATTTGGTGATTGTGCTAAAATTTCTGCAT
CGATTTGTTCACTTAATGTTATAAAACAAGCATCTGCGTCACGAAGTGCTGTCACAAATTGATCTTTAGG
CATAGGCACTAATGATTTTTGCCACATAACAACGTCACCAAGTTTACTCAATTGTTGATAAAATTTATCT
GGAATTTTCCTCGAAACAACTATTTTTACCAAATCTATTCACCTACTTTATAAAATGAATATATACTATT
TTTCTAATTCAGCTATTGCTTCATTTAAATCTTTAAAAGAATACGTTGGTGGCACATTTTTATTTTGCAC
ATCTTCTAACGTAGATACACCTGTTTGTACATGAATCGTATCCATACCTACGTTAATACCAGACATAATA
TCGGTATCGTACAAATCGCCTACCATAGCAACTTCGGATTTATCTAATCCTAAAATTTCTAATGCTTTAA
CCATAATAATCGGTTCTGGTTTACCAATAAATTGTGGCGATACACCTGTCGATACACTTACAACACTTGT
AATAGCACCATTCCCTGGTAAAAATCCTCGCTCTTTTGGAATTGACACATCTGGATTTGTAGAAATAAAT
GTTGCTCCATTTCTTACACCTAACGTTGCAATCGCAAGCTTTTCATATGTAACTTGTTCGTCAAGTCCAA
TAACTACATAATCAACATGCTCGTCATTTTTAATGACAAGTCCCGCTTCGGTTAACGCAGTATTTAAACC
ACTCCCACCTAACATATATACTGATGCTCCTGGTGATTGTTCTGAAATATAATCAGCAGTGGCTAACGCT
GACGTTACAACCTCTTCTGGTTTAGCATCAATGTGCATTTCACGTAATTTTTCAGTTACTTGCTCAGGTG
TTTTCGTTGAATTATTAGTTACGTATAAATGAGGAATGCCTTTTACATTTAAATAATCGATGAATTGTTT
TGCTCCATCAATCTCATCTGTTCCCATATACATTGTGCCATCTAAATCGATTAAATACGCTTTATACTGT
TTCATTATTGATTTTCTCCTTTACCAAAAGCTGTTACTGGTACATTTTCTTGATGTAAAAATGTCGTTAC
TTCTGTAATAAATTGTTTGTAATAAGGTAATGCGTCATCAAACATTGGCATGATAACCTTAATATCTAAG
GCTGTGTAATCATATGTAAATTGTTTACGAATATCGACAGTTTTATTGATTGCCTGCTGTGTTTCTTTAG
TAATAACATTTTCTAGTTCTAATATATCAATCACATCTTTATAATTACCAGGATCCCTTAAAATAAATGC
ATCGATAATCATATTCCCTATATCTACCGATGATTCTATCAACATTTGAGCAATGCGTTCAAATGCATAA
TGATTGTGCTTGCTCTCATGATAATCATCAGTTAATGCTTGTAAATAGGCTAATTTCTGAGTTAGTTTAT
CTTTGTCTACAAAATACATTCCTTGTCACCTCTCGCTTATATATTATCATAATTTTGCAGTATACTTCAT
TTGTCGTTATACTAACTTTACTACTTTTAAAAGGAGTCGCTACAAAATGATTGATATGTATTTATATGAT
GACAACGAAGAGAGTCAAGTTCAGTTTGTTGGTTTTGTTGGCGAGCATAGTCGATATGATTTGATGTTAG
TCCATACAAATAGACATTATGGTAAGACACTCGTACTTAATATGCAAACAAATAAATTCGGTATTATCGG
TACTGATGATTTAAAAGAAGAAGGCTATATCGCTCATATTTTAGGTGTAAATGCTGAAGAAGGCGATGAA
ATTACTGAGTATTTAAATGAAGTCATTCATTAAAGATAAAAACCCCTAACTAGATTACAGGTCCATGCTT
GAATTGCATGATTCCCATTTTCAATCTAGCTAAGGGTTTTATTAATGTTCAGTATCTTGAATGGTCGGCT
TAATCTTCACATCTTGAAGTTTATTGTCGTCATCTATCACATCAGACGGATGAACTTCTTCGATTAACTT
TTTAACCTCTTGTTTAGACAAATGTCTTAATACAAAGTAAGGACAACCAAAGTTACAATATTCAAATATG
TAATCTTGAATATTTGAAAAACGTTTACTCATCTCTGCTTTTTTATTAGAATCTTTGTAAAAGCCTTTTA
ATCGTAATTGATCGTAACCATAGTCACCAACTATGTAATCATATTTATCTAAAATATCTGAATACCTAGC
AATAAATTGTTCTTCATTAAAACATTCGCGATAATTTTCTATTAATTCAAAGTAATGTTGATCTACTTTT
ATCAAATTCTTCACCTATCTATGACAATGAAAGGCTCAGTTTATACTTTTAGTGTTTCATAAAAATAATG
ATTACTTCTATGACACGTTCGTTTTGTACAAACTAAGCCTTTATGCCTTATTAATGGTTAAATATTAACT
ATTTAACTGTGCCTCACCTTGGCGTTGCTTTTCTTTAGCAGCTTCATTTACTTGCTCATCCGCATGATAT
GAACTACGTACTAAAGGTCCAGCTTGGCAATGTTTAAACCCTTTATCCATTGCCACTTTTCTTAATTTAC
CAAACTCTAAAGGCGTGTAATATTTTTGAACCTTTAAATGTTTACGTGAAGGTTGTAAATATTGACCAAT
CGTTAAAATATCTACATCATTCGCACGTAAATCATCCATCGTTTCATAAATTTCTTCTATAGTTTCACCT
AATCCAACCATAATACTTGATTTAGTTGGGATATCCGGTTGTAATTCTTTTGAACGACGTAAAAACTCTA
ATGTTCTGTCGTATGTCGCACGCGCACGAACTCTCGGTGTTAATCGACGAACAGTTTCAATATTATGGTT
TAAAATGTCAGGTCTTGAAGCCATTAATGTTTCTAACGCATCATAGTCCCCGCCCATATCTGATGGTAAA
ATTTCAATCGTTGTAAATGGATTTCTTAATCTAACTTTACGTACTGTCTCAGCATAAACATTTGAACCAG
CATCTCTTAAATCATCACGTGCAACAGCAGTGATAACAACGTGTTTCAAATTCATTAATTCAACTGATTC
AGCTACACGTTCAGGCTCATTTAAATCAAGTTCATTAGGTAAACCTGTCTTAACCGCACAAAAACGACAA
GCTCTTGTACATACGGCACCTAAAATCATAAATGTCGCTGTACGACGTGCACCCCAACATTCATGTATAT
TAGGACATTTAGCTTCTTCACATACAGTATTAAGATTTTTTTCCCTCATCATCTTCTTAAGTCCTGTATA
GTTTTCGTTGGTATTTAATTTTATTTTCAACCAATCCGGTTTACGTAATATTTCCTCGTTTTTTGTCGCC
ATAACAACACATACCCTCCTGTTAAGTGTATCTTTAAACATTATATCGAAATTCATGACAAATGAAAATC
CAATAATCTTACTTTTTAATATTCCAATAATTTTTCTTTAAATATATCTCTTAAAAACTCTGGCATTAAA
TACTCTTTTGGTAATTCTTTCAATGTTGGGAAATAACGACCGAACGTATACATATCTATCGTACCTAATA
CATATTCTTTGTCGTCTTCGATTTCTTCTCCATTCAGATAGTAACGCCCTGTAGAATGAATGTATCCTAA
ATTATAAAGAATATATCCTCCAAATATATTCCCTCTGAAACCCAAACCTTGTGCATGTTCATACATATAT
TCTTGTTTATTACTTTTAGCTATAATCTCTTTTAATTTCACACCAGAAAGTCTAACCCTTACCATATTAA
TCGGATGCGGTAACATTTGATGAATGTCATATTCTGTCACTTCATCTTTTACAATATCTTTAACGAGTAA
GCCGGCATTGATGATGGCACATTGTGCATGTGTATACTCACAAACACTTTGAGCTAATAAGTATGCAGCT
TCAGTTATGTGGTTCATACTACGCTTAAGCACTACTGGATGTTGAATTACCGGATTAGACATTAGCGTTT
TTCCTTCTTCTTCAAATGAAGTTTTAACTTCAGGTAATGTTTCTAAAGGAATAATCTTTGCAGTTTTATG
TACTACTTTATGTGCCTCAAAAGTTAAATTAACCTCTCCAAGATAATTACCATACTTTCCAGCTGCCGCC
ATCAGTACACCATTATTAATTTCACCATGTTCAAAATAATGATGCGTATGACTACCAAAAATGACATCAA
TTTCAGGCAATTCTTGGCATAATGTTTCATCGAAGAAAATGCCACAATGACTTAGCACGATTAATACATC
AAATTTACCTCGTTGAAGTTCAATTTCTTCTTTTATAGAATCAAGTGGATCGGTAACAATCCAATCTAGT
GCACGATAAAATGGGGTAAAAGGTGCTGTCGCTGCAACGAATAGTATTTTCACACCGTCTATATCCTTAA
TATAAGAAGAAACGATATTATTTGGTAAATGACCTGATTCATCTATAACATTGCTACATGTCACTATAAA
TTTTGCTTCGTCGTAAAGGTGATTTAAAGCTTCGTGTGAAATGGTCATCCCTTCATTATTACCGATTGTT
GCAACATCACATTTTGCTTCATTTAGTAATGCTACATTCTTTTTACCTAAAGTTGCTTCTGTTATAGGTG
CGGATAAATCTACATGATCACCTAGATCAACATATAAAGAAGGATGATTAAGTCGTGGCCTATGTTCTGC
CATATATGCTTTAATGCGTTCATATTCATGTAAATGACTATGAATATCGTTCGTATGATAAATTGTAAGC
CTCAAATTGACGTCCTCCTTTTAAAGTTGTATTAAATCAACGCACGAATAATTAAATATATACCCATTAA
CAACATTACTGTTCTCAATAATGTTACTACCGTATCTGACTTAATTGATTGATTCACTTTGACACCGATT
TTCGCACCAAAATAACTAGATATAATTAAAATGATTGCATAACCCCAAGCTACGTGACCTTGAGCAATGT
GCCCTATAGAACTCATGACACTTGAAAAGAAAATCATCATCATACTTGTTCCAACAGCTACATGAGGTGG
AAATCTAAATACAATAAGCATTAGTGGCGTCATCAGTGCGCCACCTCCAATACCAAATAAACCTGTCAAT
ATACCAATTAAAAACGTTGTAATAAAAGCGAATAAAGGCGGTACACTATAATGATATGTTTTACCTTTAG
CATCTACATAAGTCTTTTCATACTTGGGTTTATCGAAAATTTTAAACGGTTTAATCTTATTTCTTACCAT
TAATAAAATGGCTACGAAAATTAAAAAGATACCAAAATATAAATTAAATGACTCAAATGTTAAATATCTA
CTAATAAAGGACCCAAGCAATGAACCTGGTAATAATCCAAATAAAAAGATAGAGCCATTTTTAATATCAA
CTTGTTTTGTTTTTAGATATCCAAGTGATGAAGAAAGTCCTGTCACAATTAGAATGACTGAAGACGTCCC
TATCGCTACTTGTGTTGTAATATTATGTAGTAATCCATGTTCAACACCGAGGTAAACCATTGTTGGAACG
ATAATAATACCGCCTCCAATGCCTACGATTGACCCTATAATCGCTGACAAACCTCCGATTAAAACTAATA
ATGTAATTGTTAATAACATAGTCGTCGCCTCTTAAAATAATTTTAATTGTTGTGGTGCTAACCCTTCATA
TTCTATATTCAATAATCGCTGATATGTTTTGGCATTATTTGCTGCATGACCACCAGAATTATTGTTAAAT
ATGACGTAAACTTTCTTAGCTTTTTGTGCTAATATTTGTGCCTTTTGTGCCAAGTCTATTAATTCTTGCT
CATTATAATCATATAAATAGCGTACATCTCGCCATTCTTGATCTGACATATCTTTCTTAGTCCAACCGTA
ATGATTACGTCCATGATAACGTACAAACGCAATTTCATTTGTGATTCGATTGACTAAAGGTACACTGCCA
TCTTTCACTTGTGGTTCATCAACTACTGCATGAATGATTTGATGCTCTGTTAAAAATGACAATGTTTGTT
CTTTAAATGCATCACTAAACCATGATTGATGCCTAAATTCTACACACATTGGAAATGATTGTAATTGCTG
TCTTACATACAAAATATATTTGATATTTTGTGCATTGCAGTCAAACCATGGAGGAAATTGAACCAATACC
ATTGCTAATTTTTTCTGTGTATGTAAGGGCTCTAACATATTCTTAAATTGATCAAATAGTTCTTGCCTTG
TATCTGCAAATGTTTTGTAGTCTGCATGCAATGTGAGTGCTTGATGAATTTTGACCACAAATTCAAATGT
ATCAGGCGTTTCTTTTATCCATTTCAATATATTTCTTTCCGGTTGTATCGCATAGTATGTCGCATCTAAT
TCGACAACCGGAAAATGTCCAGCATATGTTTTAAGTTTATCGGTTTGGCGTTCTAAATCTTCATATAATG
AATAGTGATCACCCCAACCTGTTAATCCGATGTTTATCATATATATCACCAATGTCATCATACCATATAA
CTTTTATCATAATCATTTCAGCGAACTTTAGTTTGATAATTTCGTTTGATCATAATCATTTCAGCGAACT
TTAGCTCGATAATTTCGTTTGATCATAAACATTTCAGTGAACTTTAGCTCGATAATTTCGTTTGATTATA
ATCATTTCGGTGACCTTCAGCTCGATAATTTCGTTTGATTAGATTGGTAAAATAGAAACGCAATCCACAA
AAATGGCAAGCACTAAAATAATGTTTGGGGGTGCTTGTGCTTTTGTGGATTGCGGTCGATTATTTATATT
GCATGATTTGATTAATTTGATTGATTATATTGGACATGATGGTGTTGGCGGGATGCGTTGTTGCTAGTCG
CGGGCTTTGTCCACTCCACATATGTGTTAACTCTTTGTCGCCGATGTTTGCTGCGGCTTTTCTTATGCTA
CTTGTTAGCTCATTTTGTATTGGATAATCTGGGATATCGCCTTCGTATTGGGACATTTCTTCGATAAACC
TATTGTTGATACCGCGTGCAAGCTTTCCACTAAACGCTTTTGTAATGACTGTATCTGTTTCTTTACTATT
TATAATTGCATCTCGCAGTAGTTCTGATGCATTACTATCTTGTGATGTTAAAAATGCGGTGCCCATTTGT
ACCCCTTCTGCACCTAAGACAATACTTGCCAAAACTCCTCTACCGTCCATAATTCCACCAGCGGCAATGA
CCGGAATTGAAACGACATCTACAATTTGTGGCACTAAAGATATTGTTCCAACCATAGGTAATTGATTTTT
AGGTTTTAAAAATGAACCACGATGTCCACCTGCTTCACTACCTTGAGCAACGATAGCATCCATACCTGCT
TTTTCATTCGCAATAGCCTCATCAACACTTGTTGCTGTACCTATTAGCTTAATGTTTGCTTCTTTCAATC
TTTTTATAATAGATTCATTTGGAATTCCAAAAGTAAAACAACATACAGGCACTTGCTTTTTAATTATCGT
ATCAATATGACACTTAAATTGTTGTTCTTCGGTAATTTTTACAACCGGCTCTTCTAAATGTAATGCGCGT
CGATAAGGTTTTAGCCATGCATTCATATTTTCAATTTGATTACTGGTATATGATTGTTGACTTGGTACAA
AGACGTTTACACCAAAAGAATTTGACGTTAATTGGCGTACATAATCTATTTCGTCTTCTAATTGCTGCGT
ATTAAAGTAACCTGCGCCTATTGTGCCTAATCCACCACTGTTACTTACTGATGCAACTAATTTCGGTGTC
GTACTTCCTGCCATACCTGCTTGTATAATTGGAAATTCAATACTTAACATTTGAGTAAGTCGATTCTTAT
TCCACATAGCTGTTTGCTCCTTATATAGATACGTTGCGATTTTTCCGTTGTTGAAATTGAATTTGCTGTT
GAGAAAGTTTTTCTTTTTCCTTTTTATCCATCTCATCTTCAATTTCCATACCTAATAATTCTTCGATTAA
GTCTTCATGTGACACTATCGCTTCAGTACCACCAAATTCGTCCAACACAATTGCTAAATGTTTTCTAGAA
ATAGTCATCTTACGTAATACCCATTCAGCTTTATTGTGTTCATTCACAAATAATGGCTTAGCTGAATAGT
TTGTAATTTGATCTTCTTTTTTATTACTCCAAGCCAACAGATATTTAGAATGAAACACTCCAATAATGTT
ATCAATATCTCCCTCGTACACTGGATACCTAGTGTATGGCTTATTCATAACCGTTTCATAAACTTCTTCG
TATGTCGCATTTGAAGCAAATGCCGTCACATTAATTCTAGGTGTTGTATCAACATCTTTTACTTTTAAAT
TTTCAAAATTAATGACACCTTCCAACCTACTCGTCTCAATTTCATTTAAAGCACCTTCATGTCCAGCAAT
TGCTAACATTGTTTTAAATTCTTCTTTTGAAAATTGATGTTCTTGAGGTTGGCCCTTAGATAAACATCGA
TTAATACTGTCCGTCAACTTATTTAAAAGTAATGTGATAGGACGGAACACAATTACACAAATATTAATAA
TTGGATATACAAGCCTTGTTATTTTATCTGGAAATGTTGCAGCGACAGACTTGGGAATCACTTCGGAAAT
CAAAATGATAACAACTGTTAAAACAGCTGATGCAATCCCAACGCTAATCCCCCAACGTAAAGCCATAATT
GTAACAAGTGTTGGTAATAAAATATTCGCGACATTATTCCCAATTAGAATCGTTGTAATAAACTCACTTG
GTTTTTCAAGTAACTTTACAATGCCTTTTGCTTTTTTATCACCTTTGTCAGCTTCAGTTTTAAATTTTGT
TTTATTGGCAGCCGTTAATGCCGTCTCGCTTCCTGAAAAGAAAAACGAAATAAATATCAATATAATTATG
GCAATGATCACGCGTGTAGTCTCCTTATTGTCATATCTTATTTTTATTGTAGTTACCTAATTCCCGACGT
TCTCGTTTAATAAACCAGTTAAAATTCATTATATATAATAGACTTAATAATGATAATTAATATGCATTTT
TAATCATAGTTACTTTAATGCATTCATTAGTAAAATGATGCTATAGTTCGACCTGATTGTTACGAATAAA
TTTACATAATGAAAAATTTCAACAAATTCAGTTTATGACAGAGTTATAATGATTTGAAACCGCTATAATG
ATAACAACAAGTTTCTCATAAATTTATTCTAATCATCTTTTAAATATCTTTAGACAAGTACTTGTTTACA
GATATTCAAATATAGAAAGAAGGATTAACATGTATTTTGTTTTAGCAATATTTACAATCATTAGTGCCAG
TGTAAGTTTAGGTTATTCAATTCAAGCATGTGCATCTAGCCATAATATAAATGCATATTATGCACTTAGT
CGAAGCTTACCTTTATTTTTATTAGCTATTTTTTCTTTAGTCATTCATAGTGCTATATTTTTGATAACTA
TATCCATTGCAATGATTTTAGTTCAATTTTTAGATGCGATTGTTGGTTATAAAAGTAATGATGTCTTTAA
AACTTACGGTCCATTAGCAACATCTGTAGTGAACTTAATTTTATTAATAGTTTTCTTATTTTAACTCACT
TATACAACGAAACTTAATCGAACTATTATCGAATTATCTTTAAAGGATATTTGATGTAGTTTTCAATTAA
TTTAATAAAGACCAGCACTCTAATGCCACAATCATGTTGTATTTATGTTGTCGCTTTATCTACCATCAAT
GATTATTTTTTACACCAATCAAAAAATCGGACTGATATAAATAAGTACAAAGCTTATCTATCAATCCGAT
TTAGTTATAAAACAAAAAAAGCCACAGTAATGTGGCTTTTTGTTATATTCAGTATCAAAATGGTATCAAT
AACCGTTTTCGACAGTTAAGAATGGCTTAACAACGCGGTTTAAAGCTATCCAATACTACCTTCCATTTCG
AACTTGATTAAACGGTTCATTTCGACCGCGTATTCCATTGGAAGTTCTTTTGTAAATGGTTCGATGAATC
CCATAACAATCATTTCTGTCGCTTCTTCTTCAGAAATACCACGACTCATTAGATAGAATAATTGTTCTTC
AGAAACTTTTGAAACCTTGGCTTCATGTTCTAATGATATTTGATCGTTGAATACTTCATTATATGGAATT
GTATCTGATGTTGATTCGTTATCTAAGATTAATGTATCACATTCAATATTTGAACGAGCGCCTTTTGCTT
TACGTCCAAAATGAACAATACCGCGATAAATAACTTTACCACCATTTTTAGAAATAGATTTAGAAACAAT
CGTTGAAGATGTATTTGGCGCTTTATGAATCATTTTAGCACCGGCATCTTGAACTTGTCCTTTACCAGCA
AATGCAATAGATAATGTACTACCTTTTGCACCTTCACCTAAAAGAACACAGTTTGGATATTTCATCGTTA
ACTTAGAACCTAAGTTACCATCTACCCATTCCATATTTCCGTTTTCATAAACAAAAGTACGTTTCGTAAC
TAAATTGTATACATTGTTCGCCCAGTTTTGAATCGTAGTATAACGAACGTGCGCATCTTTATGCACAATG
ATTTCCACAACAGCAGAGTGTAAAGAACTAGTTGTATAAACTGGTGCAGTACAACCTTCTACGTAATGTA
CAGAAGCACCTTCATCAGCAATGATTAATGTACGTTCAAATTGACCCATGTTCTCAGAGTTAATACGGAA
ATAAGCTTGTAGTGGCGTATCTAGTTTGATATTTTTAGGTACATAAATGAACGAACCACCTGACCATACT
GCTGAGTTTAACGCCGCAAATTTGTTATCTGCTGCAGGTACTACAGAAGCAAAGTATTTTTTGAATAATT
CTTCATTTTCTTGTAAAGCACTATCAGTATCTTTAAAGATAATACCTTTTTCTTCAAGTTCTTTTTCCAT
ATTATGGTAAACAACTTCAGATTCATATTGAGCAGAAACACCAGCTAAATATTTTTGTTCAGCTTCAGGA
ATTCCTAATTTATCGAAAGTTCTTTTAATTTCTTCAGGTACTTCATCCCATGAACGTTCAGCTTGTTCTG
AAGGCTTTACATAGTAAGTAATGTCATCGAAATTCAATTCTGATAAGTCGCCACCCCATTGAGGCATTGG
CATTTTATAAAACAATTTTAATGATTTAAGACGGAAATCTAACATCCATTCCGGCTCATTTTTCATGTTA
GAAATTTCTCTAACGATATTCTCAGTTAAACCACGTTCTGATCTGAAAATGGACACATCATCGTCGTGGA
ATCCATATTTATAATCCCCAACATCAGGTGCTTTTTTAGCCATTTCAATCACTCCTTAAAAATATATTTA
CAACGGCGTGCGTAAGTTTTTAATTCATGATGTAAACCATATTATAACAATGACATGACATCATTTAAAA
ATTTTTTTACTATTATATGTCTAATATCAAAATCATCTATGATTAACAGCATTCTATTCTTCTTCAGTCG
TACCTTCTGCTTTACCTTCTTTAGCAACAGTACCTTTTTCCAATGCTTTCCAAGCTAATGTGGCACATTT
AATACGAGCTGGGAATTGTGATACACCTTGCAATGCTTCAATATCTCCCATTTCTTCTGTAATCACATAG
TCTTCACCAAGCATCATTTTCGTAAATTCTTGGCTCATTTGCATTGCTTCTCCAAGTGAATGACCTTTAA
CAGCTTGTGTCATCATCGATGCACTTGCCATTGAAATCGAACAACCTTCACCTTCAAACTTAGCATCTTT
TATAATGCCGTCTTCTATATCAAATGTTAGTCGTATACGGTCACCGCATGTCGGGTTATTCATATCTACT
GTCATAGACCCGTTATCTAATACACCTTTATTTCTAGGATTTTTATAATGATCCATAATGACAGATCTAT
ATAATTGATCTAGATTATTAAAATTCATAAGAGAAAAACTCCTTCGTTTGTTTCAAGGCATTTATTAACT
GATCAATGTCTTCTTTCGTGTTGTATATATAAAAACTCGCTCTAGCTGTTGAAGACACATTTAACCATTT
CATTAACGGTTGCGCACAATGATGCCCAGCTCTAACCGCTACACCTTCTGTATCTACGGCTGTAGCAACA
TCGTGTGGATGTACATCTTGTAAATTAAACGTTATTACACCTGCACGACGATCCTTTGGCGGGCCATAAA
TTTCAATTCCTTCAATTGTAGACATTTGCTCATAAGCATATATCGTTAATTCTTGTTCATATTTATGAAT
TGCATCAAAACCTATGCGTTCTAAATAGCGAATAGCTTCTGCAAGCCCAATTGCTTGAGCAATTAATGGA
GTACCCGCCTCAAATTTAGTAGGTAAATCAGCCCATGTTGCATCATACTTACTTACAAAATCAATCATGT
CGCCACCGAACTCAATCGGTTCCATTTTTTGTAGTAACTCACGTTTACCAAATAATACGCCAATACCTGT
TGGTCCAAGCATTTTATGTCCACTAAAACTATAAAAATCAGCATTCATTTCTTGCATATCAAGTTTCATA
TGTGGTGCTGCTTGCGCCCCATCAACACTGATAATTGCACCATGTTGATGAGCTATTTCTGCAATGGTTT
TAACATCATTAATTGTACCGAGTACATTAGAAATATGTGCAATAGCAACGATCTTTGTTTTATCATTAAT
CGTTTGCTTAATATCTTCGATGTTTAATTCACCGTCAGCTGTCATTGGTATAAATTTCAATGTCGCATTT
TTACGCTTTGCTAACTGTTGCCAAGGAACAATATTGGCATGATGTTCCATTTCAGTGACAACAATTTCAT
CGCCCTCTTCAACATTTGCATCACCATAACTATGTGCTACAAGGTTAATCGATGCAGTTGTTCCGCGTGT
GAAAATGATTTCTTCAAAATACTTCGCATTAATAAAACGACGAACGGTTTCACGTGCATTTTCATAACCA
TCAGTTGCCAATGATCCTAATGTATGAACACCACGATGAACGTTTGAATTATAACGCTTGTAGTAATCCT
CTAAAACATTTAACACTTGCACAGGCGTTTGACTTGTCGCTGTTGAATCAAGATATGCTAAACGTTTGCC
ATTGACTTTTTGATCTAATATCGGAAAATCCTTGATTACTTCATTAACGTCAAATGAGTGTTCGGCCACT
TCATTCACGACCTTTCTTAAATAAAAATCCTAATCATTTAAATACTGACGTTGGTTTAGTCTTATACCAA
TATCGACAGTCTATATCTATTACAAACTTTTATTTTCAAAATATTATTTAGAAACTTTGCGTTCAATTAC
TTCTCTCAATTGACGTTTAACGTCTTCGATAGGTAATTCACGTACTACTGGATCTAAGAAACCATGTATA
ACAAGACGTTCCGCTTCTCTTTGAGAAATACCACGACTCATTAAATAGTAAAGTTGATCTGGATCAACAC
GACCTACTGATGCAGCATGACCAGCTTGTACATCATCTTCATCAATTAATAAAATAGGATTCGCGTCACC
ACGAGCATGTTCAGATAACATTAATACACGTGATTCCTGATTAGCAATTGATTTAGTTCCACCATGCTTA
ATGTAGCCGATACCATTAAATACAGATGATGCATGTTCTTTCATAACACCATGTTTAAGGATATAACCAT
CTGTTTCTTTACCATATTGTACGATTTTAGATGTTAGATTAATTTTTTGTTCGCCTGTACCTACAACTAC
TGATTTAAGTGAACTAGTTGAACGATCACCAAATAAATTTGTTGTATTATCAATAATTTGGCTACCCTCA
TTCATTAAACCTAATGCCCAATTAATTGAGGCATCCGCTTCAGTAATACCACGTCGAATGATATGACCTG
TAAAGCCTTTATCCATATAGTCTACTGAGCCATATGTGATATTTGAATTTGCACCAGCAATCACTTCAGA
AATAATATTTAATTGATTTCCTTCACCAGATGCATTTGATAAGTAATTTTCAACATATGTGACTTCGGCG
CTTTCTTCAGTAACGATGATAACATGGTTATAAAAGCTTGCATTTTCGTCGTCGTGCAACACAACGTATT
GTACTGGATGTTCTACAACTACATTTTTAGGAACATAAACAAATACGCCACCATTAACTAATGCCGTGTG
TAGCGCTGTGATACGATGTTCATCTACTGTTACCGCATCTTTCATAAAGTACTTTTGTACTAAATCACTA
TGGTTCATAAGAGCGTCTGCTAAACCTTCAACGATAACGCCATCTTTCGATGCATTATCATCAACTTGTG
TGTACGCAATCGTATTATTATGTTGAATTACTAAGTTTTTAGAATGATCTACGTCAATAATTTCTCTTAC
TGACTCAGGTAATTGTGATAAAGATTGATAAACATCACCTTTTACATCGTGTTGTTTAAAAGAATCAAAA
TCCCATTTTCTTAATTTTGTTTTATCAGGTTTTGGCATTTCTAAAGTTTCTGTTAATTTCAAAGCTTTTT
TACGTAATTCTGTCATCCAAGAAGGTTCATTGTGGGCTTTAGAATAATCAACAAGTTGTTCTTCAGAAAT
GTTCAAAATATCAGTTGTCATAACTTTTTCCTCCTACTTGATGAAATTTACTATTTCGTATAAATGTTCA
TTTTCATCATATATAGATGAACATCTCATGGATACTGTATTAATTAAGATTATTCAGCTGAACCGAACTC
TTCTTTAACCCATTCATATCCTTCTTCTTCAAGACGTTTTGCTAATTCTGGACCACCAGATTTAACGACT
TTACCAGCATACATTACATGTACTTTATCAGGAGTAATGTAATTTAATAATCGTTGATAGTGTGTGATCA
TTAATGCACCAAAGTTTTCCCCACGCATTTGGTTAATACCTTTAGATACAACTTTTAATGCATCGATGTC
TAATCCTGAATCGATTTCATCTAAGATTGCAAACTTAGGTTCTAACATCATTAATTGTAAGATTTCGTTA
CGTTTCTTCTCTCCACCTGAGAAACCTTCATTTAAATAACGTTGTGCCATGTCTTTATCTATGTCTAGAA
AATCCATATTTTTATCTAATTTCTTAATAAATTGCATTAAGTTGATTTCTTGTCCTTCTTCACGTTTCGC
ATTGATTGCTGAACGCATGAAATCAGCATTTGTAACACCTGTAATTTCTGATGGATACTGCATTGCCAAG
AATAATCCTGCTTTTGCTCTTTCATCAACTTCTAATTCTAAAATGTTTACACCGTCTAAAAGTACTTCTC
CTTTAGTTACTTCATAGCTTGGGTGTCCCATAATTGCAGATGATAAAGTTGATTTACCTGTCCCGTTTGG
TCCCATAATCGCATGTATTTCATCAGTGTTAATTGTCAAGTTAACACCTTTTAAGATTTCTTTATCCTCA
ATAGACACATGTAGGTCTTTGATTTCTAATGTTGATGCCATTTTATATTCCCTCCGTAAAATATAAAGTT
TTCTTAACTAGTTTATAATAATTTTAATTTGTAGTCAAAAAGACTTTGTAATAATGCGTTCAGTTAATTA
TAACTTACTTATACCTTAATATAAACAACTTAAACCCTTTTTATTATTTTTAATAACTCTAAAGTACAAC
TCTAATCCGCTCTCTTTAAAAATATAAATGATAATAAGTGCACATAATTTCTCAATGGATTTTATGAATT
TAAAATATGTTATCATTTCACTAGGACATTTGTAATATGGTATGATGCTATTTATGATTTTATTCCAATC
GTTTGAAAGGAGTTATTCATGCAACAATTTAAATGGATTAATATTCTAAAAGGTTTTGCTATGGGAACGA
GTGACTTGGTACCTGGTGTTAGCGGTGGGACTATTGCATTATTGTTAGGTATATACAATCAATTTATCGC
TTCAATTAGTGGCATATTCTCACGACGTTTTTGGCCAAGTTTTACATTTTTAATCCCTATTATAATTGGA
ATGTTACTGGCAATGGGATCACTAAGTAATCTTTTTAATTATTTATTAAGCCAACACCATATTCCAACTA
TGTTTTTCTTTGGTGGATTAATCATTGGTATCGTTCCATATTTATTGAAAATTTCTAACTATAAAACGTC
ATTTACAACTAAACATTACATGATGGTTATAGCTGGTATCGCTATCTTAATTGTTATTACATTAATGAAT
AATGGCGATAAACATGCTGGAGAAACACTTACTCTATCAACTGGTCTTATTATTAAATACTTTATTGCAG
GTATGTGTGCATCTAGTGCTATGTTACTCCCAGGTATTTCAGGGTCATTTATGTTATTAGTATTTGGCGT
CTATGGTACGGTCATGCTAGCAATATCTGAATTTGTTAAACTTAACTTTGCCGGTCTTCCTATATTACTT
GCAGTCGGATTTGGCGTGCTTGCTGGATTCATTATTTCAAGTAAAATTATCCAGTATTTCCTAACACATC
ATAAACTAATGACTTTTGCATTAATCATTGGTTTTGTTGTTGGCTCCCTCTTTGCAGTATTTCCAGGTTT
ACCAACTAATATCGTGATGTGGTTCGTTTCATTAGTAGTATTTATCATCGGTTTTATTGTAAGTTTGACT
TTAGGTCGAATTACCGCTGAAAATGAATAATCATTTTAGGGGTGATAAAATATATTCAGTATCTCGTTAA
TCATATGCAATATATGTCTCGTTTTGTATACATATTATTGGATATCATTAGCGAGTTTTTATTTAGTTTT
TTTCTAACATTAAAATAATTATTAATAAATTTTGGTGTCCACTTTTTTAATACAAAAAACCACCTAGCCG
ATGGTTATACCGACTAAGTGGCATGTGCAGTGTATTAGGAATAAAAAGTAAAATTACTCGCCTTTGTTAC
CTTTTACTTTATCAATAAAATCAGTTGCTTTTTCTTTTGCATTTTCAACGAATTCTTTCGCTTTACCAGA
AGCTTTATCTTCTTTACCTTCGTTTTCTAAATTTTTATTATCAGTAACATTACCTACTGTTTCTTTAACA
TTACCTTTTGCTTGTTCAAATTTACTTTCGTCTGCCATAATAAATGCCTCCTCGGAATAATTAAATGTTA
TATATAATACTTACCCACTGAAAAATTATCTAAACATTTTACTTAAATAATTTTTGATATTGATTTGACG
TCATTTTATAACTAGCGAAATAGATTCATCATTAACTTGAGGGAGTGGGAGAGAAATGATAAAGAATCAC
TTATGCTTTATTATGTATTGGTTCTTGGGAGTGGGACAGAAATGATAAAGAGCCACTAATGATTTATTAT
GTAGTGGTTCTTACACATTAGCCACAGCTAATGTGTACTTAAAAATAGGAATACATGAGTAAAACTCATG
CATAAGAAATACTAATTTCTATAGAAAAAGTATTTCTTTATCGTCGTCCCACCCCAACTTCCACATTATT
GTTTGCTGGCTTTCCGCCTGCTACTATGTTGGGGCCCCGCAATTATTGTATACTGGCTTTCCATCAGCTT
CTATGTTGGGCCCAACCCCAACTTGCACTGTTTATAAAATTTCTTTTCGAAATCCTCTGTGTTGGGGACC
CGCAATTATTGTAAAAAGGTTGTTACAATCGTATTTTCATTCAATCAACAACTGCTTATATAACATTGTA
AATCTATGGACATTGATTGAAATCACAGAAGCATATAGGCCTTCACTTTATATATAATGACTTGATAATC
ATTTATATATAGTTATTCATCTCTTATCATATTAAATCTTCCACATTTCATATTGATTCTAATTTAAAAA
ACTCCCATCAAAGTTTGCATTTTTTCAATGTCTACTTTGATGGGAGCATATCAGTCAATGAGCTCTAACT
AAAAATTATTTAGCAGGAATAACTGCACCGTTGTATTTTTCATTAATGAAGTCTTGAATATCTTTAGATT
GTAATACTTCAATTAATGCTTTGATTTTCTTATCATCTTGATGTCCTTCTTTAACAGCAATTAAGTTTGC
ATAAGGATTATCTTTCGCACTTTCTACAGCAATAGAATCTTTTTTAGGATTTAGTTTTTGTTCGATTGCA
AAGTTTGAATTAATGATAACAGCATCCGCGTCTTCATTTTGATAAATTTTAGGTAAGAATTCTGCTGATT
GTTTATTATTAAACTTAATATCTTTTTTATTCTCTGTAATATCACTAAACTTAGCATCTTCAATTTTTAC
GCCTTTTTTGATCTTAATTAAACCTGCATCAACGAAGAATTTTAAGAAGCGTCCTTGTTCAGCTGGATTA
TTAGACACATAAACTGTTGCACCTTTTGGTAATTCTTTTAAACTTTTATACTTTTTAGAGTATACAGCCA
TAGGTTCTAAGTGAACATTACCGGCACTTACGATTTTGTAACCTTTATCCTTTTTCTCTGTGTTTAAATA
TGGTGTATGTTGGAAATAGTTTGCGTCAATTTCACCTTTGTCTAGTAATTTATTAGGCGTAGTGTAATCG
TTAATTGTTTTAATATCTAGTTCATAACCTTTTTTCTCTAATAATGGTTTTGCTTTTTCTAAAATTTCAG
CATGTGGTGCTGGTGAAGCACCTACTGTTATTTTCTTGTCGTCACTGCCACTTTTGCTTCCATTACCGCA
AGCTGCTAATACAACTGCAAATGTTAATACTAAAATAAGACCAAATAATTTTTTCATAAAATGAAACCCC
CAATTTATCGTTTATCAAGTTTATTTGTAAGCCAATCCCCAATGAATTGGATTATAAATACAATAATTAA
AATAAAAACTGTTGATACTAAAATGACATCATTTTGATTTCGAGTGAAACCTGTTAAGTATGCTAAATTT
CCTAAACCACCGGCACCAATTACACCTGCAACTGCCGTTGAACCAACTAAAGCGATTGCTGTAACTGTAA
TGCCAGACACTAGCGCTGGCATGGCTTCAGGTAAGAGGACTTTACGAATTACTGTCCAAGTATTAGCCCC
CATTGACCAGGCCGCTTCGATGACACCTTTATCAATTTCTTTAAAAGCAATTTCTACGAGCCTTGCATAA
AACGGCGCTGCGCCAATGATCAAGGCTGGTAACGCACCTGTCGGACCACTTATCGTTCCAAGTATCAAAC
TTGTAAATGGTATTAATAATAAAATTAAAATAATAAATGGTATCGCTCTAAATAAGTTAACAATGAAAGA
AACGATAGAATAAAATAACCTTGCACCGATAGACTTACCTTTAGCAGACAAGAATAATAACACACCTAAA
ATAAGACCGAGTATAAATGCAAATATAGTTGAGACGACTGTCATGTATAGTGTTTCGACTATTGCAGTCC
AAACTTCTGGCCACTGAATATTAGGCATTGTAATCATTTCATTTATAATTTCACTAAATGATTTACCCAT
GTCTTAACACCTCCATTTTAACTTGTCGCTCAATTAACTCTTTTTCGAATTTTCCGAAATCTACACTTGA
AATATATGGAATATGCAGAACTAAAAAGCCGACTGTTCCATTTTTTGTATTTTTAATATTTGCTTCTAAA
ATATTAATTTTAATATCATAGGCAGTTGATAGACTCGATACAATAGGCTCGGTTGTTGTTGAACCAGCGA
AAACTAATCTAACGATATAAGCATCTTTTTCTAATGGCTCTAATTCTGTTAAAGATGTTTCGAAATCATC
GTTTAAATCTTCTTTCACAAATCGTTTTGTCACAGTGTGTTGCGGATTTTCAAAAACCTGTGTCACCGGT
CCATGTTCTATCACTTTACCACTTTCCATAACTGCAACTTCATCACAAATACGACGAATGACATGCATTT
CATGCGTAATTAGTACAATTGTTAAATTTTGTTGTTCTCTAATTTTTAGTAGTAGATCTAAAATTTCATC
TGTTGTTTGCGGATCAAGTGCACTTGTTGCCTCATCACAAAGCAAGACAGTTGGATCATTAGCTAACGCT
CGTGCAATCCCAACACGTTGCTTTTGTCCACCTGATAACTCTGATGGATAAGCCTTTTCTCTACCTTTTA
AACCGACGAGTTCGACAAGTTCTAATGCTTTTTGCTTTGCTCTCCTTCTAGGGACACCTGCAATTTCAAG
CGGAAACATAATATTTTTTAACACAGTCCTTGACCATAACAAATTAAAATGTTGGAAAATCATACTTACT
TTTTGTCTTTTTGCTCTTAATCCATTTTTGGACAATTGGCCTATATGGTCTCCATCTATAATAACTTCAC
CTGATGTAGGCGCTTCTAGATGATTAAACATTCGAATCAAAGTACTTTTTCCTGCTCCAGAAAAACCAAT
GACGCCATAAATCGATCCTGCTCGAATCGATAAATTAACGTGATCTACAGCAAGGACTTCTTTATTTTTA
GTCCGATATTCTTTAACAACTTCTTTTAATTCAATCACGTTGATTCCTCCCTGTGTTGCTTAATAAAATA
AAAAATGCTTTCTCAATATCGATAGAAAAATTGAGAAAGCAATAGTAGTATTGTTTCTCTCATCTTCAAA
AGTTAAAACTTTATGTGAATTGGCACCATTTCTATATAAGACGGTTGCCGGGCTTCGTAGGGCACATCCC
TCCACCACTCTCGATAAGAGTTTACGCATCATTTAATTTGTATTAATCCTAACACCTTAGTAAAATTTCG
TCAATAACTATTTTAAATTTTCTAACAAATCAGTCACCGATTGAAATGCATAAATTCGTTTTACTTCTTT
ATCTTTATTCATCAACAATAAAATCGGCGTAGACATGATTTGCATATCTTTACAAAACTGAGGATAAAAG
TTTAAATCTATTTTCAATAATGGCAACTGCAATATTTCATTAGCAATGTCTAACATTCTTTCTGAAACCT
TACAAGTACCACAAGTTGGTGTATAACCAAAGATTAAATGTTTGTCTTCCTCATAAAATGTAGTTACATC
TTTGATGTCTAATGAATTATTCATTTACTAAAACTAACCTTTCATTATTTATATTCGGTAAGAAAGGTGT
TTCTTTCTTACAAGTAAAGCCATGTTTTGAAAGTACATGCGCCAAATATTGTTTGGGGCAATTCGCAACT
TGGCAGTAAGTTTTATCAATAAATATATGTTCACTTTCACTCAAATAACGTTTAAACCAATTTCTAATTC
GATCTCCTTCGTCATCAGAATCGGCTAATACAAAAACTTGTTTATCATATAGTGATTCTATCATATCATC
AAACTTATCTATACTCATTGTTCCATGAGTACAAATAATATTGACTGGTTCTGCAATAACCTGTTGCACC
CTTTTTTTATCAGATTTTCCTTCAACAATTATCACTTTATTTACAATAGCCATCATCATCACCCTTTAAA
ATCAATAAACATCTGTCACTGTATCATTTCACAAAATTGGTATGAATAAAACATAAATCACAAAAAATTT
AAACTAGCTTAATATAATAATTACAAACTCAATGTTTGACTAGCTGGGACATTTTACATAAACAGACAAA
GGCTAAACCATAAATCAACATCCTAAAATCTACAATGATATATTACCAATAGTTAACCAAAAGAAAATAC
ACCTATAACAAGCATTTTTCAATTATAGCGGGGCCCCAACATAGAAGCTGACGGTAAGTCAGCTTACAAT
AATGTGCAAGTTGGGGTGGGCCCCAACATAGAGAATTTCGAAAAGAAATTCTACAGACAATGCAAGTTGG
CGGGGCCCCAACACAGAGAAATTGGATTCCTAATTTCTACAGACAATGCAAGTTGGCGGGGCCCCAACAC
AGAGAAATTGGATTCCCAATTTCTACAGACAATGCAAGTTGGGGTGGGACGACGATAAAGAAATACTTTT
TCTATTGAAATTAGTATTTCTTATGCATGAGTTTTACTCATGTATTCCTATTTTTAAGTACACATTAGCT
GTGGCTAATGTGTAAGAACCACTACATAATAAATCATTAGTGGCTCTTTATCATTTCTGTCCCACTCCCT
AGATTGACCTATAAATACTACATCTTATTAAAGTAATATATTTTTATGATTCTCTTAGCTGCAATCCCAT
GAATACATGTAATCATCAAACTTCATAGCCTCAAGGTCAGTAGATTTTACTAAGATATTGGCAATACCTA
AATCACCCCATATTATCGAAGAATTACCATCTCTTGTAGAATCAATTTGCAGTAAGACTCTATCATACAT
TTTCAGTCCTTGATCGTTCGTTCTTGGATCTATTTGGTCAAAATATGGATAACCACCAAGTTGATTAAAT
GGTTCCTTAGCAGTAAATGTGTTACACACAGGTTCCATTAATTCATCATATCCACCAAACATTGATTTTA
GCGCGAAGGATGGATTGACTTTATTCCACAATGCAAGCACGTCCTCATCGTACTTATAATCAGTACATGT
AATAGTTTGTTTCGACAATCTAAATTCTATAGAAAATGCTCCACTGAACGGGATATCCTCATTATCAGCA
TTTAATGACTTCAAATGCGCTTGAATATCTTTGAGTGATAAATCTGAAATTGGCTCTTTTATATAAACAA
GCCTTGAGTTTATATTGTTTCCCTTTAAATTTTCAGACATACCATACATTTGATCTTCTGAACTAATCCA
AAACTGCAATATCCCTTCATTTACAGGAAATAATTCTTGTTGTTCTGGAAGATCATCCAAATTAATCTGT
GCTAGCAATACCATTGGTACATTATTTTCATCTAATGGTATATCTTTAAAAGATTTTAAAAATGGCATTC
CACCAATCTTACTCTGGTTTAATGTTTCTTCTTGCATCTCTTTTAGATCCATTTCAATACATGGTAGTAT
TGGTAAATTACCGTTTTCTACAGATTCTACGAAACGGTTATATGCTTTTTGCTCCTTTTTAGAAAGATGA
CTAACGTCTTGAATGTTTAGCATATTAACTTCCCCCAATTTTTATTTTTAAAATAGCTAAATTCATTATT
TTCATCATTCTTGAATAATAAAATGTAGCAATACTCCAAATAATAGTACCTAATAAATTTTCTTTCATAT
TTATTTACTTACTCAGACTAAAAATAAACTCCTCAATCTTAGATTAAGGAGTTACACGGTGATTATTCAC
CAATCATTTCTGCGTATTTTTCAGCTGATAATAATGCTTCAAGCTGACTTTCATCACTAACTTCTACTTT
TACCATCCATGCTTTTTCGTATGGAGATTCATTTACAAATTCGGGACTATCTTCTAGTTCTTCGTTGACT
TCAACTACTTTACCAGAGATTGGTGCATATAATTCTGATACAGTTTTAACTGATTCTACGCTACCAAACG
TATCCCCTTCATTAATTTCATCATCTGTTTCTGGTAATTCAACAAAAACAATATCACCTAACTCGCTTTG
TGCGTATTCTGTGATTCCAATTGTTGCTACATTACCTTCAACTTTAACCCATTCATGCTCTTTTGAATAT
TTCAATTCATTTGGTACTGCCAAGAGAATCCCCTCCTAATTAATCTTTACATCATTAATGATGCCATAAG
GCTAGATGCTATTCAACTATATTTATAAAAATTAACAATTGTATAGCTTATTTCATTTTACATGTAATGA
ATCTAAATATCGAGATATTTAGTAAACGTTTACATTATGCTTACGCTAACCAAGTCTCTTTATATTGATC
TTCTTTAAATCCTAATGTTATCTTATCGCCCATTACTGCTAGAGGACGCTTTACTAACATACCATCAGAT
GATAACAACTCTAACTTTTCATCATCTGATAAAGTTTGTAATTTATTTTTCAAATCAAGCTCACGATATT
TCGCGCCGTGTGTATTAAACAATTTATTAATTTCTACGCCTGTATTTGCAATTATTGTTTTAAATTCATT
TATTGTAGGTGTATGTTGAACGATATCAATTGGTTCATAACTTACACCATATTCATCTAAAAACTTTGCT
GCCTTTTTACAAGTTGTACAATTCTTATATTGGTAAAATTTAATCATACGTCTGCAACCTCCTTTATGTA
TTTAAAATAAATATATCATTTTCCATAGCAAAAGGCTTTCATTTTGAAGCTAAAATTTTTTATTATGATA
TAAATTTAGCTATAATAAAAATTATTAAACTATCTAGAGGAGTTGTTACAATGCAAGCAATCAAAAGTAA
TGAATCATTTAAATCTGTAATTAATAGCGATACACCTGTAATTGTTAAATTTGAGGCAGGATGGTGCCCA
GACTGTCGTGCTATGGATTTATGGATTGACCCAATCGTAGAACAATATAATGATTACCAATGGTATACTG
TTAATCGTGATGAATTAGAAGATGTAGTTGTTGAAAATGAAGTTATGGGTATCCCTAGCTTGCTAGTATT
TAAAAACGGCGACAAAATTGCACACCTTCATTCAGCAAATGCTAAGTCACCTGAACAAGTTGAATCATTT
TTAGCAGAAACTTTTAAATAAATACTAAAATACAAATGTGTATATACTGCACAATAAAAAGCTGAGACTG
TGATTGTACCGACTCTAGTAAGTTAGATTAAATCTCTAACTCGATAGATGTCCTTCAATTCATGACTCAG
CTTTTATTAATGTTTCTATAATTATACATATTAATATAATGTAATTAAGTTTCTATTTTTACGTGGTGCT
TTAGGCATATCTTCTTCTAAATCCGTTAAATATAAGAATCCAGCAAGAACTTCGTCTTTCTTTATACCAA
GTGTTTTTCTTACTTTAGGATCATAGATATATAATGGCGATTTCCAACATGTACCTATTCCCACTTCATA
AAGTAACAACATAAGATTTTGTGCATATGCACCAAATGCAAAGTAGTTTTCATCATTTTGACGTTGTCTT
GGATCTGTTTTTAAAATAAGCAATAACATGCCACCTAGTTTCGTTACTGCATCATAATGACATTGTTGCT
TATCTAATTCATTAGGAAATGCAAATTTAGAAATATCCTTACTCATATCTCCTAATCTGTCTTTCGGAAC
ATGCACAACTCTCCATGGTTCCCTCATTCCGTGATTTGGAGCATCAGCAGCTTTCTCAATTGCTTGATAT
AGCAATGCGTCATCTATGTGCATATCTCTTTTAAATTTTTTCACACTTCTTCTATTAGCTATTGCTTGTT
GTAATTCCATCTAAAATCGCTCCTCCACGAACAATGATAATACTTCTCAATTATAAGACAGCACTTACAC
AAAAGCAACCTAATTCATTTTATTAGTATAAAGTCACTTGTGCTTTTAAATCAGTAACATCAATCTGTCC
TGGAGCTTGTGGTTCTCCGATACAACCATAAGTCAACGCACCACCAAAAACGCCTTGAGCCGTTCTACTT
ATTAGTCCAAGTTTAGACATTGAAATACCAACAACTTTGCAGTCCATAGTATCTGAAAATGTAGACATTG
ACTGCAATAAATTTAACACATCATTTTTATTATGTGGCATTACTGCTAATTTAACGTATTCTGGGTTGAA
CTTTTGCATTTTAAAAAATATAAATTGCAATTCATCTAATGGAGGCGTACTTTCGAAATTATGATGTGAT
ATAATCACCTCTTTATTATACTGTTGCAAATGTGTAATGATTCGTTGATGTTTTTCAATGTCAATATCTG
CTTGCCATTCTATATCAATCATATCTATGCCATTGATATTTGCTAAGTCCGATATTAAATTAAGATACGA
GTCATTTGTAAATTGCCCATAGCCACCTTGTAACTTTGTACGATACGTAACTAATAATTTAAATGAATCT
TGCATAACCTTCAGCTTTGTAATCATTTCTGCCACTTGATCAACTGTGACATTTTCAATTTGATCAATTC
GTAATTCTAATACGTCTATTGCATCAATACGATGATTAATTTTTTGAATTAAAGTTTCTTCGATATATAA
TTGTGGCGCGATAGTCGCTACTACTTCCACATGTGTCATAGTAAATCCCTCATTTCAGATACTCATTATT
TTTATTGTAAACAACAACTTTTTATCCTTCAATCAAACAATGCTATAAATGAATATGATTAAGGTATTTT
CGAATGGGTAAAGCATAAATGTATTTTAAATTAGGAGGTTATAAGAATGGCAATACATTATGAAACTAAA
GCGACAAATGTTGGCGGACGTAAAGGACATGTTTATACTGATGATCGAGCAATAGATATTGATATCGTTC
CGCCTGCTCAAGCAGATGGTAAAGCTACTAACCCCGAACAATTATTTGCAGCAGGTTATGCATCTTGCTT
CAACGGTGCCTTCGACCTAATTTTAAAGCAAAACAAAGTGCGTGATGCTCATCCAGAAGTAACACTAACA
GTGAGACTAGAAGATGATCCAGACTCAGAAAGTCCTAAATTAAGTGTTTCAATTGATGCGACAATTAAAA
ATGTTATATCTCAAGAAGAAGCTGAAAAATATTTACAAATGGCTCATGAATTTTGTCCATATTCAAAAGC
GACTCAAGGAAATATTAATGTCGATTTAATTGTAAATGTTGTAGATTAACATTAACTTAAAGTGATTATT
CAACGTTATTAATAAAATTCACATAAAATTCAAATTTGCCAACCAAAAATTTTTGGTTGGTTATTTTTTC
TAATCGCGATTGAAATTTCTAGCAATATTTAACTGAAAATGATTGTCCCTTAGTCATCATAAATGTGACC
GGTTCCAATACTGGCTTGACTTCTTCGCATACCGTCTACAAATAAAAGTCCAGTGTCGACCAATAACCAA
TTCCATAATTCCCTGAACTTAAAAATAAATATAATTAAATTGATAATCCATTTACAAGAATGTGCATATA
AATCAATGATTGCAAAATTTTAATAAACATTTTAATATGTAATTAAGAAATTTTTTTAGTACAAAATCTT
TCTTAATAATGATTAAGGAGGTCAGTAATGATTGAAATTAAAACATTAACGAATAATGATTTTAATGAGT
ATAAGAGACTTGTTTCGACAGTCAATGAAGAATTCACTCAAGATTCACATTATAGTCAAACAATGACTGA
CACCTTAATACACGACATTTTAAATCAAGGTTCACCGAAATGTATTGTATTTGGCTGTTATGAAAACGAA
GCACTTATCGCAACAGCTGCCTTAGAACAAATTCGATACGTTGGAAAAGAACATAAATCATTAATTAAAT
ACAACTTTGTTACTAATAACGATAAATCGATTAATAGCGAGCTCATTAATTTCATTATTAATTATGCACG
GCAGAACAATTACGAATCTTTACTTACATCAATTGTGTCAAACAACATAGGTGCTAAAGTTTTCTATAGT
GCACTAGGATTCGACATTCTTGGTTTTGAGAAAAATGCAATTAAAATCGGAAATACCTATTTCGATGAAC
ATTGGCTTTTTTATGATTTGATTAATAAGTAATACAGTTTTATATATTCTACATTTCTCATAAATTCAAA
TCAATCTATTTTTCATACAACTACTCTACTATTGAGTAGTTGTTTTTTATTTGGTATGATATCAATAAGT
TTTTTCAGAATATTCTATGTTTTAGGGGTGTCAAAACTTAATGGTAACCGCAATTATTCATGGATTTATC
TTAGCGATTGGTCTAATTTTACCTTTAGGTGCACAAAATGTATTTATTTTTAACCAAGGAGCTAATCAAC
CAAAATATAGATATGTATTGCCTGCAATAATTACAGCCGGGTTGTCAGACAGCTTACTTATTATTATTGC
AGTGGTAGGAGTATCTATCATTATTATGTCTTTACCTGTACTTCAAGCAATTATTTATGTAATTGGTTTA
ATTTTCTTGATGTATATGGCTTGGACCATTTGGCATGATAAACCCTCAACAGATGGAGAAGCTCAAATTA
TGTCTCCAATGAAACAAGTAAGTTTTGCTTTATCAGTTTCATTACTCAATCCACATGCTATTTTAGATAC
AATTGGCGTAATTGGTAGTAGTGCTGCATTATATAGTGGCAGCAATAAAATTGCGTTCACAATCGCTTGT
ATTAGCGTTTCATGGTTATGGTTCTTTTTACTCGCAATTTTAGGAAAAATAGTTGGATCAATTGATAAAA
CAGGAAAATTATTAACAATAATCAATAAAATATCAAGCATAATAATTATTATTGTTGCTCTGATGATATT
GCAAAAACTTATTCAATTAATATTCTAAAGCGTTATATAGTAGTATTTTAAAAGCGTTATACAAAAGACA
TACTTGTGTCTATGTATAACGCTTTATTTATTATAAATTTGGATCAATTAACTCAACAAATTTAAATGTT
CCATTGTCATATTCAAATTTCAAGATATTACAATTACCAATATTATGCTTTAATGCTTCATCTAGTTTAA
GGCAATATCTTAAAAATACTCCCATTATTGTTCCATGACTCACGACTAATGCATTATTCTTTGTTTGAGA
CATAATGTCATGTAAAGTTTTCACAATGCGATCTTCAACTTGTTGCCTTGCCTCTCCTTTGAAAGGAACA
ATTCGATCTCCGAATAAGTCCTCAGGCTTGTATAGATTATCAAATAGATAGACTGACTCACCTTCAAATA
ATCCAAAATGCCATTCCTTCAGTCCCTTAAAACGTTGATACGATTGATTAGGTGCAACATTTTCAAGTGT
GTCACTTGCGCGTTCTTGCGTTGATGATGCATATAAATCGAAGTTTATCCCCTTAGTTTCATAATAACTA
CGTGCCTTTTGAGCTTGAGCAATTCCAAGTTCTGTTAGCGGCGAATCTCCAAATCCCTGAATTAGTCCCT
TAAAATTAAACAAAGTTTGTCCGTGGCGCATTAAATATAACGTTTTAGCCAACAATAACACCTCTTCAAT
AAAAAGTATTGATAGCTCAAAATGTATTCTCTTTTTATTAAAATGAGTACCAAATATATTAAACCATTAT
TTAAACTTTTTCGGTAGCGAAAACCTTTGCTTTTGATGAACATTTTTTTCATAAGTAATGATGATTTTAG
TTTAAAAGATAATGTGACGGGGTAAAACGCAATGAAGAGTACAGAATTTTAAAGGAGTGAGTGTTTATGG
ATAATCATAATCAATGTAATTATGTGAATCCACAAAATGTTTCACTTGACTGGGAATGTTTTATAATTAG
TAAAAGTGAAATGTTGTTAGATGGTGTACCAAATGAACTTATAAACACTTGGTTAGATAAAGACATTATT
ACACCATTTTCGATAAGAAATGATGAAATAAACTTTAAAACAAAAGATATTTGGGATGCACTAATACATC
ATAATTGGTACTACTCAAATTAATTTGCCATATATAAGCTAATAGCTCTATTTGTAGTTTCAATTAATTG
ATGATCTGTGTAATTAGACATCACATATGCTCTAATTACTTGGTGTCTTTCTTCTAATCGAGGGAATGCT
TTATCTTCACTAACGTGTTCGGCCAATATACCAAATGGTGTGTTATCATTTTGAAAACCCATGATGAAAT
TGTAAAACGTCATAAGACTTGCCCCCTTCATTTATTAAACGCTATTTAAAGTGTTATTATTAATCTTATC
AGAAAACTAGTATTTGTAAATGTGCAAAAGTAATTTTGCACATTTTTTTGTTATCTGATTCTAAAAATAT
TAACGAATTATTCAACTTTAAGGGTTTTTAGCATGTAAATATTCTTTTCATATTAGTACTATACACCCCT
ATATATGCTCGCTTGTTTGAATTAATAAACTTTAGCATTCTACAAATAATATTTTAAAAAATAACTATAC
TTTTTATTTACCTATTGGAAAATAGTGTTATCATATTTATTAAGAAGCTATTTTTATACTAGTAGGTGTC
AGTCATGAATAACATTTTGTTAAATGCTATCAATATAGTTATTACTACCACTTTTGTTATCTTTAATATT
TTAATCACATATAATAAAGATTTAGATGATTTATGTTGGCTCCTGCCTGGTATTATCATTTGTGGTGTGA
TACTCATAGTATCCTTTACCATTGCAATGATAACTAAAAACTGGTTAAGTGAAATATTATTTTTTATAAA
TATCGTACTCGTTCTCTATTACATTTATCCTATTTTTTATAGTTTTATAGGTTAATATTACGGTATACAA
GGAGGGTTTCACATGTCTTTACATTTTGCAATTCTGTTTTGGCTAGCATTAATTTTCTTAGTTGCCGCTA
CGTTTATACTCGTATTAATGAAAAAAACTGGCAAAGAATCTAAAAAAGAGTCCTATTTAAGTTTCACTGT
CATTCTCTATATTTTTGGATTCGCTATATTAATATACACATTTATATTTGGTGTGCTATAAATGAAATTC
ATTTTATATCCAGTCTGAAACGTCTCAATGATGTTTCAGACTGTTTTTTATTCTTAATAGACATTTCACA
CTCTCATACTTTAATATTTAAGATATGTTTTAGTCTTGCAAGCTTATTAAAGATTACAATTCTAATTTAA
GACTATTTACATATATTTCTTCAACAAGGAGCTTTTAAGTGAACTATATTAAACGAACGATAATTTTACT
TATATTATTCGTTGTCGTATCCCCTATAAACTCACCAAAAACAATTGCAGATAATAAGTATTCAGAAATT
CAAGATGACAAATTCCAATTACAACCTGGTGATATTATTGTTACAAAAGGCCCTGTCATGTGGGGATTTT
TTGGTCATTGTAGTATCGCGATTGATGATAAAACGATTTTACAAATTGAGGGGCCTGGCGACAAACCAAC
TACACAATCCTTCGAATCTTTTAAATATAATTATGCAAGTGGCAAAAATGATTGGATGAAAGTTTATCGT
TGTAGCTATCCTGGTGCAGGTAAAAAAGCGGCTGAATGGGTTAAGAAAAACTATGAAAATACAAATCATC
GTTATCTAGTTACATTAAATTTGAACAGCAAAAAATTTACATATTGTACTAAAATTATCTATCAAGCTTA
TAAATTTGGTGTAAGTGAAAAATCAGTTAAAAGTTATGGACTACATATTATTTCACCCTATGCAATTAAA
GATAATTTTATAGATCCATATAAACTAAGGCTTGTTAAAACTTATTAAAACTGTTTCATCAAAAAGTTAA
ATTAGTTTGTGTTTTGCAATAAATTGGGTATAGATTACAAATGATATTTCAGGAGGCCCAATATTTTGAA
TGAACTAACTAAAGAACAAAAGTATACAATAGCTAAATTTTACAAATTATATATTGAACGTTCGAATAAT
GGAGAAACAGAAACAGTCGCTAACTTTTTTGGCGATGCTAAAAATGCACGTGAAAACTATTTTTGCGATC
GTGATTATCAAGACTTCTTAACTAACTGCCAAATTTTAATTCAAAACAAATACTTAACTGGTGAAGTTTT
GGACGATAACATTTACAATATTTCTATTTTAAACAAGACATTTATTGAATTTGAACAAAATTTTGGTTGA
ACATGGATGTCTCAACTATAAAATTTCTAACCCTATTTTAAAACAGGAGTGAAAATATACATGAGTGAAT
GGCATATTAATAATCAATCTACTAAACCTTTTTTGATACAACAAGCGGAAAAGCAATTGTCTATTGTTAA
ACCGTTGCCTAATGGTAGCTTCCAAATACTCACAGAAATAGATTTGGAGAATGGCAACATTAGTAACATC
GATTATTCTCTACTTGTTTCTGTAGACCTCAAAGCATTAGAAATAAGTATATTTGACGCTGTAAATTAAA
CGCAATATTTTTATTTAATTATTTTAATGTTCCACTTTTTAAATGAAAACAAGATTACTGAATTATTATG
AGATTTTAAAAACAATAAATATTCTCAATAATTAATCAGTCTTAATAAAAAATTAACAAAAAGTTGATTA
GTTAAATTATTAATTAAGTAGTAAGATATTATGCGATGTGGTATCCTATTATTGTTAAACATTTTGAGTG
TTTAACATTACTTCTTGTTATCGCCATATACAGACTTTAATTCTCGTCATTATTAAAGTTCTGTATTGGC
GCTTTTTTTATATTCAAAATCAAAAGTCGGACAGATGAAAAGTAAAAATCTTTTCCATCAGTTCGATTTA
TTTTAGAACCATTATATATTGTTAGATCTCCACCTAAATTTATTGGACAAAAAAATAACAGCTAGTGCTT
TTACCACACCAACTGCTATCGATTTAAAGCATAAAAAAACAGCCCTATAATAAGGACTGTTTGAATAAGT
TAAAATTACATTTTAACTACGTTTGCAGCTTGCTCGCCACGGTCGCCTTCAACGATGTCGAATTCAACTT
TTTGGCCTTCTTCTAATGATTTGTATCCATCTTCAGCGATTGCTGAGAAGTGTACGAATACGTCGCTACC
ATCTTCTCTTTCGATGAAACCAAAACCTTTTTCTGCATTAAACCATTTAACTGTACCGTTATTCATATTG
AATACCTCCGTCGTGCTTTTGCACTAAATATTTTGTAACAAATTCATAAATGAAAAGGAGAATATTCTAT
ATAAATAACTCACATTTTTCTTCACGCTCTTTATTACTTAACTTTCATTATACACTTTTAAATATAGAAG
TAAAGCATTATTTTATTTTCTGTGATAATACACATTGAAATATATAGTAATATTCCATTTTAATACTAAA
TTTAAAATTTTTATTTTCTAATATTAAATACACTTGATTTTGATACTATTTACTTTTTTAATTCTGAATT
GATAATAAATCATAACGTGATCTAAAAATTGTAAAAGTGCCACTAGCAGCAGTGACACTTTTACAATGAG
CATTATTGACCTGAATCAGCGTTGTCTTCGCTCCAAATATTTAATTTCTCTTTTTTCGCTTGTGCTTCAC
TTTTTCTTAAAAGTTGTTCATGTGTATTGTTAGGTTTATAAACATAAGCAACTTTAGCCAAGCCTTGACG
AACTAAAGCTTCGTTTACCATTTTTCCATCAGCATAAATATACGCTAAGCCACGTCCATATTTATCAGTT
CTTTGACCTTTGTCAAACTCGACTTCAATTTTCTTTGCATTTTCTACCATTTTTTTCGTAAATGCACTTG
CTTCAGGACCATATTTCTCTACACCTTTTTTAGGATGCTTTGTTTCAGGTGTATCAACCAATAATAGTCT
GAATGTCATTGGTTGACCTTTGTACATTAATTTAACAGTATCACCATCAATCGCTTTAATTAATGTCGCA
GGTTCTTTATGTAATTTTTTAGTTGAAGTTGCACTATATACTGTTGGATCTTCTGAACCACTTCTATTTA
CGCCATTATCTGTTTGTGATGCATTTGCTGAGCTACTTAGACTTGAAGCTACAACTAAAGTTAACACTAA
GCAACTAGTAGCGAAAAAGAAAAACCTCTTTGCGTATTGTTCTTTCGAAACATTACTGATAGCCATCCCT
ATAAGTAATATTGAAACAATTGCCATACATATGCCAGCACTTAATAAGTATTCTGTCATAACTAACACCT
CTTTCTTTTTAGTTAATTTTAATATTAAACGTTAATTAATTATAATTCTACATTTTTACAATTAATTAAT
AAAAATTTAATAATTATAATAAAATAACTATACTTACTTTTATGTATTTTCTATATTTTAGGTGTCAGAA
CTTAAATATTTAGTCGTATTTGTAAAATTAAAAAGCCTACAACATGAATCGTTGCAGACTATCATATCGA
GACAAAGAGGTTTATTAGCGTCTCTATATCTATGCGGAATGTGAAAAGATTATTTATTATATTTACGGGG
ATAAATTGTCATTTAAAAACGAGATGTATAACTTATAATTTACTTTGGATTAGCGCTTTTCAGTTTTCTC
TATCTTATTATTCACTTTATCAATTTGTTTATTTAAATAATTTTGGTGAGACTGACTAAGTGTACTTACT
TTTGCAGTTGCCTTAGCGAGATCTTCATAGCTTTGTGTATCTTTATAATCGTTAATTAAGCTTTGTGCTT
CTTTAACATGATCACGTCTAATAGCGCGTTTGTCACGGTCTGTGAAATGTGATGAGTCAATTTCACTATA
ACCAACCATAGCTCCTGATTTACCGCCTATTGTTAATATGTTGAACTCCATCAGGTTTGAATTGCTATTA
GATTTAAAAATATTAATATAAGCATGTTCAACTGTTATAACTTTTTCTTCCGATGTTACTTCAGTAAATT
GCTTAGTATCATTAACGCCACTCTCATGCACTAAAGCTTTTGCATTATTCGTTTGCCATAATTGTGTCGC
ACAAAGTACGCCCATTGTTAATACTAGTACTTTCCTTTTCAATTGTTTAAGCTCCCTTATTTGCTTTGAT
TTAAAAACCGACTTTTTCACCCTGTTTTCTTCGCCATTGAAAATTATATACCAATATTTTAGAAACAATA
ATTAACTTGCGATGAACAAACTATTAACAATAATCTTGAGTCTTATATTTATCTTAATTAATAATATATT
TATTTAAGATTATGTTACTTCCAACTTTTAAAGTAGAAAAACGGTATAATTTGTTGATGGGTGTTGATCG
TTAAACAGCAAAAACATAGCCTACAACCTCATAGATTGCAGACTATATTTAAAATAATAGGTATTTATCA
TATCTCGTAAACTTAATGTCAATTTTTATACTCGTGGTGCTGGTAAGATGCCCTTAAACTCAGGAACAAC
GTGTGTAGGGCTATTACTTGGAACAGCATATTGATAATTTACATTTTTGATGTTTAATGCTGGTTTAACA
ATTTTACAACCATGTGATTTTGAAAATGAGAAATGTTTTTTTACACCTTTGACTACTTTATAAGTATAAA
AATATTTATAGTTATAAGTTTTATTTACTTTTGCATTTTGATGTGTTGCTGTTGTGTTATTTTGGAAACT
TGGTACATGCATACGATGTGAATTGTGACCATATGATGGAATGACCTTAAAACTATTTATTTGAGGTACA
GCACAAAAGTGATGAATTCTAATACTAGCTTGTCCTGGTGTTACAACTTTATGACCATGGTATCCAGGAA
CTGCAAAATGATGATTTATAATTAACGATTGAGATTGAGATGGGTGTGTATATCTAGGTGCTTCTGTTGG
TTTAATAGTAAAGTGATGATGGATAGAAGATGTTGCATGGTCTACATGATTATGTACATGCGTTGATTTA
TATGAAGTAATAACTTTCTTGTAGTGTGTTTGCGTAGTGATGAAGTGGTGGTTTACTTTGTTTTGCGTAA
TAAATCTATTCACCTCTGGGCCTTTAACAACAATTTGCTTGTCAACTTGTTTTGAAGCTGGATTGTTTGT
TGTTACATTCACTCGATTATTGATTTCTTTATACTCTGGTACAATGTTTTCTAATTTTGATTCTGGTACG
GCAAAGTTTTTATCTACAATTTTACTAGCTGCCGATGGATCTGCAATCTTATTCAATTTATCTTCAGAAG
CTACAAAGTTTTTGTCAACACTCTCTGTCACTGATGCTTTAGCGTGATTTGAATTCATAATTTGTGTAGC
AAATAGCGTGCTCATAGTTAAAACTAATAATTTCTTTTTCATCTGTTATTTCTCCTTTATATAGACTCAA
TATTATAACCAATTTAATTTTCCTGTTATATTCACTAACAGCATTATATACCAGAATTTTCAGTATAATA
ATTAACTTGAAGTAAACGTTATCTTAACATTTTTATTGTTTTTCAGCTTAAAATTAATTATTGATATTGA
TAGTTAAGCATAATAATTTTTTCGTAATATAAAGTGAAAAAAGTAATAGTCTACACCTGTTTAGAATGTG
GACTATACTAGATTGCATCATTGAAATGATGACTTTGATATTATTTATTGCTAGTTTAAAATGTTGTTAT
TTTTACGGCAAACTCATTATTTGTTTTGCAGCCATGCATTAATTATTTGCCATTATATACTTTATTAATT
TGTTTATTAAAACGTTTTTGATGACCTGCACTTAAAGTATTTACTTTTTGTTGTGCATTTAATCGGTCTT
TATAACTATGTGTATCTTTATAATTATCAACTAACTTTTGAGCTTCTCTCACGTGTTCACGCTTAATCAC
GCGCTTCTCACGTTCAGTTAAATGTGAAGAATCAATTTGACTCAAACCAACCAATGAACCCGTCTTTCTA
CCAGGTAAAGCAGATGTTTCTTCAATTTCAATAAGATGATTATGCGTGTGATTTGAAGTAGTTGGTGATT
GATGCGTTGTTGTGAAATCATGACTTTCACCATTTAATCCAGCTAATGGTTTTGGTGCTTTGTAAACGAT
TTGTTGCTGAGTTTGACGCTCAACTGTAGGCATTGGTACCTGTGTCGTTGTTTCAGTGTATGTAGGCAGT
GTTGTTGGTTTATTTGTTGGTGCAGAAACCACAAGTTGCTTGTCGTTTTCGTTTTCGTTGTCGTCTTCGT
CATCGATTAGTGAAACCACTGGATTATCTTTGTTCTTAGCTAAAAACTTTTCTTTTCTTTCTTCAGCTTT
TCTTTCGTATTCTGCTTTTTGTTCTGCAGTTACTTCGTTTATTTTAGATTTATGATTTTGAGTATTTAAA
CTTCTTTTACTTCTTTTGCTTCTTTTTGATTCATCACTTTTTGCTGCTTCAGTGTCAGATTTTAGCTTTG
TAATCATTTCCTTATTTTTATGCTCATTGTTAGTTAATGGTGCTATATTCTCCGGTCTATTTTCACCTAT
GTCATTAAAGAATTCATCGATAATTGTTTCTAAATCTTCAACTCGTTCTTTTAATAACCTTTCATTTTGC
GGATGTCTTTCTTCAATTTCATCATTATCTAAACCAACAATCATATCCAATTTATTATAAAGACTTTCTC
TAGCATCTACTTTATCAGGAAAAGCTTGACCTAACATTAAAACTTTATTTTCTAATTCATTTAATTTAAC
TCTTGCTTCATAATCTTTGTCTTCATCAAACCTTTTTAAATCAAGATGCTTACTTTCAATATTTTCTACA
TTTTTTTCGAATTCTTTTTTATTTTCTTTAATTGCATTATATATTGCTGTATATCTACCGTGTGTTAATC
CTAAAATATTACTTGGCACTTCCGTATTTTTTTTAATGTAACTGGCTATTTTTCTCTCTTCATCTAAAAA
TTTATTAAGTGCATCTAACTCAGCAAATAATTTTTTTCTGTAAGTATCCAGTGCTTCTTTATATTCAGGC
TCATCATATCCATCATTTTTGTTGATTTCTTTTGTACACATTATACTTCTAAGACTCTCTTTATACTTTT
CTAATGATAAGCTTTTACTTTTGTTATCATTTAGTTTCAAAGACTCAGATACATATGGATTCTTCTCCCC
AGAAACCACTGCACTCGCACGATTGCTTTCCCAAATTTGTGATACACATAATGCTCCCAATGATAAAACT
AGCAATTTATTTTTCAACTGTATTTTCTCCTTAATTTTCCCTAATTAACAACCTACCTTACACCCTATTT
TTTCGCCAAGCCAAATTATATAACATCTACCTTTTTAAAATAATTAACTGTTGATGAATTAATTATTAAT
TATATTCAAACAATATATTTGGAAAATCCAAGTAAAAAAGCCACCTTTTAAGGTGGCTTCTTCATGAATC
ATATGATTAATTTAATATCATTATTACTTATTTCTTATCTTTATTTTCTTTTTTTCTTCTGAAAAGTAGT
AATGAACCTAATGATGCTAATAATCCCCAAATTAGTGACGTATTCGCTTCATCTTCAGAACCTGTATCTG
GTAATGGCTCTTTACTATCTTTAGCCTCATTTTTATTAGAAGCATTAGTACCATTTTTTGGTGAATTAGG
CGGAACTACATTATTGTTAGAACCTGACTCAGAATCGCTATTTGAATCACTTTCTGAGTCGGAGTCGTTG
TCTGATCCTGTGTCACTCGTTGAATCCGAGTCACTATCTGAATCAGAGGCACTGTCTGAGTCGGAATCAC
TTGATGAATCGGAGTCACTACCTGAGTCGGAATCACTCGCTGAATCCGAATCGCTGTCTGAGTCTGAGTC
ATTATCTGAGTCTGAATCACTGTCTGAGTCTGAGTCACTGTCTGAATCGGAATCGCTATCTGAGTCTGAG
GCACTGTCTGAGTCGGAATCGCTATCTGAGTCTGAGTCACTGTCTGAGTCTGAGTCACTGTCTGAATCGG
AGTCACTATCTGAATCTGAGTCACTGTCGGAATCTGAGTCGCTTTCTGATTCTGAGTCGCTGTCTGAGTC
GCTATCCGATTCTGAATCGCTGTCTGAATCTGAATCGCTATCTGAATCTGAGTCACTGTCTGAGTCGGAA
TCGCTATCTGAATCCGAGTCACTGTCGGAATCTGAATCGCTATCTGAATCTGAATCGCTGTCTGAGTCTG
AGTCACTATCTGAATCTGAATCGCTGTCTGAGTCTGAGTCTGAGTCACTATCTGAATCTGAATCGCTTGC
TGAATCTGAATCACTCACTGAATCTGAATCACTCGTTGAATCTGAATCACTCGTTGAATCTGAATCACTC
GCTGAATCTGAATCGCTCGCTGAATCTGAATCGCTCGCTGAATCTGAATCACTATCTGATGTAGAATCAC
TACCCGAATCTGAACCGCTATCTGAATTAGAATCGCTGCCAGAATCTGAACCACTATCTGAACCTGGGTC
AGAATCTGAATCCTCTGGAATTGGTTCAATTTCACCCGGCTCATCAGGTTGTTCAGGAACCACAGGTTTA
TCGATACCGTCACCAGAACCTGATCCGTTATTAAATGCTACTTCGTTGTCCCATGACATAGAGCGCCAAA
TTATATTTGAGTTATATCCATATAAAGTTGAACGTAAAGCTAAATCACCTTTGCTATTCGGATCAATATG
ACCATTAACAACTACAATATACGGTGTTGTAATTTGATCATCAGGCGTATTAAACTCTACTTTATATTGA
TTTGGATTTGGGAATGTAATATTTACACTATTAGTGACATCCTCAAAGTTTTCTGGATTCACAAAGTAAC
TTTCAGATAAATCAGCTGCATTATCTACTTTATATACTTTAATACTTGTATTTTGCTGATCTATTAATGC
ATTACTATCCGTATTTGGTTTTAAATTACCTGTTAAAACCGGTGCAATAACGTTATCTCCACTTGGATTG
ACATAAATTGTCTGACGATACGTATTATTTGTTTTATCGATTTGGTCAATTGTACCTTTAATAGATAAGT
TATAAAACTTACCATATTTTTCATAATCTACTAATACTGTTTTGTTTGCTGTTGTATTTCCTATGCCAGT
TGTCAATGTCACATTACCTGTTTTCGTTACATTTTCTGGATCAATGTATGCAGGCACAGTTAGTGTTGCT
TTAACATCATTTTTAGTATCAACATAGTCTGTAAATGTATAAATAACATTACCATCACTATCGATTACAC
CATTTGCCAATACTTGATCTCCGGCCATAATTGGTGGCACTTTAGCAGTTGAAGTTACACCATTTAAGTT
TAATTCTTTGGGCACAGTTATTTTGAATGTGTCACCTTGAACCGCAGAATTTGGTACTGAGAAACCATAA
TTCAGTTTGACATAACCTGCTTGGTGCGGATACACAGTCGTACCAGAGTCAATACCAACTGTCACATTCG
TCAACTGATTCGTAATATCTGTGCCAACAGCCGGTGCATCTGCAGCCGCTAAACTAAATGCTCTCATTCT
AGACGCACTTGTATTAACCGTTTGATTAACTACATCTTTATTACTTGCATCTGTACTCTGTGGAGCTGAT
TCATTGTTTGAAGGTGTTACTTCAGTTGAAGTGTCTTGCGTTGTTGAAACATTTTCCGCATTTGTAGAAT
TTTGAGGTGAATTTACAGATGATACTGTATTAGTATCATTAGAAGTCGTTTCATTACTTGTTTGATTCAC
TGATTCTTCCGCATTTGTATTGCTTGATTGAGTTGTTGCCGGTGTATTAGCTTGATTCGTTGCCGTAGTA
GTAACTTCACCAGTTACCGGTGTTTCTTCTGTAGTTGCATTTGTTGATGCTGATTGTGTCGTTTCCTGTT
GTGCTGGATTTTGCGCTACATTCGTTTCGTCACTATTAGTGTTTGTCGTTGTATTAGAATCACTCACGTT
TGTGTTGTCTGTTTTAGGTGCAGCATTAACGCTACTTGGATCATTACTTTTGCTCTCATTTCTCGTATTT
TCCGTTTGTGTCATACTATTTTCACTTGCATCTGCTTCTTTACTGCTGAGTAGTCCAAAACCGATTAACG
TACCTACAAGCACTGAAGCCACGCCAATCGATTTTTTACGAATTGCGTGTTTTTCTTGTTTCTTCATATT
CATTTTATTCCCTCTTTTTAAAAAGTCATTTTATATTAACTGTATACCCTTTTAATATATATTTAATCTC
TATTAATGTAATTATACACCAAAATTGCATAATGGCAATTAATTTGTTTTAGAATTTTATTAACTACAAT
AAATATTTACAACAAAAAGCTTTTCATTTTCTCTGTTTTGAAAATTGCAAACGACAACGCACGATTTCAT
TGCAAACAATTTGTATTCTTAATATGAACTCTGCCTAATGTAATCCTAACTTGAAATCATATTTTTTCAA
AAGCAGATGTGTAATTTATGGTACCTGTTTTTCCCGCTAAACTTTTCACTTTTAATTCTTTAATTAAAAA
CGCTTCATCTGGTATACCATCATATGGTGGATAAATGTCGTACATACTTGCGCGTTGATATCCTAGATTG
GCATAATACTTCGGCCATCCTAATACACTGATAAAATTATATCCTTTTAATATTGCTTCTCGTTCTAATG
CTTGAATCAATCGCTTCCCAATACCTTTATTTTGATGATGAATATCAACAGATACAGGTGCTAACACTAA
TCCAATTTCCCGTTGTGCCTCGTTATCAAGATAAACTTCACTTAGTAAACCGTGCCCTACAACTTCATTT
TGAAGAACAGCTACTAATTCTAAGTTATTGTCATACGTATCACTTAGACGAATTTGGTCTACTAGTTCTG
ATTCATTACCATAACCATGTTCACTATTTTCAAATGCCGTTCTAATTAACTGGTCAACTTGAGCAAAGTC
ATGTTGATGTATTTGTCTAATTTGCATCTTTGCCCCTCCTTTTAGTTCTATCTTATAGAAAAATGCATTA
CAACATAAAGTAATATTTTATAGTAATGACGCCATTATTTCATTAAAATTGAATGATATTTTTCGCAATA
AACAACTACACTCTTAAATCAATTTTTAGATAAACTGCAAATCATAAATTTCTTTATTATTATAATTATT
AAAACGGTCGATTTGACCTTTTAATATAACTTCCTGTTGTTTGCGACTTACATTATGATAATAAGTCATA
CGTACATTCAAATCAGCTTCATAACCATTATTCTCAATCGTTCTTTCTAATTCTTCGTACACATTTTTAT
TAATTGGTAACATGTACCCTTCTTTACTAGGTAAAATATTCACGTATTTTTTCTGTATGACTTTATCATT
CCCCAATAAAACCTCTATTGCAATTTTTTTAGCAGCACCACCACCTAAATTATATAGTTTAATATAATCT
TTATGATGATGCTCATCTGTAGCCGAATTCATTATATTAAGTTGACCCCCCTCCCTTTCTAATAAAATTT
GGTTAAAACCTAAAGCTGGCAGAAAGCTAATTTTCATTTGATAAAGTTGAACTGAAACTGATACAAAATA
AAATAAAGCCATAATAAATGTTCCAATAGATCCTATAGCTGAAATAATATTAATCATTAAGATATCACCC
TTCCCTTAAGAAATTTATATGATTAATTTCAAACTGAAAAATCATTTTACTTAATCGTTTATATCCAAAA
AGAAACATTTTAAACGTTATATTCGACTGCTCATATAAAAAGTTTTGCTTTATAGTCTTAAGTAATTTTT
TAACCATCAAGTACGTTTATTATTATGGCAATCTATTTGCTTTGACTAAAGAATACAATAACGCTTTTAA
GAGCTCCCATCTTTGAGCATTATTTCCAATTTAATAACTCATGTTCTTCAATACATATTCATCTCATACA
AATAAGTTGAATTTTTTTATTTTTATAAACGTAATTTCTTAACAAATCAAAATTTTACATTTAAATCTTT
CGATATATTACAAGTTTTTTAAAAAAGTAATATATTTCTATCAATAAAAGTAATATAATATTAGTAATTA
TAGTTCCATTAATTTATTGCAACAATACATAGAATCATTATTACAAGAATTATTTAATATCATCTTAGAA
TCTCACAAAATATCAACTTTGTTTAATTACTCAAAACGATAAGCAATTTTATATCGTTACGAGTTTTTAA
AAATAAATTTTTGCGAAATAAAGGAGACATGTTAAATGAAAAAAGTAATGGGGATATTATTAGCAAGTAC
ACTTATCTTAGGTGCTTGTGGACATCATCAAGATAGTGCAAAAAAAGAGAGCACTAGTCACAAAAAGAAA
GAAAATGACAATGAAGAATTAAATGAAGAACTTAAAGAATTTAAAAGCAAAAAAAATATGGATATAAAAA
TTAAAGGCGATACTATTGTTAGTGACAAATTTGAAGCTAAAATAAAAGAACCGTTTATCATCAATGAAAA
AGATGAGAAAAAGAAATATATCGCTTTTAAAATGGAAATTACTGCTAAAAAAGACGATAAAGATTTAAAT
CCATCTTCTATTTCTCATGACTATATTAATATCACTCAAGATGATAAAAATACAGTAAATAAATTAAGAG
ATGGTTATCTTTTAAGTGATAAAAAATATAAAGATTGGACAGAACATAACCAAGATCAAATTAAAAAAGG
CAAAACTGCACAAGCCATGTTTATCTATGAGTTAAGAGGTGATGGAAATATTAATTTAAATGTCCATAAA
TACTCAGAAGATAAAACAGTTGATTCTAAATCATTCAAATTTAGTAAACTTAAAACCGAAGATTTTTCTC
ATAGAGCGGAAACAAGAGAAGAAGTAGAAAAGAAAGAAAAAGAATTTGAAGAAGAGTACAAAAAAGAACA
AGAACGAGAGAAAGAAAAAGAAAAGCAAAAAGATGACGACCACAGTAGTTTAGATGAAGTATAAATTTAT
GAATGCTCGCATTTAGCGTTATAATCTTTGTAATTATTATTGTCATTGTAAATTAGCTTACTTACACTCA
TAATGACACACTAATTTAATTGTTAAATATAACAAAAAAGAGTAGCTCGCCTACTCTTTTTTGTTGTTTT
GAAATGGTCATTTTTGAAATGACTCGATCATAATTTCACGAATACCATGCAACATTTTTCGTGAACTCAT
TTTTCAAACAATACTTAATTTGTTACTATTTCACTTCTTTTTATTATTAGATGAAAACAAAAATGCTCCA
AAAAAGAGTAAGGGAAAAATAACAAACAAACGAGCATCAAATGTATTTTTCCCAAGAATTACAGGTAAAG
ATATATAAATAATAAAAGTTATTATTAAAAACAACAAATAAACTTTTTTATTGGTACTCATCACAAACAC
ACACCTATAATACAATAGCAATGAAAGCTCTTGCTACAATATATGCAAATTGTTTATTGAAACCAAAATT
ATTAGTCAATCCTGTAGCTATACCCTCAGCTAAATTACCCTCAAAACCTGTTAAAATATCGCAAAACTTA
TTAATACTTTGATAATGGAACATAACTAGCTTTGTGCCAGTAGTATTTTCTATTTTAGCAACTAATTTAT
CCCAAGCTTTCTCTCCAATCTTATTTACAGTAGCTCGGATAGCTTTAGCTCCAGCTTTTGCCGTTATAGT
AGCTTTACCTCTCTCTGCAACACCATTTTTATAATCTCTAACTTGCCCTTTTAATTTTTCAGTTACACTT
GGGTCTTTAAAATCTTCTTTACTATTATCTATCTCTTCTAACAAAGCATTTCCAATTTTTTCTCTTTGCT
TCATTTCCTTATCAACCGCTTTAGCAGTTTCAGCATTAGCTTTACCTGATTCTACCGTAGAATAAACAGG
CCCCACCAAAACAAAAGACGCAATAGTAGCAACGGAAATTTTTCTTAAGTATTTGTACATTGTAAAAACT
CCTTATTAGAACTTATACAATCCCTTAATAAACACCCTTTTTCAGCATATCATATAATAATTATCTTTCA
ATCACTTTTGGACATCAAGATTCATTTCCATATTCTGGCAGTCTATATTAGCCACTTCACATCATATTTA
ACACATATAACAGTTTCGCAATTACGATTATCCCGAAAATTTCAATATAGAATTTGTCCAATTAAGTGTA
GACGATTCACAGTTAAATACTTAAAAGGCACTACCAACTAAATTTGGTGGTGTCTTTTTGTATCATGTGC
ATTTTCTGTGCGCTTTTTGTGCACTCTAAAATAAAAAGCCCACAACCACAAAGGCTGTAGGCTACAAATA
TGGAGACGGCGGGATTTGAACCCGCGTCCAGAGGTCCTGATACACATCTTTCTACGTGTGTAGTTTATCG
AAAAGTTTCGCATCATGAAAAGTGATAAACAACCAACATGATGCTAGCTTGATTAAGTTTCTTCTAAACA
GACTTCAAACGGCAGTGTCTAGCATATCCTATTAAGGTTGAATCGCGTTAACAGCACATAGGAAATGCTG
TTAGGCGATGCAGAGTGCGATTAGGCAGCTACTGCGAAATTATTGTTTGTTTTGCCAGTTATTATAAACT
GTGTGTGTTGATGACGAAGACAACCCTCCGACACGCTTAATGAGCTCGGGGGACCCCTGTCGAATCCAGA
AACGTCCCCGAAATAATAAATCAAACAAATCATACTTTTGCAATTTACAAAAGCACATATAACTATATCA
AATATAGCCCGATTAAGCAACCAAATCGCTTAATAACGGGCTTTCATATCGCGCGCAACATCTCGTTTGA
CTGCTTTTTCTTTTAAAGCTTGACGTTTATCATATTTTTTCTTACCTCGTGCGACACCAAGCAATACTTT
ACAATGTCCATGCTTCAAATAAAGCTTTAACGGCACAATCGAATAACCAATTTCACGTGTTTGATCACCT
AATTTAATGATTTCACGTTTATGCAATAATAATTTTCGAGAACGAAGAGGATCGTGATTAAAACGATTCC
CTTCTTCGTATGGTGCTATATGCATATTATTCAAATACATTTCACCGTTTTTAACTTGCGCATAACTATC
TTTAAGGTTAGCACTACCTCGGCGAATTGATTTTATTTCTGTGCCTTGCAATACAATTCCCGCTTCAATC
GTGTCTTCAATATTATAATCATGTCTAGCTTTACGATTTTCCGCTAATGTACCTGGTGATTTCTTCTTAG
CCATTCATACTCACCTCATTGCTGCTTATTTTTTCTTACGACGTGCTTTCTTTTTCACACTTTTATCTTT
ATAAAATGGCTTATGTTTACTGTTTCCTGATTTGTCATTTTTACGTTCATTTTTACCTTTACGTTGCCTA
CCTTTTTTCTTATGACCTTTATCATCAGATTTCGATTTATCTAATGATTTACCACGCGTTTTAGCTTGAA
TTGTCTTACCTCGTGCTGGGCGCTGTGATCGATCATTTTTCGGTAAAGGCATACCTACAATTTGAAAATC
AATTAATCGTTCATCTACATCAACATGCGTCACTTTAACCTTAACTGTGTCACCAATTCTAAATACTTTA
GCTTGACGCTCACCAATTAATGCCATTTGACGCTCTTCAAAACGGTAATAATCATCAGTCATATTCGCAA
TATGAACCATACCTTCTATCGTATTTGGCAATTCAATGAACATACCGAAGTTAGCTACTGAGCTGACAAT
ACCTTCAAATTCATCACCAATATGTTGAATCATATATTCTGCTTTTTTCAATTCATCAGTATCACGTTCT
GCCTCAATAGCACGACGTTCACGTTTAGAAGTATGTTCAGCTAACTCAGGCAATTTGTCTTCCCAACGCT
TCACTTCTTTGTTATCCATTGATTTCTCAATTAAATACTTACGGATTAAACGATGAACTGTTAAATCAGG
ATAACGTCTTATTGGTGATGTAAAATGCGTATAATATTCAGCTGATAAGCCAAAATGTCCCAAGTTCACA
TCATCATAATGCGCTTGTTGCATTGAACGTAACATCATTGTTGAAATGACCATTTGTTCAGGTCGACCTT
CTACTTCTTCTTGAACCTTTTGAAGTGTTGTTGGATGAATATCTTCGCCAGTACCCTTAATCATGATGCC
AAAGTTTGTAATAAAATCAAAGAATTGTCTTAAGCGATCTGATTTAGGTTGCTCATGCACTCGGTAAATA
AATGGTACATCTAACTTACTAAAATGTTCAGCAACTGTTTCATTTGCAATTAACATAAATGACTCAATAA
GACGTTCGCCTTCACCACGTTGTCTCAATTGAACATCTGTAGGTATACCATCTTCGTTAACTAGTACTTT
CGCTTCGCTAATATCAAAATCAATTTCACCACGGCGTTTTCTCATTTGAATTAAACGATTTGATAAATCT
TGTGCTAAATCTAGCATAGGCGTAATTTCATTATACTGCTCTCGAATCGTAGGATCCTTTTCAGTAATAA
TCTGATTTACCGCATCATACGTCATTCGATAATCAGAATGAATCACACTATCAAAGATTTCATGTTTAAC
AACGCGACCACTAGCATCAATTTCCATGCGACAGCTTAACGTTAAACGATCAACGTGAGGATTTAATGAA
CAAATACCATTACTTAATCGATGTGGAATCATTGGAATTACACGGTCAACAAGATATACACTTGTAGCTC
TATCATATGCCTCTTTATCCAATGCAGAACCTTCTGTTACATAATAGCTGACATCAGCAATACTTACAGT
TAATTGCGTATTACCATTCGCTAACTTTTTAACACTAATTGCGTCATCTAAGTCTTTAGCATCCGCGCCA
TCAATAGTAATTGTCAATTCATCACGTAAATCATGACGTCCTTTAATTTCACTATCTTCTATATTGTCTG
GTGTTGCTTCAGCTTCTTGTAACACTTCATCAGGAAATTCAATTTCTATGCCATGTTGATAGATAATAGA
TAAAATATCTAAGCCAGGATCATTTTTATGTCCTAAAATAGCAGAAATATGTCCTTCTGGATTATCTGAA
CCGTCAGCATACTTAGTAATTTGAACTAATACTTTGTGACCATCTACTGCACCTAAGCTTTGACCTTTAG
GAATGAAAATATCTTGCATAATTCGTTTATCATCTGGAATGACAAAACCAAAATGTCTAGCCTGACTATA
CGTACCAACCACTTGAGTTACTGAATGCTTCTCAATTGACTTAACTTCCCCTTCAATTTTACCTTTATGC
TCACCTTTTGATTGATGGATTTCTACAATAACAGTATCTCCATCCAAGGCACGATTAATTTTTGTTGGGG
GAATAAATATATCTTCCATATCTTTGTCTTCAGGTCTTAGGAAAGCAAAACCTTTTTTGTTTTGACTTAA
CGTTCCCTTTATCAATTTTGAATGACCTTTTGAACTATGCTTTTTTTGATATCTGTCCGTTTTTGTACGT
TCGATTAATCCTGATTGTTCTAACTCCACAAGCACCTTAATTAAATCTCTAAACGAGTCGGCACTGCTTA
AACCTAATGCATCTTGAAAATCTGACACTGACATAGGTTCATATTCAGGTTGATTAATAATCTCTTCTAT
TGATTGCTTTAAATTCATTATGCCCCTCCTTTCTAATGTTAAAATCTCTTTTTATTCTGACCAGTCTAAT
GACTCTAAAAATTGATAAATATCATCGAAAACTTGTTCTTTTTCTTTATCAATTGTAATAACATGTCCTG
ACTGACTATACCATTTGATATCTTTTTCGTCAGAGTCTACATGTTCATATATATAATTTGCGGATTGTGG
ATCAATCATATTGTCGTTTTCTGCTTGAATCACTAAAATTGGGTCAAACACCTCATCAACTTGATCTTTA
ATCGTATCTAATGCTTCACTTAATTCTTTTAAAGTTTCAGTTGGTTTGAAATGATGCATTTCGTTATCAA
TCGTTTCTTGATCTTTACCCTCATACTTTTTAAAATTGCGTGCATATTCTAAAAAGCCTTCATAAATGGC
ACCTTCAGTTTTGCCACCCATAGGAGCACACATCGTTACAATACCCTTTACATCTCGATTTAAGCTTAAT
TTTAATGCAAAATCGCCACCTAATGACAAGCCAGCAACAACGATTTCATCATAACCTTGTTCAACAAGGT
AGTCATAGCCATCTAAGGCATCTTTAAACCAAACAAAAGGACTTGATTGAAGTATCTCTTCTGGTGGTGC
TGCATGACCTTCATATTGTGGTGCATACGATGTATAACCTTTCTTTTGTAAAAATCGACCTAATTGACGA
ACATCAGACGAATTGCCTGTAAAACCATGTAGTAATAACACGGCACGTTTACCTTCCTCAAAAAAGAAAG
GCTTTGGTAACTTTATTTGCATAAATCTAACGCTCCTTTTTCACAATTAACAAACGTACTTAATTAAACA
ATATGTTTCTAATAATTGAACATGAGTCCTTTATTATTCTAATTATAAATAAAAAAGCCCGACATTTACA
TCGCCGGACCTTACATACCAAGATAACTTATGCAAATCATAAGTACAAAAAATAATATTGATAAAATAAT
TGTTAATCTATTTAAGAATAAATCGACGCCACGTTGTTTTTGTTTACCGAATAACTGCTCAGCACCACCA
CTGATGGCACCTGAAAGTCCACTGCTTTTACCTTCTTGGAGTAGTACAACAGTTATTAATGCAATACAAT
CAATGATTAATAATACGATTAAAAATGTATGCATAAATTGTCCTCCGTTCCTTATATACGACAAGTAGTA
TATCATATTTTTATTGTTAAAATCAATTTTCTAGCGATTAAATGTACTTTTACGTTTGATAGAAACAACA
AGCATATAAATCGCTAATGCAACCGAACCTATAATAACAATTAAAATTGGCAATGTTAAGTACGCACCGT
GTGCAGCTTTTATTGCTTGAATTGTGATTGATAAATTAATCAACGTAAACAAACTATTTGATACATAAAC
TGCAAACATAAACCACCACACATAAGTATGTCGATTCCAAAAAGTGATGAAGCCTGCTAGATAAGCCAAA
ATATACATTATACCAGTGAATCTAAAGCTGTTTAAAATGTAATCTATCGCTTTATCTGAAGTGTTTTGAT
TCGTTAAATTGAGTAATGCTTTGGCAGTCGCATTATCCAACGAAACAAAGTAATGAATAATCAACAATAT
TGAGAATACGATTGATGCAGTTGCAATAAAGCGTCCTGTTTTAATTTCTTTATTCGTTCTATCAGCCATT
TGTTTACTCCTCATATATTTAAATACGTTCTATAAAACCTTTATTTAATTTTACCTTTTAATAAAAGTGA
ATACCCTGTCATACAATATTCATTTCAACATAAATTTATTATACCAGTTTAAGAATACAAGTTAAATATG
TGTTATTAGTTACCTCATGATTATTAGTCTGTTATGAATAATACTTCAAAATAAAAAACCTACCACAGTC
TCAACTCTGTGGCAGGTTATAAATACAAGCGTGAACTTTTTAAGCGTGAACTCAAAAACTTTATTCAATT
TATACCGACATAATAATCCTCAACTAAAATTATGGCAGTACTTAATGTTTAAAATGATTATTTATCTAAG
TTATAGAATGATTTGATACCGTCATATTTAGCAGTTTCAAATAATTCATCTTCGATACGTAATAATTGAT
TGTATTTAGCAATACGGTCAGTACGTGATAATGAACCAGTTTTAATTTGACCAGCGTTTGTAGCAACAGC
GATATCAGCAATTGTTGTATCTTCTGTTTCACCTGAACGGTGAGAAACTACTGCTGTGTAACCAGCTTTT
TGAGCCATTTCGATTGCATCGAATGTTTCAGTTAATGTACCGATTTGGTTAACTTTAATTAAGATAGAGT
TACCAATTCCGTTTTCAATACCTTTAGCTAAAATTTCAGTGTTTGTTACGAATAAATCGTCACCTACTAA
TTGTACACGGTCACCGATACGTTCAGTAAGTTGTTTCCAACCATCCCAGTCGTTTTCGTCCATACCGTCT
TCAATTGTGATGATAGGATATTTGTCTACTAATTGTTCTAAGTAGTCAACTTGTTCTGCAGCTGTACGTT
TTGCACCGTGCTCGCCTTCGAACTTGCTGTAGTCATATACGCCATTTTCATAGAATTCTGATGATGCACA
GTCAAATCCTAAGAATACTTCTTCACCTGGTTTGTAACCAGCTGCTTCGATTGCTTGGATAATTGTTTCA
ACTGCATCTTCAGTACCTTCAAACTTAGGAGCGAAACCACCTTCGTCACCTACTGCAGTTTCTAAACCAC
GTTTACTTAAAATTGATTTTAAGTTGTGGAAAATTTCAGTACCCCAACGTAATGATTCTTTGAATGTTGT
AGCACCTACAGGTAAAATCATGAATTCTTGGAATGCAATTGGAGCATCTGAGTGAGAACCACCATTAACG
ATGTTCATCATTGGTACTGGTAACTGCTTACCATTAAATCCACCTAAATATTTGTAAAGTGGTTGACCTA
ATAGGTCAGCTGCTGCACGTGCTACTGCGATAGATACACCTAAAATAGCATTTGCACCTAATTTACCTTT
GTTTGGAGTACCGTCTAATGCGATCATCATTTTATCAATAGATACTTGATCTAATACTGAAAATTCACCT
TCAATAATTTCTGGTGCGATGATTTCATTAACGTTTTCAACTGCTTTAGTAACACCTTTACCTAAATAAC
GTGATTTGTCTCCATCACGTAATTCAACAGCTTCGTGTTCACCAGTTGAAGCACCTGATGGTACTAATGC
ACGACCAAATGCGCCACTTTCAGTTAATACTTCTACTTCAACAGTTGGGTTACCACGAGAGTCTAAGACT
TCGCGAGCGTAAACATCTGTAATAATTGGCATGTTTATAATCTCCTTTAAATAGTTATTCTATAATTATT
ATAGCTTTATTCTTTCATTTAACAAAATGATATTACTATTATTTTCAAAAAATAAGTGTCATTAAGCGTT
TACTTAACATCTTTTACAATATTAGTGTTTAATTAAAGATTCACCTGTCATGTCTTCAGGTTGTTCTACA
TTTAATAAATCTAATAATGTAGGTGCTAAGTCACCTAAGCGACCAGTTTCTCTAAGTGTAACGCCTTCTT
TTGTTACAATCACTGGTACTGGGTTCGTTGTATGCGTAGTCATTGGTTGATCATCATCCGTCAATACTTG
ATCAGAGTTACCATGGTCAGCAGTAATAATTGCATAACCATCCATGTCTAAAATCTTATCAACCACTTCG
CCTAAACATTCGTCAACCGCTTCGATTGCTTTGATTGTCGGCTCAAGCATACCACTATGCCCAACCATAT
CAGGGTTAGCAAAGTTTAAAATAATCAAGTCCAAGTCACCTTTATTTAACTCTTCTAATAATGCATCTTT
AACTTCATAAGCACTCATTTCTGGTTTCAAGTCATACGTTGCAACTTTAGGTGAATCAATTAAACGACGA
CGTTCACCTTTAAATTCCTCATTGCGTCCACCACTCATAAAGTAAGTAACGTGAGGATATTTTTCAGTTT
CTGCAATACGTAATTGAGTTAAATTGTTATTTTGTGCAATTTCACCAATTGTATTATTTAAATCGACTTT
TTCGAAGACGATAGCCGCATCGATATTGTCATTATACTTAGTGAATGTTGCATAGAATAAATCTTTAACT
TGTTCAACTTTAAAGCCTTCGAATGCTCTGTTCGCAAAAATTTCCGATAATTGTGCTGCTCTATCAGGTC
GGAAATTATAGAAGATCACTGCATCTCCATCATTAACACCGTCATTTTGATTCTCAACGATGAATGGTAC
TACGAATTCGTCAGTTAAGCCTTCATTATAACTTGCTTCCACACCTTCTTTGGCAGTTGCATAAGTTGGG
GCATCAAAGTTACGAATAGCATTGTAAGCTTTTTCTTCACGTTCCCAACGTTTGTCACGGTCCATTGCAT
AATAACGGCCAGACACAGATGCAAATTGACCAATACCTAATTCATTGAATTTAGCTTCAGTCTCTTCGAT
GTATTTCAAAGCGGATTTTTGATCTACGTCACGACCATCTAAAAATGCGTGTACGTAAACTTTTTCAACA
CCTTGTTTTTTAGCAAGTTCTAACAAAGCAAATAAATGTTTGTAATGACTGTGTACTCCACCGTCAGACA
ATAAACCAAAGATGTGTAACGCTGAATCATGTGAATTCACGTGTGCAATTGCATTATTTAAAACATCATT
TTCAAAGAAATCACCGTCTTCAATTGATTTATTGATTCGAGTTAAACTTTGATAAACGATACGTCCTGCA
CCGATATTCATATGACCAACTTCTGAGTTACCCATTTGTCCTTCAGGTAGTCCAACATCTAAGCCACTCG
CTTCGATTTGAGTCGTTGGATATTTGTTGTAATAACGATCAAAATTAGGCTTATTTGCTAATTTTACCGC
ATTACCATGTTCGCTTTCGCGGTTCGCAAAACCATCTAAAATAATTAACGCAGTTGGTTTCTTAGCCATG
ATTATTTTGCACCTTCTAACAATTGTACGAAATCTTCAACTTTAAGTGATGCGCCACCTACTAATGCCCC
ATCAATATCAGTTTGTGCCATGTATTCTTTAATGTTGTTAGGTTTAACACTACCACCATATTGAATACGA
GTTGCTTCTGATACTTCTTTGCTTGATAAGTCAGCAATAGTTTGACGTACAAATGCACACATTTCATTCG
CATCTTCAGATGTTGATGATTTACCAGTTCCGATTGCCCAGATTGGTTCATAAGCAATTACAACTGATTT
AAGTTGCTCTTCAGATAAACCTGCAACAGCTTTCTTAACTTGCTCACCTACAACATCGTTAGCTTTACCA
CTTTCACGCTCTTCATCTGTTTCACCAACACAAATAATTGGTGTCATACCATGTTTGAAAATAGCATGCG
CTTTTTTGTTAATTTCTTCATCTGTTTCGTGGAATAATTCACGACGTTCAGAATGGCCGATAACAACGTA
TTTAACGCCTAAATCTGCTAATGCAACTGGAGACGTTTCACCTGTGAACGCACCATTATCTTCGAAATAC
GTATTTTGAGCACCGATTTCTAAACCTTGTGCTTTTCCTTCTTTAACTGCAGTAGTTAATGCATCTAATT
GAATTGCTGGTGCACAAATTACTGATTCTACTTCTTTTGAATCTGGTAATGTTGGCAATGCATTGACGAA
GTCTTTTGCTTCTTGTACTGTTTTGTTCATTTTCCAGTTACCAGCTATAATTGGTGTTCTCATTAAAGAC
ACTCCTTGTTTTGTAAATATTTTTGAAAAGTGATGAAACACGATGTCATCTTGTGACTGTTTTCCCGTAA
CAATGTTAAACAAACATGCCACATCACTTTAAACTATCACTTTATTATTTATTATTGATTGCTTTGATAC
CAGGCAATTCTTTACCTTCTAGGTACTCTAATGACGCTCCGCCACCAGTTGAAATATGAGTGAAGTCATT
TTCAAAACCTAAAGAGATTGCTGCTGCAGCTGAATCACCGCCACCGATAATCGTAATTGCATCTTTAAGG
TTTGCAATTGCTTTACATACACCAATTGTACCTTGTGCAAAGTTACTGAACTCGAATACACCCATAGGTC
CATTCCATACAACAGTGTGCGCACCTTCTAATTCATCTGCAAATAATTTTACAGTGTTTGGTCCAATATC
CATACCTTCTTGGTCTGCTGGAATTGAATCAGATGGTACTACAGTAATTTTGGCATCATTAGAAAATTCT
TTAGCAACTTTAGTGTCTACTGGTAATACAATTTTATCACCATGTTTTTCTAATAAATCTTTTGCGAAGT
CGATTTTATCTTCTTCTAATAATGAAATACCAATTTCTTTACCTTGCGCTTTTAAGAAAGTATAAGCCAT
ACCTCCGCCGATGATAATTTTATCAGCGATGTTAACTAAGTTTTTGATGACATTAATTTTGTCAGATACT
TTTGCTCCACCTAAAATAGCAACAACTGGTTTATGTGGATCGTTAACTACGCCACCGATAAACTTAATTT
CTTTATCCATTAAGAATCCAGCTGCAGTTTCTAAATGTGTAGAAATACCAACATTAGATGCATGCTCACG
ATGCGCAGTACCAAAAGCATCATTTACAAACACATCACCTAAAGATGCCCAGTATTTACCTAAATCTGGA
TCATTTTTAGATTCTTTTTTACCGTCTAAATCTTCATAACGTGTATTTTCAACTAATAATACGTCGCCTT
CTTTAAGGTCTTTAATAGCTGCTTCAAGTTTTTCGCCGCGTGTTTCTGGTACGAAAACAACTTCTTTATC
TAATTTCTTAGATAAGTCTTCAGCAACTGGACGTAAAGTTAATTTTGCTTTATCACTTTCTTCTTTTACT
TTACCTAAATGTGAAAATAGTACGATTTTACCACCTTGTTCGATGATGTATTGAATTGTAGGTAAAGCTT
GAACGATACGGTTGTCATTAGTAATTTCACCGTCTTTTAAAGGTACGTTAAAATCAGCACGTACTAGGAC
TGTTTTACCTTTAAGATCTAAATCAGAAACAATTTTTTTAGCCATGGTGTTTCCTCCTTGTAATTAGGAA
ATTTTATATAAAAATAAGCGGAGAAGCGTTTGTGCTCCCCGCTTACTCATAAGCTTTAATTAATGCTAAA
TAGTTCTGAGCACTAGCGTATTTGAATAAAAACTATACTAAAATTATTTAGAAAGTTCAGCTAAGTATGC
TAATGTACGAACTAATTGTGCAGTATATGACATTTCGTTATCATACCAAGCTGCAACTTTAACTAATTGA
CGGTCACCAACTGACATTACACGAGTTTGTGTAGCGTCGAATAATGAACCGTAAGTCATACCTACAACGT
CTGAAGAAACGATTTCGTCTTCAGTGTAACCGAATGATTCGTTTGAAGCATTTTTCATAGCTTCGTTAAC
TTGTTCAACTGTTACGTCTTGTTTTTCTAATACTACTGTTAATTCAGTTAATGAACCTGTAGCTACAGGA
ACACGTTGTGCACCACCATCTAATTTACCATCGATTTCAGGAATAACTTTACCGATAGCTTTAGCAGCAC
CTGTTGAGTTAGGGATGATGTTTTCTGCCGCTGCACGAGCACGACGTTTGTCACCTTTTCTGTGAGGTGC
GTCTTGTGTATTTTGATCACCTGTGTAAGCGTGAATTGTAGTCATTAAACCTTCAACTAAACCAAAGTCA
TCGTTTAAAACTTTAGCAACTGGTGCTAATGAGTTTGTAGTACATGAAGCACCTGAAACAACTGTTTCAG
AACCGTCTAACTCTTGGTGGTTAGTGTTGAATACGATTGTTTTTAAGTCACCAGTAGCTGGTGCTGAGAT
TAATACTTTTTTAGCGCCTGCTTCAATATGAGCTTGTGCTTTATCTTTATCAGTGTAGAAACCAGTACAT
TCTAATACTACATCGATATTTAAGTCTTTCCAAGGTAATTTGCTTGCATCTGGTTCACTGAATGATTTAA
CTTCTTTACCATTTACGCGGAAACCACCATCAACTACCTCTACTTCACCTGTGAAACGACCTTGCATAGT
GTCATATTTTAATAAATGCGCTAACATGTCGTCATCTGTTAAGTCGTTTACTGCTACAACTTCAAGACCT
TCTACTTCTTGAATTCTTCTGAATGCTAAACGACCAATTCTACCAAAACCATTAATTGCTACTTTTACTG
CCATTATAATGGCCTCCTTTAAAATGATATTTAAAAAGTATTAAACTTTTTATCTCTTATTCAAGTATTA
TCTTTGCTGCGGCTTCATCAGTGATTAACACTGTATTCTTGGGTGCAATCGTCAAGTATGCTTTAATTGC
TTCACCTTTCGATTTGCCTCCTGCAACTGCAAAAATAAAGTCTTTTGATTCAAGGTCTTCTAATTGAAGT
CCAATTGTTTTAACCTTATGGACAATTTGACCTTGTGTATCAAAATAATAACCAAATGCCTCTCCGACAG
CTTGATGATGTTGAAGTTGTTCAATGACCTTTTCAGGTGATTGACGTCGATGCGCCATCTTCAGCGCATC
ACCAATGCCGTGTAATATAACGTTTGCTTGTTTAATTTTGTCTAAAGTGTTTATGACTGATGGCTCTAAC
AACAATGTGTTATATGTTGTTTCGCTGACATTATCAGGTACATACATCGTCGTATAATAACCGCCAGCTT
GTTGTGCCATACTGGCTGCAATTGTGTTTGCCTGAAAGACAACATTTTCGCCTAGTCCACCTCTGGCTGG
TACGAAGAATACATTATATGGTAATAAATGAATTGCTTCACTAACACATGCCATCGTGGATCCGCCAGTT
ACAGCAACTATCGCATCTTCTTGTAATATGCCTTCAAGTAATTGACCTGCTTGTCTACCTAATTCTGTTT
TAACAGATTGGCTATTATCAGCATCACCAGGAACAACATGAACTTCCTTAATTTGAAATTTATTCTTAAT
ACCTTCTGACAGACGATTATCATCTGCATAGATATCAAAGTAACCTTTCAATTGCGAAATCAGTTGCTCA
CCTTCAGCTGTAATTTCCATACCGGTAGGCTTAACTTTTATCAAATCTTGTTTCTTAAGCATATCTGTTT
CAGAACGCAGTACACGTTCAGTCATATCCATATGTTCGCTTAAACTTCGACGTCCGACAGGCTGATTTTT
TGAGATAGTAGTAAGAATAGAAAAACGTTTATACATTTTATCTATGAGATCCGGTATAAGCTTTTGCTGT
GCTTGCAATAAGTCTTTCACTACTACCTCCTCCTTATATTTATAAATGTAAATAAGGATATGTCACAACC
AGTGGTTGCCTTTTTAAGTCCCACGCGGGACAAAAATTAACCTCTTTACACTTGCAATAGTACTATTCTA
TTTCAAAAATTGCAAGCATAAAACTTAAATTTTCTAAATAATTTGATAAAGCGCTTGCAATATGTTTTCG
ATTTGTTATACAACAAAACGTTTTATTTTATTCGCTGTAGTCAAATGTATACCCTTATACTGACTCTCTA
ATCATTTGCTTATTATTTGAGACTAGGACATAAATCAATGCTCTAGATGGAAATGATAATTTAATAATGT
ACACTTTTGATTGTTTAAACATGTACAATTTTATATTGACATTTACACTCTAGAATCTGAAAAGTTACAT
TGCCAGTAGTTGACTGAACGAAAATGCACTTGTAACAACCTTTTTTCAATTAAAGTCTGGGGCCCCAACA
TAGAGAATTTCGAAATGAAATTCTACAGGCAATGCAAGTTGGCGGGGCCCCAACATAGAGAAATTGGATT
TCCAATTTCTACAGACAATGCAAGTTGGGGTGGGACGACGAAATAAATTTTGCGAAAATATCATTTCTGT
CCCACCTCACTCAAAATAAATTTCACTATCCGCAAAATAAACAACTAACTATTTAAGTATCATCTCTCCC
CTAATTAACAATTATAAAAATAAGAACCAATATTCGCGACAACCTAATTAATTGTGTTGTCTGTCATACT
GGTTCATTTTTGTTTGACTAAATACTACTTATCATTAGCATTATTTTGTTTATTTGTTGTTGATTGGCTA
TTTTGTTGTGGTGCTTGTGGTTTTGCTTGTTGATTTGATTGATTGTTTTGTTGATTATTATTTGGCTTTG
GTGTTGGTTGTTGCGGCTGTGGTTTAGGCTGAGCTGGTTGTTTATTATCATCAGTTTTCTTCTGATTATC
ATCTGATTTATCTTGAGATGCTTTGTCATCCTTATCTTTCGACTCATCCTTCGATGCTTTATCATCATTC
TCTTCTTTAGCTGGACGTTGCTTTGTAGGTGCTTGTTGCTGAGGTGGCACATATTGATATTGATTCTGCT
GTGGCAACTGCTGATATTGGTTTGCTTGTGAATCTAACTCATTCTGCTCTTTTTCCTCTTGTTGCTTTTT
CTTTCTCTCTTTTTCTGCATTTTCTTTTTGACGCTTTTCTTTTTGTTCCTGATTTTGTTCGTTCAACATA
CGTTCTTTAGCTTTATTCGAATGATCTACATATGCAAAAATTGCAAATACTAATCCTCCGAGTAATAGCA
ATACCGTCGCAATGCTAACTACTTTCGCTGTTGTACTCATTTTCTTCTTACTTCCATCTTCATTTTTATT
GTAGTCGTAATTTTGATTCGACATACTCTCCCTCACTTCAAACTAATTTAAATATAGAAATTATCACGTA
ACTATTAACATTTTCACAACTAATTTGCTTACCTTGTTTCTACAAACATTAATAAACATTTACTCTTTTT
GCCTTCTTCAACTTAAAACTGTATTCACTATTACTCACTCGTAAATCGGATTCATTTTTACAAAGAAATA
GTAGTCTTATATATCTTAACATTTAATAACGAAATCAAACATATTTTGAGCCTTTTTTTGAAAATTAACA
TATTAACCTTTTTGATTTTACAACAAATTATAGCTACGTATTGAAAATTAAAGCATTAGTTTAAGTGTTG
TGTTAAAAGTTTTTATGTTTAGATTGTTATATTACTATCTATTCTTAAATTTGTTTAAAAAATTAATGCT
TTGAATTGATGTATAACGGGAATAAGATATAAATGAAAACGACCCGCACGATAAACGTACGGGTCCACTA
CTAAAGGGAGTCAAATTTTTACCTTCGTTTGTATCATGCAGCGTTTTACACATACTTTTAAGAGATGTTT
ATTCGTTATCGAAGGTACACCTTTATTATAACTTATATCATTTTTATTAAAATACAATTCAAAAAAAGTT
ATTGACATATTATTGTCTAAATAATGTATAACCTTTGAACAACAATAATGATTATTAAATAGTAACTAAA
TACAAAATTACATGGGGTGAATGATAATGAAACAATACTTAATTACTGGTGGGACTGGTATGGTTGGATC
TCAATTAGTTAATGAAATCAAAAAATCAGATTCACATATCACGATATTAACGCGACACGACCAAATTTCA
AATGATAAGAAAATTTCATATGTCAACTGGGCTAAATCTGGGTGGGAACACAAAGTTCCTCAAAAAATCG
ATGTGGTCATCAACTTAGCAGGTGCTACATTGAATAAACGATGGACACCGGAATATAAACAAACGCTAAT
GCTAAGTAGAATTCAATCTACGCAAGCTTTATATGAATTGTTTAAATCACGTAATAAAGCACCTAAAGTT
TTATTTAATGCTAGTGCCACTGGTTACTATCCTCCTGATTTATTTATGAGTTACACAGAAGTTTATAAAA
CTTTACCATTTGATTTCTTATCAGATATTGTGTATCAATGGGAACGTTTCGCACAACAATTTGAACAATT
AGGTACACGAGTTGTCATCGGTCGTTTCGGTATAATTTTATCGAATGAAGGCGGTGCGTTACAAACAATG
AAACTACCATACGAATATTACATTGGTGGTAAATTAGGTTCTGGTCAACAATGGTATTCATGGATTCATA
TCAATGATTTAATTCAAGCTATTTTATTTTTAATAAATAACGAGTCAGCTAGTGGTCCGTTTAATTTAAC
TGCACCTATACCTGAGCGTCAAAATTTATTTGGCTACACTTTAGCAAGAGCTATGCATAAGCCTCATGAA
ACTTGGGCACCAAGTCTTGCAATGCGTCTCATACTTGGTCAAATGTCAACAGTAGTATTGGATACTCAAA
AAGTATTACCTAATAAAATTCAAGCATTGGGATTCCAATTTAAATATAGTAATTTAAAAATGGCACTTGA
AGATTTAATTAGTAAGTGAGTGGGACATTGATCTCTCCTACTCCACTTCAAGCAAAAAGTCTAGAAGATA
ATTCGTTAAATCTCTCTAGACTTTTCTATTTGCTGATATTACATATAGATATAACTTTAAAGTCACTTAT
GAATATTGGTTGATTAATTTTAAAGTAAATACGAAAAGGCCACTTGAAACAAAATGTTCAAATGACCTTT
TACTACTTTATAAAATTAAATGTATGATTTGTATTCAGGATACCAAATTTCAGCTTCAATTGCTTTGTCA
ATATCATCAATAGTTTCAGCGTTTAATCCTTGATCAATGACACTTTGTGCAACCGCTTTGGCTATGGCAC
GAGAACATTGATGTATTTTCTCAACAGGTGGTAAGACTGCAGCTCCTGGTTCATCTGGATTGACCATGCC
ACCAAGTGCATGACTCGCAGCTGATAGAATCTGTTGATTTACTTTCTTCGCTTTTGACGCAATAAGACCC
AAACCTAAACCAGGATACATCAATGCATTATTTGCTTGACCAATACTGTAATTCACACCATTGTATTCAA
TGTCATTATATGGGATACCAGTTCCAATTAATGCTTTTCCGTTAGTCCATTTTAATAAATCTTGTGCAGT
TGCTTCTGCTAATTTTGTAGGATTAGACAATGGGAAAATCATTGGACGTTCTGTATGCTTTAACATCTCT
TTTACTGCATCTTCTGTAAATGCACCTGTTTGAGTTGATGTACCGATTAAAACAGTAGGCTTAATATTTT
CAATTACTTCTTTTAAATTTTTCCAGTTTACTGTCTTTGAAAATTCATTCCTATTTTTAGCAAATACTTG
TTGCGCTTCAGTTAAATCATCCATATCATCAAACAACAATCCTTGTTTATCCATAATGTAGAAATGCTGA
TTTGCTTTTTCTTCTGAAACACCCTGTTTAATTAGTTCATCTTTTAAAATATTGGTAATACCCATACCAG
CTGTACCACCACCATAAACTAAAAACGTCTGATTCGTATAATTTACTTTAGAAATATTTAATGCACCTAG
TACGCCAGCTAATGTAACTATACCTGTACCTTGAATATCATCATTAAAAGTTGGTAACGTATCTTCATAT
TTGTCTAAAATATTTTTGGCATGCCCTCTACCAAAATCTTCCCAATGTAATAGTGCATTAGGATATTCTT
TACGTACTGCACTTACAAATTTATCTACAAATGCGTAATATGTCTCATCATCGACACGTTTATGACGATT
TCCTAAATAAAGGTCATCATTCAGTAATTGTTCATTATTAGTACCTACATCTAAAGATACAGGTAATACT
TGTGAGGGATTTATTCCAGCTGCCGCTGTATATACTATTAATTTTCCTATCGCAATATCTACACCATCAA
CGCCCCAATCGCCGATACCTAATATACCTTCCGCATCTGTCACTACGATTAATCGAATATCTCTGCCATT
TGCAACGTTGCGCAATTCTTGTTCAATTTGGTCTTGTCTATCAACAGATAAAAATACTGCATCTTGGGGT
CTGCTGAAATTCTCATTATATTGTTCAATCGATTGTGCAATAACAGGGTCATAAATAATTGGCATAAATT
CAACTAAATGCTCTGAAGTCAATTTGTAAAACAATGTACGATTACGATTAAAAATTGCCATTAAAAATAA
ACGTTTCTCAAAATCGGTTTGTTTCGCCTTGAATTGTTCATAACATTGTTCTGCTTGTTGTTCTAAAGTT
CGAACATTCGCAGGTAATAAACCTTCAAGCCCTAACTGTTTTCTTTCTTCGTTAGTAAAAGCGATACCTT
TGTTTAAAAATGGATTGTTAAGTAATTCAATGCCTTTCATAAAATCATCCTTTATATTTGTTAGATTGTA
GAACCGCAGACGCAACGTGTCTAATTAAATTCTCACAAATATTTTTACCCGTTAGTTTTTGCTTTTACTC
AAAATGTTTTGAACAATTTATTGACACCTTGGTTTACTCATACAAAAAAGAGCAGACTGCTTAGTCTACT
CTTTACTTTGAATTATTTTGTTTCAGGTACCATCACTTCATCAATTAAGCCATATTCTTTAGCTTCTTCT
GCAGTTAAGAAGTTATCACGATCTGTGTCTTTTTGTATTTTTTCAATACTTTGACCAGTACGCTCTGATA
AAATGCGGTTTAATTTTTCACGTGTTTTTAAAATGTGATTTGCAGCAATTTCAATTTCAGTTGCTTGTCC
TTGAGCACCACCTAATGGTTGGTGAATCATTACTTCTGCATTTGGTAACGCGAAACGTTTACCTTTAGCA
CCAGCTGCTAATAAGAATGATCCCATTGATGCAGCCATACCGATACAAATTGTTTGAACATCAGGTTTAA
TGTGTTGAATCGTATCATAAATCGCAAAACCAGCTGTTACACTTCCACCTGGTGAATTAATGTATAAATA
AATATCTTTCTCTGAGTCTTGTGCTTGTAAGAATAATAACTGTGATACGATTGAATTTGCTACGTTGTCA
TCAATTTGTGAACCTAACATAATAATACGGTCTTTCAATAAACGTGAGTATATATCGTATGCACGTTCAC
CGCGATTTGTTGTTTCAATAACTGTAGGAATTAAATTCATCTATATTTCCTCCTTGTAATAACTGTTACT
CATTATTTTACATATTAAGTCAAATTTGGTCAAACACTTTGACTTTAAAACGCTACTTTGTTTGACGCTT
GTCTCTTTCCTTTGTAAACTGATAATATCTATTTTAGATTGTACTTATTTTACTTCTCGTAGTACAGTGA
TTTGATTAACATATTTACTCCTTGTGGTGTAATGGATAACACGTAAGATTCCGGTTCTTAAGATAGGGGT
TCGATTCCCTTCAAGGAGGCATTTAAATAAAATACAATACTTTTCAATACAGAGAATCCCGCAATGTCGG
GATTCTTTTTATGCTGATTTTTTTGTCTATAATCAGGGACTTTCAGGGATTCAATTAATTATCACATTCG
TATTTTCTTATGACCAAATTGATAAATATGATGCTACTTAATGAGAAAATTAGGTAACGCTTGGTTATTG
AATTTCCTTCATTAAACTTTCCAGCTCAATTTAATAGTTAGTCGACTATTATTCATTAAACACTTTTTAA
TCATAAAAAAGGTATTTTTGATAATTCACTACCAAAAACACCTTCTTACTTATAATTCTATTTGTTCACC
ATTTCTAATCTTATCGGCTAAATCATTAAGTTTTCTTAATCGATGATTTACACCTGATTTTGAAATTGGA
CCAGTTGACACCATTTCTCCAAGCTCTTTCAACGAAATTTCTTGATGTTCTACTCGAATTCTAGCAATCT
CTCTCAACCTGTCTGGTAAATTTTCAATACCAATTTCTTTATCAATTAATTTAATGCTCTCCACTTGTTT
CATCGCAGCACTAACAGTTTTATTTAGATTTGCCGTTTCACAATTAACGAGTCGGTTAACAGAATTACGC
ATATCTCTTACAATGCGTACGTCTTCAAATTTTAATAACGCTTGATAGCCACCTATCAAACTAAGAAAAT
CCGAAATCTTTTCCGCTTCTTTTAAATACGTAATACTTCCTTTTTTTCGCTCTAAATGTTTGGCATTCAA
CTCATAACTATTCATTAGTTTCGTTAAGCCTTCTGCATGACTCTCATTTTGAGAAAAAATTTCCAAATGA
TACGAAGATGTTTCAGGGTTATTCACTGAGCCACCTGCCAGAAAAGCTCCTCTCAAGTAACTGCGTCTCA
TTTCGTCATCTTGAATCATTGAATGATCAATTTCATGCGTAAAAATGCCGTCTTTTAAAATTCCTAATTC
ATCAAGAATTTCTTTCGCTTTCATCTTTGTACGACAAATATAAATATTATTTTTTTTAAGTTTCATTTTT
TTACGGACTAATATTTCAACTTCCACATTAAATACACGTTTAATCAACGAATAAATACGTCTTGCCGTTG
TTGCATTTTCCGTTTGAACATTTATAACAAATTGTTGATTTGAAAGACTAAGTGCACCATTCATTCGAAT
CAGTGCACTGAGCTCTGCTTTTGCATTCATTTCATCGACGTCTATTCTAGTTAATTCATTTTTCATTTCT
GATGCAAAGCTCATCGTACAGTCATTCCTTTCTTATTTAAAACATGATTCACCTTAGAACCACTGTCTAT
TTTCATTTTTATACAGCTCTATTATCATATCATAATATGATTACGTTCTATATTATTTACGTTTATCACT
TGGTACGAAAGGAATAGTACTAATTAATTCTAAAGCTATGTCATAAATCATTGTCGATAACACTTTAGTA
TTATGTCTTACTAAATGATTTTCAGAAATTTCAACTAAATTAGAAGATGTTTTTACATTTATGCTTTCTT
TTTCAAGTTCAGCCTTATTAACTTCAACTGGTTTAGAATGTTTTTCTTCATATTTTTTCAAAACTTGAGC
ATTGAAAGTTTGAGTACTACAAATGACATAATCAATAAACGGTTGTCCAGCTTGTCTATGAATCGCGTCG
ATATGATCTTTCACGCTATAACCATCTGTTTCCCCAGGTTGCGTCATCACATTAGATACATATAGCTTAG
GCGCATCAGAATGAATTAACGCATCTGAAATACCATTGACACATAAGTTAGAAATAACGCTCGTATATAA
TGACCCTGGTCCAAGAACGATTAAATCTGCTTCCCTTAAAGCATCGATTGCTTCTTCCATTGGTTGCACA
TCGTTAGGTTCTAAAAACACACGATCAATTTTTTTATGTTTTTTAGGAATATTTGTTTCTCCAAAAACAA
TTTCTCCATCTTCCATAACAGCATTTAATTGCACACTTGTATTTGTAGATGGAATGACTCTACCTTTAAT
ATTTAAAATTTTACTTAATGCTTTAATGGCATGTCCGAAATCATTCGTAATATTAGTCATACCTGCGATT
AATAAATTACCTAATGAGTGACCGCTAATTTGATTTTCTTCAAAACGATACTGAAAAAGTTGGCTTAAAA
CTGACTCAGAATCACTTAAAGCTGCAATCACATTTCTGATGTCTCCTGGTGCTGGTATATCCATTTCATC
TCTGATTTTCCCTGTACTCCCACCATTATCAGCAACTGTTACAATCGCTGTAATATCAATTGGGAATTCT
CTTAATCCCCTAGCCATGACTGATAAGCCAGTGCCACCACCGATAAGTACAACTTTTATTTGTCTCATTT
TTTCTCGCCACTTTCAATATGTGCGTCTCTATGATGCACATAAACATTATATTCAAATACTTCATTTAGA
TAATTACCTAGTCGTTCTGCTAATGCTACAGATCTATGTTGTCCACCCGTACAACCGATGGCAATTACTA
ATTGAGATTTCCCTTCTTTTTTATACCCGGGTATCATAAAATCTAACAAATCAGTTAATTTTTCAAAGAA
AATCTCTGTCTCTTTCCATTTCATAACATAATTATAAACGTCTTTATCTAATCCTGTTAAAGGTCTTAAA
TCTACTACATAATATGGATTTGGTAAAAATCGTACATCAAATACTAAATCTGCATCCATCTGAATCCCAT
GTTTAAAACCGAAACTTGTGACATTAATTGTAAAAGTTTCAAACTCTTCATCTTCATAGTATCGACGAAT
GCGTTCTTTTAATTCTTTAGGTGATAACTTTGTAGTATCTATAACAAAATTAGCTATACTTCTAATTTGA
GACAAATGCTCTCGCTCATCATTAATTGCATTGATTAACGATCTTTTACCTTGTTCCATCAAAGGATGTG
CACGACGCGTTTCCTTATATCTTGAAATTAATTTTTCAGTACTTGCTTCTAAAAACATAACATCAATGAT
GACGTCACTTTCACTTTTGACTTTATCCACTACTGCAACTAATGAATTAAATAGTTCCTTACCTCTTAAA
TCAATTGCAATTGCCACTTTTCTTAAGGATGGATTTCCTTGTTCCATCAATTCTACAAATTTAGGCAATA
ACACTGGTGGTAGATTATCTACACAAAAATATCCCATGTCTTCTAAACATTGAATAACCAAAGATTTACC
TGCGCCAGATAAACCTGTAACAACTAATAGTTCACTTTTACTTTTTTCTTTTTCATTATTATCCATTATT
TTTTCACCGCCAAAACGAATTTCATGATGTTAATTTAAATGTTCTATGACAAAATTAAGCAACGATGTTT
TATATTTATTTTTAACTATGTCTAGATTAAATTTCTAAAAATATACATCATTTAAAAGGAGCTTGGGACA
TAAATCAATGTCCTAGGGTCTATAATATTATATTGCTAGTAGTTGACCGAATGAAAATGCGCTTGCAACA
AGCTTTTTTCAACTCTAGTCAGGGGCCCCAACAAAGAGAAATTGGATTCCCAATTTCTACAGGCAATGCG
AGTTGGGGTGGGGCCCCAACACAGAGAATTTCGAAAAGAAATTCTACAAGCAATGCGAGTTGGGGTGTGG
GCCCCAACACAGAAGCTGACGAAAAGTCAGCTTACGATAATGTGCAAGTTGGGGCCGGACAACGATAAAG
AAATACTTTTTCTATAGAAATTAGTATTTCTTATGCATGAGTTTTACTCATGTATTCCTATTTTTAAGTA
CACATTAGCTGTGGCTAATGTGTAAGAACCACTACATAATAAATCATTAGTGGCTCTTTATCATTTCTGT
CCCACTCCCATAAAGTTATAAGTTTAATATAACATATTAAAAAACTAGAACTCATTAAAACGCACAAATG
ATACGTACTAAGTTCTAGTTTTCTATATAATTTGCTTTAATTTAAAATTAAGACATTATTTTAACAATGT
GATAACACTATTAAAATAAATATCCAAATAATTTACAGCTCAACATCTTAATTCGACTTCGAATTAAGCT
TGATCGTTTAAATGTTCAATATATTCCGCTGCACTTTGCGCTGCAATACTACCATCGCCAGTAGCAGTGA
CAATTTGGCGTAAACCTTTGTCGCGAACATCTCCTGCTGCAAAAATACCTGGTACTGATGTTGTCATATC
ATCTTTTGTCTCAATATAACCAACATCATTTGTAATACCTAAGTCTTTAAATGGCGCTGTTAATGGTTTC
ATACCAATATAGATGAATACACCATCAGCCTCGTGTGTTTCTTCTGAACCATCTTTTGTAGACGTTAATG
TCACAGAACCCACTTTGCCGTCTTTTTCATTAATTGATTTCAAAGTATGACTCCAAATAAAGTCGATTTT
ATCATTTTTGAATGCTCTATCTTGCAAAATACGCTGTGCACGTAACTCATCACGACGGTGAACGATTGTT
ACTTTGTCAGCAAATTTAGTTAAGAATGTTCCCTCTTCTACTGCTGAATCACCACCACCGATAACGAATA
GGCGCTTGTTTTTAAAGAATGCACCATCACATACTGCACAATAACTTACACCGCGTCCACCAAGTTCTTG
TTCACCCGGAACACCAATTTTCTTGTATTCTGCACCTGTAGCAATAATGACCGCTTTAGCTGTTAATTCT
TTGTTACCAAAGTTAATCACTTTATATTCGCCTTTATCTTCTACAGATTTAATATCTCCATATTGATAAA
CTGCACCAAACTTTTTAGCGTGTTCAAACATTTTTGTAGATAAATCTGGACCTGTAATCATTTCGAAACC
AGGGAAGTTCTCTACTTCTTCTGTATTAGCCATTTGACCGCCTGGAATACCTCTTTCAATCATAACTGTT
TTTAAATTAGCACGTGATGCGTATACTGCAGCAGTCATACCAGCTGGACCTGCACCGATAATTGCTATAT
CAAAATCTATTTCAGTCATTTTATTAACGCCTCCTCATTATTAATCATTATGCGCATTATATAATAAATC
TAACTTTTCATAAATCTATATGCTCAAGAGAAATTCAATCATTTTGTTCAGTTTATATTGTGTTATGCCT
AACCATGTTGTAATTTGCTTCTTTGTAACGTTTCGAGGTTGATTTTTAAAATACAAATAAATAAACGCAC
CGATATATGGCTCAACATCAGTTAAATCTACTTTTTCAGCAATTATGAGTTCACCTTGATTAATCCATGC
AACCATTAAATCATTTTCAATTACAAATAATTCATTATGGTAAAGCGTTAACAAGCCGCGATGAATGAAG
TCTAATTTATTAAGCGTTAAACCTTGAACTAAATACGTTAAATACAATTTCTCATAATTATTTAGATTTT
CCAGAACCTGCCAAATACTTTCCGTCATCACAATTTCTTTGCCATTTAATTGATCCAATAAAAAAATACC
ATATAAACGATAATGACTGTCATCACTTTGAAGTAATGGCAAAATATGTTGGTCAAAAACTTCTTTGCTA
TTTTCAATTACCCAAGGCGCATGTCCAATTTCCACTTTAGAAATTTGCTTCAATTTATCCCAGTAGTAAT
GACTTTCGTCTTCTTCACCTAAATAATAATAATTATATGCTAAAGCATTGTACATTTGAATTGATAAAAA
TTTCCCTTTTTTATATAAAGGGTACAACAATTGTTGTGATGCACGATACTGCTTTAAATAACTTAAAACA
ATACCTAATTTAAAACTTTCATCGTCATTCATAGGTACAACTTTATTTAATATTTTTAAATACTTTTGGT
ATTGTTCATTTTCCTTAGTGTTATAAAGTAGCAAAGTATAATGGCATAATGCATATATATCTGTACTATC
CTCTTGTAATAGTGCTTCGTACAATGCTTTAGCCGTATCATATTCGCCGAGATATAAATAACACATTGCC
AGTAAATTACGTACGACACGATGATCTTGAACTTCTTGTGGTTGATGTAAGACATAATTCTTTGCATCTT
TTAATCGACCTTGAGAAAAAAGATATTGGAATAGTATTTGAACTACAAACAATTGAGCTTCAAGTTCAAT
TTGTTCTTCACTTTGATATTTCACATCAAACATTTGATCTAATTCATCTCTATAATCTTGGTCGTCGCTA
ACAATAACATAATTAATACCAAACAAGAATGCCTTGTTTGGTTCGTTAACTTCAATGTTGAGCTGACTCA
ATTCATAAAAGCTATCTTCTAGATGCCTATTATAAATAATATTGTCATAAAATAAATGTTCTGCTTTTTT
AGCAATACCAAGTTGCACTAGACATTGTGCATAATCAATTTGAATTTCCAAATCATCAGGTGACAATTCC
AACACTTTTTCAAAGTATTCAGCAGCTCGTTTATATTCTCTTTGTTTAAACTTCTGATTAGCCATTTTAC
GATAAAATGCATCATCAAAAGTCATTGGAATTACATTATTATTCTTTTGCGCCATAAAATTGTCACCTCC
TAATCATTTTTATATACATAGGGTTGCCATATGCAAATCCATTATCCGGTATATCTTTTGAAACAACCGT
ACCAGCTGCAACTTTTACATTGTCACCAATCGTTATACCGGGTAAAATGGTAGCATTTGCACCAATCAAA
GTGTTAGATCCTATCGTCACTGGTCCATAACGAAATTCATCAACTAATGCTTCATGCGTCAAAATTGTTA
CATTGTAACCAATAACACTGTTACTACCAATCGTAATCAGTTCTGGATAAAAAATATCTAACATTACTTT
ATAAGCTATCGACGATTGATTACCGATATTAATATTTAAAAGTTGTTTATATATATGTCTTTTCAGTACC
ATACTTGGAATAAATTTCGAAAATTCAATGATGATTACATTCTTAAAAACTTTCGAAAATTTAACAAGAC
GGTATACATGCCATAAAGGGTTTGTATGATGATATGTTTTTGATAAAAATTTTCTCAAAATATCACTACT
TCACTTTTTTGTTGGCCATGGAAGCGCCCCAACTTTGCTATACAACGGTGGATTATACTTAATCCTTCTA
TATACAATTAAACTTATACTTATTAAAATTAAAAGAATTGATACTAATTGTGCAACTCTAATATTACTTG
TGAGCATTAAGCTATCTGTACGTAATCCTTCTATAAAGAATCGACCAATTGAATACCAAGTTAAATATAA
AAAGAATGTTTCTCCTAATTTTAAATGTTTACGAATATTAACTAGGATAATAAATCCAGCGACATCCCAA
ATGGATTCATATAAGAATGTTGGATGATAATATTGGCCGTTAATATACATATTTTCTATTATAAAATTAG
GCAAATGTAATTGTTCTAAAAAAGCGCGTGACACAGGTCCACCATGTGCCTCGTGATTCATAAAGTTACC
CCAGCGTCCAATTCCTTGCGCTAAAATTATACTTGGCGCAACGATATCACCAATTTGAAATGGGTTTAAA
TTTTTCACTTTACATACAATAACACCAGCAATAAAGCCACCTATTAAACCACCATGTATTGCTATACCAC
CATGCCATATTTTAATAATTTCACCTGGATTTTCCGCGTAATATGGCCATTGGAAAATCACGAAATAGAT
TCGTGCCGCGATAAATCCAAATAGTGCACTATAAAAAATAATATCTACTAAAGTATCTTTATGTAATCCT
GCTTTAACTAGTGCACGTTGTGCAACAAAGTAACCAAGTAGTATTCCGACAGCAATGATAATTCCATACC
ATCGTACACTCAGTGGTCCTAAGTTAAATGCCACAGGATCTATATAGTTAAATACAATACCCATTCAACC
TACTCCTCACTCTTATGACTGTTCTTGATAATTTCTTCATTTAATCTTTCACTAAATTCTTCGGCAGTGT
TAATGCCCATGATATTTAATCGATAGTTCATTGCAGCGACCTCAATAATTACCGCAACATTTCTACCAGG
TCTTACAGGTATTGTTTTTTTAGTTATTTCAGTATCTAAAATACTTAACGTCTCTTCATTAAGACCTACG
CGGTCATATAACTTTTGCTTGTTCCAGTTTTCCAAATTAATATTTAATCTAATTCGTTTTTCAGTTAATA
TTGAACCCGCGCCAAATAAAGTCATAACATTGATAATACCTAGTCCACGTATTTCTAATAGATGTTCTAT
TAACTTTGGTGGTTTCCCTATTAGTTCATCTTTATTAATTTGACGTATTTCTACATTATCATCTGCTACT
AATCTATGCCCACGTTTAACTAACTCCAACGCAGTCTCACTTTTACCTATTCCTGAATCACCGGTAATTA
GTACACCAACACCGTAAACATCTACTAAAACACCATGTAAAGATGTCGTCTTTGCAAGTGCATGCTCTAA
GAACGTTGTTAAGCGACTCATTAAACTTGTAGTGGCATCTTTAGCAACTATAAGTGGCGTATTTAATTCT
TTTGCAGCTTCAACTAATTCTTCTGGTGGCTGCAATCCACGTGTCACAATAATTGCAGGCGTTTCTGGTC
TGCATAGTTTACGCATACGACCTGCGCGATCCTTATCTGGTAATAAATTGTAAAACGATAGTTCCGTTGT
TCCTAATAGTTGTATTCTATCTGACGCATAATGTGAAAAATAACCTGCCATCTCTAAGCCCGGTCTTGAT
ATATCAGCATTTTTAATTGGCTTCGATAGTCCTTCTTCACCAGCGATTAAATCTAACTTTAATGTTTCAA
CTAGTTTTTCTGTCGTTAACATGGGTTCACCTCAATTGTATTTATCCCTACTCTTACATCTCTTCTTATC
ATATCAAAAATATAACACCAATCTACATTGAAAAGCTAAAATAAATATTAATTGTTCATTATTGTTATTA
TTTTACAAGTCAATATCAATCATTAATTTATTGCTTGCTTAATTTACATGGTTCATATCGACATAAAAGT
CCAAGCCATAAATCAATGTCCTAAGCTCTAAAATGATAAATTCGAATTAGTTGGCGGGGAGCCAACACAG
AGAAATTGGATTCTCAATTTCGACAGACAATGCAAGTTGGGGTGGGACCCAACATAAAGAAATACTTTTT
CTTTAGAAATTAGTATTTCTTATGTATGAGTTTTACTCATGCATTCCTATTTTTAAGTACACAATAGCTG
TGGCTAATGACAAAGAACCAATACATAATAAATCATTAGTGATTCTTTATCATTTCTGTCCCGCTCCCAG
TTTCGATTTATGTTTAGCTACTCTAGATCGATCCTATCTTAACATAATTCTTTTTACGCATCTTTTCTTT
CTACTATTCATTACTAAATTAATAAAAAGAAGCGAAGGATAAATTTACAACATCCTTCACTTCTTTTAAT
CTTAATTATCTTCAGTATTTTGTTTATCTCGTTCAAGTACTTCTTTTAAATACTTTCCTGTATATGATGA
CTTTGTCTGAGCAATATCTTCGGGTGTGCCAGTCGCAACAATAGTACCACCGCCACTACCACCTTCAGGA
CCTAAGTCTATAATATAGTCTGCTGTTTTGATAACATCTAGGTTATGTTCAATAATTACAACAGTGTCAC
CATTTTCAACTAATCGGTTTAATACTTTTAATAATCTACTAATATCGTCAACATGTAACCCTGTTGTCGG
TTCATCTAGGATATAAATAGATTTACCAGTTGAACGTTTATGAAGTTCAGATGCAAGTTTCACACGTTGA
GCCTCACCACCTGATAACGTTGTAGCTTGTTGACCTAATGTGACGTATCCAAGACCAACATCAACTAGTG
TTTGTAACTTGCGATTAATCTTAGGAATATTTTCAAAAAATTGTGTTGCTTCTTCAACAGTCATTTCTAA
AATGTCAGCAATATTTTTACCTTTGTAAGTAACCTCTAGTGTCTCACGATTATATCGTTTACCATCACAC
ACTTCACAAGGAACATAAACATCAGGTAAAAAATGCATTTCAATTTTAATAATACCGTCACCTTTACAAG
CTTCACAGCGTCCACCTTTTACATTAAAACTAAAACGGCCTTTTTGATATCCTCGAATTTTAGCTTCATT
TGTTTGCGCAAACACATCACGTATATCATCAAACACACCAGTATACGTTGCTGGATTAGAGCGTGGCGTT
CTACCTATCGGTGATTGATCAATATCAATAATTTTATCAAGTTGATCAATACCTTCAATCTTATCGTACA
ATCCTGGCTTTACTTTAGATTTATTGATTTTTTGAGCTAATGATTTGTATAATACTTCATTTACTAATGA
GCTTTTACCTGAACCTGATACACCTGTAACGACCGTCATGATTGATAGTGGTATGTCCACATCAACCCCT
TTAAGGTTGTTACTTCTAGCTCCACGTATAGAAATTTTACGATCTGAAGCCGGTCTGCGATATTCAGGTA
CTTCAATACGTTTCTTACCACTCAAGTATTGTCCTGTTAAAGATTTTTTATCTTTCATTACCTTTTGAGG
TGTACCACTAGACACAATCTGTCCTCCATGCTCACCAGCACCAGGCCCTATGTCCACTAAGTAATCAGCC
GCACGCATTGTATCATCATCGTGTTCAACTACAATTAAAGTATTTCCTAAATCTCTCATTTCTTTAAGTG
TATTAATTAATCGATCATTATCTCTTTGATGCAGTCCAATTGATGGCTCATCTAATACATATAAGACACC
AGTCAAACGCGACCCAATTTGCGTTGCCAATCGAATACGTTGTGCTTCACCACCTGAAAGTGTACCTGAA
GCTCTGTTTAGTGTTAAATATTCAAGTCCCACATTATTTAAAAAAGCGAGTCGGGAAATAATCTCTTTCA
ATATTTGATTTGCAATCGCTTGATCTTGTTCTGACAAATTAATGTTTTTATAATAGTTCAGCGCTTGACT
AATTGAGTATTCGACTACTTCACCAATATTTAAACCACCTACATAAACAGATAACGCTTCACGACTCAAT
CGCTTTCCATGACAAGTTTCGCAAGGTAGTTCGGTCATATATTTACTCATCATTTCACGTGTATATTCTG
AAGGAGATTCATGGAATCGTCTACTTATATTAGGAACTACCCCCTCGAAAACCATTGTTCGTTTTCTAGT
ACCACCTTGACGTTGTGTAAATGTAAATTCAATTTCTTTGTCACCCGAACCATACAATAAAATATCACGT
TGACGTTCTGTTAACTTTTTAAAAGGTTTATCCATATTGATTTTATAAACTTCACAAACACGTTTTAACA
ATGTTGGATAAAAATCAGAACTCGTCGGTATCCATGGTTCTATTGCACCTTCGTTTAGCGTCTTATCTTT
GTCTGGAACAACCAAGTCTACATCGACTGTTAACTTTTGACCTAAGCCATCACAAGTTGGACAAGCACCA
AAAGGACTGTTAAAGCTAAACATTCTTGGTTCTAACTCTCCGATTGAAAATCCACATATAGGACAAGCGT
GGCTTTCTGAAAACTTAAGGTCTTCCCCGTCAATGACATCGACTGTTAATTGTCCTTCTGAAAGCTCTAA
CGCAGTTTCTATAGAGTCAGCTAGTCGTGTTTCAATTCCATCTTTAACAACTAATCGGTCTACAACAACT
TCTATTGTATGATTCTTGTTCTTATCTAATGTAGGTACATCATTTACATCAACAATTTCGCCATCGATTC
TTAAACGTACATAACCTTTTTTACCAATATCTTCGATTAGCTTTTCATGACTACCTTTACGATGAGCGAT
GACAGGTGCTAATAATTGAATCTTTGTACGTGCCTCTAATTCCATAATGCGGTCAACCATTTGTTGTACT
GTTTGCGATTCAATTTCTATATTGTGATTTGGACAGTAAGGTTTACCAACACGTGCATATAACAAACGTA
TATAATCATATATTTCTGTTACTGTTGCAACAGTTGACCTTGGATTTTTGCTTGTTGTTTTTTGATCTAT
TGAAATTGCTGGCGATAATCCTTCAATTGTATCAACATCTGGTTTGTCCATTTGACCTAAAAATTGACGC
GCATAGGCACTTAATGATTCAACATAACGACGTTGTCCTTCAGCATATATAGTATCGAATGCTAATGACG
ATTTACCTGACCCAGATAATCCTGTCATAACAATTAATTTATTTTTAGGTAGTTCGATATCAATATCTTT
CAAGTTATGCGCACGAGCACCTTTTACTACTATGGATGGTTCTTTCATTTACTTGTCACCCTTCTGCTTT
TAATTCAAATAACATATCTCTTAATTCTGTAGCTTTCTCGAAATCTAAATCTTTCGCTGCTTGTTTCATT
TCTTTTTCTATATTGTCGATTGTCTTTTGACGTTCTTTTTTCGTCATCTTCTTAGGTATCACAGTTTGTG
CTTTGTCATTATTTTCGTCATTTTCAACAGTAGCACTAATTAAATCATGTATTTTTTTATTAATTGTTTT
AGGTGTAATACCATGTTTTTCATTATGTTTCATCTGTATTTCTCGACGACGTTGTGTCTCATCAATTGCA
TACTTCATCGAATCAGTCATTTTATCGGCATACATAATGACTTCACCTTTATCGTTACGCGCAGCTCTAC
CTATTGTTTGAATTAATGAGCGGTTAGAACGTAAAAATCCTTCTTTATCTGCATCTAATATGACAACTAG
AGAAACTTCTGGTATATCAATACCCTCTCTTAATAAATTAATACCTACGATAACATCATATGTACCCATT
CGTAAGTCTCTAATTATTTCGATTCGTTCTAATGTCTTGATTTCTGAATGCAGATAATTAACTTTAATAC
CCGCTTCTTTCATGTATGTGGTTAAATCTTCACTCATCTTTTTAGTGAGCGTTGTAACAAGTACGCGTTC
ATTACGCTCAACCCTTGTTTGAATTTCACTTAATAAATCGTCAATTTGATTTTCAGTAGGTCTAACCTCA
ATCTTAGGATCCAGTAAACCAGTAGGACGAATAATTTGTTCAACCATCTTATCCGTATGTTCAATTTCGT
ATGGTCCAGGCGTTGCAGATACATACACAAGTTGTTTTGTCTTTTCTTCAAATTCTTCAAATTTAAGTGG
ACGGTTATCTAATGCACTCGGCAATCTAAATCCATGATCCACCAAAACTTGTTTACGCGCTCTGTCTCCG
TTATACATGCCTCGAACTTGCGGTAATGTCACATGTGATTCATCAATCATTACTAACCAATCATCGCCAA
AGTAATCCAATAAAGTATATGGTGTCGAACCCAGTGGTCGCAAAGTTAAATGTACGGAATAGTTTTCAAT
TCCTGAACAGAATCCCATCTCTCGCATCATTTCTAAATCATAGTTGGTACGCTGTTCTAACCTTTGCGCT
TCTAGTAATTTATTCTCATCTCGTAATTCTTTCAATCGTTCTTCCAATTCTTTTTCAATACGTTCAATCG
CAACTTTCAACTTTTCTTCACGTGTTACGAAGTGAGAAGCTGGGAATATCGCAAAATGTTCTCTTTCTTT
CAACACTTCACCTGTTAGGTAGTTAACTTCTCGAATTCGGTCAATCTCATCACCGAAAAACTCAACCCTT
ATACAAAGTTCTTCTTTAGAGGCTGGGAATATTTCAACTACATCACCACGCACTCGAAACGTTCCTCGTT
GGAAATCGATGTCATTTCGTGTATATTGCACATCTACAAGTTTTCTAAGTAATTCGCTTCTATCCATTTC
CATACCAACTCGAACACTTACTACTAAATCTTTATATTCTTCAGGATTACCTAAACCATATATACAACTT
ACACTAGCAATAATAATTACATCATCGCGTTCAAATAATGCACTTGTAGCAGAATGTCGTAGTTGATCAA
TTTCATCATTGATTGAGGCATCTTTTTCAATAAAAGTGTCAGTAGACGGTACGTATGCCTCAGGTTGATA
ATAATCATAGTAACTTACAAAGTATTCCACCCTGTTTTCAGGAAAAAATTCTTTAAACTCACTATATAAT
TGTCCTGCTAATGTTTTGTTATGCGCGATAATTAATGTTGGTTTTCCAACTTCTTTAATAACATTACTCA
TCGTAAATGTTTTCCCTGTGCCAGTTGCACCTAATAAAGTTTGATGTCTTTTCCCCGCTTTAATACCTTC
CACGATTTCCTTAATTGCTTGCGGTTGGTCACCTTGAGGCTCAAAATCAGAATGTATTTTAAAAGGATAA
TGTTCAACCATTGTCACATATGCCTCCTCTTTCAATGTATTATTTATATTTCCGCTCAACTCTTCGATTT
CTCATTACATATTTTAGCAAAGTAGTCACACAAAAAGCAAACGTTTGTTCGTAAAAATGTCGAACAAAGA
AAAACAAACATAGTTGTGCTAACTATGCTTGCCTTAAATCAAATCGTTTATCTTGTTATTTTTAGTATGT
AAATACACATTATATTAATCATCATTTTGTTTCAACAAATTTGTTTGAAACATTATTTTAAAGTTAATCT
TAGCGATCTTCATCTTGATGTTTATGAAATTCGAGTTGATCTATAATTAAATAACCAGCTAATAATGACA
CTACATCAATAAAAATAATCCACTCGTTATGGAAATACTCTTTATAGATTGAGGCACCAATTAAAATTAA
TGTCAGAATAGTACCGACCCATTTACTTCTTGTTATTACACTAAACAATACTACCAAGACACATGGAAAG
AATGCTGCACTAAAATACCATATCATTCATTTTCCTCTTTTCTTTTATTTAAAATGTTCATGGTTGTTTC
CCTTAATTCTGTTCTAGGTATAAAGTTTTCAGTCAACATTTCTGGAATGATATTATTAATAAAATCTTGT
ACAGATGCTAAATGGTCAAATTGAATAATTGTTTCTAGACTCATTTCATAAATTTCGAAAAATAATTCTT
CGGGATTACGTTTTTGTATTTCTCCAAATGTTTCATAAAGCAAATCAATTTTATCAGCAACTGAAAGTAT
TTGGCCTTCTAATGAATCATCTTTACCTTCTTGCAGTCGTTGCTTATAAACATCTCTATATTGTAATGGA
ATTTCTTCTTCAATAAAGGTCTCTACCATTTCTTCTTCAACTTGCGAAAATAATTTTTTTAATTCACTAC
TCGCATATTTAACAGGTGTTTTTATATCACCAGTAAACACTTCAGCGAAATCATGATTTAATGCTTTTTC
ATATAAGCTTTTCCAATTAATCTTTCGTCCATGATATTCTTCAACTGTTGCTAGATATTGAGCAATTTTA
GTTACTTTAAAGGAGTGCGCTGCAACATTGTGTTCAAAATATTTAAATTTTCCAGGTAATCTTATAAGTC
TTTCCATATCTGATAATCTTTTAAAATATTGATGTACACCCATTTCAATTACCTCCTCCATTAATTAATC
ATAAATTATACTTTCTTTTTACATATCATTCAATTAAATATCATTTAAATATCTTCTTTATATAAGTCTG
ATTAGATGATACCAAAAAATCCTCTCAACCTGTTACTTAAACAGGCTAAGAGGATAGTCTTGTCTTGATA
TGTTACTTAGTGGATGTAATTATATTTTCCTGGATTTAAAATTGTTCTTGAAGATTTAACATTAAATCCA
GCATAGTTCATTTCCGAAACAGTAATTGTTCCATTAGGATTTACAGATTCAACAACACCAACATGTCCAT
ATGGTCCAGCAGCTGTTTGGAAAATAGCGCCAACTTCTGGTGTTTTATCTACTTTAAATCCTGCAACTTT
TGCTGCGTAATTCCAGTTATTTGCATTGCCCCATAAACTTCCTATACTTCTACCTAATTGTGCACGACGA
TCGAAAGCATAATATGTGCAGTTTCCATAAGCATATAAGTTTCCTCTGTTAGCAACTGATTTATTGTAGT
TATGTGCAACAGGTACAGTTGGTACTGATTTTTGTACTTGAGCAGGTTTGTATGCTACATTAACTGTCTT
AGCTACTGTTTGCTTAGGTGCTTGCTTAACTACTACTTTTTTAGACGCTTGTTGTACAGGTTGTTTTACT
ACCTTTTTAGCTTGGCTTGCTTTTCTTACTGGTGATTTAACCGTTTTAGTTTGTTTCACTTTATTTTGAG
GCACAAGTGAAATCACGTCACCAGGAAAAATTAAAGGTGTTACACCAGGATTGTATGAATATAATTGATT
CAACGTTAAGTGATGCTCTAAAGCAATCTTATATAATGAATCGCCAGCAACTACTGTATAAGTTGTCGGT
GATTGCGTTTGTGCTTGAACATTTGATACATAATTATGTTGAACAGGTGTTTTTACTTGTGTGCCATGTT
GTTGTGCATGTGCTGCATTATTTAAAGCTAAAAAAGCTAACACTGACGAAACCGTCACTGTAAGAGATTT
TTTCATCTTGCTGTCATTCCTTTGCTGTTAGTATTTTAAGTATGCAAATACTATAGCACAATACATTTTG
TCAAAAGCTATTGTTATAACGATGTAATCAAATGGTTAACAATATAAAAAAGAATGCAAACTACCTACTC
GGTGTAAAATGTATTCACTGCAAATGATTGACAACGTTTTCAACATTTAATTCAATACATTGAAATTCGT
TGAAGGTAATATTACTTAATGCACAGTACATAGATTTGTTTAACAAACGAAACTTTTATAAAGGATAATA
TTTCGTCAAAAACCACCGAATTGTACTTAAATATTCATAAACAAATCATATTCCAAAATCTAATTTACAA
TTTATTTAGCTACCTTTAAGAAAACAAAAAAGCCTGAGACATAAATCAATGTTCAATGCTCTACAAAGTT
ATATTGGCAGTAGTTGACTGAACGAAAATACGCTTGTAACAAACTTTTTTCAATTCTAGTCATCCTTGCC
GGCGGGGCCCCAACAAAGAGAAATTGGATTCCCAATTTCTACAGACAATGCAAGTTGGGGTGGGACGACG
AAATAAATTTTTCGAAAATATCATTTCTGTCCCACTCCCTTAAAATATATATTAATCGTGCGACATTGTC
TGTCTTAAATATGATTCGATAAATGGTCCAATGTCTCCATCCATCACTGCATCAACCTTACCTGTTTCTT
CGTTCGTACGATGATCTTTCACCATTGAGTATGGATGGAAAACATATGATCTAATTTGGCTTCCCCATCC
GATTTCTTTTTGTTCGCCACGAATTTCAGCCATTTCACGTGCCTGCTCTTCCAATTTTAATTGATATAAT
TTAGATTTTAACATTTTCATAGCTGCTTCGCGGTTTTTAATTTGAGAACGTTCATTTTGGTTATTAACAA
CTATACCTGAGGGGTGGTGGGTAATTCGTATTGCCGATTCAGTTTTGTTAATATGCTGACCACCTGCACC
AGAAGCTCTGAATGTATCAACTGTAATATCATCCGGATTGATTTCAATCTCTATTTCATCATTATTAAAA
TCTGGAATCACGTCACATGATGCAAATGATGTATGACGACGTCCTGATGAATCAAATGGAGAAATTCGTA
CTAGTCGGTGTACACCTTTTTCAGCTTTTAAATAACCATAAGCATTATGCCCTTTGATGAGCAATGTTAC
ACTTTTAATCCCTGCTTCATCTCCAGGTAAATAATCAACAGTTTCAACTTTAAAACCTTTCTTCTCACAA
TAACGTTGATACATTCTAAATAGCATATTAGCCCAATCTTGAGATTCCGTGCCACCTGCACCAGGATGTA
ACTCTAGAATTGCGTTATTGGCATCGTGAGGTCCATCTAATAATAATTGCAATTCGTATTCATCCACTTT
AGCCTTAAAATTAATGACCTCTTGCTCTAGGTCTTCTTTCATTTCTTCATCAAATTCTTCTTGTAATAAA
TCCCAAGTAGCATCCATGTCATCTACTTCTGCTTGTAGTGTTTTATAACCATTAACTATTGCTTTTAACG
CATTATTTTTATCTATAATATCTTGCGCTTTCGTTTGGTTATCCCAAAAATTAGGTTCTGCCATCATTTC
CTCATATTCTTGAATATTAGTTTCTTTGTTCTCTAAGTCAAAGAGACCCCCTAATTTGTGTTAAATCTTG
ATTATACTTATCTATATTTCGTTTGATTTCTGATAATTCCATAGCCTTCGCTCCTATTTATAATTCAATT
CAAGTCATTGATTTGTATCTTTTATAATGCTAAATTTTAACATAATTTTGTTAAATAACAATGTTAAAAA
ATATAAGCACACTGACAATTAGTTTATGCATTTATTGTTAAAAATCAGTACATTTATCATCGACAAATGC
CTAAACCTATTTTTTTAAAACTAAGTACATAACAACGTTTAACAACTTCTTCACATTTTTTAAAGTATTT
AATGCTTGTAAAATAAAAAGACTCCTCCCATAACACAAACTATAGGTGTTTAATTGGAAGGAGTTATTTT
ATATCATTTATTTTCCATGGCAATTTTTGAATTTTTTACCACTACCACATGGACAATCATCGTTACGACC
TACTTGATCGCCTTTAACGATTGGTTTTGGTTTCACTTTTTCTTTACCATCTTCAGCTGAAACGTGCTTC
GCTTCACCAAAATCTGTTGTTTTTTCACGTTCAATATTATCTTCAACTTGTACTACAGATTTTAAAATGA
ATTTACAAGTATCTTCTTCGATATTTTGCATCATGATATCAAATAATTCATGACCTTCATTTTGATAGTC
ACGTAATGGATTTTGTTGTGCATAAGAACGTAAGTGAATACCTTGACGTAATTGATCCATTGTGTCGATA
TGATCAGTCCAATGGCTATCAATAGAACGAAGTAAAATCATACGCTCAAACTCATTCATTTGTTCTTCTA
AGATATCTTTTTGACTTTGATATGCTGCTTCAATCTTAGCCCAAACGACTTCGAAAATATCTTCAGCATC
TTTACCTTTGATATCATCCTCTGTAATGTCACCTTCTTGTAAGAAAATGTCATTAATGTAGTCGATGAAT
GGTTGATATTCAGGCTCGTCATCTGCCGTATTAATATAGTAATTGATACTACGTTGTAACGTTGAACGTA
GCATTGCATCTACAACTTGAGAGCTGTCTTCTTCATCAATAATACTATTTCTTTCGTTATAGATAATTTC
ACGTTGTTTACGTAATACTTCATCGTATTCTAAGATACGTTTACGCGCGTCGAAGTTATTACCTTCTACA
CGTTTTTGTGCTGATTCTACAGCTCTTGATACCATTTTTGATTCAATTGGTGTAGAGTCATCTAAACCTA
GTCGGCTCATCATTTTCTGTAAACGTTCAGAACCAAAACGAATCATTAATTCATCTTGTAATGATAAATA
GAAGCGACTATCCCCTTTATCACCTTGACGTCCAGAACGACCACGTAACTGGTCATCAATACGACGAGAT
TCATGTCGCTCTGTACCTATTACTGCTAAACCGCCTAATTCCTCTACACCTTCACCTAATTTAATATCTG
TACCACGACCAGCCATGTTAGTGGCAATAGTAACGGCACCTTTTTGTCCAGCGCCTGCAACAATTTCAGC
TTCACGTTCATGATTTTTCGCATTTAACACATCATGACGGATACCACGTTTTTTAAGTAAATTTGAAATA
TATTCAGAAGTCTCAACTGCAACAGTACCTAATAGCACTGGTTGTCCTGCCTTGTGTTTTTCAACAACAT
CTTCTACTACTGCATCAAATTTACCTTTTTGGCTAATGTAGATTAAATCAGACTTATCATTACGTTGCAC
AGGTTTATTTGTCGGAATTTGAGTTACTGTCATGTTATAAATATTTCTAAATTCTTCTTCTTCGGTTTTA
GCTGTACCGGTCATACCCGCAAGTTTATTGTACATTCTGAAATAGTTTTGGAATGTAATAGACGCCATAG
TTTTAGATTCATTTTGAATTTGAACGCCTTCTTTCGCTTCAATAGCTTGGTGTAAACCTTCAGAGAAACG
ACGGCCTGGCATTGTACGTCCTGTAAATTGATCGACAATTAATACTTCGCCATCAACAACCATATAGTCT
ACGTCACGTTGTAATGTAACGTGCGCACGTAAAGCTGTGTTGATATGACTAATAACATCAACATTTTGTA
CATCATATAAGTTTTCAACTTTGAACATACGTTCAGCTTTATCGGCACCTTGTTCTGTTAAATGTACTGC
TTTTGTTTTTTCATCATATTTATAATCTTCGTCCTGTTTTAACATTTTCGCAAAAACATTTGCTTGTGTA
TAAAGTGACGTTGACTTTTCAGCTTCACCAGAAATAATTAATGGCGTACGTGCCTCATCAATTAAAATTG
AGTCAACCTCATCAATGATTGCGAAATGTAATGGACGCATTACCCTATCTTCAGAATAATTCACCATGTT
ATCTCTTAAATAGTCAAAACCTAACTCATTGTTAGTACTGTAAGTAATGTCTTGCGCATATGCTTCACGT
TTTTCTTCAGTCGTCTTACTGTTTAAGTTTAATCCGACAGTCAAACCTAAGAAGTTATATAACTCAGCCA
TTTCTTCACTTTGAACACTTGATAAGTATTCATTGACTGTAATAACGTGAACACCTCTACCAGCTAATGC
ATTTAAGTATGTTGGCATTGTCGCTGTTAACGTTTTACCTTCACCTGTTCTCATCTCAGCGATATCACCT
TTATGAATTGCAATACCACCCATAATTTGAACTTTATATGGAGTCATATTGAATACACGTTTAGAGCCTT
CCCTAACAAGTGCATATGCTTCTGGTAAAATTTTATCTAAATAATCATTTTGCTTTTTGACATTGTCAAT
GTCAGCTAATTCAGTTTGGAATTGTTTCGTTTTATTACGAATTTCTTCATCAGTTAAAATTGCCGTTTTT
TCTTCTAAAGCGATTACTTTATCAGCAAGTTTACCTAACTGTTTAATTTCTTTATTATTGCCATCAAGAA
TTTTTGATAAAAATCCCATTTCGTTCGCTCCTTTAGCTAAAAAACTGTTTGGCCTACAACAATATATCTT
ATCATTTATAGTTAGAAAATTATACTTATTTACTCATTTGTAGAATCAATATAAATATATTTATGACATA
CTTCATTCACATTCTGTTGTCAACAAGTTTATCCTTAATAAATATATTCTCAATACGCAATTATACTTTC
TAATAAATTATATTATAAATATTTTACGATTTTCGACTCGGACTATACAATAGACTGACATACTATTATT
AACTTAACATTCAAATATATACATCCATTAACATTAGCATAGTCACTATGTTTCATTCAACAAATTACAT
TATCGAACTATGAAATAGTTAGAAATTGCTTTTGGAGTATAAAAAAGCACTTGTGCAAAAACACAAGTGC
TTTAAACTTAATTTATTGTTCACTAGTTTGAATCAAGCCATATTTACCGTCTTTACGGCGGTAAACGATA
CTTGTTCCATCAGTTTCTCTGTCTGTGAATACAAAGAAGTCATGACCTAATAGATTCATTTGTAATACCG
CTTCTTCTGAATCCATTGGTTTTAAGCTGAATTCTTTTGAACGAATAATTTCTATCTCGTTATCATCGTA
AGCGTCATTATCAACTTGTGTTTCTTGCATTTCTTGTAATTCGGCAACAAACACTTCTTGATCTCCTCGA
TCACGGCTCTTACGATTAATACGTGTTTTATATTTTCGAACTTGTCTTTCAAGTTTATTATTAATTAAAT
CAATACCTGCGTATAAATCATCGTTTCGCTCTTCAGCTCTTAACGTAACATTTTTCAATGGAATTGTTAC
TTCAATTTTAGTAGCTGAATTTGAATAAGTTTTAACTTTAACATGCGCCACTGCATTTGGTACGTCATTA
AAATAACGTTCCAACTTACCAATTTTTTCCTCAATATAGTTGCGAATAGCATCTGTGATAGTGAGGTTAT
CTCCATGAATTTCAAATCTAATCATAGTAATCTCTCCTTAAACCTCTTTATTGGTAACTCTTTATTATAT
TTTAACATTTTTACGCTATCGTGCAAACGCAAACACTTTGAATTTTCTGATATTTTTAGCATATAATTTA
CACCCTGCACGATGAATTGTTAATCCAGTTGTATAAATATCGTCAACGAGTAATATTTCCTTTCCGTTTA
AATCTAATTCCATATCAATAATAAATGGATTTTCATCTGCCAGACGCTCTTTCTTAGTTAAATGAGACTG
TTTTGGTCTATTTGACATCTTTAAAATCTTATCAAAGAGAATCCCTTTAGCTTTTAGTACTGCTTCTACC
GGGTTAAATGTTCTAGATAAATCATGTGCCGGCGAAGAAGGAATTGGCACAATATAGTCATAAGATGTTT
GTGGTATTTCAATCAAATGTGCCAATAATTCACATAAATAATAGTCTTTCGAAAATTTATACTGATGTAT
CATCTCTTTCATTATACCGTCATATTGAAATTGACAATATAATTGTTCCATTAAATTAAAGTGTGCCGAT
AGAAACTTGCAGTCTAAACAATACGCTTCATTTTGATTTAAGTATTTTAAGCACCTTGAACATCGCCTTG
CTTTAATATCAAGTTTAATATTGTCCCAATTCTCTTTGCATCTGTCACATAATCTATTAGGTTTCTTGAA
CAAATTATAAATGGTTATCTTTTCATATAACTCAGCACCACAACTCAAACAATTATTCATCAATCCAACC
TCTTTTTAATGCTAATTTGTTCATCTTTTGAATCTCTTTTTTAGCTTGAATCATATTCATACTTACACCT
TCATGAAAAAACAATACTTTTCCAGTAGGACATTCTAATTTTCGTCCAACACGTCCAGCAATTTGTATTA
AAGCCTCTTGAGTATATTGATGTGCATCGATAACAACAACATCTAAATTTGCCATTGTAAATCCACGTTC
TAATATTGTCGTAGTAAAAATGACATCGAATTGTCCATTCCTTAATTGTTCAACTTTTTCAAAGCGAAAA
ACATCCTCGCTATGGACATATGTTAATTTAGTAATTTTCTGCTTATAAACCGAAAATGTTTTAATCATTG
TTTCTATATTGTTAAAAAACACCAGTGTATAACGTTGATTATTAATTTGATCTTGTAAAATTCGATATAA
CATTTTCTGAATCTTATTATTATTAAGTTTGAAATAGCGATATTTAGGAACTGGAAGTGATTTTTTATGA
AAGCGAGCTGGCAATTTAATTATATTTTCGTGGGGAATCTCTGACAGAAGTTGTTTCGGTGGTGTTGCTG
TCATATAAATCGTTGCATGTTCAATTTTAGAAGATGACTTCAATGCTTGTTGTAAACTTTTATCCATTGA
TAAAGGAAAGGCATCGACTTCATCAATAAAAATAGTATCAAAGTGCTGTTTGAATCGGTAAAGTTGATGC
ACTGTGCATACAACAAAATGCCCTTCAAATTGTTGACTTGATTGCTGGTGTAGTATGTCTATATCTTCAT
TAAGAAATGCGTCTTTAATACGTTTACTAATTTCTACAACAACATCTACACGTGGTGACACAATAGCTAT
ATTATCTCCCTGTCGTCTTGCATATTGAATGCCTTGGAACATCATTTCTGTCTTACCTGCTCCTGTTACT
GCATATAACAAAATCGTTTGTCTCATTCTAATGGCTCGAACAATATGTTCTGAGGCATAAGACTGTTGTT
CCGACAATTCAAATGAGAGATGATAATATGCTTGTGATGAACTTTGCGAACTTTCTGTTATTTTATATCT
TGTTACATTATCCATTCGACCCAGTGATATACAATTTCTGCAATATACAATTTTCTTGGAATGTACTGAG
GAATCATACTGATAAAAATGCTTTGGATTTGTACTTTCACATTGAACACAATAATAGTTTGACTTTTGTT
TGATGACACCTGTTACTTCTTTTTTAATTTTTTCATTAGTAAGTGAAGTATGAGGATGAATTAATTTCCC
GTAATGTTTAATGCTTAAAACCTCATTTCAACGTAAAAAAGAGCCTAATATTATAATGATTTTCTTATAT
CTTTAGTATTTTGACTTTCAAATGATGAACATTTAAAGCCATGTATACGAGAGATAATTTCCAATTACAA
TATAGACTCTTTTATTAAAATTTTATAATTATGTTAATCTTATTTTTCTGCCAACATAGCCTAAACCTAA
TCCACCAGAACCTAAATGTGCTGCAACAACTGGACCAAACTCAGAGTATGCTACTTGATAAGCTGAAGGA
CAATCTTCTTGTAATTTTTTGTATAACGCTTGACCATCTTCTAAATGATCTCCATTTATGACAAATAAAG
TTACTTCTTCAAAGTCTTTTACAATATCTAATACTTTCTTTTCTAATGTTTGAATGGCACGCTTTTTAGT
ACGAACTTTTTCTTCTGGTATAATCTTGCCATCTTCAAACTTAAGAACTGGCTTCATTTTCAATAATGTT
CCAACCCATGCTTGAGCACCAGTAATTCGACCACTTTTTTGTAAATTCTTTAAATCATCAACAATTAAAT
ATGCACCTGTGTGTTCACGCATATTAGTTAAATCATCAATAATTTGCTGTGGTTCGTATCCTTCTTCAAC
CATTTCAATAGCACGTAATACATAACATCCTTCAATCATTGCTGCAAGTTTACTATCAAATGCATGTACA
TTAACACCTTCAACCATTTCCCCTGCTTGATAACTAGATTGATAACTTCCACTAATTCCACTTGATAAGC
AAATGACAATGATATCTGTGTAACCCTGATCTCTTAGCATTTCATATTTAGTAATCCATTCGCCAATTGC
TGGTTGGCTTGTTGTTGGAATCGTTTGAGACGATGCCATTTTATTATAAAATTCTTCAATTGCTATTTCA
TTACTTTCTGTAAAGTTCTTCCCATCATCAAAAGTCACACTTAATGGCGCTATTTGAATATTATATTTAT
CGATTAAGTCCTGCGACAGATAACTTGTAGAATCGGTCATCACAGCAATTTTCATAGTCGTCCTCCTAAA
ATATACTCATTGCAATGATACAATATTTCAGTTAAAAAGAAAATGGCAATCAAACGATTTATAGTCATAT
CATTTTCAGTGTATAATGAAGATTAAATAATCTTAAGCTTATGAATTAAGGAGTTATTATGACACAAAAT
ATCATTACTGTTAAAAAAGAACACATTATTGAAAATGTGATTAGTAAATCAAGATTCATTGCTCATATCA
AACCTGTTCAAAATGAAGATGAAGCTAAAGCATTTATTGCTGCAATAAAAAAAGAACATAAAGATGCCAC
TCATAATTGTTCTGCATATACTATTGGACCTGAAATGAATATTCAAAAAGCGAATGATGATGGTGAACCG
ACAGGAACTGCCGGTGTTCCAATGTTAGACATATTAAAAAAGCTCGATGTTCATAATGCGTGTGTCGTAG
TAACAAGATATTTTGGTGGTATTAAATTAGGTGGTGGCGGTTTAATTCGCGCCTATAGCGGTGCTGTTAG
AGACGTCATTTATGATGTCGGACGTGTCGAACTACGAGAAGCAGTACCATGTATAGTAACACTGAATTAT
GATCAAACTGGTAAATTTGAATATGAATTAGCTTCAACTCATTTTATGTTAAGAAACCAAACTTACACTG
ATAAGGTAAGCTACTATATCGATGTCGTTAAAAGTGACTATGAAGCGTTTATTAACTTTTTAAATCAAAT
GACTGCTGGAAATTTCGATTTGACTGAAGAAACTCCAAAGCAGTTACCTTTCGATATACCAACTGAATAA
AAATAAAAAGCACTAGCTTAGGATGGCTAACTCTAATTGCGTATTGTTACTTTGCAATTTGGAAAGCACG
TTCCATGCTAGTGTTTTTTGTGAGTATGCCTTCTTTATAACAACATAAAAGTACAGACATCATTTTTTAT
TTTATTACTTACCGTTTTAAAATCTAATCTTCTTTATGAGATGACTTACGACTAATTAAATTTAATATTG
GTCGGTAGTTGTTATCTATTAATCCTGTAAATTCAACAATTAATTCAATGCTAAATATGATTAATACAAA
CATTAATACAACACCTAATGGTGGCGATACATACAAGATAATGCTCGAAAGACTAAATAAAATAGAGATT
GAATAGATTAATAATACTGTTTGTCTATGTGTGTAGCCTAAAGCTAATAGTTTATGATGCAAATGCGATT
TATCAGCTTGCATTATATGCTGCCCTTTTTTCACACGTCGAATCATTGCGAACAAAGTATCAATGAATGG
AACTGCTAGGATAACAATTGGGAAGAACAATGCAATAATTGTAATATTTTTGAATCCGAGTAAAGAAAGG
AATCCGATGATAAATCCAATCATTAAAGCCCCACTATCACCTAAAAATATTTTGGCAGGATGGAAATTGT
AAAATAAAAACCCAATTAAAGAGCCTAATAAAACACAACAAATCATCGTTATGAAAATATTAGCTTGTAA
AATTGCAATGAATCCTATTGTAATGAGTCCGATTGCAGAAACACCCGATGCCAAACCATCGAGTCCATCA
ATTAAGTTAATTGCATTTGTAATAGCAACAATCCAAATCACAGTAATTGGAATACTAAGAAATCCAAAAT
GAATAGTTGTACCCATTGGCAACGAAATAAAATCAATAGTCACACCATAAAAAGCAACTACTAAGGCAGC
AGCAATTTGACCAGCCAATTTTATATACGGTTTCAAATCGTAGATATCATCTACAAGCCCAAGTACGTAC
ATAATAATCGCACCAATAATAAGTGGTTTGATTTCTGTTTCAATAGGATGACCAATCCAAATACCTATTA
AAAATGAAAAGAGAATCACCGTACCACCCATAACTGAAATAGGTTTAGTGTGTACTTTTCTAAAATTTGG
TTTATCAACTAAATTTAATCTTTTCGATATTGCAATAACAATTGGTGTTATCGTCAAACTGACAATCATT
GTTACTGCAACTAGTAATAATGTAACCATTTATTCACCTTCATCGATATTAATTGTTTTTAACGTTATAT
TTATTTAATATTGTCTTTATAGAATGATATATCTATTTTCTACGTATATCTTATATCTTTATTATAAATT
AATTCGCTCAATCAATGATATCATATTTACAACTATACGATTCATTTCTTATATATCGCCTATTATTCAT
TTTTTCATCATATCATTTAAGGCAACATTTTAACATCAAAGTCTATATCATACATTAATTTTATATGTAA
ACTAATGACAAATTGTAAGTTTTCACTTACAATAGCTAGTGGTCAATTAAAGGAGTCGATTCAGACATGT
TCGAAGCATTTATATACAATATATCTGTTATAGTCGCTGGAATCTATTTATTCCATCGCTTACAGTATTC
AGAAAACAAACGTATGGTTTTTTCTAAGGCATATGTCACTGTATTAATGACAATCGTATCATTATTATTA
TCTGTCTACCCTATCCCTTATCGTGAAGATTATTTAATTCACTTAACATTCGTTCCTTTATTGTTTTTAG
GTAGATTTACAAATATGGTCTATACATTATCTGCCACAGTAATTGTAGCAATTGTTGAAATTGTAGTATT
TAACAACTCGATTATGTACGGTGTTACGTTGATTGTTATTGCCGCAGTAACAAGTGCTATTGGACCATTT
TTAAAACAAAATGATGTGCTATCATTATTAATACTTAATGTTGTTACAATAATCATTTTATTTGGTGTCG
CATTAGTGAGTCCTATTTACACACTATCGGAAGTTATCATTTTAATACCAATTTCATTAATTATCACTTT
AGCTTCAGCGATAACATTTGTCGATATTTGGCATTTCTTCTCACTCGTAAATCGTTATGAAAACGAAGAT
AAATATGATTACTTAACAGGCTTAGGTAATGTAAAAGAATTTGATAGACATTTAAATGAAATTTCACGAA
AAGCTGAAAAAGAACATCAAAGTATCGCATTATTATTAATCGATATCGATGGATTTAAAGATGTCAATGA
TACCTACTCACACAAATCAGGTGATGCTGTATTAAAACAAATGTCTCAATTACTTAAAAACTATGTGCCG
AATCAATTTAAAATTTTTAGAAATGGTGGCGAAGAGTTCTCAGTTGTCATTCACAACTATTCACTTGATC
AAAGTGTTAAATTAGCTGAAAATATTCGTTCGGGTGTTGAAAAATCATCATTCCATTTACCAAACAAAGA
AGTTATTAAATTGTCAGTGTCTATCGGTGTTGGTTATTTAACAGATGACGATCCAAAATCACAGCGTAAA
GTGTTTAAAGATGCAGACGATATGGTGCATGTAGCCAAAAATCAAGGGCGAAATAAAGTAATGTTTAACC
CTATCATCAATCTATAACAACGACAAAACTGTTAATCCTTTGCTATTATTAAATCATAGTATAATAGCAA
AGATTAACAGTTTTTCTTATTTAAATTTGAACCATACAAGTTCATCATACTAACACAAAGTCTCACTATT
GAAAGTTGCAACAACAAGTTGTAAACTTCAATTGTTCAAATAAATAACACATATCATTGGAGGTGAATTG
ATATGCCAGATTCAATCACAATTATAGATGAAAACAAAGTGATTGATGTTGTATTAATTGCAGGTAGAAT
TTTACTTGAATCAGGTGCTGAAACATATCGAGTTGAAGATACAATGAATCGTATCGCACATAGTTATGGT
CTTCATAATACATATAGTTTTGTCAGTTCAACTGCAATTATTTTTTCATTAAACGATCGAACAAGTACAA
GATTAATTCGTATACAAGAGCGTACAACAGATTTAGAGAAAATCGCTTTAACGAATAGTCTTTCACGTAA
AATATCAAATAAAGAACTCACAATTGATGAAGCTAAATCTGAATTTATTCATTTACAGCATGCATCATTA
CAATATTCTTTTTTAACGAATTTCTTTGCCGCTGCCATTGCATGTGGCTTCTTCCTGTTCATGTTTGGTG
GTGTCGCATCAGATTGTTGGATTGCAGTCATTGCTGGTGGATCCGCATTTTTAACATTCAGCTTTGTGCA
ACGCTATATACAAATTAAATTTTTCTCAGAGTTTGTTGCAGCCGCTGTGGTCATATCCATTGCAGCCACA
TTTACTAAATTAGGTATTGCAACCAATCAAGATATCATTACTATAGCCAGTGTCATGCCACTTGTCCCTG
GTATATTAATTACCAATGCCATTCGAGATTTATTAGCGGGTGAATTACTTGCAGGTATGTCTCGTGGTGT
TGAAGCTGCATTAACAGCATTCGCAATCGGTGCTGGTGTCGCAATCGTTTTATTAATCATTTAAGGAAGG
ACTGTTAAAGCATGTTATTTTATTTATTTCATTTTACAATCAGCTTTATATCAACAGTACTTTTCTCTAT
CATTTTCAATGCACCCAAACGTCTCTTAGTAGCATGTGGATTTGTAGGTGCCATTGCATGGACGATTTAC
CAATTAACGGTAGATTTAGAGTTTGGAAAAGTTGGCGCTTCATTTTTGGGAAGCTTAATTTTAGGCTTAA
TGAGTCATACTATGAGTCGCAGATATAAACGACCGGTAATTATATTCATAGTGCCTGGCATTATACCATT
AGTACCTGGTGGTGCAGCTTATCAAGCGACTCGTTTTTTAGTATCGAATGATTATACAAGTGCTGTAAAT
ACATTTTTAGAAGTTACACTGATTTCAGGTGCGATTGCTTTCGGTATATTAGTTTCTGAAATTCTATATT
ACCTATACACACGTATCAAACAACTGTATGGTAAAATCAAAGGTAAGACATATAAAAAATCTTACAACAT
GAATAATAGAGTTTAAGGGGTCGAATATAATGAAGAACCAATTGATAGATAGATTAACAAGATATACGAC
AATTGATACGCAATCTGATCCAAAATCTACAACAACACCTTCAACTGAAAAGCAATGGGATTTGTTACAT
TTATTAGAAAAAGAATTACAACAATTAGGATTGCCAACTGATTTAGATGAAAATGGCTACTTATTTGCTA
CATTAGAAAGTAACATCGATGTTGACGTCCCAACTGTTGGTTTTTTGGCTCATGTTGATACATCACCTGA
TTTCAATGCTTCAAATGTTAAACCGCAAATTATTGAAAACTATGATGGCAAGCCATATAAACTAGGCAAT
ACTAAACGTGTCTTAGATCCTAAAGTATTTCCAGAACTTAACAGTTTAGTTGGTCATACATTAATGGTAA
CTGATGGTACATCGTTACTAGGTGCAGACGATAAAGCGGGTATTGTGGAAATTATGGAAGCTATTTGTTA
TTTACAAAAACATCCAGAAATTAAACATGGTACCATTCGCATTGGATTTACACCAGACGAAGAAATCGGT
CGTGGTCCACATAAATTTGATGTTGACCGCTTCAATGCCGATTTTGCTTATACTATGGATGGTAGTCAAT
ATGGAGAATTACAATATGAAAGCTTTAACGCTGCTGAAGCGGTTATTACATGCCACGGTGTGAATGTTCA
TCCTGGTTCAGCTAAAAATGCAATGGTAAACGCAATACGTTTAGGTGAACAATTCGATAGTTTGCTACCT
GATAGTGAAGTTCCGGAGCGAACAGAAGGATATGAAGGCTTTTATCACTTAATGAACTTTGAAGGAACTG
TTGAAAAAGCAACTTTGCAATACATTATTCGTGATCATGATAAAAAACAATTCGAATTGCGTAAGAAACG
TATTTTAGAAATACGTGACGATATCAATGCCCATTTTGAAAATTATCCAGTTAAAGTTGATATATCGGAT
CAATATTTCAATATGGCAGAAAAAATATTACCATTGCCTCATATTATTGATATACCTAAACGTGTCTTTG
CTAAATTAGATATTCCAGCAAACACTGAACCTATTCGTGGTGGTACAGATGGTTCACAATTATCATTTAT
GGGGTTACCAACTCCAAACATCTTTACAGGTTGCGGTAACTTCCATGGCCCATATGAATATGCATCCATT
GATGTCATGGAAAAAGCAGTGCAAGTAATCATTGGAATTGTAGAAGATATCGCTGAAAATAACTAAAAAC
CAACGATTATATACTAGTTCAACTCAGGCTTAATTAATATAAAAAATCACGCTAACATTCAGTGCAATGA
TAGCGTGATTTTTTCATGTTATTTTATTTTAAGTATACTTTCGATCTTCTAATTCGTTTTGCTAACCATC
ATAAATGTTATTAACCATCATGACAACATCACCAATTTAGTCCTTCTTTACTAAACATCAACATTAAAAT
GTGTTTTCAACAGTTTTAAAGACTGAACAGTATAATGCCTAATTTGTAACCCCATTTTAAAGTCGGTATA
ACTTTCCGGCATATCGATAAATGTATTAAACATTGCTGTAACCCCTTGTGATTCAAATAAATCAAACTTT
TCAGCAGTTGCACAAATTGCAATGGCAACCTTTTGATGTTTATGACAAAGTTCTGCAATACGCAATGTTG
TCGTTTCTAGCAACTGATCATTTTCATTTAATCCTTCTCCAAAAATAATTAAATCCGCTTGTTCAACTAA
ATTTTCTAAATGCGTTAGTTGGTCTACTAATGCATGACTGGTTAATATTTCAGCTTGATACAGTCCTTTC
AAGACTGCTGCAATTCCACCACCAGCACCACCACGTTCAACTGGACCAATTGCAATTTTCAATTCACTTT
TAAATAACTCACTAAAATACCAAATTAAATTATCGATTTCTGCTGCTTGATTATGATTCAACTGATGCGC
ATCATAAGTTTGCATGATTTCACTTTGCTTACCATATAATCGACTTGAAAAATCCGACATTACTTGAATT
CTTGCTGTTTCCATTTTAGGGTGTAAGTTCGACATATCCATACGACGAATATATTTAATTACGCCAGCAC
CTTGTCTCATATCTACGACACGCCCTTCGTCATCATAGAATTGAGCACCTAATGCTTGTAACATACCTGC
ACCAGCATCAAAACTATCAATCCCACCTAGTGAAATTACAACATGTTTTGCGTCGTTATCTAATGCATGT
TTAATCATTTCTCCTAAACCATAACTTGTTCGTTCAACAATTGGTTTTTTACCTTTTAAAAATAAATTCC
CCTCAATAACGGTCATCCCTGTATCAGTTTGTCCGTAAACACCTTCAACTTCATTCATATCTGCATCATG
TACTGGTATACGATACTTTTGCCCAGATTGCCATAAAAATACAGAATCTAATAATTCATGTCTTCCATTA
AACAATGGTACTTGAACTACATCTGCAGTTTCAATTTGGCTTGCAACTGCCTCTTCAACATATCTATTAG
CTTGATAACTCGAAATAATTCCATGAAACTCATCCATAGCTACTAATACTTTCATAACCTTGACCACCTT
ACTTTATTATTTGTTGTGATACGTTTTTTATTCATAAAAGATTAATCTTAAATTTCAGATTTTATCTCGT
GATTATATGCGAACATTTAACATGACATGATTATTAATTATTCCAGTAAATAACAGTATGCTTCTTCTGG
TTTAGCATATATTTGCTATTAAACTAACTTACAAATCATGTTTAAACTTTCTTATTGGATTCGTCGTTTT
CCAAAATATTTTCAATAAAAATACTCGAATACATTATACATATGTTTGTAAAAAAGTACTAACTTAACTG
CTTCTAAAGGTTACATAAAATAAAAGGTCAGAACATCATTATAGCCAAACTACTCTGATTCACACGAATT
TAAGTTGTGCTATTCACGTCTAGTAGTGTAAGGCAAAATGTTCCAACCCTATAGTTTCATTATTCTTCTG
CTTGTGCTAAAGACGACACATTAATATCACCGTGGTCTCGATTCCAAACCATTTCACCATTTACAAAATA
AAATGCTTGAGGTGATTCATGTTTAACGTTCGTTTTTTTAGCAATATAATCTGACAAATCGCGTTCTTGT
TGGACAATCAAATAATAACCGTCCATATCGCGTTCATATAAAAATTTATTAAATTGATCGTACGCATTTG
CCGATATTGGACAAGTTTCACTATGTTTTAATACAAAAACATATTTATTTTCCTCAATAACCTGTTCAAA
TTGGTCAATTGAACTTAGCTTTATAGCCACTCTATTCACCTCTAAAAATATTTATCACATTTAAATAGCA
TCTGCGTGACATTTTTATACATATAGTTAATATCAATGTTTACCATTATACACATAGTAAGTTGACATGT
TAACCATAAATTCAAAATTTTTAACTTTAAAAAATGATTATAGTTATTTTTCTTCTAATTTTTCAAGCTT
TTTTTCAAAGGCTTTATCGCCGTGAGTTATATCTATACCCTTTTTCGGCAACTTATCTACATCGACTTTT
GATAACTTCTCACTAACCTTTATTGTTTCAATACGTGTATTATAATAGTTCTGCAGACTGTAATACATTT
CTATTGCGTTTTTCCTTGCATTATTAACATGCTTATCACTAATATTAGTTTGGTTAATATCGGTAATTTG
TTTTTCAATCATTGGCATAATGTGATTTTTAATCGCGCCTTTTACTTCATTTTCTTTACTATCATCTAGG
TTCTTTTTCGCAGTATCTCTTAACGCTTTATTATTATGTTCTAATTTTGTCGTAAGATTAGTTGCTTCAC
TTTTATTATCAGCTAATTTAATTTCTGATTCAACTTTGTATCTATTTTTTTCAAATTGTTTCGTATAATC
TAAAATGTCTTCGTTATACTTGATAGATTGATTACATAAACCTATGAATTTTTTTAATTGATATATTGCA
TCCTTCTTCTCATTTGCAAGCGTCATATATTCTTTTTTTAATTTCTTAACTTTCATTGTATCATCAGGCA
AATTTTTTGCTGACTTATAATATGCTTCAAATTTAGGTATGAGATGGTTTTTAACATCTTCCTGTAGTGC
CTTAAATTCTTTACTATTTTTATCAGTTGTATCAGTTTTACTTAGATGATCAATTTCTTTCAAATGTATA
TTATCCATGACATGTTGTAATTCTTTTTGTTTTTGCTCAACATCTTTAAATTGCTTAGTAAATTGATGTT
GTGCCTCTTTTTCTTTATTACCACAAGCACTTATTACTACAAATAAAATCGCTAAAACAGCGATAATAAC
AATTTTTTTCATGATTGCACTCCTTAACAGATTCATTATACAAAAACATGTTTATTATGAAAATGAATTA
TGTTATAGTATTCCAGACTTTATCGTGATTAAATTAATTTTCAATATCAAAGGAGTTTATCATGTATTCA
AATGTTCAACCATTCATTAATAGTGATTTAACTAATTGTTTTCAATCACAATACACTGAAATTGAATCAT
TATTATTCAACCTCTTAGACAGCCCAGTAAAATATACAAAACATATTGGCGGTACGCATCATTTTAAATA
TTCAACAGAGCCAATTTTAGATATTTTAGTAGGTGTAGAAAATTTGCATGATATTACATCCTTAGATGAA
AAACGCTTAAATTATGTAGGGTTTTATCGTTTGCATCATAAATATAATAAAAAGGTTATGATGGCGAAGT
TTAACAATTTTCATGAACTAAAACAACAGGTGCGTCTACATATCATTCAAATGAATACCCAAACATTTGA
ATCTTATCTTGCACTTGATCGTCTCTTATCGACTAATGATGAGATCGCTTTACAATTCAATACTAAAAAG
CATCAAATATTGCAACATAGCTTTACAATTAGACAATATGAGATGCAAAAGCAACAATACTTTGAAAAAC
TATGTAAAAAATACTTATAACGACAATAGTGCCGTATTTTATAATTATACTAATTCTAATACTTTCTTTT
CAATTTTCGCAAATGAATTTTAAAATTGGTATAATACTATATGATATTAAAGACATGAGAAAGGATGTAC
TGAGAAGTGATAAATAAAGACATCTATCAAGCTTTACAACAACTTATCCCAAATGAAAAAATTAAAGTTG
ATGAACCTTTAAAACGATACACTTATACTAAGACAGGTGGTAATGCCGACTTTTATATTACCCCTACTAA
AAATGAAGAAGTACAAGCAGTTGTTAAATATGCCTATCAAAATGAGATTCCTGTTACATATTTAGGCAAT
GGCTCAAATATTATTATCCGTGAAGGTGGTATTCGTGGCATTGTAATTAGTTTATTATCACTAGATCATA
TCGAAGTATCTGATGATGCAATTATAGCCGGTAGCGGCGCTGCAATTATTGATGTCTCACGTGTTGCTCG
TGATTATGCACTTACTGGCCTTGAATTTGCATGTGGTATTCCAGGTTCAATTGGTGGTGCAGTGTATATG
AATGCTGGCGCTTATGGTGGCGAAGTTAAAGATTGTATAGACTATGCGCTTTGCGTAAACGAACAAGGCT
CGTTAATTAAATTTACAACAAAAGAATTAGAATTAGATTATCGTAATAGCATTATTCAAAAAGAACACTT
AGTTGTATTAGAAGCTGCATTTACTTTAGCTCCTGGTAAAATGACTGAAATACAAGCTAAAATGGATGAT
TTAACAGAACGTAGAGAATCTAAACAACCTTTAGAGTATCCTTCATGTGGTAGTGTATTCCAGAGACCGC
CTGGTCATTTTGCAGGTAAATTGATACAAGATTCTAATTTGCAAGGTCACCGTATTGGCGGTGTTGAAGT
TTCAACTAAACACGCTGGTTTTATGGTAAATGTAGACAATGGAACTGCAACAGATTATGAAAATCTTATT
CATTACGTACAAAAGACCGTCAAAGAAAAATTTGGCATTGAATTAAATCGTGAAGTTCGCATTATTGGTG
AACATCCAAAGGAATCGTAAGTTAAGGAGCTTTGTCTATGCCAATAGTTTATGGTTCATTAATCGATACT
GAAACACGCTGTCGCCATTATTTTACCGAAGAAGATATTATTGCAATTAAATTTAAATGTTGTAATAAAT
ACTATCCATGCTATAAGTGCCATAATGAGTTTGAAAAGCACGCCATTAAGCGTTGGTCTGAGCCTTCATT
TAACGAAAAAGCAATCTTATGCGGTGTATGCAAACATGAATTAACAATCAATGAATATATGATGGTTGAG
CGTTGTCCTAATTGCCAATCTCGATTTAACAATCGCTGCAAATATCACTATCATATTTATTTCGAAATTT
AAACAACATAGCCAAAAAATTATAGGGAGTGGGATAGACATGATAAAGCACCACTTCTGTAGAATTTCTT
TTTGATATTCTCTATGTTTGGGCTCCGTCAACTTGCATTGTCAGTAGAAATTGGAAATCAAATTTCTCTA
TGTTTGGAGCCCACTGGTATTGAAATGAACTTGTTACAAGTACATGTTCATTCAACCAACGACAAACAAC
AGAACATTTTAGAGTCTAGGACATTGATTGACGTCCCAGATTTCCTTTTTTAAAGTAAAGAGGGGAACAA
TGATTAAGACCTTTAACCATTGTTCCCCTCTTTTAAAATTATTTTACAACTTTTTCAAGTTCATCAATTT
GTTTAATTGTAGTTGTAGTTGATCCAGCTGCAAAATACCATAATTTAGGGTCTAAATTATAAACTTTGTC
TTCTTTAATTGCTTTAACATTTTTTAATACAGGATTATTTAATGCTTGTTTCGCAGTTGATTTACCACTT
ACAGCCTGTCCTCTATCCATTGCTAAAATAACATCTGGATTTTCTTTATTAATGTATTCATTAGAGACAT
TTTGTCCGTGGTTACTGTTACTTACTTTTTTATCAACCGCGTTGAAACCTAATGTATCGTAAACTAATCC
ACCGAAACGACCTTTAGGTCCATAAGTAGATAATTCACCTTCATTAACTAATAAATACATAACTGATTTG
TTGAACTTCTTAGTTTTATCTTTCATTGAAGCAATTTTGTTATCTAAATCTTTATTTAATTCTTTAGCTT
TATCTTCTTTATCGTAAATTTTACCGATATTTTCAGTGTTTTGTTTCATTGAACTAATTAAATTCTTTTC
ATCTGCACCAACGTAAACAATTTTTGCTTTTGGTGCAGCTTTTTTAAATTCATCTAAATTCTTTTGATTT
GCTGTACGGCCAGAGATAAAGATTACTTCCGGTTTTGTTGCTGCAATTTTATCGAAATTAACTTCTTTCA
AGTTACCAACATTTGTATACTTGTCATCTTTAAATGACTCTAAGAAATTCGGTAATGACTTGCCGCCTTC
CCCTTTAGGTAATGCTTTTACTTTGTCTGATAAGCCCATTTCTTTCATTACATCTAATGCACCATAATCT
AATACAACTGCATTTTTAGGGTTCTTTGGTACTTCAACAGTTTCTTTAACTTTTTTAGCATCGCTACCAT
CTTTTTTCTCGCCACGCATTTTATAGTTGTTTTCAATTTTTACTGTATCTTTAGAACCTTTAGTTTCTGA
TTTTGATTGTTCTTTATCAGAATTGTTACCGCATGCCGCTAATAAAAACATTACTGCTACTACTAAATAT
AAGACTGTTTTCTTCATAATATAATATTCTCCTCTTTTGGCTTAATCTGTGTGCTTGATGTGAAATATAA
ATAAATGCTTTACGTTTAACCCTTCTTTAATTGGTGCATCACCCCTTTAAAGTGTCTCCAAATTATCAAT
CCTTAAAATATAAACAAATCCTTTGATTTCTTATATGTTCAATTTGAATATCCATGTCATATAAATCACT
TAAAACACTACTTTGAATGACATTATCTTTCAAATCTGATTTAACTAGTTGTCCGTTTTTCATTGCTACA
ATCTGATCTGAATAACAGGACGCAAAGTTAATATCATGTAACACAATGACAATCGCTTTATTCATTTTAT
GCGCTAACATTTTTAACGTTTGCATAATTTGAACAGCATGCTTCATATCTAAATTATTTAACGGTTCATC
TAAAAGAATATATTCAGTATCTTGTGCAATGGTCATCGCTATATAGGCACGTTGACGTTGTCCACCAGAC
AATGATTTTATATTACGCTTTCTAATATCTTGTAATTGCAACAAATCTAAAGCATCATTAACAATTTCAT
GGTCTTCTTTCGTTAAACGTCCTTTAGAATATGGAAATCGTCCGAAATTAACTAATTGTTCTACAGTAAT
GTTCATTTCTGTATGGTTTGTTTGCTTTAAAATCGATATCTTTTTCGACAAATCATTGTTTTTATAATCA
GACATAAGCTGTCCATCTATTTTTACTTCCCCTTCATCAAACCGAATTAAGCGACATATCGCTGAAAGTA
ACGTACTCTTCCCTGCTCCATTAGGTCCAATTAAAGAAGTCAACTTACCTTTTTCAATTTCTATGCTAAT
ATCGTCCAATATCATTTGATTATTTATAGTTTTAGTTAAATTCCCAACTTGAATCATTGCGCATTTCTCC
TTCTAACTAATAGATAAATGAAATAACTTCCACCAATTAAATCAATAAGTATACTCATTTCTGTCGTAGC
CTCAAACACATTTTCAACTATCCATTGCGCACTAAATAAACTAATCCAACTCAAGCAAATTGTCGCGATT
AATATATATTTATGTTCATACGTCTTCATTAGTTCATGCGCTAGATTTACAGTCAATAAGCCTAAAAATG
TAATTGGTCCTACTAATGCAGTTGACACAGAGACTAAGACAGAAACTATTACAAGTAGAATCCGCGTTAA
TTTTTCATACGATATCCCCAGATTAATTGCTTCAGCACGACCTAAAAGCAATACATCTAAATATGGCAAT
AGAAAAATTGTAATGACTAATATGATTACTAGTAATACTGCTGAAAAAGTAACTAAATTCGAATTAGAAG
CATTAAAATTAGCAAACATACTACTTTGTATTGCTAAAAATGACTCAGGATCCATAATCAATTGAATAAA
ACCTGTAATACTTCTAAAAAATGTTCCTAAAAGGACACCTATAAGTAAGATAAAGTAAATTGAAAAATGT
CCAATTTTAAAGATACCTTGGAATAGGATTAGTGCGAATAATACCATCGTTATAAGTGTTAATATAAAGT
TCAAATATACATTAGTAACCCATACCGATTGAATTCCAAATAAAAAGACGGGCAATACTTTGATAAATAA
ATAAACTGCATCTAATCCCATTATTGATGGTGTCAATAAACGATTATTTGTAATCGCTTGGAAAATAACA
ACGGATGTTGCAATGGCAGCACCTACTAAAATAATTAATATGAACTTTCTTAAACGACTTGAAAATTGAT
ATTCAAATATTTCAAAATCAATACCAACAAATAAGTACAGCATACTAATTAAGAACGTGACTGCAATTAA
AAGCATTATTTTTTTATTATTGTTGCGCATAATTTTTCCTACCTTTCATAAGTAAGATAAGGAAAATGAT
TGTTCCAAATACACCTATTGTTAAACCAATATTAATTTCATATGGATAAACTACAATTCTGCCAACTATA
TCAGAAAACAATACAAAGATGGCACCTAACATCATCGTATGAGGAATTGCATTTTTTAAATGATCGCCTC
TATAAATCGAAATAATATTTGGAATAACTAAACCTAAGAAGGGTAAAGTTCCAACTGTCACGACGACTAA
TGCCGTAATTGTGGCAGTAATAAATAGAGCAATATTGATTAATTTTTCATAACTCAAACCTAAATTATTG
GTAAAGTCTTTACCCATTCCTACAATTGTGAAATGATTTGCAAAAAGATATGTCAATGCTAAAAGAGGAA
TACTTAAATACAAGATTTCATAACGTCCACTTGTGATAATGGCAAAGTTCCCGTTAAGCCAGTTACCAAT
GCTTTGAACTGCGTTTGTACGTAATGAGATAAACGTTGTAAAACTAGCGACAATGCCACCCATCATAATC
CCTAATAGTGGTACAAAGATGACATCTTTCACTTTGATAAAATCAATAATTTTAACAAATAAAAATGTTC
CGCTGATGCTGCAAATAACAGCAAATACTAGTTTTAATAAAATATGACCAGTTGGAAAGAATAATAAGGC
AATTAAGATACCTAATTTTGCCCACTCCATCGTCCCAGCTGTAGTTGGACTAACAAACTTATTTTGCATC
ATTTGTTGCATGATTAGGCCAGCTAAAGCTAATGAACTTCCAGCAATTAAAATACTCATCGTTCTCGGTA
TTCGGCTTGAGAACAATATATTTTGCTGTGAGTCTGATAAATGAAAGATATCTTTAATAGACAGTTCACT
GACACCTATAAACAACGAAATGATTGTTAGCAATATAAGTAATAGAAGCAAAATTTTTCCCTTTAATAAA
TACTTCATTACAAAATTTTCTCCCTTTAATTTAATGATAATTATTATCATTGATAACATTTCTCATTAAT
GGTATCGTTTTTTGTCACTCATTTCAATAGCCTTTCAAATAATTTATTGTCAATTTTATTGATATTTGCA
ATTAAAATAGAAATCAATTTTTGTAACTGTGTAATTTAGATGTATATAGTAAAATAGCACACCCTTTTGT
AATGCAATATCTTGTATACTTTCTAGACTCATTGACATCATTAAATGTCATTTTTACTTTTTCAAAATAT
GTATACGTTTTTAAGCATAGAAAAAAGACCTTCAACATGTCGGAAGCGAATGTCATCGCTTTGCCTTTTC
ATGTGAAGGTCTTTTTAATTTTAATTATTATTTGTTGTCAAATACAAAGTCATCATCTTGTAATGCTTCT
ACGTTTAATGCTAATACATAACCATCACCTTTTACTGAGAAGAAGTCATGGTTTTTAGTTGTTGTATCTA
AGGCATTCTCAATGATTGGGTTAAATTCACGTTCCTCAAAATAAGGTTCAAAGCCTAAGTTTGAAAGTGC
TTTATTTCCATTATATTTAACATAGTTTAACACATCTTCAGTGATTCCAAGATCATCGTATAACATTTTT
GTGTATGACTCTTCATTTAAATACAAGTCATTTAGCAATTTATACATTTCTTGGTCTGCTTTTTGCTTCT
CACTTTCAGAAAGTTCATTTCGTAAATGCTGTGCATCTAAACCGGTAAATACGCCATGAATAGATTCATC
TAAAAGAATTTTACGAATGATTTCACCTGATGTCGTCATTTTTCCTTGACCAGCTAGATATAGCGGATAA
TAGAAACCTGAGAAGAATAAGAATGTTTCTAAAAATACACTCGTAACTCTGGCCATATATTGGTCATATA
TGGAAGCTTCTTTACCCCAAAGTTTGTGGTAATTAGCAACAATTTTATCTGATTTATATTTTAAATGTGG
CTCTTCTAAAACCCATTCATCTAATAAATAGTTTGTTTCACTAGATGGTAATAGCGTTGTGAAAATATGC
GAATAACTTTTCGCGTGTATTTGCTCCATCATCGCCATAAATGAATAAACTGCTTTTTTTCTTAAGTCAG
TCGTATGTAGCATGACTAAAGGCATACCATCATCTGCTTGATGTGTATCTAAGCCTGTTAAACCAGCTAA
TGCTTTTTTAAATGTGTCTTGTTCAGCTTCTGACAAAGTCTTCCAACTTGCAATGTCTTTTGATACTTTA
AATTCTGTTTCAACCCACATTTGAGATATATTTTGTCTCCAAAACATATTCGTCATATCTTCTTGTGTGT
TCCAATTAACAGCTATCATGAATATAATTTCCTCCTGTAATGTTACTCTCAATAATTGACAAATATAGAC
ATGGCAGACTAATCATCTGTTATTTTAAACGAGATGATTAGTTGTTTGTCATTTTTTACGTTTACTTATT
AGATAGAACAACTTGTACATTCTTCTACACTTAATAATTTATTTCTAGTATAGTAAAGTGATTTTAATCC
TTTATAGTGCGCATATACATATAATCTTGCTAACTCACGTGTAGAAATTTCAGAATTAACATAAAGTATC
GTTGAGATACCTTGGTCAATATGCGTTTGAATTGTCGCAATTAAATCGATTAATTTCATCTGATCAGTAT
TGAATGCAGATTTGTAGTACCACATTGTTTGAGGTGATAAGAATGGCATAGGGTAAAATGTTTCCGCATT
ACCATAAGTACGACGTTCAATTTGGTCAACGATTGGCATTACAGAACTTGTAGCATTTTGAACATAAGAA
ATACTTTGTGTTGGAGCAATAGCTAATCTATATGCATGATATAAACCATATTGTTCAACATCTTGTTGTA
GTTTCTTCCAATCCTCAGAAGTAGGAATAGCCATACCGTCAAATAATTCACGTACTTTTTCGAATTGAGG
TTCAAATTCTTGAGTTGTATAGAACTCGAAATATTTGCCATTAGCATAATCAGACTTTTCAAAGTCTTGA
TATTTGATACCACGTTCTTTAGCGATTTCCATTGAACGTTCGATTGAGTAGAAATTCATCATCATAAAGA
AGATATTTGCAAAATCTTTTGCTTCTTCTGACTCATAACCAATTTTATTTTTTGCTAAGTAACCATGTAA
ATTCATCACACCAAGACCAACTGAATGTAATTCACTGTTAGCTTTTCTAACTCCTGGTGCATTTTGAATG
TTTGCTACATCACTTACAACAGTTAATGCGTCCATACCAGAGTGAACTGAATCTCTGAATTTTCCGCTTT
CCATTACATTTACAATGTTTAATGAACCTAAGTTACAAGAAATATCACGTTTAATTTCGTCTTCAATACC
ATAGTCGTTAATAATTGAAGTTTCTTGTAATTGGAAAATTTCAGTACATAAGTTACTCATCTTAATTTGT
CCAATATTTGAATTCGGATGCACTCTATTAGCATTATCTTTAAACATTAAATATGGATAGCCTGATTGTA
ATTGTGTTTGCGCAATTAAATTCAACATTTCACGTGCATTCTTTTTCTTTTTCTCAACATTTGGATTTGC
AACCATATCATCATAATATTTTTCTAAATCAATATCGTCTAATGTAACACCGTATTCTTCTTTAACTGTA
TGAGGTGCAAACATATAAAAGTCTTTACCTTCTTTAGCTAAATCGAAGAATTTAGATGGAACAATTAAAC
CAGTTGATATTGTAGATAAACGTAAATCTTCATCCGCATTTACTTTTTTAGTATCTAAAAATTCTTCTAC
ATCATAATGGAAGATATTTAAGTACACAGCACCAGCACCAGGGCGTTGACCTAGTTGATCTGCATAGCTA
AAGCCACCTTCAAGTGACTTAGCAATAGGTAAAACACCTTTCGCTACGCCTTTAATTCCTTTAATCGCTT
CACCGCGTGCACGCAATTTTGATAAGTTAATTGCTACGCCGCCACCAATTTTACTTAATTGTTTTGCAGT
TGAATCAATAAAGTTAATTGAATTTAAGCTGTCATCCACTTCTAATAAGAAACATGACACTAGCTCACCA
CGACGCGCACGACCTGCGTTTAAAAATGTTGGTGTCGCTGGTTGATATCTTTGTTCAACCATAGCTGAAA
TAAATTGTTTAGCTTGTGCTTTATTACCATTTGCTAGGTATAAAGCAACAATTGCAACGTGTTGATTATA
GTCTTCTAAATATTGACTTTTATCATTTGTTTTCAAAGCGTAATCTTTGAAAAACTTACTAGCTGACATA
TAACTTGCAAAATTAAACGGGATTGATTTTGCATAATCAGTGATTTCAATTAGATCCGCTTCACTATAAA
TATCAAACACATTGAAATAAAAATCGTTGTCTACTAAATAACGTAAACGCTCGATTTCAGTGTCGAAGAA
GATTGTTTTATCTTTTACTTCTTCTAAATAAGCTACTAAAGCTTCTTGGTCTTTTTCTAAACTAAAGAAT
CCATCTTCTCTTCGTTTAGTGACCTCATTATTTAATTCAATATGATTGTACTTTTTCTCTTCCATGGTTT
TCATTAAAATTACCCACCTTGTTCTTAAATTCAATAACGTCTTTGTTTTTTCCATGTAACTCAAACTTCA
TTAATAAAGGGACATTATACTCTTCTGATATCGTGCGACCCGCTTTTGCGAAATTTAGTCCCCAATTTCG
ATTACCGCTAGCTGCCACACCTCTGATGTATTGATGATTAACTTCTAAAAAAGATTGAACGGGTTCTGGT
ACTTCTCCAAATCCAATAGTGCCAGTAACGATAATAAACGGTTCATGAACTGGTTCCATACAATTTTCTG
CTGTAATCTCAAGCGTATTTTCAAGTTCTGTTCTCTTAATGAAACGACGGACATTTCCAGTAAATGAAAA
ATATATTATTTTCATTGGATCACCTTCTTTCTTCAACCCTTTTAAATTAAGTAGTCATTACAATTAAAAA
ATGCTTTAACAACGTCGCTACTATGGTTATCTCAGCATTGTATTAACTATAATGAAGCTACTTATTTTCT
CAAATGTAAACCAATTGCATAGATTTATATTTGAGAAAATAGTAGCTTATATGGGTTGAATGTATAAAAA
TCACTATATGTAGTGTTTAGATCATTAGATATCTTCCATTTGCTCAGTACATTTTCTAAAAAATATGACT
ATTCATTGATAATAACTATTAAATTTCTGTGTTAAATTACTTTTAAATGTAATTTCTTCATAAATAATGC
ATTTGCATACAAAACACAAGATATTGTGTCTTTTTCGTTTAACCAACACTATATTATGTGTTTCATTATA
CATAAGACACACTATGATTTAAAGTGTCATTTTCTAATCGAATGTTCGTAAAACGTTCCAACTAGGCACC
AATACTTAATTAGAAAAACTTGAACAAATTAAAAAAATTTTTTCAGTAGATATCACTTGATTTTTTAAAA
TCTGTGTCAATCTCAATTGTATCAACAGAAATCAAGAAAAAGCTTATTAGCTTGATACTGAATTGATATT
TGTTTTATGTAATAACACAAACATTCATAAAAGTGTAATGCCCTATTATTCCGACAAATAAACACAGAAC
ATTTGTTCGGTAAAATCTATTATAGTCTTTTTATAGTAAATTTCAACTATTTATGCACAACATGTTGTTT
TATGCTAATATAAATACGTTAATTTTATATAAAAGAGGCGATAAAATTGAATCCTAAAGTAAAAGGTATC
ATTGCCATTTTAATTTCGGCTATTGGTTTCAGTTTTATGTCAGTGTTTTTCAGACTTGCAGGTGATCTTC
CTGTTTTTCAAAAATCATTAGCACGAAACTTAGTAGCAATGTTTATTCCATTATTTTTTATATATAAATA
TCATCAACCAATGTTTGGTAAACTCTCAAGCCAACCATTATTATTAACACGATCAACACTTGGACTCATA
GGTGTATTATTAAATATTTACGCCATTGACCATATGGTACTTAGCGATGCTGATTCACTAATGAAACTCA
ATCCTTTCTGGACGATTTTATTAAGTATTGTTTTCTTACATGAAAAGGTAAGGAAGTATCAAATAACAGC
AATGATAATTGCTATTTTAGGTATGCTTTTAATAGTGAAACCTGAATTTTCATCATCTATGATTCCATCA
CTAGCTGGACTATTTTCAGGTATTTTTGCTGCATCGGCATATACTTGTGTACGCGCACTTAGTACTAGAG
AAGCACCATACACCATTGTATTTTACTTCTCATTATTTTCAGTCATCGTATTAATACCATTTACTGCATA
TACATATGAACCAATGAGTCAAACGCAAATACTTTACCTATTAGGGGCTGGCTTAGCTGCCGCTGTGGGT
CAAATTGGCGTTACATTGGCATATAGTTTTGCTGCTGCGAAAGATATTTCTATTTTCACATATGCATCTA
TAATTTTCACAGCAATACTTGGATTTATTCTATTTGGAGAATCTCCAGATTTCTATGCAACATTAGGTTA
CGTCGTTATTATCGGTGCAAGTTATTACATGTTTGAAAAAGCACGCCGAGACGCCAAAGTAATAAAAAAA
TAAATTTAAAGGAGCGCTTTTTATGGCACATGGCCGTCAACAAGATGAATTACAAGATATAACTTTATTA
GGAAATCAAGACAATACGTACAATTTTGACTATCGTCCTGATGTATTAGAATCGTTTGATAATAAGCATC
AAGGTCGTGACTATTTCGTAAAATTCAACTGTCCAGAATTCACATCATTATGTCCGATTACTGGGCAACC
AGATTTTGCAACTATCTATATTTCATATATTCCAAATGTTAAAATGGTTGAATCAAAATCTTTGAAATTA
TACTTATTTAGTTTCAGAAATCACGGTGATTTCCATGAAGATTGTATGAATATAATTATGAATGACTTGA
TAGAGCTTATGGATCCACATTATATTGAAGTTTGGGGCAAGTTCACACCACGTGGTGGAATTTCTATTGA
CCCTTATACAAACTATGGACGTCCAAATTCTAAATACGAACAAATGGCTGAACATCGTTTAATGAATCAT
GACTTATATCCCGAAAAAATAGATAATCGTTAAATGTATCATTTAATAAACACACCAATAATTAGGTTTT
CCTACATTATTGGTGTGTTTTTCATTTAGCATACATAATAGGTTACATTAAAATAACATTTTATACCAAA
GTACACCAAAAGAATATTAGTACACGAATTAAACAACATTTTTATAGAAACCTATTGCACTTTAACGTCA
ATAAGTATATTTTTATATTATCTCTAATTAATTGTGCCCGCTTAATAACAGAATATTCTCAATATTTTTA
TTTTTTTGTGATTTGTGAAATATTTAGTTGATAAGGCACAATCAAATTTACTTAAACTATTGTATTAGGG
GAAGAAAGGATGGGATGTATAAATGACACAACAAAACTCCCATGGAAATCAAATTCAAGACATACCTCAA
ACAGGATTTTTCGGGCATCCTCGAGGGCTAGGCGTACTCTTCTTTGTAGAGTTCTGGGAAAGGTTTAGTT
ATTATGGCATGCGTGCCCTACTCATTTTCTACATGTACTTTGCCGTAACAGATAATGGCCTTGGAATTGA
TAAAACAACAGCTATGTCAATTATGTCAGTTTATGGTTCATTAATCTATATGACATCAATACCAGGCGGA
TGGATTGCTGACAGAATTACAGGTACTAGAGGCGCTACTTTATTAGGTGCAGTCTTTATTATTATCGGAC
ATATTTGTTTAAGCTTACCATTTGCATTAATCGGCTTATTCACATCAATGTTCTTCATCATTATTGGTTC
AGGTTTAATGAAGCCAAACATTTCAAATATCGTTGGCCGTTTATATCCTGAAAATGATAGACGTATGGAT
GCAGGTTTTGTTATTTTCTATATGTCAGTTAATATGGGTGCATTATTATCACCTATTATTTTGCAACACT
TTGTTAATGTTAAAAACTTTCACGGCGGATTCTTGATTGCAGCTGTTGGTATGGCATTAGGTTTAGTATG
GTATGTACTTTTCAACCGCAAAAACTTAGGTAGCGTTGGTATGAAACCTACTAATCCATTGACACCAGCT
GAAAAGAAAAAGTATGGTCTTATTATCGGAAGTGTTATCTTAGCAATTGTATTAATTATCGTTATTGGTG
CATTAACTAACTCATTATCATTTAACTTAGTTAGTAATACTGTTTTAGTATTAGGTATTGCATTACCAAT
CATTTACTTCACTTTAATTATTAGAAGTAAAGATGTCACTGATACTGAACGTTCTCGTGTTAAAGCATTT
ATTCCATTATTTATTCTTGGAATGGTTTTCTGGGCTATTCAAGAACAAGGGTCTAATGTATTAAACATTT
ATGGAATTGAACATTCAGATATGAAATTAAACTTATTTGGTTGGAAAACAAACTTTGGTGAAGCGATCTT
CCAATCAATTAACCCATTATTTATTTTATTATTAGCTCCAATTATTTCACTTTTATGGCAAAAGCTTGGA
ACTAAACAACCTAGCCTGCCAGTGAAATTTGCAATTGGTACGTTCTTAGCAGGTGCTTCATACATACTAA
TTGGTATTGTAGGTTATGCATCAGGTTCATCAAACTTCTCAGTTAACTGGGTTATTTTATCGTACATTAT
CTGTGTTATCGGTGAACTTTGCTTATCACCAACGGGTAATAGTGCTGCTGTTAAGTTAGCACCTAAAGCA
TTTAATGCTCAAATGATGAGTATTTGGTACTTAACTAACGCTTCTGCACAAGCAATCAATGGTACATTAG
TTAAGTTAATAGAACCACTAGGTCAAACAAATTACTTTATCTTCTTAGGTGTTGTTGCAATTATTGTTAC
AACAATTGTATTAGCATTCTCACCTTTAATTATTAAAGCAATGAAAGGTATTCGTTAATATTGTTGGCCT
AATTCAAAAAACAGTAAGTCATTTAAATGGCTTACTGTTTTTTTATTGGTTTCTATTAATTAAATGCAAG
ATATCAGTATAAATAAAAACTTAATATGCTCGTTATATACAGCAATCACTATATTTTCTCGTCCCACTCT
ATAGACATCAATTTCATTTATTACCATTTTCTCTATTTAAAAACATATTTTTGGTATTAACAATTAAAAG
TGGGTATATATATTTAATGAACCAATTTTTAGAAAGTAGGCTAAACTATGGAAAATAAATATACACATGG
TGTCCTCTTTTACCATGAACACAGTGGATTAAAAAATATTAATCAAGGTATCGGGGAAGTTACAACGGCA
TTAAGTTCAATTTGTAAGCATCTTTCTATTCAATTGAGTGAAAACGAAGGTGACATAATTAAATATTGCC
AAGAAATTAAAGCTAAAGATTATGCAAAAGATGTAGATATATTATTTATTCTTGGCGGTGATGGCACGGT
TAACGAACTTATAAATGGTGTTATGACGTATGACCTTCAACTCCCTATTGGCATTTTACCAGGCGGTACT
TTTAATGATTTTACAAAAACGCTAAATATAGCACCTAATCATAAACAAGCTAGTGAACAAATGATTTCTG
CACAAGTTGGTACATACGATGTAATTAAAATAAATAATCAATATGCACTCAACTTTGTTGGCTTAGGTCT
AATTGTTCAAAACGCTGAAAACGTACAAGATGGTTCAAAAGATATATTTGGTAAATTGAGTTATATTGGA
TCAACTGTCAAAACACTGCTAAATCCAACACAATTTAATTATCAATTATCAATTGATGATAAGACATATT
CTGGCGAAACGACCATGATACTATCAGCAAATGGTCCATTCATTGGTGGTAGTCGTATACCATTGACTGA
TTTGTCTCCTCAAGATGGTGAACTGAACACTTTCATTTTTAATGAACAAAGTTTCAGTATTTTAAATGAT
ATTTTTAAAAAGCGTGATAGCATGAATTGGAATGAAATTACTCAAGGTATTGAGCATATACCTGGTAAAA
AGATTTCAATTACAACAGATCCAGCAATGAAAGTTGATATTGATGGCGAAATTTCATTAGAAACACCTAT
TGATATTGAGGTTATACCAAATGCCATTCAGTTGCTTACTGTCAATGATTTGTAAGCATCCAGAATGATA
TTAACGCGATATTATATTAGGTTTAAAGTGTAATAATAAGATTCAACGTACCTAATATTCGTTGTTATGA
GCTTTAAGCTATTATCCTGTTTCAAAAACAGAAATATAATTTTGGCGCATGCCACTAAAATGATTGATGT
TGTATTTTAAATCATAGTGGTTTATGCGTCTTTTTCAAATTCTATAAAAAATCGGATGACGTGTAATCTG
CCAAAGATTAACACATTCATCCGATTTATAATAATGAGATAGACTAACATTTATTGAGAGCGGGACGGAA
ATGATAAAGAACGACTAATGATTGATTATGTAGCGATTCTTTATCATTAGTCACAGCTAATGTGTACTTA
AAAATAGGAGGGAGTGGGACAGAAATGATATTTTCGCAAAATTTATTTCGTCGTCCCACCCCAACTTGCA
TTGTTTGTAGAATTTCTTTTCGAAATTCTCTTTGTTGGGGCCCCTGACTAGAATTGAAAAAAGCTTGTTA
CAAGCGCATTTTCGTTCAGTCAACTACTGCCAATATAACTTCATAGAGCATAGAACATTGATTTCTGTCC
CACTCCCATAAGAAATACTAATTTCTAAAGAAAAAATATTTCTTTATGTTGGGGCCACCCCAACTCGCAT
TGTTTGTAGAATTTCTTTTCAAAATTCTCTGTGTTGGGGCCACAGTATATGCATTTTATTTGCTACATGA
AATGCTTCAAGTGATATATTTTTATTTCTCAATATTATCTAAAAAATACTGTTCTACATCTTTCCAGCTA
TTTACGCGTTCAAATCGATCATCATTAATATTATGCACTGCTGTAAACATAATCGGTGTACCAGTAAAAA
TTTCAAGTTGTCTAGGATTGTCATCTATTAAATAATCAGCTTTAACGATGTTTTTTCTACCACAAAAAAC
AAAATGCTGAGGATCTAAGAATGGAAAGAACTCTAGTAACCATTCATATTTATCACTGAATGATGTTGGT
ACATCCATTGCTGCTGTAGCAATATATACATCATAATGTTCAGTTAATTTTTTTACAACTTCTTGTGCAT
ACGGCATCACTTTAAGGTGTCTGAAGAAGCCTGGTTCTCTTAATACTTCTGTAATTAATCCATCATGTTC
AGGAATAACATGCTTAAGTTTTTGACCATTCAAAGCTTCCATTTTAATACCTAAATCCGCTCTAAAATTG
ACAGCATCAATGATTTCTCCTAATGTATCTGCCAATACTTCATCCATATCAATCGCGATTGATTTACGGG
TCATTTTAATCTTCTCCTCAAAATATCAGTATTAATTCAGTATAGCAAAAAAGCAATTGATACAAAACAA
TATCATCTATTGTTGCTTTTTACACTGAATGCTCTCACCTCATCATTCACACTGCATTTTGTCACATATT
CATACCATGTGGTGCCCACTTACTATTCGTATTTAAAGTTTGATAAAACTTCTAACATTTTATCATTTTG
TTCTTTAAAACCAATTGTAATTCTAACACCAGTTGGAAATGGTCGCGTAATACACCCTACATTTAAAAGT
GCTTCATAAAGTTCATTTACCCGCTTTGTTTTTACAAATATAAAATTCGTTTGACTTGGTATGAAATGCT
CACTTTGAGGTAATTGATAAAATCTTTCGCGTTCAACACTATTTTTATGTGTTACCTCTTTTAAATATTG
TTGATCTTCAAGTGCTGCAACTGCTGCGTATTCAGATATACGTGTCACATTAAATGGGGGTCTAATGATG
TTCCATTTTTCAATCGCATGTTCGCTTGCTACCACATATCCTACACGTAAACCCGCTAATCCATACGCCT
TTGAAAATGTACGTAATAAGAATGCATTGTCATATTTTTGTTGCAAAGCAAGTGTATCCGGGTAGTCCTC
TGCTGTCACAAATTCAAAATAAGCTTCATCTATGAGTACCGGAACATGTGATGGTACTTGAGATAAAAAC
GAATCTAAGCTCTCATGATTAAAATACGTACCTGTAGGATTATTTGGATTACATAACCATACCAATGACG
TATCTTCATTAACTTCTTTTAAAATACCTTCTAAATCGAAGCCACCATCTTTTAAAGGTACTTGTATCAC
ATTAGCTGATTCAACAATCGCATTGTGATAATATTGACCGAATGTCGCTTCACTTGTAACAATAGTATCC
CCTGGCGTTAATACTGCTCTAGAAATCATTAATATAACTTCATCTAATCCCGCACCAAATAAAATGCGTG
ATTGATCTACATTTAAATGTTTACTAATCGCCGCTTTTAATGTCGGTGATCCTGTTTCAGGATAATAATA
TAACTCATCTAAGTGTGCTGATATCGCTTCTTTAACTTTAGGCGATGGTCCATACAAATTTTCATTTGAT
GCAAGTTTATATAAATCTCCTTCAATGCCATACTTTTCTTTCAATGCCCTTGGAGATAAACCAGGCTGAT
ATGCTGATAGTTGATTAAGTTGTTCTTTCATAATAAAAACAACCTCCTTAGAATTAACTGAAATTTTAAA
AAACTTATATTCATTATATCGCTCTATGTTTCTAAAATGCAATGCTACTATTTTCACATCATACTAGCTT
TCATTATGTTTAACATGTCATATTTTTTAATCATTATTGCATGTTTAAATTGAACATAAACATAGATGTA
AATATAGCAACGCCACATAAGATATAATGGTGTGCCCCTCATCTTATGTGGCGTTGGTCGTTATTTGATT
AACCCTTTTTCTTTTAAATAATCTTTCGCAACTGTATATGGGTCTTCATTTTTAACTGTTACTTTATAGT
TCATCATTTGCATATCTTCATCAGATATTTTGTTTTCTAGTTTGTTTAACGGTTTCTTAATTTCTGGATG
TTTCTTTAAAAAGCTTTCTTTAAATAATGGTGCTCCTTGATATGGTGGAAATACGTGCTTATCATCTTTT
AACACAACCATATCATATTGTTTTAATTCAGCGTCAGTTGAATATGCATCTATTAAATTAATATTACCTT
TATTGATCGCTTGATATCTCAACTTAGGTTCCATTGTACGTATGTTATCTAAATTTAAATTATAAGCCTT
TTGAACAGCTTTGTAACCATCTGGACGATCATTAAATTCCAATGTAAATCCTGGTTTAAGTTGATCTTTA
ACCTTATTTAAATCACCAATTGTACGTATATTATGTTGTTTAGCAAAATCACGTTTTACAGCTAAAGCAT
ACGTATTGTTATATTTCATTGGTTTTAACATAGTCATTTGATATTTCTTTTCAAGACTTTGCTTAGCTTG
ATCATATACTTTTTTCTCTTCTTTTGACTTCAATGGTTCTTTTGTTAACTCACCTAAAACTGTTCCAGTA
AACTCTAAATACCCATCTATATCGTCAGATTTTAAAGCATTAAATAAAAATGCTGTTTTGCCCATACCAT
CTTTCACTTCTACAGTATTTTTGGTCTCTTCTTCTATTAAAATTTTATACATATTTGTAATAATCGAAGG
CTCGGAGCCAAGCTTTCCAGCTAACGTAATTTTATCACCTTTTTGTGCAAACATAGGAATAGCGATGGCC
AGTATAATAATCATCACTATAACACCTAACGTCATCAATAACTTTTTATAAGATAATTTAGCCATAAATC
TTAAAATTAAATCAAATATAATTGCCAATAAGGCTGCTGGAATTGCACCTAATAATATCAATGATGCATT
GTTACGGTCTATACCTAATAAAATTAAATCACCTAGTCCGCCTGCACCAATTAATGCTGCTAGTGTTGCT
GTACCTATAATTAATACCATAGCCGTTCTTACACCAGCCATTATAACAGGCATTGCTATTGGAAGTTCAA
CTTTAGTTAAACGTCTAAATGGCTTCATACCTATACCTTTAGCCGCTTCAATGAGCGATGGATCAACTTC
TTTAATTCCAGTATACGTATTCCTTAAAATTGGTAACAATGCATACACTACAAGTGCAATAATTGCTGGC
ACACGACCGATACCAAATAAAGGAATCATTAAACCTAATAATGCCAACGATGGTATAGTTTGAAGAATTG
CCGCAATATTCATTACGATTTCAGATATCGTTTTAGTCTTCGTCAATAAAATACCTAATGGTACCGCAAT
AGCAGTTGCAATCAATAATGCGATAAATGATATTTGAATATGTTCTATCATTGTCGAAAATAGTTGCCCC
TTACGTTCACTCAATATGTCGAAAAAGTTAGTCATGTTGAGCTACCTCCTTTTTCTGGGACAAATATTTG
AAGATATCTTTCCTTTCAATAACATATTGACCTACGCTATCTTCTTGCATGACAATGACACGCTCGCTCT
CTGATAAATGTTGATACAATACTTCAATTTGTTGATCGTCATAAACAATTGGATAAGCGCTCATAGATGT
AACCTCATCGATTGGTTTCATAATATCCAAGTCACGGATAATTGGGTTCTCTTCAACACATGGCGCATCA
TCTTCTAAATGACTACCCATAAATTGTTTAACAAATTCACTTTGAGGATTATTTTTAAATCCTTCTGGTG
TGTCAATTTGTTCAATATGACCTTCATTCAAAAGACAAATCTTATCACCAAGTTTCATCGCCTCTTGAAT
ATCATGTGTAACAAATATGATTGTCTTCTTAATTTTAGTTTGTAATTCAATTAAATCATCTTGAAGTTTT
TCTCGGCTGATTGGGTCTAATGCACTAAACGGTTCATCCATTAAAATAACTGGTGGATCAGCTGCTAACG
CACGTATAACTCCTACACGTTGTCGTTGCCCCCCTGACAATTCATCAGGTTTTCTGTTTTTATATTTTTC
AGGTTCTAATCCAACCATATCAAGTAATTCATCTACTCTTTTATCTATATCTTTTTCTTTCCACTTTTTC
ATTTGTGGCACTTGTGCAATATTTTCTTTGATTGTCATATGTGGGAATAATGCAATCTGCTGCAATACGT
ATCCAATATCCCAACGCATTTCGTATACTGGATAATCACTTATTGGTTTATCTTTAAAATAAATATAACC
TTCACTTAAGTGAATGAGTCGATTAATCATTTTTAATGTCGTAGTTTTTCCACAACCTGAAGGTCCAATT
AGCACAAAAAATTCACCCTCATTAATATTGAAACTAATGTTATCGACAGCAACATGTTTGCCATAACGCT
TAGTTACATTTTTAAACTTAATCACTTTGCCACCTCTTTTTTTCTCATAGCATAAAACCGAGATTATATG
TATGTATTCCCTATTTAACCACGTTTATTACAATTTTCAAATTTAAATGATTTATCCTTGAACTTTTTTA
ACAAAATAATGAATAATAGGTAATCTCCAGTTAAGAAATAGTGTTATTTTACTTTAAATTCAAAAAACAC
CCAGTAAAACAAGGAATGTTTACTAGGTGCCTTCACTATACTTTGGCTTTATAATTTTGAATCGTTTCTA
AAAATGCTGGACAATAATGTTTTAATTTGTAACTACCTACGCCATCAATATTAATCATATCTTGTTTCGA
AGCAGGCTTACGTTTAGCAAATTCCTCCAACGTGTAATCAGAAAATATACTTACAGGTGCTATCGTTAAT
TTGTCACTTAACTTTTTACGAACTTCTACCAACTGACTGAATAATACTCGGTCAACCCCTTCAACCGTAT
TTATAAATACTTTTTCAGTCGCTTTTTGCTTAAATGGTGTTGTGAATACTTCTACTTCATTACTGAGTAA
TTTTTTAATTGAAGTATCACACATTAATATTTCATCATTTTCATTTAAGAACCCTTTGAATCTTAATTCA
TCTATTAAGTGACTTAATTCTGATGTAGTGTAACCTTTCATTAAACCATGGGTTGAAATTTGATCATAAC
CTTTATACTTAATATAATCTGTTGACTCTCCTCTTAATACTTGAATGATAACACTATAACTCTCTTGTTG
TTTCATACGAGCGATGCAACTAATAATCATCTTAGCTTCTTGTGTCATATTATATGATTTATCTTGTTGA
ACACAATTACTACATTGTTCACATTCTTCTAATTTTTCATTCGGTTCAAAATAATGGACAATTGTTGCTT
CTAAACATTTTTTTGTTTTTGTATATTGAATCATTTTAGTTAACTTTTCGCCCATTTTATCTTTATAGTC
ATCATCAGCTTGAGAGACTGTTATAAAATACTCGTGTAAATTGATATCGCGTTCGCTAAATAACAAAATA
CATTCACTTTTCAATCCGTCACGACCTGCACGTCCCGCTTCTTGATAATAAGATTCTAAATCTCCAGGCA
TATTATAATGAATAACAAAACGTACATTAGATTTATCAATACCCATACCAAAAGCATTTGTAGCAACGAC
TACTTTAACACGATCAAATAAGAAGTCATTCTGCGCTTCTTCTCTTTCTTTATTGCTCAAACCTGCATGA
TATATAACACTATCAATTTTCTGGCTTTCTAAGGCTTCTTGAAGCTCTTCAACTTGCTTACGTGTAGAAC
AATAAATAATACCTGCATCTTCATCGTGTGTTTTAATATAATCTAATACAAATTTTTGCCGTTGATAAGT
AGGATTTACTTTAAAAATTAAGTTTCTACGCTTAGTACTCGTTTTAATTTGATCAGTTTGAGCGATATTT
AACTTTTCTCTAATATCTTGCTGTACTTCAACTGTTGCAGTTGCTGTCAACGCTATTATTGTAAAATCTT
GAGGTAACGTAAATACTTTAGAAATGACGTTTTGGTAACTCGGTCTGAAATCATGACCCCATTTTGAAAT
ACAATGTGCTTCATCAAACGCCACTAAATGAATCTTGATACGTTGAAGCAAATTTAAAAAATATCGATTT
TCAAATCGTTCTGGTGCAACATATAAAAATTGAATTTCTCCATTTGATAATGCTTTTTCAATACGTTGTT
GCTCTTTTTGAGTCAAACTACTATTTAAAAAAGCAGCTTGAATTCCCATCGCTTTTAATTGATCCACTTG
ATCTTTCATTAATGATATTAGTGGACTTATTACAATTGTTGTACCACCTAACAATAAACCTGGTACTTGA
TAGCATATAGACTTACCTCCACCAGTTGGTAAGACACCAAGCACATTACGATGGTCTAATACTTTGCTAA
TAATCTCTTCTTGTCCTGGTCGAAACGTTTCATACCCAAAGTAATGCGATAATGTTTGTTGCATCATAAA
TTGACCCCTTATTGTTGTTCTTTAATTTCTTCTAACTCACTCCATCTTGTGATGTCTATATCATATTGAA
TTTCAAGTCGTTCTTTTTCTTCGTTTAATTCTTTAATTTTCCCATAATCTGCACTTGCCTCAATCATGAG
CACATCAATTTCTTCCATTCTTACTTCCGCTTGTTCTATACGTTTCATCAATTGTTCATATTCTAATTTT
TCTTTATATGATAACCCATTTTTCTTACGTACAGTTGTAGAAGACTTAGATTGTTGCTTCAATGTGGATT
TATTTTTATCTAATGATTTTTTATAACTTTCATAATCTTCAAAAGTTCCGATAATCTTTTCCATCTGACC
ATCATGAATAAACCAATATGACTGTGCAACTTTATTTAAGAAGTAACGATCATGGCTTACGGTAATCACT
GTACCACCAAAAGTATGAATATAATCTTCAAGTATAGTTAAAGTCTCAGTATCTAAATCATTTGTCGGTT
CATCTAACAACAGAACATTTGGCTGGTGTACGAGTAGACGTAATAAATACAAACGCTTTTGCTCTCCACC
AGATAATTTATAAACTTTTTTACCATGAGTTGCACTTGGAAATAAAAATCGTTCAAGAAGTTGTGTAATA
GATACCGAGGTTCCATCTTTTTCTTTTGCGATCTCACTTTCTTCTCTTAAATAATCAATCATACGAATAT
CTCTATCCAGGGTCTCATCTGTTTGCTTAAAATAAGCTACTTTAACCGTCTGCCCAGTCTTCAATTTACC
TTCGAATTGTTGGTCTTCTCCACTCAAAATATTTAAGAGTGTTGTTTTACCAGCTCCATTTGGCCCAACA
ACACCAATACGCTCACCTTTTTGAATAATTTCCGTCAGATGTTCAAATAATACTTTATCGTTAATAGCCT
TTGATAAGTCTTCTAATTCGAACACTTGCTTACCTAATCTTGAATAAGCAAGATTCAATTCACCTTTATC
GTCTTTATATTGCTGATTAACTTCATTTTCTAGGTCATTAAATCGATTAATTCTAGCTTGTTGCTTTGTA
GTACGGGCCTTAGCTCCAGCCCTCATCCAAGCAAGTTCTTCCTTATATAAAGCTCGTTGCTTTTGTTGTT
GCTTTTGAAGTGTTACTTCTCTTTCAGCGCGCATTTCAATATAAGATTCATAGTTACCAGGATATGACGC
TAACTTACCTCTGTTTAGTTCAATAATTCTAGTGGAAACTTCATTTAAAAAATATCGATCATGGGTTACG
AATAAAACTGTATGAGGATATTGCTTCACATAATTGATCAACCAGCTGATTGATTCGAAGTCTAAATGGT
TCGTAGGTTCATCTAATAACAATAAATCTGGTTGTTCTATTAATGCTTTAGCTAGTACAACACGTTTTTG
TTGTCCGCCGGATAATTCTTTAATGTATTTAGTAGTATCATGTATACCTAGTTTTGAGAGGATCGTTTTA
ATTTCAGCGTTATAGTCCCAAGCATCATGTTGATCCATAGCATCTTGCGCATCCATCATTCGCTTGAACA
ATTTATCACTTTGATCATCTGCATAAGCTTGTACTGCCTGTTCATATTGCTTGATGATGCGTAAAGTTGT
TGTATCAGAACTTAATACTGCATCAAAAACAGTCATATCTTCATTAAGATCCTGTTTCTGAGACGAATAA
CGAATTCGATATTGATTTGGATGCATAACATTGGCTGTAAAATCATCATCAATACCACCAATTACTTTTA
ACAACGTACTTTTCCCTGTACCATTTATGCCTACTAAACCTATTTTTTCACCTTCTGAAATTGATAAATC
TAGATTATCGAATATAATCTTATCGGCATAAGATTTATTTAAATGTTCAATTTTATATGCTTCCATACCC
ATCTTCCTTCTTCTGTTGAAATCTCTACGTACTTAAATCAGTTCTATACATTATACACCTTTTTGAAATC
AAAAGAAATCGATACTGTTAAGTGTCATAATTTAATATATTGTTGCTTCAACTATAAATAAAACTTGATA
AGGCTTTGATGACTATGCTAATGATCTTTATAATATACCTTTTTATCAATACATATAATTTAAAACATAA
TATAAAAGAACATAATAAAAACCCGGATTGATATTTTATCAATCCGAGTTCGTGTTTAAATATTATTTTT
TAGAGTTTGCTTTAGGTCCTGTTTCATATTTATACTTCGAAGGATTTACCTTTTTGAAGTCTGGATTTTT
GTAGAATCTAAATAAATCACCATTAAGCACGTTGTCACTCATTTCGAGATCCTTTTCAACTTGCTTTTTA
TTCTTTTCGAAATCAGCTGGTTGAGTAGTTATGAGTTCATTATTTTTATTAGAATAAATCTTACCATTAA
CATATTTATAATCTTTTGTTATAAAGTCACCATTTCTGAATGGAACTACTTGATTATGACCTTTAGAGAA
TAAATCAGTACCGAACATTAAATAGTTCTTCGTATCTATACCAGCCAAATGTAAAATTGTTGGCATTACA
TCGACTTGACCAGCATATTCATTATTGATACCACCAGATTTACCAGGGATTTTAATCCAGAAACCAGTTC
TGTTTAAATCTGTAAATTTAGCTGGTGTGATTTTTTCACCTAATAGTTTTTCCATGGCATTGTTATGGTT
TTCAGAGATACCATAGTGGTCACCATAAATCATAATCACTGAATTGTCATATAATCCTTTTTTCTTCAAG
TCATTAATATATTCTTCTAATGCTTCGTCTAAATAACGTGCTGTTTGAATATAACCATCAACTGTTGCAT
CACCTGTGTTTGACTTCTCAATAGTTGCATCCTTTTCATCTAATGTGAATGGATAGTGGTTAGTCAATGT
AATTAAATGAGAATAGAATGGTGATTTCATCTTAGCTTGATAATTAGCAGAATCTTTAAAGAAAATTTTG
TCTTTCAAGCCTAAGTTTACAACGTTTTTATCTGACATGTCATAGTATGTTGCATCATAGAATTTATCGA
TACCAAAGTGTTTATATACTTGGTCTCTGTTCCAGAATGTTTTATAGTCACCGTGCATGACATCAGATTT
GTAACCTTGCTTTTGATCTAAAATTGCTGGTAATGACTGATACGTATTATCTCCTTTTAATGAAAAGGCA
GAACCTTGCGGTAGACCGTATAAACTGTTATCCATTGTAAATTCAGAGTCAGATGTTTTACCTTGACCTG
TTTGATGGAAAAAGTTAGGGAAGTATGTGAATTGCTCTTTCCCACTTGATAATTTGTTTAAAAACGGTGT
TACTTCTTTTCCATTAACCTTTTTATTAATTAAGAAGGTTTGGAAACTTTCTAAGTGAATCTTAATAATA
TTTTTCTTCTTTGCTACCCCATAATATTCTGGGTTAGGCTCTGTTTGACGTTGTTTCGTATAATTTAATA
CTTTTGTTAAGTCATCTTCAGATGCTAATGCTTTTTGTTGATTATTTTCGATAGTTTTAACACCATCGTA
TACTGTAAAGTTATACGGTCCTAAATATTTCACTAAATATTTATGGTCAAATGTACGTGTTAATAATTCT
GGTCTGTCAGTTTCAGCAAAAGCTAAGTTTAAGAAGAATAATGCTACTGAAGCCGCCATTACGACAGGAA
CAAATTTCTTACTAAATGCTTTTGTGTCTAACCATTTTGTTTTAAATATTAAAATGAATAAGTAAACTAA
CGTATCAATGAAATAAACAAAGTCATACCATTTGAATGATGCACTAACCGCACCACCCATAGATTCTACG
TTACCTACTTGGTTTAAAGTACTAAACGTTAAAAAATCCGAGAAGAATCTAAAGTACACAACATTGGCAT
ATAATAGGAACGTCAATAAGAAGCCGCCTATGAACATGAACCAAAATGCTTTTTTGCCTTTAAAGAATAG
GAACACACTTAAAACTAGTGCTACTAAACTATAAGGATTCATCAATAATATTAAGTTTTGTACTAAACCT
TTAACACCTAAAGAAAAATCAACATAATAAGAAAAATACGTCTTCAAGGTAATCGTTATTACGGTTAATA
AGAAGAACGCAAAAAGACTAATTTTCTTTTTTTGTGAACTCATGATTCTTTCCCCCGTTATTTAGATAAT
AAATCTTGCGAAAGTACTTGAATAAATTAGATATTAACATTATGTAGTTAATTAATAAGTGCGTTTAAAA
GTTAACATTGTCATAATTATAGTAATTACTTTCAGATTCAAGTTTATAATTTTCATTATTTGTAGCTTTC
AACTTTGATTTAACAAGTATTTTGGGCTACAACTCATAATTGCTTGTGTAAGTTTCTTTATTTAAAATTA
TCATTCAATTAACAAATTTAAAATTTGTAATCAAATTGTAATAATAAGCATAGCTCAATTAATAAATATA
GAGTAATTTTAGTCAAAATTCAAGTAAAAACACACTTTATCTTTTCATTTTACTGTGAAACGAATTAGTA
TATGATACATTTCGCAGATAAAACACAGTATTATTTCATTATACATTAGGAGGAAATTATTTGCATCGGA
CTCGAGTATGAGCTACGTACCAAATATTATTTCATCATTTCTAATTGCATTCTATATTCTATTCCATGGA
ATAATTGGTTTAACCAGTTACTATACTTAACAAGGTTCTTTTCAGCCGTTAAAATATCTATAAATTGAAA
TTTCAAACGTGATCCTTGCGGTTTTTGTGCTAATTTCGTTAAATGATAACTTGCGATTGTACCGATTTGC
GGGTAGCTACCTAGCGTGTAATGATCATTTAATAAGATAATAGGTGTGCCATCACGCTTAATTTGTATCG
TTCCTTTTTTGACAGTCTGATACGGTGGCATATCTTCATAAAAAGCTTTGATTTTTTCACCTTCAAGCAT
CATCCCCATGCGATTTGCTTTGCTCGTTACTTTATAATCATGTTTCACAAATCTTTGAATGGCATCTTCT
TTAAAATCTTCCGTACCTTTATTTTTAACGACATGAAATACATCAGACATATAATTAAATGACAAGGCGT
ACCCATCAATGCCCCAATCTGTTTGTTTCGTGTGAGCAAGGTTTTCAAATAACTTATGATGACGAGCTGT
ATAATCTCTCTTAAGCTTTATTTCATCGCCATCTTGTAATGTTCTTCCTTTAAAACCACCAATTTTTACA
TTAAAGTCGGTTGAATTAGATCCTAACCATGCATCTAATTCAAATCCACCTCCCACAGCTAAATACACTC
GCGATGTATAACTTGTTTCTCTAAACTTTAAAACATCGCCTTTATCTAACAAATACAATTTATATGGAGA
TATAGTCATTTGCTCAGTGTAAGCTTTGACATTACCCCCTGCTAATGCAATCAGCGTAGGTTCTGTAAAA
CGAATCGTTGCCATTTTATTAGTCATTTCCAAAGTTGCTTCATTCTTGTCATTTGCAACTAATCGATTAG
CAATTTCATGTGCTAAAGTATCAAGTGCACCACATGGAATTACACCATCATGTTCATATCCCCTTCTACC
AAAGTCCTGAAAGCTACTGAATAAGCCACTTTTTTCAATTATGATTGACATCTTTAAACGCTCCTACTTC
TAATTCATTTTCATTGATAGGTCTAAATTTAATATTATCGCCTAACTTTAAGCGTGCGAAATCTGATTCT
TTCGGATTAAAAAGTGATAATGGTGTATAACCAATAACTAACCAATCATTAATTGTATCTGTAGTTACAA
TACCGCATTTTTTCCCTTCAAGTACTACAGAACCAGCCGGAATGAATTTTTTCTGTTTACTCGTGTGATT
AATATACAATTTCTTATTTAATCCAGTTAAATAAGGAAACCCAGGTGAATATCCCATCATCGAAACAAAA
TATTGCGCCTTAGAATGTAATTCAATAAATGTTTCTAGCTTGATTTTGTAATGTTTTAAAAGTGATTCTA
AATCCGGACCATATTTCGAACCATACACAATTGGTATTTCAATCAAATCTTGCTGGTTAAAATCATGTTT
TATGTTTAAATGAATCGATTCTATTAGTGCTTTCATGTATAAAAAAGGTGATTGTATATTATGGTGTTTA
ATCATATCCCTTGCGTCATAGACAATCATCATGTCTGATTCTGATGGCACAATTTCTATAATAAATGGAT
AATTTTGTTCAATTAAATATGAGCGAAGTGTTAATAAATCTTCGGTTAAACTTTTAGATACTTCTTTTTC
AATTGCGACTACAATGGCTTGGTCACCTTGACTATATATTTTCATTTGTACACCTCTTCAATATTTGGTT
ACTTTACTTTGATTTTTAATTATAGAATCGATTGAATAGTTCATTTACCTACTCACTAAATTTATTGGTG
ATACATTAAATCCATTGCTCGCACAACAAAAGGCATGAGTTCGCGAATTAATGCGTATACAATGATAAAG
CTTATAACAGTAGTAATTGTTGCTATCAAACGAACAACATATATTCTATTTTCAGATAGCAATCGATTCA
CTAATCGATAATTTACGTATACAAGAATTAACAACAGCACAATATAAACAATAATCATATTTGGCCCCAT
TTAATTTTTAAATTTGTTTTTACTTCATTTTCTACATTATTATCATACTAATTTTAAAGGCAAAGGTGGA
CATCGGCAACCTCTCGTAAACTATTTATCAAAAATAAACGTATCTCATTGTTATGATATTTATAAATCAA
TTCGTTTTTATTAAAGTCTTTTTCAACAAGTTTGTCACTATCTATTAAATAATCACGCATGCATCCTTTT
AAGAAATCATCTTTATAACTTGGTGTGTACCATTTTCCATCCTCTTCAATGACAACGTTGCCAATATCAA
ATTCAAGGACCTTGCCGTCCTCTGAAGTTAGCAATATTAAATCTGTTTCATGATTGTGTGCTAAATGCTT
TCGTTCTGTCGTTTTATTATTTATAAAAGTTGGATTAACTGCTTTGGGCAACACTTGAAATTTTGCTGTA
AAACTACTTTTCTCAGGTAAAGGTGACACTATCGTTTCGAATTCGCTTTCAGCATGTAATACGATTTTAA
GTCTATATTGGCCACTGTGATACTTTGTTGTTACATCGTTTAATTCATTTCGCCATGCATGTTCATCAAA
TTTAAAGTTTAATCGCTCAGAAGAACATTTTATGCGATTAGTATGATAAGTAAGTCTAGGGATATGTCCA
TTATCAATTTTCATTGTTTCAAATAATTGCATTATAACATCTCCAAAATCTTGGTTTTTGCGTAAAATTC
ATTCACTTCATCTTTTGGCTTAGAATCAATTGTAATACCTGCTCCGACTCCATAAATCGCTTGTCCATAT
TTATACTCAATAGTACGAATCGGAATATTAAAAATCATTTTATCATCTTCAGTTGGAAGTAATAGTCCAA
TTGCTCCGCAGTATATACCACGAGGTGAACTTTCTAATTGTTTAATATATTTCATTGTATTTAGTTTCGG
TGCACCTGTAATCGAACCACAAGGAAATAACGATGTTAAAATTTGAGTTAAGTCTGTATTAGTTTTTAAA
GTTCCACTTACCATCGAAGTCATTTGAAATACAGTTTTATATGCCTCAATGAAAAATAGTTTATACACCT
TAATTGAGCCACTCTGTGATATTCTCCCTATATCGTTTCTTAGTAAATCAACAATCATGACATTTTCTGC
ACGATCTTTCGAAGAAGTTTGCAATGTTTTATAATACTGTTGATCTTCAGCTTCCGTTTTACCTCTAGGC
ATTGTCCCTTTCATCGGTTTGCTTATGATAACGTTATCGACATTGTTAAACTGTCCTTTTTGAAAAAATA
ATTCTGGTGAGATAGATGCTACTTGGATTTCATCTGTTTGTAATAACGCAGTATAATTACCATTACTAAA
TTGAGTTAATCGTTCATATAAAGTACTAATAGGATAATAAATGTTATCCGTTAAGCGCGCCGTATAGTTC
ACTTGATACGTTTCGCCTTCAACAATTGCTTGTTGGACACGTTTAATATTAGTCATCATAACCTCAGAAG
ATTCAACAAATGAAAAATGATGCTTTGATACATAAGAAGTTTGATGTTCATATGTTGAATTTATGCTTTC
CGCTTTTTCAAAACTATAAGCTACTGCATAAATATCATCTTTAGCTAATGAATGTGAACACATAACATGA
TTAAAGTACTTTGCCGCTTCGTAACTTAAATATAACGAAACATATCTACCTTGTCGTTGCTGCGCTTGTG
CAAAGTGTATCACTTCTCCCACATCAGCCAACTTAGTGGCAACATACTTCTTTATAAATCCCTTTAATTG
AATATGGTATTGCTTATATTCATTTTCAGTTAAATAGTAGCGATAATTATATTCTATTCTCACAGTAATC
ACCTACCTTCGATAAAAATAATTCAACTTGTCGATAACCGTATTCACTCAAAATAGATTCAGGATGATAT
TGCACACCAAAAACCGGAAATGTAATATGCTCAACTGCCATAATAATCGCTTCATCGTTTTTTGCTGTAA
TCTTTAAGCAATTTGGAAAAGTAGCTCCGTCAGCAATTAATGAATGATAACGCATTACATTGAAATTTTG
AGGCAGTCCTTGAAAAATACCTTCATTGGTATGGCGTAACTGTGTAGTATGTCCGTGTACAGGATGATAG
CCGTGAATGATATTTCCACCAAAATAAGACACGATACATTGAAATCCTAAACATACACCTAGTATAGGTA
CACGCTGATAAAATTGTTCTAACACTTCATTCAAGATAGGATAATCATCCGGATTACCCGGCCCAGGTGA
AATAACAATTGCTTTTGGCTTCATATTAATGACGTCTTCTATCAGCAGATTATCAATACCAACAACTTGA
ACTGTTAGTTTCGTTTGAGTCTTAATATAGTCTATTAAATTATATGTAAATGAATCATTATTATCTATGA
CTAGAATCATTGTATACTCCGTTCTAAATGTGTTTTATTTTTATAATATGTATTGGATGTAGCTAAAACT
TTAAAGGCATTGTCATTATCCTGACCTTGATTTTAACTAATATATGGTATATTCTATTCATCGTACATAA
ATGAATATCAGAGGTTCCTAGCTGAAACCCTCTATAAAAAACTAGACATTGAAATTTCAAACATTCGTTG
GTAAACCTTTAATATATATTATAGGAGCAACCCATTTCTTTCGTCTATCTTTTATGGAGATAGGCTTTTT
TTATTTTATAAATTAAAAACGGGCTTATCAATGCCATTAACCTCTTTATTAATATTATTAATGATAGGAG
CAATTACAAAATGGAAAGTGTATTAAATAATGAAAAAGCCATCGTTGTCTTTAGTGGTGGTCAAGACAGT
ACAACATGTCTCTTTTATGCAAAAAAACATTTCAAAGAAGTTGAACTCGTAACGTTTAATTATGGTCAAA
GACATGATACTGAAATTGAAGTCGCAAAACAAATTGCACAAGATCAAGGAATGAAACATCACGTTTTAGA
TATGTCATTATTATCACAACTTACTCCAAACGCATTAACACAACATGATATGGAAATTACTAATAATGAA
GATGGTATACCTAATACATTTGTTCCAGCTAGAAATTTACTTTTCTTGTCGTTTGCAGGTGCTCTAGCTT
ATCAAATTGGGGCTAAGCATATTATTACAGGCGTATGTGAAACAGACTTTTCAGGCTACCCAGACTGTCG
CGATAGTTTTATAAAATCAATGAACGTAACATTAAGCCTAGCTATGGACAAAGATTTTGTTATTCATACT
CCTTTAATGTGGTTAAACAAAGCAGAAACGTGGAAATTAAGTGATGAACTCGAAGTTTTAGATTATATTC
GTACAAAAACATTAACATGCTATAACGGTATCATTGGGGATGGCTGTGGTGAATGTCCAGCTTGTCATTT
ACGTCAACGTGGACTAAATCAATATCTTGAAAGTAAAGGAGCGCTTTAAAATGTTACAACAAATCTATCC
TAGTACAACGCATCCATATCAATTCGAATTAAATAAAGATTTTAATTTTTCAGCTGCACATCACATTCCG
TGTGAAGAAGCAGGTATTTGTCAAAATGTCCATGGTCATACTTACTTTGTTAATTTAACAATTGTCGGTG
ATAAACTAGATGACACTGGCTTTTTAGTGAACTTTAGCCATTTGAAAAAGATGATACACGGTAAATTTGA
CCATCAACTGTTAAATAACTTACCTGCTTTTAAAAACAAAATCCCTTCAACTGAAATCGTAGCGGAAACA
ATTTATCAAATTGTTAAAGAAAATTTGGCATCGCTCGAACACCAACCAAAATGTATTCAAGTATTTGTAA
GAGAAACACCAACAAGTTATGTCGTATTTAGACCAAAGGAACAGGTGTAACTAATGGCTAAAATTCCTGT
ACTCGAAATATTCGGTCCAACCATTCAGGGTGAAGGTCGAGTAATCGGTAGAAAAACGATGTTTGTAAGA
ACAGCTGGATGTGATTATCGCTGTAGCTGGTGTGATTCTGCATTTACTTGGGATGGTAGTGCTAAAGGCG
ATATAAAACTCATGACCGCTGAAGAAATTTATGATGAATTAAAACGAATTGGTGGCGATTTATTTAACCA
CGTTACAATTTCTGGTGGTAACCCAGCATTAATTAAAGGTATCCAAGAGTTAGTTGACTTATTTCAAGAT
AAAGGTATTTTCAGCGCACTGGAGACACAAGGCAGTAAATTCCAACCTTGGATGACACAAATTGATGATT
TAACGATTAGTCCAAAACCACCAAGTTCAACTATGACGCCTGATTTAAAAAAATTAGATGAAGTGATTGC
ACAATGCGTACCTTCCTCATTAAACTTAAAAGTAGTTGTATTCGACGATAAAGATTATGATTTTGCCAAA
ATGATACACCACCGTTATCCAGATATTCCCTTCTATTTACAAGTTGGTAACCCATATTTATCAGACAGCG
TAGATAATCATACCGAAAAGTTGTTAGAACGCTACGAGCAGTTGGTAGATTTAGTTATGCAAAGTAATGA
TATGAATCACGTTTATGTGTTACCACAACTTCATACATTACTTTGGAGTAATAAAAAAGGTGTATAAAGG
ATAACTTATTTTACTTTTTACAAGTCATATCTAATGAATAACAATATATTAATTGATATAATAGTTGATT
GAAGTATAACGAACAGGAGTCCATCATGATTGTATATATATTAATTAATATTGCTATCGTCGTACTTATA
ACTGGATTCAATTTATATAGGCATCAAATGCAACATTTATCATTAAGTGCAATGTTGTTATCTATTACTA
TAAACGCCTTTATAAATACATTCATAATTGATAAATATAACTTTATTACTCTGTGTACTATAACGATGTT
TATCATTTGGACGATACTACAGTTTTACATTGATAAAAAATTAAAACCTGTATACATTACAGACCAAAAA
TTTATTGCTATCATATTAACGATTGTTGTCAGTTTAACGCAACGTGTTACCGACTTTTCAAGTACACAAT
CAATATATATGTCTATTCCATTTTTAGCCCCTGCCATTTTCATCATTGGTGGTATTATGTTATTTATTTC
AACATTTAATAGCTTAGATGAATCTGCTGAAAATAATAATAAAATAAAGAAACTAATGATTAAAGGACTT
ATCATTATTAACATTTCATTTATCGTTATGATGGTTTTAACACCATATTGGTACTTGTATTTAATCGTCT
ATCTTATTTTCTTGTTGTTTTTATTTTGGCAAAAGGTTTATAAATTTTAATACCAAAACTAAAAAACACT
TCTGATATTCTTAATTCGCTATATCAGAAGTGTTTTTTAGTGATAAGTAGTTCAGACAAATATTTTCTTA
CTTAAAAAAACCGCCCTCCTCTTATTTTGACTCCTATTTATTTAAATCAGACAATTATTTTCATTTTCAA
ATTATTCTTTCTTCAATATTAGTTAAGCGATATTTAAACGAAGTTAAGAATTAGTTAATGGCATATTATT
TGCCTTCATTTTAAACTTAACTTATCAAATTGAAGAAATGAGGAGTTAGCATGAATACAAAATATTTTTT
AGCAGTTGGTGCTGTTGCCTCTGTATTAATTTTAGGCGCTTGTGGTAATTCTAATTCACAAGATCAAGGT
AACAAAACTGAACAAAAAACAAAGTCAGAAGATAGCAATGTTAAAACTGATAAAACAAAACACCTAACTG
GTACATTCAGTTCTAAAAACGGTGAAACTGTTGAAGGTAAAGCTGAGATTAAAAATGGTAAATTAATGCT
TACTAACTACAAATCATCAAAAGGTCCAGATTTATACGTCTATCTAACAAAAAATGGCGACATTAAAAAC
GGTAAAGAAATCGCAATGGTTGACTACGATAAAGAAAAACAAACATTTGATCTTAAAAATGTAGATTTAA
GCAAATATGATGAAGTAACAATCTATTGTAAAAAAGCTCACGTCATCTTCGGCGGCGCTAAATTAAAATA
ATCAATTTCTGAGTTAAACTTTTATTTACAACATACTATTACTATACATTACAAATTTTAAAAATATACA
TTACACTCATTACTCAATGGAAGCGTATGATTTCACAGCCCCCCTAGCTTGTAGAAATCATACTTTCCTT
TTTTCAATATATATACAACTATTAAATTCCATAAGATTGTAGAGCACATAAGTAAATTTTTTTAGAGCTT
GAGGTTTGTTTAGCTTAAGCAGCCCATGAGCTCAAACACTTCCTGTTCACATAACACTACAAATCGCATT
ATGTTGCTTAATCTTATGTTTATATAAATTACACACAATAAATAGAAAGAATGTGAACATCATGAATAAA
TTATTGCTACTCGTTACATTTATCATTCGTGTGGGTTCAGGTATTGTTATGTTAATGCAAGGCTACGAAA
AATTAACGGGCGGATTTACGCTGAAAGGTCTAGTACCAGTCATAGCTAACAATACTGATTCACCAGAGTG
GTATAAGTGGTTTTTCGCAAATATAGTTGCACATACGACGTCATTATTTGATATTATTGTTCCACTTGGA
GAGATTGCAATTGGATTAGGTTTAATTTTTGGAGTTTTTGCATATGCTGCTAGTTTCTTTGGAGCCTTTG
TTATGATAAATTATATCTTAGCAGATATGATATTTACGTATCCTCTTCAATTAACTTTCTTTATCCTTTT
ACTAATGAGTCACTCATTGTTAAAACAGATTTCACTTAAAGAAATCATTAATTACTTTAGAGGTCGTAAG
AACAGAGGTGAAAAAATAGATGACCCACTTACTGATCGTGGATGATGAACAAGACATTGTAGACATTTGT
CAAACCTATTTTGAATATGAAGGTTACAAAGTAACAACGACAACTAGCGGTAAAGAAGCAATTTCTTTAC
TATCAAATGATATTGATATCATGGTACTTGATATCATGATGCCAGAAGTTAATGGTTACGACATTGTCAA
AGAAATGAAAAGGCAAAAATTAGATATCCCCTTTATCTATTTAACTGCCAAAACACAAGAACATGATACC
ATTTACGCCTTAACTTTAGGTGCAGATGACTATGTCAAAAAACCATTTAGTCCAAGGGAACTCGTTTTAC
GTATTAATAATTTACTTACAAGAATGAAGAAATACCATCATCAACCAGTTGAACAACTGTCGTTTGATGA
ATTAACACTTATTAACTTAAGTAAAGTTGTGACTGTAAATGGTCACGAAGTCCCTATGCGTATTAAGGAA
TTTGAGTTATTGTGGTATTTAGCTTCTAGAGAAAATGAAGTTATTTCTAAATCAGAATTACTTGAAAAAG
TTTGGGGATATGACTATTACGAAGATGCTAATACCGTGAATGTCCATATACACCGTATTAGAGAAAAATT
AGAAAAAGAGAGCTTTACAACATATACCATCACAACTGTATGGGGATTAGGATATAAATTTGAAAGGAGC
CGATAATGGTGTTATCAATTAGAAGTCAAATCATTATTGGCGTCGTATCGAGTATACTATTAACTTCAAC
TATTTTAGCAATTGCATATATTTTAATGTGGTTTAACGGCCATATGACACTAACTTTGACCTTAACGACA
ATAATTACAAGCTGTTTAACCTTATTAATATGTAGTATTTTTATTAATCCACTTATACAAAAAATTAAGC
AGTTTAATATAAAAACTAAGCAATTTGCTAACGGAAATTACGCAAGCAATGATAAAACGTTTAATTCACC
AAAAGAAATTTATGAATTAAATCAATCTTTTAATAAAATGGCTTCTGAAATTACGCAACAAATGAATCAA
ATTAAATCCGAACAACAAGAAAAAACAGAACTGATTCAAAACTTAGCCCATGATTTAAAAACACCTTTAG
CAAGCATTATTTCATATTCTGAAGGACTACGTGATGGTATAATCACAAAGGATCATGAGATTAAAGAGTC
ATACGACATATTAATTAAACAAGCAAACAGATTATCAACATTATTTGATGATATGACTCATATTATCACT
TTAAATACAGGTAAAACATATCCCCCAGAATTAATACAACTAGACCAATTACTTGTATCAATATTGCAAC
CATATGAGCAACGTATCAAACATGAGAACCGCACATTAGAAGTGAATTTCTGTAGCGAAATTGATGCATT
TTATCAATATCGAACGCCACTTGAGCGTATTTTAACAAACTTACTTGATAATGCGCTAAAATTTTCAAAT
GTTGGTAGTCGCATTGATATTAATATTAGTGAAAACAAAGATCAAGATACTATCGACATTGCTATTAGCG
ATGAAGGTATTGGCATTATACCAGAACTACAAGAACGTATATTCGAACGAACATTCAGAGTAGAAAACTC
TCGTAATACAAAAACGGGTGGTTCTGGATTAGGCTTATATATAGCTAATGAACTCGCGCAACAAAATAAC
GCAAAAATCAGTGTAAGCAGTGATATAGATGTAGGAACTACGATGACTGTAACATTACACAAATTAGACA
TTACGTCATAATCCGATTTATTTATAAAATAAAATGCAAAGACTAAAAAGAAGCTCTCATTGATGAGGGC
TTCTTTTATTTGTTTATTTAGAGTAAACTTTATGGGTATCCTTCTCATCATTTTCAATACTTGAAAGATT
TGTAGCTTGAATAATATATTTAGGACGTGCCTTAACTTCATAATATATCCTGCCAATATATTCACCTACA
ACACCAATTGAAATTAACTGTATGCCGCCTAATAATAAAATAGCTGCAATCGTTGAAAAATATCCTGGGA
TATTAACACCAGAAATCATAATATTGATGAATAAATAGATAATATATAACACGCTAATTGAAAAAATAAA
TAAGCCAAGATATATCATCATTCTCAAAGGTTTACTATTAAAGGAAATCAAGCCATCAATACCATAATTA
AATAACTTTTTAAAGGACCACTTAGATTCTCCTTTTTGTCTCGCAACATTTTGATACGTAAACACTTTAG
TATTATATCCTATCCATTCAAATAACCCTTTTGAAAATCGATTATATTCTTCAAGTGATGCAATGGATTT
AACAGCTCTTTGGCTTAAAAGTCTAAAATCACCAACACCATCATCAAATTGTACTTCTTCTACAAAGCAA
TTAACTAACTTATAGTACAAATGGCTTAATGTTTTGCGACTAAAATTTTCACCACTTCTATCACGCTTTG
CAATCACTTGATCATAGCCTTCCATAAAACCTTCAACCATTTTCGGAATATATTCAGGTGGATGTTGCAA
ATCACAATCTATCATGATGACTGCATCAAATTCAGTACTATGCTGGTAACCTGCAATCATAGCTGCTTCT
TTTCCAAAATTTCTGCTAAAAGAAATAAAGCTGACATGTCTATCTATTGTGGCAAGATGTTGTATTTCAT
CTATAGTGGTATCCGTACTACCATCATCTATGAAAAGCATATTATAATCATAGCCTTTCACACTACTATC
TTGTGAAAGTATTTCAGTTAATTGTTGATGTGTTTGTGTAATGACTTCCCCTTCATTAAAACAAGGAATG
ACGACTCTAATTTTCATCTATGTCCATCCTTTTTATTTAAAAGATTTTGAATGTACCTGAGTATTGTTTT
ATCAAATAGTAAAAACCAACTCATTTATTTTAATGTACACATTAAAAGACATTCATAAACGTAAAATTTA
ACATCCAGTTATTTTAAATCCCCAATTTTCACATCATCTGGATTTTTACCTTGTCTTGCATTTCTATTTA
AAGCATCAATTTCAGCTACTTCTGTTAATTCTAAATTAAAATCTAAAATATCTATATTTTCTTGAATGCG
TTTAGGTGTCTGAGATTTTGGAATAATAATTCTATTGTGTGCTAAATGCCAACGCAATACAACTTGTGCT
GGTGTTTTATGATATTTTTCAGCAATTTTAACAATGACAGGGTCGTCTAGTAGTCCTCTATTTCTCATCA
AAGGCATCCATGCAGTCACTTTAATATCGTGACGATCACAAAATTCTTGTAATTCTTGTTGGTTAAAATA
TGGATGTACCTCAATTTGATTCACCATTGGTTTGATACTTGATTGAGCCATTAATTTTTCTAGATGATGA
ACATTAAAATTACATACACCTATTGCTTTTACCTTACCTTGCTCGTAAAGTTCTTCCATAGCTTTATATG
TTTCTAAAAATAGACCATCTGCTTCACAAGGCCAATGTATTAGAAATAAATCAAGATAATCAGTTTGTAA
ATTTTCAATCGATTTGTTGAAATATTCGAATGTTTTCTCATAACCTTGATAGTCATTCCATAACTTCGTC
GTTATAAACAAATCTTCTCTATCTACGCCATTATCCTTTAATGCTCGTCCTAGTGAAGCCTCATTATCAT
AAAAGTATGCTGTATCAAACGCTCTATAGCCTGCGTCAATTGCAGCATTTACAACTTTAGTCATATCTTC
GTCAGAGATTTTATAAACACCTAACCCAACTGAAGGCATTGGGTATCCATTATTTAATATTTGTATCTCA
TTCAACATCTTTATATCTCTCCAATCTATGTATCTTTTATATCTTTACATTACCCTAAATTTTTCAACAA
ACTCAATTAATATGAATTATCGCTTTCAATAAAAAATATTCATTAAATCATTATAGATATTGAGTTCAAG
ACTATTTTCATTTTTCTTTAATTTTAGTCAAAAAATAACCAACCAAGAATGAATTAAATCATTCTTAGTT
GGTTTATATATTACTATCTATTCTGATTTTTCATCTTCATCAGACTGTCCGATAGTAGGTCTCGGTTCAT
TAAATTCATAGTTTAACATTACCCAAATAATTTGGTGGTTATCGATTTCTGAAACAACCCAGCGATCATA
AGTTGTATCCACGTAATCATCTTTTTGTAAGTTGGTATTACGAGATTGTAACCATCCACCTATCGTATCA
ATATCCTCAGAGTCATCAAATTCTATACCGAACTCTTCAGTTAAATCATCCAATAGTACTCTACCATTTA
CTTGGAATGTCTTATTATCAATTTTAACGATATCATTCACTTCATCATCATCAAATTCATCACGAATTTC
CCCAACGATTTCTTCTAAAATATCTTCCATCGTTAAAATACCTGCCGTTCCACCATATTCATCTATAATA
AGACTCATATGTACATGTTCACGTTGCATTCTAATTAATGCATCACTGATACGTGTTGTCTCTGAAATCA
TTGGCAATTCATGAATATAGTTTGCAATTTTAATTGTTTTTCCAGAAGCATATTCAGTTAAAAACTCTTT
AACATTGATAAATCCTTTAATATGGTCTTTATCACCATCATCAGTAATTGGATAACGTGTAAATTGATGT
TCTTTTATTGTATCAAGTAATTCGTCTACATTAAAAGGTTCATTTAGTGTAATCATTTGAGTTCTAGGTA
CCATAATATCTTTTGCATGTCTTTCATCGAATGAAAAGATATTTTGCATATATGCCAATTCAGTTTGGTT
GATTTCTCCACCATTATAACTATTGTTAATAATAATTTTGATTTCTTCTTCTGACATTGCATCGGTTTGG
GCATCAGGATTTACACCAAACATTCTAATAATAACACGTGCAGAACCATTCATCAGCCAAATCAATGGTT
TCATAATGTTACCGAAATAGAACAATGGTCTTGCATATACTAAAGCAAGCTTTTCAGTATGTTGAATCGC
TATAGATTTAGGCGCTAATTCACCAAGTACTACATGCAAATACGTAACGATTATAAATGATACTGCAAAC
GAAATCGTCGTCGTTAATGCAGTTGGTAAATTGATTGCTTCAAATATCGGGTGTAATAGCTTTTCAAACG
TTGGTTCACCAAGCCAACCTAACCCTAAAGATGTTACTGTTATACCTAACTGACAAGCAGAAAGATAATA
ATCTAGATTAGCAATCATCTTTTTTACTATTTTAGCAGGCTTATTTCCTTCATCTGCTAGCTGTTCAATT
CTTGTTGCTCTAATTTTTACTAATGCAAATTCTGAACCAACAAATACTGTGGTTAATGCAATTAATAGAA
TAAATATAATCAAACTAATTATGGTCGAAGTTTCCAATTAATTCCCTATTTCTAGGGATTCACCTCCATG
TTATATGTGTCACTCATGGGTAACACGCATTCAAATTTATCACTATGACTTAAATTACAACTACATGTTA
TCGCCTTCCCATTTAGACACCCCCAGAAAAAAATGTTATTGCTTCTATTTTATCATAATATAAAGTGCTT
ATGTTAACAGATTAAATCTATTGCATACATTTAATTATGATTATCTATTAGCTAAATGTGTGAACCTTAC
CTTGTTTTATTGTAGATTTTACATTCATGTCATCATCTAGAATAACAAGATCTGCATCCTTATTTACTTT
AATACTACCTTTTCTATCATCGATACCTAATGCAATGGCTTGATTTAAACTTGTTACACGCCATAAACGA
TCTAATGTATCACCTGTAAATGATATTAAGTTACGTAACCCATGATTCATTTTTAAAATACTACCAGCAA
GCGCACCATTTGCAAGACGTGCTTGTTGCGATTGAACAGTTACTTTTTGGCCACCCAAATCATATTCTCC
TTCAGGCATACCTTTTGCACGCATTGCATCGGTAATTAAATAAAAACGTTCATTACCTTTCATACGGTAA
GCAATTGCAACCGATGCCGGATGAGAATGTGTGCCATCAACAATCATTTCGGTATGTAAAGCATCATTCA
ACCATGCTGCTCCAAAAACACCTGGTTCTCTATGTTGGAATGGCGTCGCTGCATTATATAAATGCGTGAC
ATGTTTAGCTCCTCGCTCGACAGCTTCAACTGCTTCTTCGTATGTTGCCACTGTATGACCAATTGAAAAA
ATAATGTCATCTTTATACGTTTCAAGCGCTTCTTTTGCACCTTCAACTTCAGGTGCAAACGTCATAATCT
TTATTAATCCGTTAGCAGTCTCTTGAAAATGTTTAATTTTATCGATAAATGGGCGTACTACGTATTGCGG
ATGTTGAGCACCAACTTTATTTTCAGATATAAATGGTCCTTCCAAATGTATACCTACAATTTCCGCTGCA
TTGTGAACATCTTGCTCCACTTCATATTTAGCAATATTTATAAGTGCAGTATCTATTTTATCAGTCGATT
GCGTCATTGTAGTGGCCAAGTACGATGTCGTCCCTTCAGACAACAAATTTTCGGATAGATATTTTAAGCC
ATCGTATGACCCATCCATTGCATCCTGTCCATAACCACCATGAATATGTATATCGATAAAACCTGGCACT
ACATGATGACCTTTTGCATCAATCACTTGAATTTTATTTGTCGTATCATTATCAATCTCTGCTTTATCAT
CCACTTCTCCAATTGCAACAATCTGTCCATCTTTCACATGAATGTAACCATTATCGATTTTGCCATCTTC
AGTATAAACTTTGCCGTTATATATAATTAATTCTGACACGTATAAACCCTTCTTTATTTATAAATTTTCA
CTTTAAGACACTCATATTTTACTATATCTGCTTCGTTTGGCATAACTTTTTGCAAAATATTAAAAAAGTC
TATACATTTGTGGTGTTTATTTCTTCATTCATTTATCTAAAAATAAAAACACCTTCATATCAATTCATAA
AAACTGAATTAATAGAAAGTGTTTTTATAACTTTGTAAAAGCTATCGTTAACACGATATATAAAACTAAC
ATATATTCATTGAACTTACAACTTAATATGAAGCTCTTTGCTAACAATCATTTTAAATCATTAAAACTAC
TCGTCCATTGATTTTGAAGCTTCGATTTCTGTTTCAGTTAACTTTGGTTTAATAAGTCCATAAATTAATG
CTGAAACTAATGTACCTACTACAAGTGCAATAAGTGTTTGTAGTAAATGTGCACCATCCGTACCAACAAT
TACGATAATACCGCCGTGTGGCGCAGTAATTCGAGAACCTAAACCTAAAGCGATTGCGCCACCTATACCT
GACCCAATCATCATTGAAGGGATAACACGTAATGGATCGGCAGCCGCGAATGGGATCGCACCTTCTGTAA
TAAAGGACATACCCATCACATAGTTAGGGATAATTGAACCACGTTGTTCTTTTGTAAATTTACGTCTGAA
AATTAACATCGCTGTCGCAATTGCTAACGGTGGAATCATACCACCAATCATTGCAGCTGTAATTGGTGCT
GCATTACCTTCAATCAACGCACCTGTTGCAAAAACATATGCCGCTTTGTTGAATGGACCGCCCATATCAA
TCGCCATCATAGCGCCAATAACTAAACCTAATAATACAATATTAGAACCTGATAAATTATTTAATCCATC
TAATAATAAATGATTTAACCAAGATGCTGGTGGATTAAAGACATAAATCATCAATAAGCCTGTAGCTGTC
ACTGTTAATAGTGGGTAAATTAATGTTGGTTTTAATCCTTCTAATGCTTGTGGTAACTTACGTGTAATCA
CTTTAACACCTTGTGTTAAGTAACCTGCTAAGAAACCTGCAATAATACCACCAATAAATCCTGAACCACC
TGAAATTGCTAACATACCACCTACAAGACCTGAAGCGAATCCAGGTTTATCCGCAATACTACGTGCAATG
AATCCAGATAAAATTGGAATGATTAACGCGAATGCACTTTTACTACCAATGTTCCAAAGCTGCTCTGCAA
ACGCATTGTACTCTGAGCTTTTTGGATCAAATGAGTTTGCACCAAATAAAAACACGATTGCCATTAAAAT
ACCACCAGATATTACAAGTGGTAGCATGTTAGAAACACCGTTCATTAAGTGTTTATAGAAAGCTTTACCT
GGGCTTAATTTTTCTTGACTGTCATTTGAGTTACCTTTTCTTTGACCATCACGGGCAACAAAAGGTTTAC
GACTTGTATCTAATGCTTTATTAATTAATTCTTCTGGGCGCTTAATACCATCTGCGACTGGTACTTCTAC
GACATTTTTACCATCGAAGCGATCCGTCTCAACATGAACATCAGCAGCAACAATGATACCTGTTGCATTT
TTAATATCTTGTTCCGTTAAATGGTTTTTAATACCACTTGAACCGTTCGTTTCAACTTTAATTTTAATGC
CCATTTTATCCGCTTGCTTTTTCAATGCATCACGTGCCATATATGTGTGTGCAATACCTGTTGGACAAGC
AGTTACAGCTAATACATATGGCTCGTTTGATCCATTAGTGTCTTGATTTGCTTCTACAGCAGCAACTTGT
TGTGCTTCAGCTTCTGCCTCTTCTTCTTTTGTCGCTTCATCATCAGCATGATCAATAATTGCTAACACTT
CTTCTGGAGACGATGCATGTAATAATTTTTCACGTACATTTTCATCCATTAAAATACCAGATAGTTTAGC
TAAAGCATCTAAATGTGTTTGGGCACCACCTTCTGGCGCTGCAATCATAAAGAATAAATGAGCTGGTTGC
ATATCTAAACTTTGGTAATCTACACCTTCTTTAGATTTACCGAATGCGATAGCTGGAGACTTAACTGCTG
CTACTTTCGCATGTGGAATAGCAATACCTTCGCCGATACCAGTCGTACTTTGTGATTCTCGATTGTGAAT
CGCTTCCTTAAATGACGCGACATCAGTTAATTTACCTGCTTTGTCTAATTGATTTACTAATTCATCAATA
ACACCATTTTTGTCATTTGCCATTAAATCCATTGCTATTGTATCTTTTGTTAATAACTCTGTTACTCTCA
TTATTTTCACTCCCCATCAAGTACGCTAATCGTAACTTGTGATTTTATTTTTTCTATAGCGTCCCGTGTT
GCTAAGTCTTCATCAAATGCCGTGGCAGTACCGCATGCGACTGCTTGTTGGAATGCTTTTTCAATCGTTA
AACCTGAAGCAATTCCAGCCACCATGCCTGCAACTGTACTATCACCAGAGCCAACTGTATTAACCACTTT
CCCTTGTGGATTAACTGCTTTAATACTGATTTCCTTGTCAATATAAATAGCACCATCACCGCCAAGTGAG
ACAATAACAGATTGTGCACCTTTATCAACTAACAAACGACCATATTTAATAACATCTTCGTCTGAGTTCA
CTGTTGTATTAAACATCACTTCTAATTCGTCTTTATTAGGTTTAATAAATAGTGGATGATATGATAAAAC
GCTTTCAGCCAATTCTTTTTCAGCGTCGACTACTAATTTAGCACCTGTCTGTGCTGTAATTTGTGCAATT
TGCGCATACGCATCGCTTGGAATACTACTTGGTACACTTCCAGCAACAATAACTATATCTTCGCTTGTTG
TATTTTTAATTTGTTGTAACAATTGTTCAAATTGTGCTGACGTTATATGAGGACCCGGTGCATTGATTTC
TGTTTCTTGTCCTGTTTTTAATTTCACATTAATACGTGTATCTTCATCAACTTCAATAAAATTCGATTGA
ATTGCACTGTTATTTAATGTATCTGCAATGAATTTCCCAGGAAATCCACCTGCAAATCCCAAAGCAGTTG
ACTCAACATCCAATGTCTTTAAAACACGTGAGACATTAATACCTTTTCCCCCGGCGAATTTATATGTTGC
TGTTGCTCTGTTCAAACCATCAATTTTAAAATCATTCGTAAAAATGACATAGTCAATTGAAGGATTGAAA
GTCACTGTATAAATCATAAAGTCCCTCCTATAAAGTGATACTTATGTTGGTATTCTTTTAACGATTCTTT
ATTTAAAGCTTTTTCAGATGTGATGATTGTCGTACTTTCTAGCAAAGGTACACGAGCAAAATATACTTTA
TTAAACTTAGAATGATCTATAAGTACAAATGATTGATTGGCTAATGACATTGCTGTTTGTTTAACTAATG
CCTCTTGCTCATCGGGAGTAGTTAATCCAAGTTCAATATCTAATCCATTCATCCCGATAAAAGCTTTATC
GAAACAATATCGTCTTAATATCACCATGGCACTTGAACCAATCGTAGCAAGTGTATTTTCTTTAACTTGA
CCACCTAGCATAATTGTTTTAATACCTTTTTTAAGTAAAGCTTCTACATGAGTTAAACCATTGGTTACCA
CAATGATATCTTTCGCTTGAATATATTTAATTAGCTCCAATGTAGAAGAACCAGCATCGATAAATAAGCA
TTCATTATCGTTGATTTGATTAGCTGCTATTTTAGCAATCATTTTCTTTTCATCGAGATTCGTTGCTAAT
TTTTCAGTTAAATTCGCCTCAACCATACGATTTTCTTTTAACATTGCACCACCATGCACACGTTGCAATT
TCCCTAATTGTTGTAGCTTGGATAAATCTCTTCGTATTGTTGAAGCACTGCAACCAGTTCGATCTATTAA
TTCTTGTAAAGTCAAAAAATCTTTGTGCGAAAGTTCTTCTAATATTAACTCGTGTCTTTTTTCTGTAATT
ATCATCATCACCCCATCTCACTCTGTATTATAATGAGTACGCTTTCACTTTTCAATCATAAATTACCAAA
AACAATCACAAACAATCAAATTGTGACGATAAAATTACATTTTTATGTTCAAATACTCAATTATCATGAC
TGTTTATGATCGTAAAATGCTAATTCAATCAAAAAGGAGTGTGGCAGAAATGAATTTTATAAAAATTTCA
TCTCTGTCACACTCCTAATCTTGCCCCATACTTTTTGTTGTTATTAATCATTCATGGATAACTGCTCCAA
TTTTGCCTTTAGTTATTGTAATCAAATCCTCAACAGCTATCGTGATTTGCATTGTTCGAAGCCCACCACT
CACACTGATATGACTATAATTTTCACAGGATTTGTCAACGACTGTTGGAAACAATGTTTTCATGCCAACA
GGTGAACACCCACCACGAATGTATCCCGTTACATTTTTTAAATTATCTAAAGGCATAAGTTGCAATTTCT
TCTCTCCAACCATAGCAGCTGCCTTTTTCATATCTAAAGTTTCACTTACTGGGATAACAAATACAAAATG
TTCATGTTTTGCATTTTCTAGAACAAGTGTTTTAAATACTGTTTTAACATTTGCTTGTATGCGTTCTGCG
ACTTCTTGGCCAGATAAATGTTCTTCTGGTACCTCAAAGCTATGAACTTCGTATTTAATTTTTGCACGAT
CAAGCATACGCATCGCGTTCGTTTTCTTATTTTTAGCCATTTCAACACCTCATTTATACTTCTTCAGAAC
TATATTAACATTTTAAAATACATTACGGATTAGTTGATTTTGACATAACATTTACATCATTTTATAAGTT
GATTTCACCTTTTTAAATTAAAATATTGCAAAATAAAAACAGTATATCCAATTAGAATACACTGTTCCAT
CTATTATTTCGTTATTATGCCTTGATTTGAAATACTTACATGTTGCTTACTAGTTGAATTATCATTGGAA
TAAACATAATTATATCCATGATTTGTCTTAGAAATTCTTTCTAAACCATAATTATCATTGATATGCTTAT
CTGCATAACGATCAGCAATAACTTGGCACTCTTGTTCGTTAAAAGAATTTGATTTATTTGCATTCACACG
ATGCTTAAAATGATTTTGCTTTTTCACATTTTCATTCACTTCAGACGCTTTAGCAGTATGAATATTGAGA
ATATCCATTTTCTTTTTATAAGTATCTTCAGTTGATACATTTATCGCGTTAAGCGTATTAATCGTTTTAT
GTACCTTAGCAAGCGCATCTTCATTTGTTGCTAATATTAATAAACCAATTAAACAAACGGTTAATATTAT
AGCAACAAAGCCTAAAAATAAATTTTTTACTGTCATCCCCTTACCCACATTTCCTTACTCATTTTTTTAT
CATCTTAACACATTAACGTTAATGAATTAGGTATGTGGATTGCAATTTAAAAAGAATGTAATATTTGTAA
CACGTTTATTACTCAAAATCATTTTTTGTTACATATAACATTTAAATATAAAGACTAAAACATTTAAAAG
TTTTTAATCTTTATAAATTTAAAGCATCGACTTTTCTTCACTATAATTGTAAGAAAATCGATGCTTATAT
TGAAATGCTTTAGTTGTCGAAATACATGAATCGAATGACAACCATGTGCGATATTACAAATCTTGTTGTT
TTAACTTAGCTCTATGTTGCTTTTCAATTAAAACAATAACAACACCTGCTAATGACACACCTATAGCCAT
ATAAATTGGTGCTTCAATGTGTACATCAAATAACGCACCTGCGATTAAAGGACCTATGAAATTACCCATA
CTAGTGAATGTCGAGTTTAACCCACCTGCAAATCCCTGTCTATCACCAGCAATATTTGAGAAATAATTTG
TAATAGCAGGTCTTATCATATCGAACCCGATAAAGACAACAAAGCTAATTACCATAATTGTCCAGTAACC
ATCGGCAATAACTAATAGCACTAATACAATAACTGAATATATTAATGACCATGCAATAAATGTTAACTCA
GAGAAGTATTTCATAAATTTATCAAAGAAATAAATTTGGAAAAGTGCACCAAAGATACCGCCACCCGTAA
TCGCAATCGAAATATCTTTAGGTGAATAATTTACTTTATACGATGTATATAAAGAATACAGTGTTTCAAA
TGCCGATAAACCGAACGCTAAGACGAGCGTTAAAATTGCTGGCGTAATAAAGACTTTCCAATTAATTTTT
GTTAATAATTGGGGCTCAAGTTTTTGGAAGCCGCTTGTCGTAGACTTTTTCGGATCATGAATCAATACAA
CTGACATTATGAAAGCTAAAATGCCTAATGCACCTGCAAAATAAAATGGCATACGATGCGAAACTTCTGC
CATAAATCCACCAATCCCTGGTCCTAAAATGAATCCAGAATTGATAATCGCTGACATGTAGCCAAAGTTT
TTTGCTTTTTGATGGCTTGGTGAAACATCTGCAATCAAACCTGTCACACCCGGCATTACCATACCAGCAC
TCATACCACCAATCACTCTTGATAACATCAATACCGAAAAATTGTGGCCAACTGCAAACATAAATTCTGA
CACTGAGAATAAAATCAACCCTATACATATAATTAATTTCTTCCCTAATTTATCAGCTAGCGTACCACCA
AACGGCGATATAATCATTTGAGATAACGCAAAAGCAGCAACTAGTAATCCTAAATCACTACCAGTTAATC
CCAAATCTTTTAAATAAACAGGCAAGACTGGTATTACTAAACCGATACCTAAAAAAATTAAGAAAATATT
AAAATATAAGACAAAAATCTGTTTATTCATATGCTCACCTCTTTTTTTCTCCATGTCATGCTTAAAGCTG
TTATTCTTCTTTTCCACGACAAATTGCAATTCATGCTAAATATTCGTAAAAAGTTTCTATATTGTATTAC
AACATTGCTACATTTGACAATATTTTTTTCTTTGTAATTATCACTATTTTCCATTTAATTGTATAATTAA
TGACATATTAAAATAAAGGGGATTGATCATATGAAATTGCAAAAAAGTAACATACTATACTACTAGTGTT
AGAAAAAGGCGAAGATATCGTTGAATGTATAACAAACTTTGCAGATGACCAAGACTTAACATTTACATCT
GTCAGCGGCATTGGTGCATGTGATGACGTCATTTTAAAATTTTTCAATTTAACAACGAAACAATACGAAG
AAAAACATATTACTGAGCCATTGGAATTGACGAGCTTATTAGGTAATATTTCTCGTCTAGACAATGGTCA
TTTTGCACATTTGCATGCTACTTTCGGTACTCAATCATATGAAACTTTTAGCGGACATCTCGCTAAAGCA
ATTGTTTCTGCAACTGCTGAAATCATTCTTACTGTAACTGATTTGGACATTCAACGTTCATTCAACGATG
CAGTCGGTTTAAATTTACTTGATCCTCAATAGCACTTTACTTTTTAGTTGAATCAAATTTTATTACAAGT
TATCATAAGTGCTTAATCATAAATGCATTCTCGTTTATTAATATACTTCAACGAGTTAAATTAAATTTTT
AATTAGGACTTGAATGCGTTTATAACTATCACATTTGAATGAATAACTTTTTTCATTAGAAAGTAGTGTT
TATTATTGATGCAATCTCGATACATCGCTAGAATTTACTTTTTAATATTATTTATCGTCTCCCTTTTTGA
GACTAAAATTTTTCAATTTATGACTTTAAATTTGTTTTTAGCATATATACCTTTTGAGCTTAGTCTATTA
TTACGATTATTCAAACCGAATAAAAAGTATGAATGGCCACTCTTTATCATATATAGTTTTATATTTGTGT
TACTTTTACCAAATACATTTTATATGGTAACTGATTTAATCCATTTGAACCAATTTCAATTCAACTTTTA
CGCAGGACTAAATTTAGGTGAGTGGAAATACTTTACCTATTTACTGCTTGGTGTCTTCTTAGCGGTTTAT
GTGATGATTTTAATCTATTTTGAAATACTAACATTGACTTCTCACCGTTGGCTTAATAGATTAATTGTTT
TCGTACTAATGTTTTTAAATGGATTCGGAATTTATATTGGTCGTTTCTTACGCTTACATTCCGTTTATTT
CTTTAATGAACCCTTACATGTTCTAAATCACATTCTAGAAAGTCTAACGCTTAAAACTGCTATGTTTGTA
TGTTTTATGGTTGTGATGCAAGCAGCAATTCTATTATTTGGAAAAGGAGTGCGTTTGAACAAGTGACAAT
AAATATAATCGTTTTAATAGTATCTATCATTGTCTTTCAATTGATGATTGGACACATATGGCATGATATT
GGTTTAAGTTATTTAAGAAGTATCTTACTCATGATGCTACCATTTGGACTAGGTGTATTTATACAACAAG
TGTCGTATTACGAACGACAATATCCTAAATGGCAAGTGCCTCAAAACATAAAAGTTAGATTGAAATATAT
TTATCTCGCTACATTTTTAGAGTATGTCGTACTATACCTCACTTTATTTACGGACATACTAAGATAACAC
CAAATTAATAAGAAAACTAAATACAACTTATATATTTGAGCAAAGCCAATTTCTATCACATCAATAATAG
AAATTGGCTTATTTATATTGCTTAAGAACTTTATATTCTGCTCCAGATTTTACTCATGCCTGATCTATCA
ATTGAGCCGAATTAGTCTAGCGCTTTAAATGTCGCTAAAACTTGAGATCTCTTTTCTTGATGATCCACTA
TTTGTTTTGGATAATGACGACCTAACTCAATCCCTTGTTTAAATAATTCAGATTCATTTCGATGTGTATC
ATGCAAATATTTAGCATCAATTTGATTAAAAATCGGAAGATATGTTTTGATATACAAAGCTTTAGGATCA
AAGCGTTCACTCTGTCTTATTGGATTAAACATTCTAAAATACGGCACTGCATCCGTACCTGTAGAAGCAG
ACCATTGCCATCCATGAATATTTGATGCTGCATCATAGTCAATAAGGTGCTTTCTAAAGAATTTTTCTCC
CCATGTCCAATCTATAAATAAATCTTTGGTTAAAAATTGCGACACAACCATTCTCATTCGATTATGCATA
AAACCAGTTTGTGTCAATTCCATTATTGCTGCATCAATGATTGGAAATCCTGTTTGCCCTTCGCACCATG
CATTAAAATCCGCTTCATTTTGCGACCATTTTATCTGTCGATATTTAGGTTTGAAAGCTTGGTATGAGGT
TTCTGGATACTGTGTCATTAACACATAATAAAATTCTCTAAAAATGAGTTCACGTATAAATGCTTCATAG
TTTGCCTCATCTTCATCATAACGCGCCAATAAATCATTAAAAATTTCAATAATATCTAATAATCCATATG
CTAAAGCAACACTTAGCTGACTTGTTAACACTTCAGGTAAATAGTCTCTTCCGCTTTCGTAATTCTGTAT
ATCTTGATCTAAAAAATGTTGCCATTTATTCTGTTCAATTATTTGTGAGGATCCAAATGCTATGTCATCA
AACACTAAATCATCAGGTGATGCAATGACGAAGTCTTCGAATGATTTTAAATCATAGTGATATACGTCTC
TATGCCTCAAGTAAGGTCGCCATTTTTTATAGAAACTAGTAAAAACTTTGTATGGCTCCCCTTGTTGATT
CATTGTTTTACTCGCTTTAAAGTAATGATTCCCACGTATCAAAGTAACGGCAATGCGTGCTTCATTGAAT
AAAGAGCGTTGATGTAAAATATCATATTCTTCAAGGTGATAACTCATAATATCACCTGCAATCACTACTT
CAGAGATATTGTTTTCTTTACAAAATGAAATGATATCGTCATAAGACATGACATAAGGTGTGAGCTTTTC
TGCGTGCAACGATTGGTAAAAGCGCTGCAAAGTACCGCGATAAAACTGTGCTTTCAAATCAGAAGCTGAA
GACATGTCCTCTTCCGGAATGATAAAATAACATGCATCAATGTCTTCTTTTTGTTGATAAATATATTCAA
ATAATGGATTGTGTTCCATTCGAAACATTCGATTTAATAACACAGCTATTGCCATAAACAAAACACCCTT
CAATTATCTTTTTATTTTATTAAGCTTTTTGTCACTTTAAAATAACCTAGATTCTTATTTATATTTTAAA
TTAAAGCAAACCTAACCATTTCCAATAAGTCATACTAAAAACTATCACTAGAATATACCCTACAATTGTC
AATGGTATACCTGCCTTCAAGAAATCTTTAACCGTAAAAGTACCAGTGCCATAAGCCAACATATTTTGAG
GTGCACTAACAGGTAATAAGAAACCAAAACTAATAACAAATTGTTGAATTAAAACAAATCCTATAGACTG
GTCTCCTAAGTGTAACGTAGAGGTTAGCGAAATAAAAACAGGTATTAACGCTGATGATAAACTTGTTGCA
CTCGCAAAGCCCAAATGAATCAATATATTAAAAAGCGTGATAAGTGCAATTGTCGCGATAATAGGTAAAT
GTTTTAAACCTAAAACACCAAAAGTTTGATCACTTAACCATTGAGCTGCACCTGTTTTCAAAAGAACGTT
ACCTAGTGAAATACCTACACCAAACACGATAATTGTTCCCCATGGTATTTTATTTTCAACATGTTTCCAT
GTCATGACACCAATTTTCGGCATTAACATAACACCTAAAGCAATAATAGTAATGGATGCAGAGTCAATCG
GATGTAATACTTTTTCAGTTGACCAAAACAGTAATAATAACATCGATATAACAATTAAACGCCATTCACG
TGCGCTAACGGGGCCAAGTTTATGCAATTCTTCTTTTATTAAATCTTTGCCACCCTCTATTGTATTAATT
TCTGGAGGCATCACTTTAATCATGATGAAATATAAAGCTATAGACATAACTATGGACCAAGGCGCTGCAT
ATAAGAACCACTCGCCCCATGAAACATCAAATCCTAATTGATGGTTTATAAAATTAATCGCTACGATATT
TTGTGCTGCCGCCGTTTTGATACCAATATTCCAAATTGACACAGCTTGTACTGAAGTAATTATTAATAAA
GACGCTAACTTGCTATCTTTAGAAACTTTAAATGCCGCAATCATACCTAGCAAGATTGGTACAACTGCCC
CTGCTCTAGCTGTTGCAGAAGGAACGAAAAATGCAAGTACAATTGAAACAATGATTGCTCCAATAACTAT
ATTTCTAGTTTTATTACCAACAATTGATAACACTAAAAGAGCTAGTCTTTTATGCAAATTCGTTTCTTGC
ATAGCAGCAGCCAAAAATAATGCGGCTGCAACGAGAGCTACAGCTGAAGTTGCAAATCCACTAAACGCTA
ATGATAATGCATGATTAGTTCCTAGAAGGTCACTTCCAGCTAAAACAGCACTGCCACTTTTCGGATTACC
TAGCTTCTCCCCTAAATTTTGAACCGGGCTAAAACCCAAAAGTAATATCATTAAGCCAATAATTAAAGTT
GCTGACACCGGATATGATACAGCTTCCGTTACCCACATAATAACTGCAAAAGCTAAAATAGCTAGTACTG
CCTTAGCCATTATTGGCAGACTTGAAGGTGCTGGGAGTAATAGTATAACTATAAGTATTGTAAAACTCAT
AACAATCCAAAATGGCTTGTATTGCTTTTTTGTCTTTTCTTTCTTTTGTTGTTCATGTTCCACTACATGT
TTTTCTTCTGACATAACAGTCACCCCTTTGTTTTATCTTAATTTAATTATAACAATTTTTTAAAACATAC
ATTTTTAATTTATGCAAAATACACAATTTTATCGAACTATTTTGTAAATAATATTGCTAGGTGATGAGTT
ATCTCGGTTAATTACAAAACGATATCTAAGTTTAAATATTAGATCATAAAAAAACTATCTACTGAATATC
CTCATAGCATCATTTTTCTATGCAAAAGTTAAACTTAGTTAGATAAAATGCAAATGAGATTATTGTAGAT
AGTCTCTTTTTAATATTTAAAAATGATTAATGCCATAAACATAAATAATTCCAAAGAATGCCGCGCCACT
AAGCACTGTTAATATAAGACTTAGTAACAATGTACGTTTATAATGTTTAATAAATGCTATGAACAAAATG
ACTACATTATACGCAAAGAAAAGTCCGAATAATGTCATTGTTATTTTCAAATCAGAATAGAAAATATTTA
ATAGTAATACAATGACTGCATAAATTACATACGGAATAACTATAAATTTGCGTTCAAATCTTAATTGTTC
GAAACGTTTATCTTCGTTTGTCATGATATGCTCCTTTATGATTTCAAAGTAAATAAGTTTACGGAATATC
TTGTCCGATAATAGCGGTGTAAATGTCAAACCACGACTGATCATCTAAATTAAGTTGCAGTCCTTCGATT
GCTTGATCAATACGCTTTAACTGACTTGTTCCAAGTATCGGCATGATACGATGCGGTATTTTTACTAACC
ATGCTATCATCACAGCTGTGTCACTCACACCATATTTGTCAGCTATTGATTGAATAACTTTCATAATACG
TTGCGCTTTAATATCTTCCTTGTCGAATATTTTACCGCCTGCAAAAGGACTCCAAGCCATGATTTGAACA
TGGTTTTGATACATTGAATCCATTGTTCCATCTTGTAAACTATCAACGTGATATGGCGATAATTCTAATT
GATTGATGCTAATATGTAGTCTTTCTTTCATAATATATTGATTTAACAATTGGTATTGTGAATGATTAAA
ATTCGACACCCCGAATGACTTCAACTTACCTTGTTTAACAAGTTTAGTTAATGCATCAGCAACTTGTTCT
GGATCCATCAATGGTGAAGGACGATGAATGAGTAGACTATCTAAATAATCTACATTCAAATTGATTAATG
ACTGTTCAACAGATTTCACGATGTGCTTACTACTCAAATCATAACGATGTCCATTTGTAAAATCAAATTG
CTTAGAAGGCAAAATGATACCACATTTCGTAACAATTTGAATTTTATTTCTTAATTCGGGTGATAAATCC
AAAGCATTACCAAACAGTGATTCACATTGATAATCCCCATAAATATCAGCATGATCCATCGTTGTAATCC
CACGTTCAACTAATTCATTTATAAAATAATTTAACTCTTTCGCAGTCATATTCCATTCATTTGCACGCCA
AAAACCTTGTACAAGCCTAGAAAAATGAACATAGTGATTAATCATTATTTGTTCCATATCTCATCCACTC
CATCCCTCAATGTCACAAAATATTCACAACAAAAGTATTAAGAAATTAATGTGCTATTTCCGTTAAATTG
AAACAACACATTTTGTGATTTACGTAAATTGTAGCATATCCAATTGATTACGTATGTGATTTGTATCTAA
AGTTTCACCAATAATAACAATCGTTAATGGTAATTGCATGCCAATTATTCCATAGTCTGGTAAACCATAT
GCATATTGAAATTCATAAATTGCATTTGGTTGATCTCTAAATGATACATAACCTTTCAAACGTAGAACAG
ATTCCGGTAATTTCATTATAAATTGATAAAACAATTGACGATCAATCGGACCTGTAAACGTGTAAGTCAT
ACTTTTAATCCCATGATGATGGTGATGATGAGACGATATCTCTCTGTCTTTACCAGGTAAGTCCAATTCT
TCCAACGAAACTTGTCCATAGGTTGTTTTATAAGTTGGAATACTTGCACAAATTATACTTAATTGCTTAT
CAATTTTCTCAAGACTGTCATCAGTTACAAGATCAATTTTATTAATAATAATCATGTCACTTAGTTTCAA
CTGATCTTCCATCAGCGAAACTGTATTTTCGGTATATTGATGACGTTCCAAAAATCGAGTCGCATCTAAT
ACACCATAAATAATTGGCTTTTCAAAGAAATTAACGATTTGCGGATCTTGACATGCAACTAGTAATTCTA
AAGGATGCGCAATGCCTGTCGCTTCTATGATGACATGATTAACGTCCCCTTTTAAAGCAATGGCTTTTAG
TTCATAGACAAGTTCTTGTTTAAGATCGCAACAAACACAACCATTAATCAATGAATGGACTTCAATTTCA
TTTGAAATACTATTGCTATCAATATCAAAAGTACCGAATTCATTCATGATGATTTTAATTTTCTCATCAT
TTTTTAATAATTCACTAATATAATGTGTCAGTAACGTGGTTTTACCACTACCCAAAAATCCGTTAATTAT
GGATATTCTTATTTTTTCATCTTTATTATTTTTCATTTTATATTCTCTTTTCTATTACAGTTATTTTTAA
AAATGATAACATATATATATATTAAATTATCTTTTTGCTTGATTTAATCAAAAATATCTTCTAAACTTTA
AACATACTTTAATTTTAGCATGGCATTGAATCAAAGAAAGTTGTGAATTAATAAACAATCAACTTTTTAA
TGATTACCAATCCGAAAAGAGAAAAAAACGGATAGTATGTCTGGAGGAGAACTTTAATGTCTGATCAACA
TAATTTAAAAGAACAGCTATGCTTTAGTTTGTACAATGCTCAAAGACAAGTTAATCGCTACTACTCTAAC
AAAGTTTTTAAGAAGTACAATCTAACATACCCACAATTTCTTGTCTTAACTATTTTATGGGATGAATCTC
CTGTAAACGTCAAGAAAGTCGTAACTGAATTAGCACTCGATACTGGTACAGTATCACCATTATTAAAACG
AATGGAACAAGTAGACTTAATTAAGCGTGAACGTTCCGAAGTCGATCAACGTGAAGTATTTATTCACTTG
ACTGACAAAAGTGAAACTATTAGACCAGAATTAAGTAATGCATCTGACAAAGTCGCTTCAGCTTCTTCTT
TATCTCAAGATGAAGTTAAAGAACTTAATCGCTTATTAGGTAAAGTCATTCATGCATTTGATGAAACAAA
GGAAAAATAATTAACTTTTGTCATGACAATTAAAGTAATGTTTAGAATTTATTAAGAATAGAAAAACAAT
TAGCACGCGTAAGCTTGTTAGTTAAAAAACTGCTTGAAAGGTTTCTTAGCCTATCAAGCAGTTTTTTTAT
GCATTATATTGAATCATATTCCATAAAGCACCTTGATTAGCGAGTAATTGTTGATAGTTTCCCTTTTCAA
CTATTTTACCATTTATCATCACAATGATGGTCTCAAAACGTGACAATATAGTTAAATCGTGTGTAGCAAC
AATTAATGTTTCTGCATGTGCTTCAATTAAATCCATAACTTTTAAACTATTTTGTTTATCTAATGCCGTT
GTTGGTTCATCTAAAATCCATGTTGATGCAGTATCTTTTAATAACATCCTCGCAATCGCTAAACGCTGAA
TTTCTCCGCCAGATAATGTATGACCATCTAAGTCAATTTGACGTTCTAGTGCCAAATGTTCTAAATCTAA
TTGCTTAAATATTGCTTGCACCGCTTCATCTTTTTCATCGGTAAATAAATTTTGACGTATTGTACCATCA
AATAATTGTTGAGATTGTAGCAAGACATTTAACGATTCAAACTTATCTTTGTCATCTATTTCAAACATGT
CCATATTTTCGAAACGAATAGAGCCACTATCTAATTGATATAACCCTGCCATAATTTGTAGTAATGTACT
TTTTCCTGAACCAGAAGGACCCACAATCGCAATCTTTTTGCCTCTATTAACATTAAAATTAATATCCGAT
AACACATACGTTTGCTGGTTCCAATACTTAAAACTAGCGTCCTTAACTTCATAAATGTTCGTTGCGTCAT
ACTTATCAGTAAGGCGGTTATTTCCATTAGTAGAAGGTACAGATATCACTTCATTAATATCGTGCAATGC
TTGGTCAGTATCCGCTTTATAATACGCGACATTTGTCATTGGTACAGCTTGTTCAAATAAAGTTAAGACC
ATTAAAACGATACTCGTCATATAAATAATATTTAGTTGGCCTGCATTAATTTGAATTAATCCTAGAACTA
AACTACCAAAAATCGAAAGCATAGCAATAATATTTAATATAAAATCATAAATCGTTAAAAAGCGTTGCTC
TTTAAGTTGTAATTTATCAAAATGATTTAATTTAGCCATCAAATTATCTCGATAATGATTAATTTGATTA
AATCGACGTAGTTCATCCATACCAGCTTTATAATCATAAAAATGATTTAAAAATCGAGCCTGTTCATTAG
CTGCATGTTTCTTTAAAGTACGTGCTTTTTTTGAGCTTAACCAAGGAACAATGAGTAAAGTAAACAACAT
GCTAACCATAATCAATAACGCATGGCCGATTGAAATGAACGCCAATACTATTACTGTAACTAGCGCTGTC
AAACCGATGACGACTGGTGGATAATAAACACGTAAATATATATTTTGTAATGCCTCAACACGACTAATCA
TACGTGAAATTAAATCACTAGAACTCAGTTTACGGTAAACATTAGGAATGACATTTACTAATTTACCGAA
AAACTGTACCCGAATATCACGTAGCATTGTAAATGTAGCTTTATGAGAAATAAGGCGCTCTACGTATCGA
GTAATAGCTCTTAAAAACCCAAACAATTTTACTGTAACGACTAAAATCATCAGAGCGTATAGTGGCGCAC
CAAGTGCACTTTGTGTCACCATATAACCACTTAAGAAAAACATGGCGAGCGCAACTAAACTTCCACTAAC
ACCAACAACTATAGCTAACAATAAATCCTTATCTACTTGAAATTTTAGTCGTGTTTTCATAAGTCATCAC
CATTTTCTGTTATATTTACTGAAATATTTCGATCATCAGCAATCAGTCTTCCATTTTCTATATACAAACG
TCGTTGTAAATGGCGAATTGTATTATCTCTATGTGCAATGACAATCATCGTTGTATCTTTAAAATGTTGA
AACAGAACGTTCTGAATCATGTGTTCTGTTTGAATATCTAAACCAGTTGCAGGCTCATCAAATATAACGA
GATCTGGCTTCATAACTAAAAGACGGCAAAGTTCTATGCGTCTCATCTGTCCACCAGATAACATTTCGCC
TCCTTCACCTATTATTGTATTAATGCCTTGTGTGAAAGATTGAACTTTGTCTAATAAACCTACTTCGTCT
AGCACTTCTTCAACAGTATTATTTTCTATATCTTTAAACATCGTAATATTCTCTTTTATAGAAGCACTGA
AAATATATGGCTGTTGACTAAGTATTCCTATATTTAAATCACGCTTGTTTGTACTTATAGTACCTATTGT
TGGCTGATAAACACCTGCAATAAGATGTGTCAAAGTTGATTTACCTGCCCCGCTTGGACCTACAAGTGCA
ATTTGATCACCTTTAAATATTTCCAAATTTAAATCATTTAATACCAATCTATCAGAATCATCATATCGAA
ATGATATGTCTGTTAACTGAATAAATGGATTTTGATTTTCCTCATACTTTAATAGAAATTCATTATTATT
GTTCGGTTGTTCTAAAAACTCAAACACAACGTCACTGGCACCTTCACTTTGTTTTCCAGTATGGAACGCT
TGTCCTAAATCCTTAATTGCATTATAAAATTCAGGCGCTAAAATAATCGCAATTGCCGCAGTTTTAAAAT
CAATATTATGAAATACTACTAAGCTTAGCGTTGCTTCCAATGCAACCAATCCAATACCTAACATACTTAT
AAATTCGAGCATTAATCCCGATAAAAAAGCACTGCGTAAAATGCGCATTGTTAAAGTTCTAAACTGAGTA
CTATCGTCGTAAATATGCTTCTCTGTTTGCTCTGTACGATTAAATAGCTTTAACGTCACTAAACCTTTAG
CAATATTTAAAAACCGTTGACTAAATTGATTTAAATAAGTCATTTGATCTTTTGACTCATCTCGCGTTTT
CAAACCGAAAATAATATAAAACAAAGGAATAAATGGTGCAGTTATTAACATAATTAATGCGGTATTGATA
TGGATGAAAAACATTGCAATGATTATGATGAGCGGAACCATCATTGATTTGAACACTTGAGGCAAATAAC
TCTTATAAAAAGGTGCTAGACCATTAATGTTTTCTGTGAGTATAGTCATTTGTTCACCGATTGGATGACC
ATTATTTTTATAAATAACCCGCTGTCTAAGCATATGCTTAACTTTAAATGCTAATGTATCACCTAACCAT
TGATTTAGAAATTGCACAGTTGCTCTTAAAAGTAAAACACCTAATAAAATAAATAATACAATCCATAAAC
CTTGAAATTGATGTCTTATAATTTTAGCTAAAAAATCTGCTATTAAAATATTTTGCGTTATAACGAGTAT
GCCGAGACCAGTACTGACCAAGAACATGAGTACCGGAAAAATTTTATATTGAAACAGTATTGTTGTTAAT
TTTTTCACAATTATATCACCTAAACTTATTATAAAAGGTTTTCCTTAAAATCAAATTAAATAGCTCAATA
AAATATTGTAGTTTTACATGTAAAAGAAAATGAATATATACATCTTTAGTCTAGTATTATAACTATAACT
AGCATGTCTTTAAATGAATATGCTATCATGATATGGTAATTTTGATATTTAAATAAATTAAATTGAGTAA
TGAAAGTGGGTACATTATGTTTATCATTGAATTAATAAAAGGTATTATCTTAGGGATCGTCGAAGGATTA
ACGGAATTTGCCCCTGTTTCCTCTACTGGACATATGATTCTAGTTGATGATATGTGGTTAAAATCATCTG
AATTTTTAGGTTCTCAATCAGCATTTACATTTAAAATCGTCATCCAATTAGGATCCGTCTTTGCAGCAGC
ATGGGTGTTCCGCGAACGCTTCTTAGAGATTTTACATATTGGTAAACACAAACATGTTGAAGGAGATAAC
AATCAACAAAGACGTTCAAAGCCAAGACGTTTAAATTTATTACATGTATTAGTGGGTATGGTGCCAGCAG
GTATTTTAGGCTTACTATTTGATGATTTCATCGAAGAACATTTATTTAGTGTGCCAACTGTTATGATTGG
CTTATTCGTAGGTGCTATCTATATGATTATCGCTGATAAATATTCAGTTAAAGTTAAAAACCCACAAACA
GTGGATCAAATCAATTATTTCCAAGCGTTTGTAATTGGTATCTCTCAAGCAGTAGCTATGTGGCCTGGTT
TCAGCCGTTCAGGCTCAACAATTTCAACTGGTGTATTAATGAAATTAAATCATAAAGCAGCATCGGACTT
CACATTTATTATGGCTGTTCCAATTATGTTGGCAGCAAGTGGTTTATCTTTATTAAAACATTATCAAGAT
ATTCAGATTGCTGATATACCTTTTTATATTTTAGGCTTTTTAGCTGCATTTACTGTTGGACTAATTGCAA
TCAAAACATTCTTGCATCTAATTAACAAAATCAAATTAATTCCATTTGCCATTTACAGAATTATATTAGT
AATCTTTATTGCTATACTTTACTTCGGATTTGGGATTGGTAAAGGTATTTAATTTCCTTTTAAAATATAG
ACTGTCAATTAAGGAACCACTTGATTGGCAGTTTTTATTGTCTTCTTTTAAAAACATCTGAAATACTTAT
AAGTGATTCACTACTCTCATCGTTTATATTGATGTATCATAGGGTATGTAAAATTAATAAAGTAATTATG
GAGGCAAGATCTATGGATAAGAAAAAAGTCATCAAATTTATGATTAATGTATTACCAATTGTATTGGTAC
CGTTAATTGTTGAACGTAAACGTATCAAACAACATCCGGACGTACAAAAAGTTACAGATGCTACAAGTAA
AGTTGCTTCAAAAACATCTGCAGCAATCAGTAACACAGCGAGTGATGTTAAAGAATATGTCGGCGATAAA
AAGCAAGATTTTGAAAATAAGCGTGAACTTAAAAAGTTTGCTAGAGAACATGATCCTGCCTATATTGAGA
AAAAAGGCGAAAAATTAGCTAAACAAAATCGTAAAGACGCTGATAAAATGAATAAAATACTTCAAAAAAA
TATCGAAAAGCGTCATAAAGAAGAGCAAAAAGCCCGCGAAAAGAATGAAATACAACGTATTAAAGATATG
AAAAACTCACAAAAATACGAAGAAAAAGCAGGCTTAACACCTAATAAATTAGATGAGAAAACTGAGAAAA
AAGGCGATAAACTAGCTGAAAAAAATCGCAAAGAAATCGCTAAAATGAATAAAAAGTTACAAAAAAATAT
TGAAAAACGACACAAAGAAGAACAAAAACGCCAACAAGAAGCTGATAAAGCACGCATCAAGTCATTTAAA
AAATATAAAGATTATGTTGCCAAAAGCGCCTCTCAACAAAATAAAGAAAACAATACAGAGGCATAATTGT
GACACATATTATTATTGATGGAGATGCTTGTCCTGTTGTTGATTCTATTATAGATTTAACAACTGAGACA
GGCATTTTTGTGACAATTATTCGGAGCTTCAGCCATTTTTCGAACCAATTATATCCCCCACATGTATCAA
CATTATATGTTGATGATGGACCAGATGCAGTTGATTACAAAATTGTTCAATTATCAACGAAAGATGATAT
CGTAATCACTCAAGATTATGGACTCGCAAGTTTATTAGTCGACAAAGTCTTAATTGTCATGCATCATAAT
GGGAAGATATACAATTCCAAAAATATTCAACAACTATTAGATAAACGATATATGAATGCACAAATTAGAA
AACAAGGTGGTCGCCACAAAGGTCCCCCACCTTTTACAAAGCAAGATCAAAAAGTGTTTGAACAATCACT
ATTAAGAGTCATTCATCGAATTAAGGAGCTGGATTAATATGAAGCGAATCGCAGTTTATTGTGGTGCAAG
CAAAGGTCATGACCCTTCATATGTACAAAAAGCATACGATTTAGGTAAATATTTTGCTGAACAAGGTTAT
GAATTAGTATTTGGTGCAGGGTCAATTGGTATTATGGGTGCCATTCAAGATGGTGTATTAGATCATGGTG
GCAAAGCTATTGGCGTCATGCCTAAAATGTTAGATGAACATGAAATCACAAGCCAACGTTTAACTGAATT
AATTTTAGTTGATTCTATGCATGAACGTAAAAATAAAATGGCAGAACTTGCAGATGCATTTGTCATGGCT
CCTGGTGGCGCAGGTTCACTAGAAGAATTTTTCGAAATGTATAGTTGGGCTCAAATAGGTATCCATGAAA
AGCCTATTGCCATTTATAATATTAATGGCTTTTTCAATCCACTACAAACAATGATTGACCATATGATTGA
GGAAGGTTTTATTGATCCTAAGTATCGTGCACTTGCGCCGTTATGCGACACTAAGGAATCATTAATAGAA
TCAATATTGAATTTCAAACCTCTAGGTACTCGTTCATACGATTAATCATTCTAAGGTTAAAAAATAAACA
AACACCCCTAATATTGTTATCATCAGCTAAACAATATTAGGGGTGTTTGTTACGCTTATGTATAAATTTT
CACTTTCGAAGATTAATGTAATAGCGCACTTGCCTTTTTAATAAATGATACTTACTTAGATTGGGTAATT
CGAAATGATCATACACTGTCATGCCAATTTTTTCCATTACACGTTGTGAAGCTTTATTTGCTTCGGCTGT
AAAACTATAGACATCGTATATTTGATGTTGTTCTGCTAACTTCAACGTTGCCTTTGCGCCTTCAGTTGCT
AATCCTTTTCCCCAAAATTCTGGCAACAAGCGCCAACCTATTTCATAAATCGGTAATTCTTTAAATGGAT
AATCGCTTGTTTCTGGAATATAATTCAAACCTATAAATCCTATCCATTGATGGGACTCTTTATCTTCTAC
AGCAAATAATCCAATGCCATAATCTTTAATTACCGAATCCATAGTTCTCATATCTAATTCTGAACGACGA
TAACTCAATAAACTTGGAAAATATTTACGTACGTCATAATTCGCATTCATTTTTTGAAAAGGTAACAGAT
CATCTTCATGCCAGTCTCTTAATATTAAACGCTCTGTTTCACAATAAATCATCGATTGACACTCCTATAT
AATTTCTCAATAAAAAACACAAAATCGATATTTTGATCAACTTTGCGTTTTAGATAGCAGTTTATTTTGA
TTTAGAAATATAGCTTATAAGTTCAACATGAACTGGCACTTCTTTTAAACGTGTTCTATCTGATTTCAGC
GCAGTAAAAGTTGCATCTATAAAATCTTGTTGATGGTTTAAACGATATGTAGCAACAAAAGTATCTGTAT
CGGACTCAAAGTTTGGTAAATGTGCAATTACACGCTTAATTTCGCCAGTAGAATCAGTAATCGTACGTCC
CGTAATATTTTCTAATTCTTTACCTAATTCTGGCAAAGTAATATCTTGACCCTCTAAAATTCTAAAATCT
TGTTCATGCATGCCGTTTCTCTCCTTTATTAATTACGTTGTCTATTTTTACGTTCTGTTTCAATCATGAC
CACATTTTAATTAATACATACCCTTAAAATAAGGTTTAAAACGCTGTACCTTCCATCTATAACAAGTAAG
CAATTCAATTATGATTGGTGTTTGTCATTAGCTTTTTGATCTTTATCTGTTGATGTAGGCTTTTTGTGAT
TATCTTTATCCGATGACTTAGTTTGATCTTTTGATTGCTTATCTTGTGATGCCTCTTTATCTTTATCTTT
GTCTTTATTTTTGTCTTCGTCCTTTTTATCATCTTTAGACGGCTTTAGATCTTTCACTTCTTTTTCAAGA
TCTTTTTGTTTGTCTGCTAATTTTTCTTTTTCTTGTTGAAGCTTTTCTTTTTTATCTTTTAATTCTTTGT
TTTCTTTTTCTAACTTATCGATATCTTTTTCAAGAGTTGCTTTTTCTTCGCTTTTACCGCAACCTGCTAA
TAAAATCATAACTGACATAATACTGATGATTAATTTCTTCATATAAAACTCCTTAACGTCATTAAATCTT
TTTTAATTTTAACATGAATTAGCAACATAATCCTAATTCTAATCAATATCTTTATACATTTTCACATGAC
TCACTTGATAACCTAAATCTTTATTCAAAGATATCATTGGTAAATTACTTTTATGAATTGTACTGCTTAT
TCGCTTTGCATTCATAGTTTTTGCCCATTTTTCAAGCGCAATCTTCAGTTGCGTAGCTATTCCCAGTTTG
CGAAATTGTGGTTCAACATATAGCAGTTCAATGTTAACCATACTTTTTTCATTACTAAAATGTCCCCAAA
TAAACGCTATTAATTGACCTTCATTTTCATATATATAAATTTTATCATTTGTATGTTCTAATCTTGAACA
TATCATCTCGTACCTAAGAGCAATACTCAGTTTAGTACATTTATAGTTGGATTCTGCTTGCGACAATAAT
GTCTCATGTATATTAGCTATTTGCTTGATATAATTATGTTCATCTTTATTAAGTGTCCTCATTTTCTTCT
CCAATATTAATCGTTATATTTATGCGTTTAATATGATATGATTGACCTTATTAATACTATAAAATCATTT
CCATTTTAGTTTGGAATTAAACATTTTTAAAGGAGCGCTTTAGTAACAATGAAAAGTACTGCGCAATTAA
CAAAAGAAAATAATGTTAAATCATTAAGATTAAGCAATACTGATAGAGAAATCTTCGAGAATTATATGAC
TTATATGCGCTCTGACTTTCGCGTCAATCCTCATGATACAGAGTTAATTATTAACCGTATACTTAAACAA
TTATTAAGCGCAGAACAACATGGTTTATTAGCCTTAGATTTTTTCAATCACGACCCAAAAGCACATGCAA
TAAAAGAACTAAAAGCGATGCCTAATGAAACATTTAAAAATATTTTTAAATATATATATCAGCACATCGT
TCTATTAATTGGTATTGTTAGTTTTCTCAAAGGATTTTTAGGATTTTTCATGGAAAAAAGTGGAAGTAAT
TTATATTTTGTTTCATTCCCGTTTTCAGTAGTCGTTGGATTCTTTATTGTCTTTTTATTTATATGGTTTA
GTTTTAAAACAATTCAACTGCAGTGTTTTAACAATTCAAATTGGATATGGATATTCACCTATTTAGCAAT
CATTCTACTAATTGTAGGATTTTTCTATGTATTCTTTATTCCACAATCATTACTTGCCTTTGGACCATAT
ATTCAGGTAAGCAATTGGGTATTTATTATATTTTCATTTATAGTTATGCCTATTGGATTACGCATTGAAA
GAAATATTTCGAAAAAACATTCTCATACATTTTTATAAACAAAAAGCTTATTACATCATATGCTAATTTG
GTACTGTTAATGATAAAATCACTAAATTACAGTTACCTAAAAACATATTTTGCAATAAGCTTTTTATTAA
TTAATCAATAAAGCATCTATAAAGAACCATACAATCATTATAAACATAATGATTGCTTGAGCTATACTAC
TTGTTAAAAATGCTACGATTGAACCTATACTTACTTTAACTGCTCTTTCAAATGAATAGCCTTGTATTAA
TTCAACTATGAATACCAAAATAAAAGGAATGATAATAATTCCAAATGGCGGTAAAACAAAACATCCAATA
ACGACACCAATTAAAGCTGCATACTCTCCAAACTTAGAACCACCGAAGCGATTCACAAAATATTTATTAG
CTAAAAAGTCCGCACATAAAATTAATATTGTTAGCAATGCCATAGATACATAAAACACCCATGATAAATG
CTGATTATGAAAGCCAAATTGATAGATTAGAAAGCCAATCCATAATACTAAAACAGAAGGAATAATCGGC
TTAATCAACCCAACAAATGCTAACATGAAGGCAGCGATGATAAGTAGCCATAAAATAATTGTCATGTTGA
TATCACATCCTCTTTTGTAATTTTTTGATTTTTAGTAAAGAAAATAAGTATCATACCTAACATGATTGAT
GCTGATGATACAAAAAATACATTTTCCAAACCTACCCAGTGACTCATAGCACCACCTAATAAGTTACCGC
CTAACTGTCCAATAACCATTGCATTAGAAAATAGTGTTGAGGCGTATCCTGGGAAATCTGGTAAGATATC
TTGGAAATAACTAATACCAATTCCTAAAAGAACCGCTAAGAAAATAGCTAAAAACACCTGTCCTGCTAAC
ATCATATAGAAGTTTTTAAATACCCCAATGCTGAAGTAGAATAAACCTCCAAAAATCGCTCCATAAATCA
ACAATGTTCGAGTCTGTAATCTAGATGATAAAACGCCAAGAATGATCATAAATGGCACTTCTAAACCAGC
ACATAAACTAGCTAAATAACCGACATGTTGCTCATTTTCTTTTAAATAATCAGTAACAAATAAAGGCATA
TTCATCGTATACATCCATTGTCCAATGTGTAATAAAATAAATGCAATAAATGGTAATAAAAGCGTTTTGT
CTTTAAACATATTAGGAGCAATCTTTTCAACATGTTGTTGCGTACTAATAGGGTGTTTAATGTTTAAATC
CTTATAGAAAAACACTTGAAGTACTAAAGTAAATAAAATGATACTTATTGTTCCACCAAACAATCCAGCA
TAGCCTTTTAATCCGATTAATTGCGCACCAATAAATGGACCAAATAAAAAGCCCAATGAGAACATTGAAC
GTAATACTGTATTGGCAAATTGGGCTCTATCTTTAGAGCTTGAAACATTGATAGATTCTCTAGCAGATGC
GTAAAGTTGGGGCATTGCTGGTGCAAATAATCCTTGGAAAATCGCATATAGTAATATGAATAACCAGATT
GTATCTACAAAAAAGTATATTGAAAAACCAAGCGCACCCATTAATAATGCGAGAATAATAATAATTTTTC
TATTAAAGTGATGCGTATCCGAAAATCTAGCAATAATTGAATTTACTGTAAACTGACTAATCGCTGCAGA
TGCTAGAAGTAATCCATACTGATTTGTTGTCATACCCAAATCTTTAGTTGCAAAAAGAACAAGATATGGG
ACCGTAACCGCAATACCCATACCTAGTAGAAACATATTAGCAACAAAGAGTTTATAATTCTTTATTTGTA
ATAACGCTGCAAACATATCCATAACCCCGCTTCTTAGAGCCCCTTTTAATTTATTAATTAGGGGCTCTTA
TGCAGTTGGTGCGTTAGCAATCAACTGTATTCCTTTGTCCCCTTTTAATTTATTAATTAGGGGCTCTTAT
GCAGTTGGTGCATTAGCAATCAACTGTATTCCTTTGTCCCCTTTTAATTTATTAATTAGGGGCTCTTATG
GGAGTGGGACAGAAATGATATTTTTGCAAAATTTATTTTGTCGTCCCACCCCAGTACATTATTGTAAGCT
GACTTTTCGTCAGCTTCTGTGTTGGTGCATTAGCATCCAACTGTGTTCAATTTAACCGTATATCTTAAAA
TTAAATACTAACCTTAAATTAGTCTAAGACTACGCCTTTGGTTCTTCAACAAAGCTCGTCATAAGATTTA
CAAACGAATCAACTTGTGGTAATTGCAACATACTCGGATCATAACTCATAAATGTCGAACGAATCAGCGG
TTCATTATCAATTTCTACTTTTTCAAACTCAAATTGTTCTTTGCTGATATTTTTCATCATAATTTCTGGC
AAGATTGTAACACCTACACCACTAATCAACATTTCTTTGCAAGTTGCTACTTGATCCACTGTAATAGTTG
CATGGTAATCTTGTTCTAAATTATCGTTATACCATTGTTTTATTTGATTTATATAAATCGGATCAGCTTG
AAACTCTATAAATGGTAACTTTGTAACATCATCTCGTCTATTTTTCGGGAAAATAAAATAATGATCATCA
TTAAATAAATGTGTATTAGCTAAATTCATTACCTTATTTCCACGAGTTATCATAACATGATAATCTCTAT
GATTTGCTTTAATTTGTTCAGTTGAACCAACTTGTACTTGAATTTCAACATTAGGAAATTGGGCATTATA
TAGGCTCAAAACTTCAGGAAGTAAGGTTTGTCCAATCAATGAAGAACACCCTATTGATATTGTTCCATTC
ACTTCACCAATATGTGCCTGCATTTTGTCAAAAAATAATCGCTCTCTTTTCAACATGTCACGGGCATGCT
CAATAATCATTGTTCCTTCAGTTGTTGTAATCAATTGTTTTTTTGTTCTGATAAAAATATCTACTCCAAA
AGCATTTTCAATAGCTTTTAGTCTTTGTGTAACAGCAGGTTGAGATATATATAAAATTTCAGCCGCTTTA
CGTAACGTTTTCGTTTCGTCTAATGTTATTAGTAAACGATAGTCTTCAATCTTCATAATTTCCCCCCATA
AATTATTCAATTATTGAACTTTCATGACTACGAGCATTCAAGAGTTCATTACTAACGAATAATTTTCACC
AATTTTATTGGTATGGCTGCAGCTTGAATTACTTAGTTTTTCTTTTGTTGTTGGTGATTTTTAGTTTGAT
TATATTGCTTAGGTTTTATTTGTTTGCTTTTTTCAAAATTAGTTTTATTTTGTGGCTTTTGATGAATTTT
TTGAGCCTTTGCATTAATTTTATTAAAGCAGTACATGATTTTCTTTTGGAATCCTTTAAAATCATTTTCT
AACTCTGCCATAATTTGATGCGCAATCATATATGCTTCATGAAATTGCTTTTTTGTAATTTGCTCACTTT
CTAATGCAAACATTAAATCATCTTCATCTACCAACTCATATTCACCACTAGGTAATGCTAAAACATCTAA
ACATAAATCTACTGTACGCGCATTACCTTTTTGCGTTATATTTTTAATATTTATATCAAAGTAATATTCT
AATGGATTGCCTTTATTATCAAACATTACAGTAATACTATAACGTTTCTTTTCAGGTAGTATTTGCAACC
ATTTATAATTGTCATCTGCGACAATAATATTTTGTCCAACTACCGTCACCTCTAAAGGATCACGAACCTT
TTTCATCGTGACTAAGCCTATAATACCCTTGAACCTATTATTATTAACTTTTACCTCTGTGTATTCCCTA
TCAATTAGGCGACGCCAGTGACGTTTATCTATATACTTTACTTTCACAGTCACCAACTCCTTGTCATTAT
TATATAAAACTACATGGATGATGTCATGTCATGATACAGTTTTATAGTTTTTGTTAATCATATGAAAATA
TTTATTATTATTTTACTACAACTCGCCTCAATTTACTTAAAATAGACAATATTAATTAGATCGTGCACAT
ATTTCTTCATAACAGTGATTTTTCAAAAATATAAATATTATAGTCTTATCATTTTCAAAACCATTTAATG
TTAATTTCATTAGAAAAAGCTGTAGCATCAATTCTATTCTGATTGAATCAGAATACATACAAAAATGAAG
TGACTCAAAGGTTTACTAACAACCTTCAAATCACTTCATTGATTCTTTTTATTTTAAAGCATATTTTTCG
ATTACTGATTTAAGATGCGGATATTGTGTAATTAATTCAGATTGCTTAAACAATTCAAACTGCTTAAACT
CAAATGCTGGTTGACACATACAACCTACTAAACTATAAGTATTTGAAATTTCGATTGAAGAAGCAAAAAT
TGTTCCTTTAGGCACTACATATTGCAATACATCTCCATTTTGGATATCAGTACCCAATGTTGCAGTCGTA
TATTCCCCATCCGGATTTATCATATGAATTGTTAGAGAATCACCAGCATGATAGTACCATACTTCATCAG
CATCAATTCGATGAAAATGCGAAATATTGTCATCTGTAAGCAAAAAATAAATACTACTAAACGGCGCTCT
GCGTCCATCTTTCAATACTTCTCGGATTGTCTCTCTATAGAAACCACCTTCAGGATGTGATTCAAGTTGC
AATTCATCAATCCATTGTTCTGCTGATTTCATTATTTCAAATCCACATTATGGAATACGTTTTGTACATC
TTCTAAATCTTCTAATGCATCGATTAATTTTTCAAATGTTACTTGGTCCGCTTCAGAAAGCTCAATATCT
GTTTGAGGTAACATTTCAAATTCTGCTACTTTAAATTCTTCTACACCAGCTGCACGTAGCGCATCTTGAA
CAACCGCAAATTGATCTGGTTCAGCATAGACTATTGTCAATCCATTGTCGTCAAACACATCATTTACATC
TACATCTTGTTCCATTAATGTTTCAAGTATATCGTCAACAGATTTACCTTCAATACCAAACGTTGCCACA
TGGTCAAACATATAAGCAACTGACCCAGATACACCCATATTACCGCCGTTTTTACCAAAAGCAGCACGCA
CATCAGATGCAGTACGATTTACATTGTTTGTTAACGCATCAACAATAAGCATTGATCCGCTTGGGCCAAA
TCCTTCATATCTTAGGTGATCAAAGTTTTCGTCTCCAGCACCCTTAGCTTTTTCTATTGCTTTTTCAATA
ATATGATTCGGTACTGAATATGTCTTAGCGCGTTCAAGTACCAATCTTAAAGCTTGGTTAGATTCTGGAT
TTGGTTCACCAGATTTTGCTGCAACATAAATCTCCTTACCAAATTTCGCATATATTCTACTTGTATTTTT
ATCTTTTTGGGCCTTTTTTTCTTTAATGTTATTCCATTTACGTCCCATAATGTCATCTCGCTTTCGAACT
GTTTAATTAACAACATATATTATACATGATTTTTTTATGATTATATACATTTTCACAATTAACATTATTG
AACTACGATTTCTTCAATCTGTCACTTAGTTTTAAAATATGTATAAATTAAAAATGTGCCGATAAGCAAT
TTCTATGCTTTCGACACTCAATTTCAATTAAATATTTAAAAATTGTTCTACATCTTCAAATAAAGCATTA
AATTTAGATATATCATCATCATTTAAATAAATATAAATTTTACGCTCATCTTTAGATGATCTAACTTTAC
TAAGTCTTTCTTTTTCAATTAGTCTTCTTATAGAAACTAATAATTTTGTCCTACTTAAATCTAGCTCATC
CATTGCAGTTTTTAAAAATGATTGCATAAGTACTTTTTCATCTTTGCAATACTTCATCGTTAAATCTAAG
ACTGCTAAATCATTTAGCGACAACTTATATTTTTTATCAATATATTCAGATAATGCTTTATATTGTTTAT
AGAAGCCAAGCAATGTTTCTAATTTCTCAGTATTCAAAATGTTGCACCCCCAAATATATAAAGACAATGC
TTCTGTCATTATTATCTTAAATTTTTCTGCCATTGTCTTTCTCATTTGTTTTTAATACATTGTCAAAATT
ACCAACAAATGCAAATTAAATTTTGCAATACATATCAAGGTGTTATTTTTTTCCTATTTTAATTATGTAT
AACGCATTAAAAGTAACGTTAATATTTAAGGAATTATTACTAAAGTTATGCTCTTTAATCTCGATTGCCG
GTTTAAGGTAGTTGTCAATTTTAGAGAGTAAACTGGGGTTCCATTCATATTTATCTCTTAATTCTTTAGA
GATCAAATGATTAATGTTCCCACTATTTTCATCCAACGTTTCTATTACAATTAGATATTTATCGTTTAAA
ACATTATTTTTGAAATTAATATAAACTTGACTATCTTCAAAATTGCTCATAATTGTCTCGCTCTCAATCA
CTCGCCAATCATAAATAACCAGACAATAATAATTCTCTATATCAAAAATAGAATAATAACTGTTTTCGTA
TTTTGGTTTCGAGACATATTCGATAAACTTTTCTAATATAAGACCTAGTGTTGTTTTAAATCCATTTTTA
TCATATAGATGCATCGCATTAAATGTTTGATGATTATCAAAAATGTTTAATCCAAAACCATCAAAGTTAT
GATACAGCGCACTTAATGTCTTATAAATTAATGGAGCACTATTACTTAAATCTCGTTCTTTATTATTAAG
CAGTTTATGATTTTCAATATTTAGAAAAATCAGCTTTTCTTGTGCTATATCCAATTCGTTAATAACTTGT
TTTAAATTTTTAAAATGCAAAATATTTTTCAATAGTAACTCATCACTTTCCCCCATCAAATAAGGGCTAC
TTAAATTTGCATTATCTATTATTAACGAATCGAATTTAAGTCGCTTTATTTGTGATACTAGTGATTTAAA
AACTGAAGGTTTATCAAATAAACAGGTAATATTCAATCCTAATTTCACATTTAACATGATGTTATGTAGT
TTTAAAATCATACGGTAAATTGTCCTAATTTCCATCAATGATAAATCAAAAACAAAATGCACTTCGTAAT
TATTATGATGATTTATTTCGTTTGGAGATAATTGTCTAATAACATTCATAAAAGCTTCTTCAACATAGTA
AGTCGTTTCAATATCATTTATATTAAATGCTATCTTTAAATCACTTTCAATTATGGTTTTAATGATTGTA
AACTTTTCTTCTTCGGACATGGTATTTTTACTTTTTAAAATTGATGGCATGATGAAAAAGACAACTTGGC
TATTCTTATTCAATAAGGTTTTAAAAAGTCCTTCTAAGAAAACTAGTTTCATTTCTGTATAAGTATTAAT
TTGAATAACCGTTTGAAATAACTTAGGTATTTCAAATTTGTCTTCGTCAATATGTATAACATCAGTTAGG
TGATTTTTATAATGATCAATATAATTCAATATGACGTCTTTTACTTCTTGAGCCATACCGCCTACAAGTG
GCTCTGGATTAAGCATTATAGATTTATTAAATTTTGATAAATTACGATATTCATTCGGTGTTATATCCAT
ATAACTTTTAAACATTTTAGAGTACGTTGAGCTGCTGCTAAATCCTAAATGTTCACTTATATTGCTAATA
GTACTATCTGTAGTAAGTAGAATCTCTATGGATTTACCAATTTTCAAAGTATCAATATATTTTTTAAAAC
CCATGCCCATAAGTAAGTGGAATTGCGAAGACAGATTTGACTTTGAAACAAATAATTTATCAGCGACACT
TTTTAATGTCAATCGCTGATTTACATTTTGATAAATATATTCGAGCTCATCTCGCAAATCACCATAATAA
GCATAACGATATTGATTTTGCGCAATCTTTTTATCCATACTTGCTTCTTTTGCAATGATTTTAATAATAT
CCTGTAATTTTCTAATATCAGCGTCATTAAGAGGCTGATTATCAAGGTATCGATAAGTCAATTTTAATAG
TAAACATTTCAAATTATAGGATGATTTAATTAACTTTGCTGTATAGTGATAATTAAAGAAAGTAAAGCCT
AATTCCGCAAACCAATCGCTACTCAAATACAACATGATCGTTTTTTTATTATTCTTAATACTAAATACAT
CCAGATGATTAATGATATATATATCATCTTCAATTATTTTACTTTTACGAAATTTTTGTAGTTCGATTTC
CCCGTCAATTGGCCAAAATAAGACTATGCCATCTTGGCAACGCGTTGTCGCATATTCATTATTAGTAAGT
ATATGCAAGCATGATTTTGCCATAACTTTACCTCTTTCTATATTTAAGTACCACTTTTATCATTCCCTAT
AATATTTAACTTATTTAATTAAACGTAAATTTAACACAATACGAATACCAAATCAAAAATAAATAAAACT
ATATAATGGGTAATTTTTAAACTTATATATCAATCATTTAAATATTACAAAAATAGATGTAGTCAGTTTA
ATTAAACTATCCAATTGAAAATGCACTACTTTTTAGCATTTTCAAAATAATTTTAAATGACCACATCTAC
AACGTATTACTATTATCTTTTGTTAGCTTTACATTCATTTTCAATTTAAAAATAAACACTTATTTAAATC
ACATTCTACTTTTGAGATGAGCTCAAACTAACATTAAATTGTTTATATTATCTATACTTATTCCTATTAA
TATTTCGATTTTAAAATTAATACGTAGCTATACTTTACTTTTCTAATAAAAGTGTAATTAGAAAGGCAAG
TACACCTGTTTAAAGTTTATCTTCTAAGATTTGTTTACTTTAGAACTATAGCAGTTAATCATTTCAATGA
TTAATAATATCTTTACAATTAAGGTAATATATTTTTATTGCTTTATCAGTAAAATCTCAGTCTAAGTTTC
TAACTTATGACAATCGCTCCAGTTTAAGGTTGATATTCATTATTGATTATTCCAAAACTTTATACAAATT
TCTTTATTAATTTAACTGTTTATCTTCTGAACATATTAGCAAGATAAAGTATATCCTTAATAATATTCAA
CAAATTAATAAATAGATTAAATCCCATTTCTCTTGGTGAATAGTCACCTCTTTTTAAACGATTAAAATCA
TACAAAGTATAAAGTAGAAATAACAACAGACTAACGACGGTAATAATAGTGTAAAAAATAGGATTTTGAA
GAAAAATACCAATTAGACTCGCAATAATTAATGTTATTAATGTAACGAATAAATACTTGCCTATACTCGA
TGCATCTCCAACGAAGAAATAACCAATAATGCCAAATGCTATAAATGCAAAAATTGCTAATGCGATATTT
TTATAGAAAATATCTGGTCCTAAATTTTGTAAATACGTGGTAAACGTTGCGTATGACAATAAGCCAATCA
CTACGGCGTAAATATGTGAAATAATTAAACCGAACCTTCTTGCTCTTTCAAAAACAAGTGTTGCTAAAAT
AATAATCAGTAATCCAAATGACAAGGGTTGTCGCCAACTTAATGGTAAAAACTGACCTAGATAGCATCCT
ATGCCAAATATAATCCAATAATACATAAAATAAAGCCACACTTTACTTATTGATTGAGCATGCTGATTTT
GATGATAATATGAATGATTTGTATTTTGCGACAAAATAATTCCTCCTTCTACTGTCGTTTTATGCGTCAA
ATTTTACAGTAAATTTTGTTTCATCAAAAGAAATAACCTTTAACAAGTATAGTAATTTTACATTTTACAA
TGTTACAAAATATAATTTTTTATAATTAGTTAAAATCACTAAAACGCTTTTATACACTATCAAATCAGCA
TTTATAAAAATATGAACCGATATCCTAAAATGTTAATAATATTACAAGATAATAACAAACCACACAAAGC
TACTTATTTTTGATAATATGGAAAGCGTAATATAAAACGAAAACTTAATTTACTATATAAATTGTCTTAA
TAATTTTTAAAAGTAGTAAATCTTAATTTTAAGGAGGAGTCCCTTTGAAAAAATTAGCATTTGCAATAAC
AGCAACATCTGGTGCAGCTGCATTTCTAACGCATCATGATGCACAAGCATCTACACAACATACAGTACAA
TCTGGTGAATCATTATGGAGTATTGCTCAAAAATACAACACTTCAGTAGAGAGTATTAAACAAAATAACC
AATTAGATAACAACTTGGTATTCCCTGGTCAAGTTATCTCAGTAGGTGGAAGTGATGCACAAAATACATC
AAACACTTCTCCACAAGCTGGCTCAGCATCATCTCATACTGTACAAGCTGGTGAATCATTAAATATCATT
GCTAGCAGATATGGTGTTTCAGTTGATCAATTAATGGCAGCCAATAACTTACGTGGTTATTTAATTATGC
CTAACCAAACATTACAAATTCCTAATGGTGGATCAGGTGGTACAACACCAACAGCTACAACAGGTAGCAA
TGGCAATGCATCATCTTTTAATCACCAAAATTTATACACTGCTGGTCAATGTACATGGTACGTATTTGAC
CGTCGTGCTCAAGCTGGTAGTCCAATTAGCACATATTGGTCAGACGCTAAGTATTGGGCTGGTAACGCAG
CTAATGATGGTTACCAAGTAAACAACACACCATCAGTTGGTTCAATTATGCAAAGCACACCTGGTCCATA
TGGTCATGTTGCTTATGTTGAACGTGTCAATGGTGATGGTAGTATCTTGATTTCTGAAATGAATTACACA
TATGGTCCATATAATATGAACTACCGTACAATTCCAGCTTCAGAAGTTTCTAGCTATGCATTCATCCATT
AATTAAATAAATTGTACTGATATATACTAGCAATTCACATCATGTGAGATTGCTAGTTTTTTTATTTTTG
AAAAAAATTTTCATTTTGGCACAAAAATTATCTCACCCTTCCCTATCATACTTATTTATATTTTGTATGA
ATGGTAGTTAGGTAAAAATTATGACCTACCTATTTGATTAAATTAAATGCATAATATATTAAAAATCAAA
ATAATGCAACTAAGTTGACTATATAATGATTTAATTTGTTATACCAGTATTTTACGCTTTTTCGTCTACA
TATACAAATTTACATTAAATAAAGTCCAATACAATTTAGGTTAATTAAACAAGTTGATAGCTATTTAATT
ATTCATTCATTGAAGAATATAAACTAAATCATTATTTTACGCTTACTTATATTTTAATGAACTAAATGAT
TATGTTCCATGGAATACATTTATAACTTAGCCCCTAATTAAAATGCTTTGTCTTGGTCATTCTATGTAAA
TTCTATAAAATATGTTATCTATTTACATAAAAAATGAACTTCAATACCACCATATATTTGTGATACTGAA
GTTCAGTATAGCTTAATTTTCAATTAGAAAAATAAGTTAAGTATATAGAATAATAAACCTGCTAACAATG
CTGAAATAGGTAATGTAATCACCCATGTAATGATCATTCGTTGCGCAGTACTCCATTTTACACCTTTAGC
TCGGTTAGAAGCACCAACACCTAAGATTGATGATGACACCACGTGAGTTGTTGATAATGGGAAATGTAAC
GATGATGCAACAAAAATTGTTAATGCAGATGATAAATCGGCCGCAGCACCATTTGCAGGACGTATTTTCA
TAATATTACCACCTACAGTTTTGATAATTTTCCAGCCACCAATTGCAGTACCAAGCCCCATTGCTGTCGC
ACAGGCAAATTTTACCCATAACTGTGGTTCAACGCTGCCATCATTCTGTACATTAGCAACAATCAATGCC
AACGTAATAATACCCATTGATTTTTGCGCATCATTCGTACCGTGAGAGAATGATTGTAACGCTGCTGTGA
AAATTTGGAAAAATCTAAAGTTACGATTCGCTCTTGTTAAATTTGCATTTTTAAAGATAACTTTAAAAAT
TGAATACATCAAGAAACCAACACAAAATGCGATAATCGGTGAAACGATTAATACAATAATAATTTTTGTG
AAACCTTGGTAATGTAATACGCCAAATGAGCCTTCAGATGCGATTGCTGCACCCGCAATTGAACCTATAA
GTGCATGTGAAGACGAACTTGGAATTCCGTAAAACCAAGTAGCTAAATTCCAAATAATAGCCGCAAGTAT
TGCAGCTAACACAACAACTAATCCATTTTCCAATTTAAATGGATCGACAATGTCTTTAGTAATGGTGCCT
GCAACGCCCGTAAATGTTAAAGCACCTATAAAGTTCATCACTGCTGCCATTAAAATTGCCGTTTTAGGCG
TTAACGCTCTAGTAGATACAGCAGTAGCTACTGCATTGGCTGTATCATGGAATCCATTGATAAAGTCAAA
TATCAGCGAGAAAATAACTACAGCTATAGTGACGATGATTATATATGACATAAATATATACTCCCCTTAG
CTATTTTTCATAATAATAGTTTCAAAATTATTTGCTACGATTTGACATTTATCAGCAATTTCTTCCATGC
TTTCATAAATATCTTTTATTTTAATTAATGTGATTGGATCTGTTTCGCTATTGAAAATATGTTTAATTGA
CTGTCTTAAAATACCATCACAGTTTGTTTCAAATTCTTTAATATTAATTGAATGAATACGCATATGTGAT
AATTTTTTATCGACTAATAAGCCGACAGCAAGTTTCATTTCTGCAACTGCTTTTTGAATGTTATCAACAA
ACTCAGCCATATATTCATCTGTGTATTCGATTGAATACATTTCAAACATAGCTGCCGTTTCTTCAATTGC
ATCTAAAACATCATCAATTGCATCACATAATGATAAAATATCTTCACGTTCAATTGGTGTGATAAATGTT
TGATTTAAATCAGTAATTACTTGATGTACTAATTCGTCACCATGTGACTCATAAGTTTTAATGTTGTCTG
AGTATGCCTTTAAATCTAGATGTGTATTGAAATCCATTTTACCGAATTCAATAGCTGCACGATCTAGGTT
AAAAACCATCTCTTCTAATTGAACCATAAACTTATCTTTTTTCTTACTAAACATTTAAAATCCTCCATTT
AAGCGATTGTCACCAATCACATTCAGTTATAATTTGTTTCAAATTAAGACAAGTGAATTTACAAACTAAT
GATACAAATTTGTTATTATCAATCGTCAGTATATTTTTAGTGTACTGATATTAATTTCAAAAATGCCTCA
CAGTAAACAATTTACTGTATTTGCCCTTATATGAAAATAGCACAAAATTTACAATCCCACAATTCAATTT
ACAAATTTTTAACAATTCCGAAACTTAACTTTTACATAAAATTTAAATAGTGGTAGGCATTTGTTTTGAA
AAACTTGATATATAGGCAAATTTTTATCTGCAAAACTCTAATAATTGTAAATGGACATAGTCGGAAAATT
TGCAACGATACAATATTTATTACATAACTTTTACATATTAAAATACACTTATCTTTCTTCTAACTATTCT
TAATTCATATTTCTTTCAATGCCTATGCCTCTATTTTCTCACATTTAATACAATTTACAAAGTTGAAGCA
TATACATTAAAACTATCGTGCCCGGATCTATAACTATCCAAAAATAAAAGCTTTCAGTAAAGCTCATGAA
TCTTAATCCACTAGCCTACTGAAAGCCGCTATATATATATTAAATTGAATGTCTGATTGTACGCTTAGAA
TGATTATAAGCTGTTATTGCAAAAATGGCATACATACAAATATATAGTCCCATTACTATAAATATCGGTA
TTTGATTCGTTGTCCCCATCAATTTCATATATGCTAACGATGTAAAGTATGCATGTGAAAGTGCAATGAC
TAATGGTAACCCAAAATTAAACGCAATTTTAAATTTTAATCCTTTTGCCATATCTTTTTGTGTAAATCCA
AGTTTTCTAAGAATACTATAATTTTCTAACTCGTCTTCAGTTTCATCTATTTGTTTAATGTATATGATAC
AACATACGGCAATTAGGAAACTAATTCCTAAAAATGAGGTGACAAATAACAATATTCCCGTTAAACTCGA
TATCGAACTTATGGCTTCACTTCTTGTTTCAATAGATTTGTCAACTTTATTTGTTGCTTTTTCCAATGCT
AACATATCTTTTTTATGTTTTAAATCAAATCCAAATTGAGAAACAATGTGTTTTGGCTTAGTATACTTTC
TTATCTCTTGATAATCTTGATCGTTTAACACAAACGTCGGTCCACCTAAGTCAACATCAGTCATAAAGTA
AATTTTATTGATATCTTTACGTAATTTAATATCCACATGGTGTTTTTTCGTTCCTATCACTGCCTTACCA
TGTTTCTTATGCTTCACTAAATCTTTAATAGCGCCTTCCGCCACAAATAAATCAGCCTGACCACGTTTCA
AATCCGTATTAGGAATATATTTGTCACTAGTAATTGTTACGTTATATGGTTCTTTTGCTTTTATATCAAA
TAAGTCATCCTTATAAAGTTTTGTATGAATCACTTCTTTATAATTATAAAAATGAGGAATTTTTTGGTTG
TTCAATTCACTTGCTAACTGATTCGCCTTCTGTTGATCTTTAATCGTAACATCATGAGGTGACGTGTACT
TAATTTCACTTGATAAAGTTGCTCTACTGATAGCAGCAAAACAAAGTACTGATAAAGTAATAGCTGAAAT
AATTGCCATAACAGTAAGTGAAAATGCATTTTTCTGAATTCGATACATAATAGATGAAGAAAACATGACA
TCATTTACACTTATTACACCTTTTTTAAACCTTTTAATAATTTTAAATACCAGGGATACTGAACTTTTAA
AAAATAAATACGCCCCAATTACTGTCGCAAACAATATAAACATAAGGACGCCAATTGCATCATAGTAATG
TACAATGCGTAAAGAGTAGTAATACCCACTGATGATTAAAATAATACCTAGAATTCCAAGTATAACTTCT
TCAAATGTAATTTTATTATGATTCATTTGCTTAGGCTGATTATGCTTTGATAGTTCTGAAATAGATTGTT
TCAATACTAAGATAAGATTTTGAGCTGCAGTTAGGAAATAAGCAACGCCAATTAATAATAGTGTCTCAAA
CACTGCTCTAAAGCTGAAAATAATTGGAACCTTTTCTTTGATACCTAATAAAGTAAACACTATCATTAAT
AAAATTTTAGAACCAAAGATACCAATTGTAATACCCAATATAGCTGTTATTGAAAATATTAATAATTGTT
CAAACATCAATATATATATAATGTTGAATTTGGATAAACCTAATGTTTGATATAATGCAAGTTCAGAACT
ACGACGTTTAAGAAATAGTACATTGGCATATAGCAAAAAGGCAATAATGATAAAAAATAGAAAGTAACTA
CCTACTTGCGATCCTTCTTTAATTATGGGATATGTCTCAGTTATGTTAATGCTATGAGTATATTTTAGTG
CTACGAAGCTAAAAAACAAAACTACACTTGTAATTAGCGAAAAAAGATAAATGGCATAATGTGATAAATT
TTGGCGGAAATTTTTAAATATAATCTCATTAAAACTCATAATTAATGCCACCTAAAACACTTTGTACACG
TATGATTTCTTTAAAGAAAGTATGTTTGTCATCATCACCTTGATATAACTCCGTGAATATTTGCCCATCT
TTAAGCATCACTACTCGATTTGCATAGCTAGCTGCAACCGGATCATGTGTCACCATAATAATTGTCGTCT
TAATCTCTTCATTCATTTTCATTAATCGCTTTAATAAATCTTGTGTACTTTTCGAATCGAGTGCACCTGT
AGGTTCATCGGCAAATATAATAGAAGGCAATGTTATAAATGCTCTGGCAGCTGATGTTCGTTGTCTTTGA
CCACCAGACAATTCGGATGGATATTTATCACTGATGTCTAATATATTTAATGCTTCTGCCACTTTTTCAT
AACGATCTAACATTGTGTCCTTATCTAATTTCTGAACCGTTAATGGTAACATGATATTTTCTTTAACAGT
TAATGTATGCAGTAAATTATACTCTTGAAAAATAAAACCAATATCATGCTTTCGAATATCAGATAATGCT
TTATTTGAAAGCTTTTCAAGTTTGTGTCCTTTTAGTGTGATAGAACCTTGCGAAATATAATCAATTGAAC
TCAAAACATTTAATAAGGTCGTTTTACCAGATCCTGAAGGTCCCATAATAGCAATAAATTCACCTTCTTC
AACAGACATATTGATATCTCGCAGAACTTCTTGTGCCATTTTCTTATTACCATATATTTTTGTTAATTGT
TTTACTTCTAATATTGTCACTTTAACACTCCTATATTTATCTTAACTTCATTTCCTTTATATTCAATTTG
GCACGCTTACCTTCAATTTTGTATTTAATTAACATCTATTTGATTATATCGTTGAAGTGGTCATGATGTA
TCAATTCTAAGTAACAAAACGCATGTTTAAAATGACAGATTTGTCACTTCTGACATGCGCTCAACAATTT
CATTTTGTAATGGGAAGATCAATTTAACCGTTGTTCCTTTTCCAATAGTCGAAGTGACTTGTAATTGTAT
TCCTAATTGATCTTTCACACTATCCACTAAGTATAGACCCATGCCGGAGGATGTCGTTTCATTTCTGTTA
GCCGTTGACGTAAACCCACGTTCAAATATTCGAGGCATATCTTTTTTACTAATTCCTCTTCCGCGATCCT
TGATGATTAACGCAACATGTTGATCTATTAATTCCGTTGAAATATCAACATTATAATTCTCACTGTATTT
CAAAGCATTTGATAAAATCTGTCTAATAATCATACGACACCATTTTATATCCGTGTACACATGATTATCC
ACTTTAAAATCAATATCAAATCCGATACCTTTAACTTGACTTATATGCCTTGTTAATTGAATTTCATCAA
TAACCATGCGCTTCAACGAGACATAATCAAAAAACATATCTTTACGTTGCGACTCTAATCTCGTAATATA
CAATTGCGTATCTAACATCGAGTTAATACGTGACCATTCAAATAATAGCGCTTGTTTTCTTTCTTGATTC
TCTTCTTGGTCAATTAACAATTTCATAGCAGTCACTGGTGTTTTGATGTCGTGTACAAATTCTGTGATGG
TTTGTTCATGCATTTTTAATTGCAACTGTTGGTCGACCACTTTATCTTTATGCGCTAAAATTTGACGATA
TAAATAATCAACTGTATGACGTTGAAATGGCGTTTCCGCTAAATCTTTATGTTTAATTTCTTCGATTTCT
TTATCTTTTTCAAAATGTCTATATAATTTTACTTCTTTAAAAAAAGTTAATATAAGAAAAATCAGTGTTA
AGCTTAAATTTAAAGAAACAATATAAAACAAACTATCGATTGGAAAGTCATAGTCAATAAGACTAATGCC
TAACATAAGAATATTTAAAAACAGTATCCAAAATATCCAATTCTTTCTTGATTTCAGAAAATAAACTACC
CATTTCAAATTATTCATGTGCCATATATCCTTTTCCTACTTTTGTTTCAATTGCGCTGTCCATCCCTATT
TCAGATAGTTTCTTACGTAATCGGTTCACATTAACTGTTAATGTGTTATCACTGACAAATGCTTCATCAT
CCCATAGCGCAGTAATAATTGTATCTCTCGAAACGATTTGATTTTTTTTAGTAATAAGAATTTCTAATAT
AATCATTTCTGTTTTGGATAGAAAAATCGTCTGTTCACCTTTTTGTATACTATCTTTTGATAGATCAACG
ACAGCATCTTGCCAAGTCAATGTACGTTTTTCTTCAGCAGTAAATTCATACACTCGTCGATAAATCGCTT
GTAATTTAGCAATTAATACATTTGTATAAAAAGGCTTTTGCATATAATCATCTGCGCCAAGTTCCATACT
CATCACTTGATCCATTGGATTATCACGAGATGATAAAAATAATATTGGTACGTTGGAAACTTCTCTCATT
TTTCTGCACCAATAAAACCCATCATATTTAGGTAATTGAACATCCAATATAACAATTTCAGGATTAAAAC
TTTCAAATGTATCCATTACTTTGCCGAAATCTTCAATACCAGCAACATTAAAATCCCATTGTTCTAATTC
TTTTTTCAATTCTTGAAACAAAGTATTGTCATCTTCTACTAGTAGTATTTGCATCCATATCACCCAATAT
CATTTAGTATATTTCATATTTTCTCCTGATTTTAATCGACTTTGAAAATCTTTAATCCGGCAGTCAACTT
CAAAGCCATGAATCATCATTTTTTGCATTGGTGCTTGTATAAAGTAATAAATCGGCCAAAATAATCGAGG
GATATAATCGTATAGATGTATATAAACGACTGCCGACTCTTTGATTAATCTAAATTCTAACTTCCCTTGA
TTAACTGTATATTTTTTCACTAAACTTCCACTCAATAAAATTAAAGTTATTATTCCATCAGCTGTTTCTA
CTATTTTAAATACTGCGAGCGGTCGCACCTTATTCTTAATATATATCTTAAATTGATCATGTGATTTTTC
TGTTTTTACAAAGGTTCCTTTAGTGTAACCCATCCATGCAATAAAATGGTTTACAACGTTCTTTAATGTC
CACCCCTTTGGTAAAACTACCTTCATCGTTGATCTAACATCATCATACTTTGAAACTTGTAATTCTACAT
TAACTAAAGAACGTTTAAAAACTAAATTTGTTGTTTCTACAGTTGTACCATATGCACCTAGGCGTTCAAT
TGTTTCATTATCATAACGACTCCCAGGTATGTAGATTACTTTTTTTACTTGATTGATAGCCGCTGCTCGA
CCAAAATTATCTGCTGCGATTAATGTTAAATCTCTTGCTGATGATTGTGTTATTTTGGCAGAATTCTTTG
TTGGATCGATAAAGAATACAGCAATATCTATTTGATTCATTGCGGCAACAACCTGTTCGTAATGAAATAT
ATCACACTGAATCCAAGTCATTTCAACATCATCTGTTTTTTTATTGTCTGGATATTTTGATATAGCAAAA
AGTTCAGCATCATTTTCAATCACTTCACTTAAATACTTACCAATATACCCTGTTCCACCTGCTAATAAAA
CTTTAGGTTTCATCTAAAATACTCCTTTAAACTGTAACCAAAAAACATATTACTCCACCTTTTAGTTACA
TATATATTATAATAGTAGCAAATGTTTTAAAATTTCAAAATACTGGAGGCTTTTTATGGCCCATATTATA
CGTAGAGTTAGTATCAAAGATGTAGAAAATTTCATTTCAATGTTAGCGAAAATATACGACGAATCTCCGT
ATATGTTCTATACACCAGGAGAATATGATCCTAGCGTCACATCGGCTAGTAAACAATTAGAAGAATATAT
CACTTCTCCACATAAAGTCATCTTTGTTGCTGAAAGTGATGAACAACTCGTTGGCTTTGCCTTTGTTAAT
ACGACACCATTTCAACGCATTAAACATGTTGCTAAAATTGATTTAGGTGTAAAGAAATTATATCAACATC
GTGGAATTGGCCAAGCACTTCTTGATGCCATTATGGCTTGGTGTTTAAACAATCAAATACACCGAATTGA
AGCAAATGTACCACTCAATAACCAACCTGCCCTCGAGCTTTTTAAAAGTGCCGATTTTCAAATCGAAGGC
GTTTTAAAAGATAAGTTATTTATCGATGGTAAATATTATGATGACTATATGATGGCTAAAATTCTTAATT
AAAGCTATTTTATCATAATCTTGTATTAGAATCGTATAACAACGAATTTAATGGTTACCTTGATACATTG
CTCGCACTTATCAATATTATCTAATCTCAAATAAATACGTACACTCTTATTCATTTATCAAATTTAAATT
CAAAATAAAACACCACTAATGTGTAATTGATTAACTATCAACTACGATTAGTGGTGCTTTATATATTATT
TAGTTTTCCTTACTATAAAAATCTTCGAGTCTAAAATCTATATCCGGTATTTTTTCATATATCTTATCCT
GATACTGATTGTTCTGATTGTAAGCTTCTTCAGTAATTAACCTACCTTTACGCTTAATTCCATAATCTTG
TACGAATAAATTATTATTTCTATTTATTTTGTAATACGGTACAACATTCGCACTAAATTTTACTCGTTGA
TGAATAAGTTCCATTGCCAATGCATAGTATTTATTTGTCTCATATAACCATAAATGATCTATTGATACAC
CTGAAACAAATACATCTTTTAATAATATCCTTACATTCGGCTTAAATGTGCTATGTCTATCTAAATAATT
TTTAAACAAAACACGTTGTATACGTCCAGTAACCATAACGCGTTTATTTTTAAATGGTTTTAATGCTGAC
CTTGTCATTCCCTTTCACAACCTTATTTCAAATCACTTCGTGCTCAATCTATATTTTAATTTTTCTTTTA
AATTCTTTACAATTTATAAATTTATTATATCATGTACACACTGTTTTTCGACTATTTAGTTGTAAAAAGT
TATTTTCAGTTCCAAAACAAATTGGTAAGCAAAATCAATATCACATCATTATAGAGTGGAGCAGAAATGA
TAAAGAACCGCTAACAATTTATAATATCTCAGACTCTTACACATTATCCCTTCATGTAATAAATTCTTCG
TTTTCAATTTGTAGATCCTTAAATGTAGTTTTAATAATAAATTACTACTGTTTATCATTAGTTTAATGGA
TTTAACGGTAATTCATTACTCGGATTTTCTATTTGTGGTTTCTCTTCAGTTTGAATACCACTAGAAGATG
TATTACGACTTAAGAAAAGTAACACTTTTTTGATATTATCTACCGATTCAGGTTTATTAAGGTGAAATTG
ATACTGATGATGTAAATGATGTGTACCATCGTAAAACAATGTATCTACTGGTACTTTCAATTCTTGTAAT
TTCTTACTGAATTCTATATTTTGACTTTCGAATGGATCACTATCCCCAACAGATAAAAATGTTGGTGGAT
AATTTTTTGTCGATTGTTTTACTGTCGACATTTGTGAAATATTTTTAAAACTCTTTTCCCAATCTTCTTC
ACCTGTATAACTTTTCATAAATAATTGTATTCGCGGAAACTCCGTTTCTCTAACTGTTTGCATATTATAA
AAACCACCAAACAGTATAGCACCTTTAATTTGCGATGGTTTGAATGACTGATCAAATTTCATGGCATTTC
TTAATTGATTGTTTGTCTGTATTGCAGTAAATTGACTTGCTAATTGAGCACCTGCAGAATCACCGCCAAT
AACTACTTGATTAAAATCAATAGGTAAATTCATTTTATTTTCTTTAATGAATTGAGTTGCTTGATTCATT
TGAATTAATGGTGTGGGATATTTATATTGTGGCGCCAATGCATAATTTACATTCACAACAATGTACCCTT
GTTCAGCAATTTTCGCTAATAATGGGTTTTTATACTGCTTATCACCCGCAATATAACCACCACCGTGCAT
CCAAAAAATAACTGGCAGTTTGGCATTAGAAGACATATCAACAGGTGTAATAATATCTAATTTACTGTTA
GGGAAAACTCTATTGTATGTAAGGTTTTGATAAATGCGCACATTTTTATTTTTAATATTAATTTTGTCCT
TATTAGCATGGTTCTCATTTGTAGTTTGGTCATAATGTTGTTTCAGATGAAATGCTAACAATACACTGAT
TACAGCTATAAAAAGCGCAGTTATCATCGTCCATTTATTATCTTTATTCATTACATCGTACCTCTCTATT
TGTTAGACGCTCATATTAATAGACTGAATAAATATAAAAAGCAATTCGCCCGATAAGAGTAGAGACGAAT
TGCTTTTAAGATTAAAACAAAGTGATTCAATTGTAAAGTTTCGGATATCCATCATATGATATTAAGCAAT
ATGTTTTTTATCCGCATTTTTACGTTTGAAATATTTAATAATTACAGCTACTACAATAAATAGACCTACA
TATCCCATAATTGTATATAACTTATTAATTAATTCAGCAAATCCTACGAAACTTAATAAATAACCTGCTA
CCATCATTATAATAATAAAGATATGATAATTTTTACTATATGGTTCTGTAAAACGTGCTGCAAATGAATA
CATTAGTCCTAGAATAGTATTATACATAACCGCAAGCATAATAACAGATAACACGGTTGCTATTAACGGA
TGAATATTATTGGCTAATGTTAATGTTGGAATTGATGCATTTTTAATTGTAGGATATTCACTTTGTAAAG
CAAAGTTGATCAATGCTAGTAATACAGTATAGATAATACCACCATACATCGCGCCTGCACCTGACACTGT
ACGTTTTTCAGTATCCCCACCGATTGCTACGATGGTACTAAAACCTACAGAAAAAGCTAATCCACCATAT
ATTGTACCAAACCAGATTCCCTTCCAGATACTTGCTTCAGGCACTACTTGGTTAACTTCTGCTAATGAAA
CATGACCTTTAAATAAATAAACGCCAGCGATTAATACAACTAAAACAATTAAAAATGGTGTAACGACACC
AAGGGCACGTACTATTTTATTAAAGTCTAATAGCAATGTTACATAAATTGCTAATGTCATAATTAATGCA
CCTAGCCATGTAGGTATGTTATAACTTTCTTCAAATGTTGCGCCTGCACCAGCTATCATGGTTACAGCTA
TACCAAATAAGAAGAAGATTAAAATATAATCAAAGACTTTACTAAACTTTTCACCGAATACGTATTGTAA
TGTTGATTCATGGTTTGTCGCTTCAAAGGCAGTACCAATTTTTGCTACTTGGCGCCCAATAAAAGCTAAA
ATAAAACCAGATATAATCACACCTAAATAAGCCCACAAGCCATATTTAGTGAAAAATTGCATAACTTCTT
GTCCTGTTGAAAATCCTGCGCCCACTACAATGCCGACGTAGGCAAATCCAATTTTTGTTGCTTCTTTATT
CATCATCATGTGAATAATAGACCTCCTTAATTTTGCACAGTGTGCATTATAACGTACTGAAAATTAATTG
CAAGTCGCATAGGTTATTTTTCACTTTTTCAAAATTGCTCAATCTATTCACATTATCACGTTCAATGACA
TTTAAAAAAATTATAAATTTATGCTTTTATAATGCAGTCATACGAACTTTTATATAGGAAAAATGATTAA
TTATTATGCTTCTTGAATTTCGTATATTTAATTAAGTTTCGAAAATACATATCAAAATTTCTCAGTTAAC
AAGGTTTAAACTATCTATCGTATGTTCTTTATTAAAATGTATAAATTTATAAAATGTTGTATAAAAACCA
TTTGTGCACACAAATATACTTCGTTAGTTTTTAAGTATTAAAAAAGGCTGGAACCTGTGTCCCAACCCAA
CCAAATGTTAAAACTATTATTAAGCTAATATAATTGAAATATAATTAACGTGCATTACGTTGATGTAATT
CATTTATATCAACAACAACGTTGTCCATACGTTTGGCAGTGTCTTTTAAGACGTTACGAGCAACATTATT
ATTAGGATCTAATTTTAAAATTTGCTTGGCGATATCAAAAGCCTTCTTATCTGAAATAACAGGTGTTGGT
ATCGCATGCAATAATAACATTTGTAACAAACTTTTAACTTCTTTGCCGTCAGTAAGTTTTATGGAAGCGT
CTGCATGATAATAAGCAGAATCCAAAGCACCTTCATATTCACTTAGTGGATACACAAGCAATAAAAATGC
TAAGTCATGCATCTCAGATGATTCTTCGTACTTAATCATATCTAAAATACATGTATAAAACATCATACTT
TCTACTTCATGCGCACTTGAAATATATGCTTCTTCAAATTCCATAAAATCTGTTTCGGACATCAATTGTC
GTACTAAATCAAACTCGCCATTCAATACATGTTTTTTTATAAGGTGTTGCATGGCAATGTCCTCCTATTT
CTCCAGATTTTATTAAACATTTACATATATACTATCATATTTTTTATAAAGTTTCATTTGAAAAAGGTTT
ACATTTTTCATTATTAGTAAATTTTAACTAAAATGATTGTTTGATTTCTGCTAATGCATCATCAATTGAA
CCGCCAATTGACAGCTTTACTGCTGCGATAAAACTACCTTCAACAATTGGTGCATCAACTTTTAACACAC
GATGATTACCTTCATACATTTCAATTGCCATATCTACATTCATTTCTGAAGATCCAATATCGTAAAAACA
CAATGCATCATCATCTAATTTAGTCAAAGCTTCTTGGATGATATCAAATGAAGTTCCAATTGAACCATCT
GGTAATCCCCCGATTGGTATAATATCAACGTCACCAGCCATTTGCTTTAACAAAGATTTTGTACCATTTG
CAATTTCTTTACTGTGGCTAACAAGTATAATTTTAGGCATTATCTTCATCTCCAATCAAAGCGTTTAAAA
TATAAACCATGCTTTGAGCACCTGGATCTATATAACCTTTTGATTCTTCTCCAAAATATGCAGCTCTACC
TTTCGTTGCTACCATATCTTTTGTATTATCTGCTAATTGCTGTAAATCATTGAATGTTAAAGTTTCACCA
TTTTTAAGCTTCTCTGCTGCTCGTGCTACTACATCATACATTGTCTTTTCATTTAAAGTAACTTTCCCAC
GTGATTCAACCGCTTCGGCAAATGCTTGAATTAGTTTAATGAAATCTTGATTATCCATATCATCTTTAGT
AACTGCAGACATTTTAACAAAGCTAAAGCCATACAGTGGTCCTGATGCACCGCCAACATTTGACATCAAT
GCCATACCAGTAGATTTAAACAATGATTGCATTGAGCTATCATCAAGTTTGTCTTTAAGACTACTAAACC
CACGAACCATGTTAACCCCGTGGTCACCATCACCAATTGCTCGATCTAATTCAGTTAATTCAGATTCATG
TTTTTTAAAAGTTTCTTCTAAATTTAATAAACGCACTTTCATATCATTCACTTTCATTTGTGCCACCTCA
TAAATGTATATTTATTCATATTCACTGCTTATTTAAAGTATTGACTTGTTGTTGGTGCTAAAAATGCTTC
CAGATATTCTGGTTTATTAGGCACGATAGTTATAGAAAAACCTTGCATGTCTAAAGATGTCATATAATCA
CCAACAAACCATTTAGCAACATTAACCGTTCTTGCAGCCAAATTTTGTTGAATATATTTAGTTACGATAT
TTAATTCAGATAACGGCGTACCACCCATACCATTTACCATTACTATGACTTCATTGGCAGTAACTTCTTT
ATACAATTCGTCTAATAATGTTCCAACAATATGAACAATATCCTTTACTTCTTCTCTATGAATACCTTTT
TCACCATGTATACCAATACCGATTTCCATTTTGTCGTCTTCAATATCAAAGCCATATTTTCCAGTAGTTG
GAACAAGCGGTGGCTCAATTGCCATACCAATACTTTTAATTTCAGGTAACAACGCTTCTACACGCGATTT
AATCTCTGTTAATGAGTGACCTTTTTCAGCAAGATAACCGGCAAGCTTATGAACAAACACTGTTCCTGCA
ACACCACGACGTTGTGCTTCATTTGTCACAGCAATGTCGTCACGAACAATAACTGTTTCAACATTTATAC
CTTCCATTTCTGCAAGCTCTTGTGCCATTTCAAAATTCATCACGTCACCTGCATAGTTTTTCACAACTAG
TAATACACCATCACCAGTATCTACTGCTTTAATAGCTTCTAATATTTTATCTGGTGTAGGTGATGTAAAT
ACTTCGCCACAAACCGCTGCATCTAGCATACCTTCAGCTACAAATCCAGCATGCGCAGGTTCATGTCCGC
TTCCACCTCCAGAGACTATTGCTACACCTTGTTCTTTTTTAGCTTTTTTTACTATAACAGTATTGGAAAC
CGCTTCTAGCTCTGGGTGCGCAATTAACATGCCCTCTATCATATCAGTTAAAAATGTTTCTTTTTTATTG
ATTAACTTTTTCATCATGTTGTACCTCCTTGGTATTATCAGTCATAGTATAAAACAGAATAAATGAATGC
GCTATCATAAAGGGTTAACCTGATACCGTTATCAAATATATTTATGATAAGACCGTCTTGATAACTTAAT
GGTTCATTATTGAAAATGTAAATAGTCTTGAGTGACTCATTAAATAAAAAATGCTATGAAAAGCCTTATA
ATAAAGTGCTTTTCATAGCAATAAGTTGTGTCCTTTGACACTATACGTTTTTCGTTTTGTACATTAAATA
TAAGAAATACGGTGCGCCAATAATTGCTACGACTATACCTGCTGGAACCCCACCTGGTTGTAATATAATT
TTGCCAATTGTATCAGCTATAACAAGTAAACATGCCCCTACTAAAATGGCAATTGGTAAAAACAACTGGT
GACGTGGTCCAACGATACGTTTGGCAATATGCGGGCCCATTAATCCGATAAACGAAATTGAACCTGCTAC
TGCTACAGCAGCAGATGATAACATCACTGCGATAAAGAATAATATTAAACGTTCTCTGCTTAACCTTACA
CCTAGACCTCGTGCAATATTATCACCCGTATGAATAATATTTAGTGTATTCGATTTAAATAGTAAGTAAG
GAATAATAATCAACACCCACGGTAAAAATGCAATGACAAATGGCCATTCGTCACCCCAAATATTACCTGC
AAACCAAGCAGCGATGAAATCAGATTGCTTATCATCAAATTTTGACATAATTGTAATTGAGCCACCATAT
AATGCTGTTTGTAAACCTACACCTATTAATACCATACTCGCAGGTGTAACACCTTCATTTTTATTAAAAC
TGAAAATAAAAATAATCAATGCAGCGGTGATACCACCTAGTATACTTATTAACGGCAGTACATAAACAAA
GTTGTCAGCATTAATTTTACCAATTGCAATAAATAATGCGATTGCAAATCCGCCACCTGCGTTAATACCT
AATATACCTGGTTCAGCTATTGGATTTTTCGTGACACTTTGCACTATTGCACCACTAATACTAAGCGCTG
CACCTGCCAAAATAGTAATCATCATCCGAGGTAATCTGAAATCTAATAAGATTAATTCATCAATGGCATC
ACCTTGTCCAATTAAAGTTTTGAAAAATCTTTCTACAGGTATGTTGTATTCACCTGAAGTAATACTCCAA
GTACAACCTAGAAATAGTAGAATGCTAAAAACAGCCAGTGCTATCCATTGTCTGCGTTTATTATTTGAAC
TAATCATATTGAGCGTCCTCCTTTTTTAACTAAATATAAAAAGTAAGGAACACCGATAAATGAAATGATT
GCACCAACAGGCGCTTCTCCTAAATATCGTGCTATCATATCGGCAACAAGCACGAGTAACCCACCTAACA
AGGCTGTTAATGGTAGAATTTTAGCATAATCAGTTCCAATTAAAAATCTTGCTATATGAGGTACCATCAA
ACCTACAAATGCAACTTGTCCAGCGATAGCAACTGCTATACCTGCTAGAATCATAGCAATAATTAAACAT
ATGCCTCTGATCATTGTTACATTTTGACCTAAACCTTTAGCTAATGATTCACCAAGATTTAAAATGGTAA
GTTGTTTACTAATTGTTAATATAATGAATAACGCAATACCAATTAATGGAATTGCCCACTTAAGGTGTGA
CCACGTTGTGCCTGAAACGCCTCCAGCAGTCCAAAATGTTACTGTTTGATTTAGTCTAAAAGCTAATGCA
ATACCTTGACTTAGCGCTGTTAACATAGCACTTACTGCTGCACCCGCTAAAATAATACGCATCGGATTAA
ATCCATCACGTCTAGATCGGCCTATCATTAATACAATAGCACCTCCTAGAATAGCACCTAAAAATCCAGC
AAACATCAATATTAAAAATGAAGTGTTTGGTAAAACTGCATATGTTAATGCTAAAGCAAATGAAGCACCT
GAATTTAAACCTATGAGCGCCGGATCAGCAAGACCATTACGAGTAACACCTTGTATAATCGCACCAGAAA
CTGCAAGCGCCATACCCACAATTACTGCTGCTATATTTCTGGGAATCCTAATCTCATTGATGATGTTTTG
CTGTTGATTGCTAGGATTATAATTAAAAATAGCCTCTATAATTGTAGAGGCTTGAATTTTGGCGTCACCT
ATTAATGTAGAAATAAATAGTGTGATTAGTAGTATCATACTTAAACCTATAATATAGGATAAAAACTTCA
ATGGCGTTGGATTCTCTCTATTTGTCATGTTAATTGTCCTTTTTATCATATTAACTTACTTAATTAAGAA
TAAGCTCTGCGACATAAGTCATAAGTTACCAGTAAAGGTTTTCCAGTTTTAGGATCTTTACTTAAAACAA
CATCAATATTAAAAACTTTTTCTAAAATTTCCTGTGTTAATACGTCTTCTGTTGAACCTGTAGCGATGAT
ATCGCCTTCTTTCATCGCAATAAGATGATCTGAGAAACGAATCGCTTGGTTGATATCATGAAGAACCATG
ACAATTGTACAACCTTGTTCCTGATTTAGCTTCTGAACTAATTCTAGTATTTCTAATTGATGACAGATAT
CTAAATATGTGGTTGGTTCGTCTAAAAAGATAATATCAGTTCTTTGTGCTAATGCCATTGCAATCCAAAC
ACGTTGTCTTTGACCACCACTTAAATCATTGATTGAACGGTGTCGGAATGTATCAGTTCCTGTAACTTCC
ATTGCCCAATCAATTTCTTTCTTATCCTCAGCAGTTAATCTACCAAATCCTTTTTGATGTGGAAAACGAC
CATATGAAACTAATTCTCCAACAGTTAAGCCATCTGCTACTTCAGGTGATTGAGGTAAAATAGCTATTTT
TTTTGCAATCTCTTTCGTAGATTGTGTATGAATATTTTCACCATCTAAAAATACTTCGCCTTCTTTAACT
GCCAATAAACGTGACAATGCCTTTAGCAAAGTAGATTTCCCGCAGCCGTTAGGACCAATGATTGACGTCA
CTTTGCCATCTGGTATTTCAACATCTAATTTATTTATAATCGTGTTATCCCCGTAACCAATTTTAACTTG
TTGTCCATGCAAACGATTCATAATTTCCCTACTTTCAATAAAATTCTTTCTGTTTATAAAAAATAATTTC
TATTTTTAAATTATCAATTTTCAAAGGCATCCCAATTGATAATGATTATCATGAACATCATTATAACATT
TTTCAATCTTATTGACTAACATTACTTTTTAAATTGGATAGTTCGATTTGTCATGTCTTGTATATTACTT
TTATAAAATAAAAAACGCCCACAGATAAGTCTTCATAATTCAAAAACTTGTCCGTGGACTTCTATTTAAG
TATGTGTGCTCATGCCATTTAATTATTCATCTGCAAGAAAGCCATTACCATAAACATCTCTTACATCATG
AATTACGAGGAATGCATCTTTATCGATTTGTTTAATTAATCGCTTTGCTTTTGAAACTTGTGTTTTAGAA
ATAACAACGTATAAGACATCTTTTTCTTCACGCGTATAATAGCCATGTCCGTTTAAAATGGTTAAACCTC
TTCCAATTTGCTCATCTATTGCTTTGGCAAGTTTTTCGGGATTAGTTGAGATAATCGTCATAGCTTTTTT
AGTGTTTAAACCTTCTATGACATATTCCATCACTTTTGTTCCTATATAAAGTGATATTACTGTTACTAAT
ACTTTATCAAGTGGAATAACTGTAAGTGAAATTGCAACAACGATCATATCGAAGAAAAGCAAAGCATATG
GCGTGCTTACATCGAGGTATTTCGTTGCAATTCTCGCCAAAATTGTTGTACCTGCTGTTGTACCGCCTGC
AAGGATAATTACTCCGATTCCTAGTCCAACGCTTACACCACCAAAAATGGCATTCACAATGCTGTTTCCA
GTTTCTACTTGCCATGATTCTGTTAAACTCAAAAATATTGAAATAAGAATTGTTACAAGAATAGTTAAGT
ACATACTTCTCTTACTCAAAAATTTATAACCTATGGCAATCAATACTGCGTTGACCAAGAAGTTAGTGAT
GGCTGGTGAAATATGAAACGCATAATATAAAATAATTGCTAAACCTGTAACCCCGCCTTCACCTAAGTTA
CCAGAAATAATAAATGCATTTACGCCTGCAGCAAAGATAAATGAACCTAAGACAACTAGTATTAAATCTT
TAACCGTTTTATTCACGAAACCATCCCCTTTGTATATTTATTAGACTATAAAAATAGTAGCACAACAAAA
ATACTGTCACAACTCTATGGAAAGAGTTCTAACAAAGATTTACTATTTAACTAATTTATATGAAGAATAG
CTTTCCCTAATAAATATCACTCACAATATAATAATTAAAAATATTCTGAATTTTTAATTTACTTTCATTT
CATTGTCTGCTATAATGTTTTTAACTTCTTCAATAGAGAAGTTATCTCCTTTGTGTTGTTTATAATAACA
AAACAAATTTTGCTCGAAGTACTATGACTGTACCTAGTCCTTACTGTCATATGTACAATAATATTCATTT
CCCATAAAAGCCAAGTGTATTACCATGTGCACTTGGTTTTTATATTGCATCAATTTCGGTAACTTTAAAA
ATATTTAAATATCTTTATATCAATAATAAAAAAGTCCAAGCATCTCACCTATATCAATAGACGACATGCC
TGGACATCTTTTTTAGTTAAAATGTATTATCGTAGTCACTCTTCGACATATTACCATGCAAATAAACCAA
CGAAAGCTGCTGTTAATAATGAAACTAGGATACCTGATAATAGCATCATAGGCACATATTTAGATACAAA
GTCTGATGTCTTTTTATCAACGATTCCTTTCAATGTACCGATAATCATACCAATCGTTGAGAAGTTTGCA
AATGAAATTAAGAATGTTGTAATAACCGCACGATGGTGTGGTGTATAAGATGCAATATCTTTAGAAATTT
CACCCATAACAACAAATTCATTTGTAACAATTTTCTTAGCCATTTGTTGTGCTACCAACCACGCTTCATC
ATATGGTAAACCGAGTAATAGCGCAAATGGATACATAAACACACCTAAAATTTGGTTTAAACCGAAACTA
CCTTTTATGCCTATCCATCCTCCTATCAATCCTGTAATCAAATTGATAAAACGATCAAATAGATCAGCTA
ATGCTACAAAACTAATAACAAATGCGATGATGATTAATACTAATTTACCTGCTGCTAATACAGAATCTCC
AAGGAATGAGAAGAATGGTTGACGTTCAACTTCATTGTTTTTAAGACTGTAAATAATATCTTCTTTCTCT
TCAACACTTACTGGATTCAACAAGCATGACACAATAATCGCGTTAACGATATTTAGTGGAATTGCCGTTA
GTACCAGTTCTCCTGGTACCATTTGTACATACGCACCTACAATAGCTCCCGATACAGAGCTCATTGACAT
CATTGCGATTGTTAATACACGCATTTCATTCATACGTTTTAGTTGCTCACTTGATACGGCTAATGCTTCA
GTATTTCCTAAAAACATCATTTCTATCCCAAAGAATGACTCGAATTTAGGTTGTCTTGTTACTTTAGCTA
GTAACCAACCAATACCTCCAATAATTTTCGGTAAAATATTAAAGTACATTAAGATATCAAATAATGGCAC
TATTAATAAAATTGGGAATAAGGCTGCAACAGCCATATCCATCATTTTAGCATTTGTCAAACTTGCAAAT
GCAAAACCTGTACCAGCATGTGCTGACTGAACTACCCAAGCGATACCATTGGCTGCTCCTCTTACTGCTT
TTTGACCCCAATCAAAATAAATAAAGAACCATGCTAAAAACAGGTTTAAAACAACTAAGATCCCAATTGA
TTGCCATTGGATATTTTTGCGATCTCTTGAAAATAATACCGCAATACCAAGAAATACAATTAGACCAATA
ATGTTGATTAATAAAAACATTTGGCACCCACCTATGATTTAATTTTTTAAAAATTTAGAAACATTGAAAT
ATCAAACTTCTGTACCGTGGACTCTAAAATCAGTTAAATTGCTATGTAAAATATGAAGAATTATGACTCG
TGGCTACAGTATTTAATATATGTATGTTTGCTTATAACTTGTATTATACCATGAGCATTTTTTTCTTAAA
ATATCGATTTCATTAATTTAAGAATTATTATGTCGTAACTTCTCACATGATTTAAAATAGACAAAAGCTT
GAAGCAATTTATTAACATCTATATCCATCAATGTGCCACACTTTAATTTTCTCGATGGTATATCTGTACT
TGCTCCAAGCTTACTTATATATATAAAATTAATCTGTTAATTTTTGAGACACTACAAAGTTTTTATACTT
CGCATGTGATGCCATCAGTTCTGAATGCGTACCTTTACCTGTTACCTGTCCTTTGTCTAAGAATATAATT
TGACCGGCTTTTTTAATTGTAGACAAACGATGCGCAATGACAATCGTTGTTCTACCTTCCATCAATGTTT
CTAAAGCTTCTTGAATTTTCAATTCACTTTCACTATCGAGATTAGCTGTTGCTTCATCAAGTAACAAAAT
ATCAGGATTTTTAACAAAACTTCTAGCAATATCAATACGTTGACGTTGTCCGCCAGACAGTTTCAATCCT
CGTTCACCTACAAGCGTGTCATATCCTTCATCAAATTGCATGATAAAATCATGACAGTTCGCTAATTTAG
CATAATTAATAAGTTCTTCATCTGAAACATGACGATTAATTCCGTATAAAATATTGTCTCTAATTGTACC
ACTCATCATCGAATTTGATTGCATAACATATCCAATTTTGCGTCGCCACTTAGATAACGGGATATCATAG
ACACTTTCAAGGCCATATTTAATATCACCTGACTCAATTTCATACATACGTTCTATCAAATTAAATATCG
TACTTTTACCAGATCCAGAAGGACCTACAAAAGCACTCACTTGCCCTTGTGGGATTTGGAACGACACATC
ATCTAATATTTTCTTCACATCATATTTAAAGTCTACATGTTCAAATGACAACACACCGTCATCAATTAAT
ACATTTTCAGAATCTTCAAGAGCTTCTGTCGGTTCAATAGGTTCTTGCATGATTTCGTATATTCTACTAC
TTGCACCGACTGCCTTTTTATAATCTGTAACTAACGTTGAAAGATTGATTAAAGGCATCGATAATTGAAT
AACATAAAATATCATTGCAATTAATGTACCTGCAGTGATTGCACCTGTCGCAATTTCTAATGCACCAAAA
CCTAAAATAATTGCAATTGTTAGCAACATAACAATACCTGAAATTGGTTGTACAACTGCCGCAATTTTAG
CCTGTTTTAAACCTAATTTATATATTTCATTCAAATTTTTATGTGCATTATCTAATTCAAGTCGCTCTGT
ATTTGATATTTTAACAAGACGCATTTCAGTTAGGACACGCCCTAACAAACCACTAAAGTTTGCAATTTCA
GATTGTGTACTTGTCGATATCTTTTGCATAATACGTCCTAGAGGAATCATAATTAAAACAAATATCGGTA
TCGTTATAAATGTTAATAATGTCATTTTCCAATCTAAAATAAATAACATGATTAGTGACCCAACTAATGT
AACGATTGATGGTAATAAGTTAGGTAGCTTTTGTGAAATAAATTCATTTATCACTTTCGTATCGTCAGTT
AATCGACTCATTAATTGACCACTTTCATTTTTGTCAAAGAATGGCATTTTTAATTGTATTATATGCTCCC
ATAAAACTGAGCGTATCGCATAAATAATTTTTTCACCAATTTTACTTAATAAATATAAACCTAATCCACT
TAATAAAGCATTGATGACAAAGATACCACCAAATAATGCGATTAGATTCCAATTGATATGGCTCACGGAA
AATTTATCTACAATTCGACCAGTAAACAGTGGCACTAATAGTCCACTTAAGCTCCCTAGTGATGAAATAG
TGATAGCTGCAACGATAAGACCCACTGGCCATGATAGTTTTTTAAATAAGAAAAACAATGGATTTTCTCG
TTTCATAGTTTTACCTCTTCTGTTTGAAATTTATAGTTAATTCATTTAGATAGATGCATGCATTTCTATC
ATATACTTTCTCCCAACAAAACTTTAAAAATCAAATAAAGTGTTGCCCCAAAATACCGCTCATAACATTT
ATATGATAGAATATTTCTATTACATTTTTTGTAATAACTTCTCAAAGTCTTTATATTAAAACATGAAAAT
TAATCGCTTTTGAGTAAGTTTGCTCTTCGTACAAACATTATAACACCTTTAGCTACACACGTAATATATT
TGCATTATTTTTCAAATTAACTGCAGAAAACTTTATTTTCAACAATTTAATTAAGGTGAAGTGAATTAGC
AATGGTTTCCGTAAGTAGGAATAACCATTGCTTTTAGGGAATATTTAAGAATTGGAAAAGGGAAGATTAA
CGCTTTATGAAAAATTTAATATCTATTATCATCATTTTATGTTTAACATTAAGTATTATGACACCATATG
CACAAGCTGCTAACAGTGACGTAACCCCTGTGCAAGCAGCAAATCAATATGGTTATGCAGGTTTGTCGGC
TGCATACGAACCGACGAGTGCTGTTAATGTAAGTCAAACTGGACAATTACTGTATCAATACAATATCGAT
ACTAAGTGGAATCCAGCGTCTATGACTAAATTAATGACAATGTACTTAACATTGGAAGCTGTAAATAAGG
GGCAGCTTTCACTTGATGATACTGTCACAATGACGAACAAAGAATATATTATGTCTACACTACCTGAGTT
GAGTAATACGAAACTATATCCTGGACAAGTATGGACAATCGCAGACCTATTACAAATTACAGTATCTAAT
TCTAGTAATGCCGCGGCATTAATTTTAGCTAAGAAGGTATCAAAAAACACCAGCGATTTCGTTGATTTAA
TGAATAACAAAGCTAAAGCTATCGGAATGAAAAATACACATTTCGTCAATCCAACGGGTGCTGAAAATTC
AAGATTACGTACATTTGCACCAACAAAGTATAAAGACCAAGAACGTACTGTAACGACTGCTAGAGACTAC
GCCATTTTAGATTTACACGTGATTAAAGAGACACCTAAAATATTAGACTTTACAAAGCAGTTAGCACCAA
CAACGCATGCAGTTACGTATTACACATTCAACTTTTCATTGGAAGGTGCAAAAATGAGTTTGCCTGGTAC
AGATGGTTTAAAAACTGGATCAAGTGATACAGCAAATTACAACCATACGATTACTACTAAACGAGGTAAA
TTTAGAATTAATCAAGTTATCATGGGTGCAGGAGACTATAAAAACCTTGGTGGCGAGAAGCAACGTAATA
TGATGGGGAATGCATTAATGGAACGTTCATTTGATCAGTATAAATATGTAAAAATATTGTCTAAAGGTGA
GCAAAGGATAAATGGTAAGAAATATTATGTTGAAAATGATCTTTACGATGTTTTACCAAGTGATTTTAGT
AAAAAAGATTATAAACTTGTAGTCGAAGATGGTAAAGTACACGCGGACTATCCAAGAGAATTTATTAATA
AAGATTATGGACCTCCAACTGTAGAAGTTCATCAGCCAATTATCCAAAAGGCAAATACTGTTGCTAAAAG
TATGTGGGCAGAACATCCATTATTCACTATCATTGGTGGTGCATGCCTAGTCGCTGGATTAGCACTAATT
GTTCATATGATAATCAATCGTTTATTTAGAAAAAGAAAATAAAACATACTAAAAGCGGACAAGTTGCACA
TTATAAAGCTGCGAAACTTGTCCGTTTTATATTTATTTTATAATAACCTACGTTAATTTATCGTTTACTA
TCGATAGTTCTATATAATTTATTTAGCATCTTTACCATATAATTCTTGTTTGATTTTAGTCGTCGAAATG
CCTTCTGTACGTTTTAAATAAATGACTTCACATTTATCCTTTAAGAAGTCGAATTCACCTTCCCAGTCAT
GTCCCATAACAAAAACATCTACATCAAATTTTTCGACATCGTCTTCTTTTTGTCCCCAACCCTTTTCTGG
AATGACTAAATCGACATAGCGTATTGATTCAAGCATCATTTTTCGTTGTTCATAATCATAATAAGATTTT
TTATGTTTAATTTGATTAAATTCATCAGTTGATAATGCTACTATTAAATAATCGCCCATCTCTCTTGCAC
GACGAAGCAATTCGATATGACCATAGTGAAGTAAGTCATATGTGCCATATGTTATTACACGTTTCATTAA
GTTATCCTCCTCATATTGTCACATCATAGGATTGCAGCTTATGGTCATCAATGTACACATTATCGTTTTA
ACATTGATTTTGTTCGATGTGCAAACTTTCTCCCTTTAAGTTGTATCAAGAATCTTTTATATGTCGGCCT
ATTAATGCCCACTTGAATTAATGTTTGTCGCCACAATTCGTATATTTCTCTATCCCAATTCTCACCATTA
AATTCAACTGTATTTATAATGTCAAACATATTTTGTGATACATAATCAGAATGCTGCATAGACATAATAT
AGTCTTTTACAAGTTGAATTGTCGTGTGCGTTACTGCTGGGTGTTCATTCATATAATATTTTAATGAATT
ATTGAATAAAATACGATCAACCATATCACTATATAATAGCCTTTGTTCAGGTAATAGTAACATTTCCATG
ACTCGTTGTCTTATTTTCATAATTTCTGTGATATATCTTTTAAAATCTTCATTGTTACTTGTAGCATGTG
TATCTATATCGTTATCTCCGACAATCATCTGTGAAACTAAATGTATATCCGTAGCTTTTTGCATCGCTTT
GACAAGTATTTCGTGATTATAAGTGTTAGCTAAAGTTACGTCACACTGTAATTCAGCAAATTTAGCACTG
AATAACTTTCCGTCAAAAGACATCATTGATAACAAATCTGGTTGTTCCGTTAATGTAACGATTCGATTGT
CTTTAATAAACTCATCAGCACTTTTCAATTTCCATTCACCATGGTAATTGTAAGCTCGCTGCCCTATTAC
CATATCAATATTATCATTATTTTTGAACGCTGCAGTTAGCCTATCTAATTTACCTGGCAATACGATTGAT
GTTGGATTTATGACCATAAATGTGTCACTATCATGTGGATCTGTCATTTTGATCTCCATCAAACCTTTAT
TAATACACGTAGCTATCGAAGCATTTTGTAATTGTATTAATGAAATATGCTTGAGTTCTCTTTGTAACCG
TTCAATCATAGGAATTGTTTGATCAGTAGAACCACCATCAATACAAAGGATTCTATAGTGTTCTTTACTC
TCAATAGAGATTAACAATTGTCGAATTGTTGCCTCATTATTACATGTAGGTATGATTATCGTAAGCCTCA
TTTTGTCACCATCTTATCTATATATTCTGTGAGCTGATGTAAACTTTTATCAGTATTATACTTATGCCAA
TCTTTAAATAACGGACTTAATAGATGTTCTTTTTCTTGTATCGTCATTATTAAATCTTCTACAGTATACA
CTTTATAGCTATCCGGAATTGCTTTGTAAAATTGATTCAGGCCTCTCACCTTATCATATGTTCCTTCATC
ATACACATAAAATATAGTTGGAATATCTAACAAGCTAGCTTCTATTGGCAGCGAACTATAGTCGCTAATA
ATTATATCTGACATTAACATTAATGTAGATGTGTCGATTGAAGATACGTCATCAATGTCTGAATGTTCAA
TTGATGGATGTAATTTATTAATCAGTGTATATCCTGGTAAACATTTTTCAAAATAAGCTTTATCAATAGC
CCTATTATCTTCTTTATCTTCTCTATAAGTTGGTACATATAATGCCAACTTATTTGTAATGCCATATTTA
TCCTTTAACTCTGCCTTAACCGTTGCTCTATCAGCTGTGTAATATTTATTAATTCTCGGAAGCCCAAAAT
ACAACATTTGCTCTTCTGTTGCACCTAAAGACTGTTTAAAACATTGTGACATTTGTTCACAACCCACTAA
GTAAAAATCCGTCGCTTGATAAACTTTACGGTACTGCTGAACCATTGCCTTGTCAGACACATCGACTTGA
TGATCTGTTAAGCCAAAGCTTTTTAATGCACCACTTGCATGCCACGTTTGAACAATGTGTTGATTAGAAG
TCTTATTATATCCACCTAGTAATAGGTAATAATTATCGATAATAATCATCTGCGCGCTTTTCAAAGCCTT
AATTTGTTTTACCAATGTTCGATTAGTCATTTCTATCACATCAACATCGTCGCTAAGTTCAGATAAATAA
GGCGCTTGTTTTGGTGTTGTTAAAACAGTTTTCTGATACGACGAATTATTTAATGCTTTGATGATAGGCT
TAATATCTTCTGGAAAAGTCATCATAAATACGATATGCGGTTTATCAATCACTTGAGGCGTAATCATTTT
AGAAAGTATTCGAACTACCAAATGATAAAATTTCTTTATTAAAACGTTCATAATACACCAACTTAATATG
TTATTTACTTAAATTATAAACAAAAATGAACCCCACTTCCATTTATTAATGGTTAGCGGGGTTTCGTCAT
ATAAATATATTACAAGAAGTCTGCAAATTGATCTCTATATTTCATGTGTAAGTACGCACCAATTGCAAAG
AAAATGGCAACAATACCGAAATTGTATAACATTAATTTCCAATGATCCATGAAATACCATTCGTGATATA
AAATTGCTGCACGGTATGATTCAGCGATAAAGTAAACTGGATTATATTTCATCATTTCATGAATTAAACC
ACTGATACCATGGTTCTTTGGTAGCCACAAAATTGGTGAAAAGTAAAATAATATTCTTAATATTGCTTGC
ATTAACATTTGTGTATCTCTAACTAACACACCGAGTGTTGATGTTAATAACGTCACCGAGGCAGTTAAGA
AAAAACAAAACGGTACATATATCAATAATTGAATGATATGTATTGATGGATAAATACCCGTAAACATACA
TGCAATTATCACAAGTAAAAGTAAGCCTAAATGTCCATAAAATCTACTTGTCACAATATATGTCGGTATT
ATCGATAACGGGAAGTTCATTTTCGATACTTGATTAAACTTTTGTGTAATTGCTTTAGTACCTTCTAAAA
TACCTTGGTTGATGAAGAACCACATACTGATACCAACCAATAACCAATAAACAAAAGGTACACCATGAAT
TGGTGCATTACTTCTTATTCCTAATCCAAAAACCATCCAGTAAACCATAATTTGCATAACAGGGTTAATT
AATTCCCATGCCACACCTAAATAGTTACTATGATTGATAATTTTAACTTGAAACTGAGCCAGTCTTTGAA
TTAAATAAAAGTTCTTTACATGTTCTTTAAAAACTGTTCCTATTGCTGACATTCCATTAAACCACACTTT
CAAATGTTTAACTATTTCTCTACTTAACTAAATAGTATTATAATAATTGTTGTAAATACTATCACTATAC
ATGGATGCTATCAAAATTATTGTCTAGTTCTTTAAAATATTAGTTTATTACAAATACATTATAGTATACA
ATCATGTAAGTTGAAATAAGTTTAGTTTTTAAATATCATTGTTATCATTGATGATTAACATTTTGTGTCA
AAACACCAACTCTGATAATAACAAAATCTTCTATACACTTTACAACAGGTTTTAAAATTTAACAACTGTT
GAGTAGTATATTATAATCTAGATAAATGTGAATAAGGAAGGTCTACAAATGAACGTTTCGGTAAACATTA
AAAATGTAACAAAAGAATATCGTATTTATCGTACAAATAAAGAACGTATGAAAGATGCGCTCATTCCCAA
ACATAAAAACAAAACATTTTTCGCTTTAGATGACATTAGTTTAAAAGCATATGAAGGTGACGTCATAGGG
CTTGTTGGCATCAATGGTTCCGGCAAATCAACGTTGAGCAATATCATTGGCGGTTCTTTGTCGCCTACAG
TTGGAAAAGTGGATCGTAATGGTGAAGTCAGCGTTATCGCAATTAGTGCTGGCTTGAGTGGACAACTTAC
AGGGATTGAAAATATCGAATTTAAAATGTTATGTATGGGCTTTAAGCGTAAAGAAATTAAAGCGATGACA
CCTAAGATTATTGAATTTAGTGAACTTGGTGAGTTTATTTATCAACCAGTTAAAAAGTATTCAAGTGGTA
TGCGTGCAAAACTTGGTTTTTCAATTAATATCACAGTTAATCCAGATATCTTAGTCATTGACGAAGCTTT
ATCTGTAGGTGACCAAACTTTTGCACAAAAATGTTTAGATAAAATTTACGAGTTTAAAGAGCAAAACAAA
ACCATCTTTTTCGTTAGTCATAACTTAGGCCAAGTGAGACAATTTTGTACTAAGATTGCTTGGATTGAAG
GCGGAAAGTTAAAAGATTACGGTGAACTTGATGATGTATTACCTAAATATGAAGCTTTCCTAAACGATTT
TAAAAAGAAATCCAAAGCCGAACAAAAAGAATTTAGAAACAAACTCGATGAGTCCCGCTTCGTTATTAAA
TAAACTAAAAAACCGAGAATCTCCATTTAAGGATTTCCTCGGTTTTATTTTTGTCATCATGATTATTTCG
CCTTTTTTATTTTTCTTTTTGCTTTGGCTATTTTATACATAAATATAGGAATACTCTTTAATCTACCAAT
ACGTTTCCAATCTATTAATGCTCTATATATCCATTCAATGTTTAATTTTCTAAAGATATAAGGCGCTCTC
TTTTTAGCCCCAGCAAATACTTCAAGAGAACCACCTACGCCCATCATCACTGTAGATTCAAATTGATTTT
CATGTGTCATAATCCATTCTTCTTGTTTAGGGAATCCCATACCTACAAATATGTAATCAGGTTTAAACAG
TTCAATTCGTTTCACTACCGTCTCATCTTCTAAATCAATATAACCGTGATGATGCGCAAACGATATGTTT
GGATATCTTTGTTGCAATGCATATTGTGCCGCTTCTACAACTTCATTAGTTGCCCCTAGCAAAAATACTT
TTTGATGATTTACATGAGCAATTTTCAAACATTCATCCATCAACTCAATACCAGGTATACGATGCGCTAG
AGGTTGCTTTAAACGATGCGAAGCTTTGACTACTCCTGTCCCATCAGCAACAATATAGCTCGCTTGATTT
ATTAACTCTAAATACGCTTGATGTGTCGTCGCGTAATTCACTATTTCAGGGTTGGCTGTTACTATAAAAA
GATTATTCGTTGATTGATTTGCAAAAAAGGTTTTAATATTTTCAACCATTTGCAACATTGTTGTATTATC
AAAATCGACACCTAAAATGTCAACTTTGGCTGTATTGGATCTTTCTTCAACAGTCATAACAGGAATCTCC
TATCTTATTTCATTATTATGTTAGTGTAATCAATATTAACAGTATTTATATTCATCCTATTTATATCGAA
ATGATTTTGCTTTATTTTAACACATATTCACCTTTTCAAAAATTAAAATTAGTTTAACTAAGGTAAGTCT
AAAGTCTAACGCTATTGATGCCAATATCATTTATAATAAGTGATAAGCAAACTTTAAATTAATATCTTAT
ATGAGGTTAACAATGAATTATTTATCAAACTTTTTTAATACGACAATTCAACTTAATATATACATTATCG
TTATTGTTGCAGCTTGTTATATTGCTATTCATCAATATAGACATAAGCCTGTTTTGAACTATTTAGATGT
CATTTTAAACTATATCCCTGTTTTAACACATGAATTTGGTCATGTACTGTTTAATAAACTCGCTGGTGGC
CGTGCAAAAGATTTAGTCATTGTAACAAGTCCACGAGAGCGACAACAGACATTACAACAAGGATTCGCAA
TTACACAATCTAGACATCTAGCTGGTCAATGGCTTACAACGATTGGTGGTTATTTTATGCCACCTATTAT
GTTATTGATAGGTTTAGCGTCGAGCCATTATCAGATACCTAGTTTCTTTATATTTACCTATTTATTGATA
TTTATTTATTTTTTAATTTTAACATCTAGAAAAGGCTCACCCATTGTTGTTATAACTTTAATTTCTATCA
TGTTGTATTTTATATTAAAAGATGAAAATATAGTAGAAATTCAACTACTTGTCACAATGAGTTATCAATA
TATTTTAGGTGTATTGTTAGGCGAAGTTCTACAATCTAGTTGGACGATTGCTAAATTGACTTTCCAGCGT
CCGAGTCCACAGTGGGATGGTAGTGCACTTAAAGAACTCAGTCATGTACCTATCTTCATTTATAGTACAA
TCTGGATTATCTTCAATCTTTATGCAGTGAATATTTTACTCAAATATACTCACTTGATAAATTAACTAAT
AAAAAAGAAGCCTAAAGCAATTATCCATATGTCTTTATCAGTACAATCATGGATATCTTTATGGCTTCTT
TATTTTATTTTTCAGCAAACATGTTCATTGCATTTTCGTAACTGACAATAATTACATTATCATTACGTTT
AATGATAATTACTTTATTCATTTCATCTTTCGATACAATTTCCACTTCATTACCAATAGAAATATCTTTA
CTAGACAAATATATTAGCAAATCGGTCTTATCTCTCACACGTTTGATTGTAACGATATCGCCAGGTTCAT
AATTCAAAATCGTTGTTATATATTTCTCTTTATATTCATTATTTCTAGGAATCACACCGCCGTGCGGGCA
AGTTTCTGGGAAATTTAACAAGCTATCCAGCCTTTCAACAAATAAATCAGAAATTCGATGTTCTAAAATT
TCTGCTTCTTGATGTACTTCTTCCCAATTATATTTCAATATTTCTATTAAAAATAATTCTAATAGTCGAT
GTCTCTTAATGATATCAAGCGTATGCGTTAAACCATCCTCTGTTAATCTAACACCTTTGTACGGTTTTGT
TTCAACATAGCCTGCTTTTTCAAGACGTCCTACCATTTCACTTACAGATGGAGGCTTAATATTTAAAAAT
TGAGATAAGATTTTATTTGTCACAAAGTTTTTATCGCCATTATTCGTAAGGATTGCCTTTAAATAGTCCT
CTTTTTCTTCAGTTAACATACTTTCACCTCACATACATTGTCTATATTATATCACGAATTTACTTGACAT
GATAAATATTCTCAGTTTATTATACAATTAATTAGGTTAGCCTAAACTTTTAATTAGGAGGTATAAACGT
TTGTTAGAAACAAAAGATTTAAATCTGTTTTTAGGTAATAAGCATGTACTTAAAAACATTTCCTTATCGA
TACCAGTACGCGGCGAAATAATTGGTATCATGGGCCCGAATGGTGCTGGTAAATCTTCCCTTATCAAGTC
TTTAATTGGTGAATTTAATGCTACCGGTACAAAATTGTTATATAACAAACCTATACAACAACAACTGCAA
CATATTACATATATTCCACAAAAAGCACATATTGATTTAGATTTTCCTATAAGTGTGGAACAAGTGATTT
TATCAGGTTGCTACAAAGAAATTGGATGGTTTAGACGACCTAATAAATCAGCAAGGGATAAACTCAAACA
GTTATTAAGCGATTTAGAATTAGAATCTTTACGTCATCGACAAATTTCAGAATTAAGTGGTGGACAATTA
CAACGTGTGCTAGTAGCAAGAGCATTGATGTCCGAAAGTGAAGTTTATTTTCTAGATGAGCCGTTTGTCG
GAATTGATTTTAGTAGCGAAAAATTAATCATGACAAAAATCGAGAACTTAAAACAACAAGGAAAACTTAT
TCTTATCATCCACCATGATCTATCAAAAGCAAAGCAATACTTTGATCGCATTATTCTATTAAATCAAACA
TTACGATACTTTGGTGATAGTGAAGAGGCTATGAGTGTCACTCGCTTAAACGAAACATTTATGAGTAGCA
CTGACTGTAGTGACCCTAGTCAAAGGAGCAATATAACATGTTAGAGTTTGTCGAACATTTATTTACATAT
CAATTCTTGAATCGAGCATTGATAACTTCAATTATTGTAGGGATAGTTTGTGGTACAGTTGGTAGTTTAA
TTGTATTACGTGGTCTTTCATTAATGGGAGATGCAATGAGTCACGCAGTATTACCTGGTGTTGCCCTATC
ATTCTTATTTGGTATTCCAATGTTTGTAGGCGCACTTATAACTGGTATGATCGCAAGTATTTTTATCGGT
TATATCACATCTAGTAGTAAAACGAAACCTGACGCCGCTATTGGAATTAGTTTTACCGCTTTCTTAGCTT
CGGGGATTATTATTATTAGCTTAATAAACACTACGACAGATTTGTACCATATTCTGTTTGGTAATTTACT
GGCAATCACAAATAGTGCATTTTTAACAACTATTGTGATTGGTTCAATCGTCCTTATTCTAATCATTATT
TTCTATCGTCCATTAATGATTTCTACATTCGATCCAACGTTTAGTAGAATGAGTGGTCTAAATACGACGT
TATTACATTACTTTGTGATGTTGTTACTCTCATTAGTAACAGTAGCAAGTATTCAAACGGTAGGTATTAT
TCTTGTAGTTGCATTATTAATTACACCTGCATCTACAGCATTTTTAATTAGTAAAAAACTATACTCAATG
ATGATTATAGCAAGTTTAATAAGTGTCATAAGTTCAATTGTCGGACTTTATTACAGCTATATTTACAACA
TTCCTAGTGGTGCAACAATCGTACTTTGTACGTTTGTAATTTATATCATCACATTATTTTTCACAAAATT
TACGAATAGAAAGAAACGAGGAAGTTTAACATGAAAAAATTAGTACCTTTATTATTAGCCTTATTACTTC
TAGTTGCTGCATGTGGTACTGGTGGTAAACAAAGCAGTGATAAGTCAAATGGCAAATTAAAAGTAGTAAC
GACGAATTCAATTTTATATGATATGGCTAAAAATGTTGGTGGAGACAACGTCGATATTCATAGTATTGTA
CCTGTTGGTCAAGATCCACATGAATATGAAGTTAAACCTAAAGATATTAAAAAGTTAACTGACGCTGACG
TTATTTTATACAACGGATTAAATTTAGAGACTGGTAACGGTTGGTTTGAAAAAGCCTTAGAACAGGCTGG
TAAATCATTAAAAGATAAAAAAGTTATCGCAGTATCAAAAGATGTTAAACCTATCTATTTAAACGGTGAA
GAAGGCAACAAAGATAAACAAGATCCACACGCATGGTTAAGTTTAGATAACGGTATTAAATACGTAAAAA
CAATTCAACAAACATTTATCGATAACGACAAAAAACATAAAGCAGATTATGAAAAGCAAGGTAACAAATA
CATTGCTCAATTGGAAAAATTAAATAACGACAGTAAAGACAAATTTAATGACATTCCAAAAGAACAACGT
GCCATGATTACAAGTGAAGGTGCCTTCAAGTACTTCTCAAAACAATACGGTATTACACCAGGTTATATTT
GGGAAATTAACACTGAAAAACAAGGTACACCAGAACAAATGAGACAAGCTATTGAGTTTGTTAAAAAGCA
CAAATTAAAACACTTATTAGTAGAAACAAGTGTTGATAAGAAAGCAATGGAAAGTTTATCTGAAGAAACG
AAGAAAGATATCTTTGGTGAAGTGTACACAGATTCAATCGGTAAAGAAGGCACTAAAGGTGACTCTTACT
ACAAAATGATGAAATCAAATATTGAAACTGTACACGGAAGCATGAAATAACACGCTGTGTTTTAATGAAG
TAAGATGAATTGATGTTGATGCAACCTAAAATATTGGTATCTCCAATATTTTAGGCTACACATCAACATA
ACAAAGTCGAAGGCTAATAGTCCCATATCGTGCGTTAAATATATATTACCCTCCTATTAATATATATACC
GTTCCCGATCGCACGATATGGTGGTATTAGAACTTCTCTTTGAGCGAGAGAGAAAAGCTAGAAGTTCTTA
TGCAGTTTTGATTAAACTATAAACATTTATCACTTTTTAAATCAAAGAGGAAGCTAATAGTTTTATGTGG
TTTTAATTAAACTGCGAACAGCTGCCTCTCTTTGAGCGAGAGAGAAAAGCTAGAAGTTCTTATGCAGTTT
TAATTAAACTATAAACATTTGTCACTCTTTAAATCAAAGAGCAAAGTTGAAAGCTTTATGTGGTTTTAAT
TAAACTGTCGTTCCCTTCATCTCTTTTAACCACAGAGATGCGTTAGAAGTTCTTCTAATACAATTTATAC
AACGCCATTCCCTACACACTCTTATAAAAGAGATTCACGCGCGTCAATAAATTGTATTACATACTAACTA
AAAAGCTTTTCTTAATCGTACTAACGAAGTTAGAGGTTCTTATGTGATTGGACAACTGTTCTCCCTACTA
GACTTTTAGCATAGCTGGTTAAAAGTACTATTACAGATTGTTCAATTGTATGCCCCTTTCCTTTGAACGG
AATATTAAAAGCTATGTGCAGTAACTTTTAATAGGCATACCACTTTTGCATCAAGCTATAAATAATCGCA
TACTTTGATATTTAATCTGGCCTATCAAAGTAAACATCTATGGTTTCCTCCCCCCATAGATCCTTAAGCC
ACACTCATCCGATGTCATATGAGTGTGGCTATCTTTTGTGAATGCACTTATCTTCATCTTTAAATGACTT
CGATTAATCTATCTCCTCCAATTTTTAAAACTTATTTCAATTAAATCTCAAATAGTAATAATTCGTATAG
TTTAAAACTATCTATTCAATTCCCCTAAAATAAAAGGGATTGATGAAAATCCATTCAGTTTTTCATCAAT
CCCTTTTAGCATAATTACGAACTACGTCATACTATCTACAATAACCATTTCATCATAATTGATGGCTTCT
CTTAGTTTTAACGCTGTACCTTCTGATACTTCATCTGTATCAATCAACTCACGTAAAATGCGACGTTGTT
CTCTCAATGCATTTAATTTAATTTTAGTAATCGTATCTTCACTTGCTGAGTTGAAGAAATTAGATGGTGT
TAAGTTTTCAATTCGCATTAAATAACCGTCACAAACCATTCCAACTTCAAGTGTATTATCTTTTGTTGTT
TCCTTAGACAAACGACTAACCACATTATAATGGACTAATTTATTAATTTTATTTAATTCCATTAAGTTAT
CCGTAACACTAAGTGAAGATGCCGAGTTCACTCTCGTTTGTACTCTTCGTTTTAATAAAGCACCTCGTAA
TAATACAATCATTCTTCTTATTAATGATGCTTGTCTATATACTTGTGTTCTTTCAGCATAACGCATATAG
TTTTCAAGTACACTATTCGTTATTTGTCCTTCATCTACTAAAGACTCTAATGTTTTTGTTTCTACATTAA
AAGCAATTTTTTGTAGACGTTCTAATTCTTTAGAGTTTTCATCATCTTTCTCTACAGTTTTTAAAAATGC
TAATTTATCATGATATTCTTTAATCACGTTACCATATTTAAAACTTGTTTCGAAAGTAGATTTTTGATTT
AGATAATCAATAACTTGTTCTAATATATAAATTCTAGCAACTTTAAACGACATATTACCAATTACTGTTT
TAGGTGCAGGTTTCGTTAATAATGGCAATAATACTTGCGCAACTACCAAACTAATAATAACCATACCAGA
TGCAATAAATAATAAGTCGTTTCTATACGTAAAAGCATGATGTCCTGCTAAAAAATACGGTAACGTTAAT
GCGATTGCTAAAGAAATTGTTCCATGCACACCACATAACGTCATAATTAAAGCGTATAAACTTCGCTTTG
GTGGTTTCTCAGTCGTTGGATTATCATCATCATTTTTAGTCATCATTTTTTGGAATGGACTGATGGCTAA
ATAAAAATAAGGATATAAGACATAAACCCAAACAAATCTAAATAGATAGACAGCTAAAGCAACAACAATA
GTGATGCCTATTAAAAAGATTAAATTGTGCGGTTCTGTTTTGATAATTTTAATAATAACTTCAGGTACTA
AAAATCCTAGTATCGAAAAAACAAAGCCATTTAAAACATAACCTAGTATATTCCATGTATGATTGTAACT
CATTTGTAGTTGTGTACGTACTTGCATAATTCTGTCACGTTCGAAACCATGTACAAGTCCTGCAACTACT
GCTGCAATGATTCCTGATGCGTGAAACAATTCAGCAATTAAATACGTAACAAATGGTGTTAACAATTGAA
TAATTGTAAACATATTAATGTTTTCATATCCTCGACGCATCAATGTTAATCGGAACCTTACTAATGCCAT
ACCTATAAGTAAACCAACCACTGCGCCCCCAATTGATGCAATTAAAAACAACTGAACAGCATCAACAAGT
GAAAAAGCACCTGTAACTAATACTCCAACAGCTATTTTAAATGAAATAATACCAGCAGCATCATTCAATA
ATGACTCACCTTCAAGAATTGTCATTGCTCCTTTTGGCAAGACCTTTCCTTTAGTAATTGCTTGCACTGC
TACTGCATCAGTAGGACAAAGAATGGCAGCAATTGCAAATGCTGCTCCAATAGGTAAATCTGGCCAAATC
CAATGAATAAATAAACCGACACCTATCACAGTAGTAATGACTAATCCTAATGCCATCATCATCACTGGCT
TAATATATTTCCTTAAATGGACTCTAGAAACATTAACACCTTCTACAAATAACAAAGGCGCAATCATTGT
TACCATAAACAATTCAGAATCAAAATTAAATTGAACAGGGATTGGGGTAATAAATAGTAACATGCCCAAG
AAAATTTGTATAAATGCTAGGGGTACTTTAGGTATGAAAGTATGGACAAACGAACTTAGTATCACAACAG
CTATAAATATAAGAATTGTTTCAAATATTTCCAAACTTTCACCTCTCTAAAAAGTATTGTTTAATTGAAA
AATAAGTATCACATCTCGTTGTAATTATACTTTAGAGGATAAATTGAGTTAGCGACCACAAAAGCACTTT
AATATAGATATATGTCTACGATTGCAGTACTTAAATTTGCAATTATTTAATTTTATTTTATCACTAATTG
TTTGTATAAATAAACAACTTGCTTTCACATAACAACATTAACTTATAATAAAAAAATGAGCACCTTAAAA
TCGACTAACCAATTTCAAAGTACTCTTTTAATGATTAATTTTGAAAACAAATCTTCAAAAGCATTGTTAT
GCTTAACAATTTAGGCAACACTTCAATCGTTTTGATACCATTTCTTACGATGCTCTTCTCGTTTTTTAGC
ACGTAATTGTAATGCTTCTGTAGAGTTTTGTTCATTTGAACTTAATAATATTGATGCATGTGTGTGATCA
TCATTTTTTCGATACATATAAGCGCCGTTGCGATAAGCAGCGCGAGCGACTAAGTGCATGCCGACGGGTG
AAGTTAAATTAATAAAAACAAGTGACAGTAATAAACGCACACTGAAAAATCCTGTATTCACAATAAAATA
AATTAATACACCGATTAAAGTTAATAACACGGATAAAGTCGAACTTTTTGTTGCAGCATGACTTCTTAAG
AAAACATCTTGGAATTTTACGATACCTATTGCACTAATAAGAGCAATAAAACTACCTAACAACAACATCA
CAGCTGCAATAAGACTAAAGATTTCTTTTGTTATTTCCATTAAACACATACCCCCCACCAATAAATCTTG
AAATCGATACAGAGCTTACGAAAGATATAATGGCAATGAGCATGATTGAATCTAGGAAAGAAACGGTGCC
CATTAGTACACTTAAGACACCCACAATAGACATGACTACAGCACTTGTTGTATCAAATGTAACGACACGA
TCTGCTGTTGTAGGTCCCTTGATTAATCTAAATAAACAGATGATTAATGCAATTCCAAAAATAATGAGTG
AACTAATAATCATAATATGTGTGATTGTTTGTATCATCGCGACACCTCCAATATTAAGTCTTCATAATGC
TTAATACTTCTTAACAAACTATCTTTTTCTTTTTCTGACACGTCGATACTATGAATAAAAAACTTTTTAG
AGTCTTGGGAAATTCGTATTACTGTAGACCCTGGAGTTATAATAATTAAAATTGTTAAAAATGTTATTGC
CCAGTCACTTGTTAGTCTTGTTTCATATGAAAGTAATCCAGGGTTCATATCTTTTGTTTTAAAAAGAATA
TAATTAATCGTGCTAATGCTAGATGTTATTAATTGGTATAAATAAACACCTAAAAATTTAATAGCTACCC
AAATTTTTCTAACATAAAAATCATCGCTGAAAAACCTGTGCAATATATAAATGACAATTAAACCAATTAG
ATATCCAGAAAAGAAAGTCGAGAATTTAAAATGATCTTCATCTTGAAATAAAACCCATAAGAATGCAATG
ATAATATTTAAAACAATTTGATTCATTTATTCCTCTCCTTTCAAATGTGGATTAACAAGCTTTTGATATA
ATTGATCGTTCGTATTAAGCTCTGTTGCATCATTAGTTATTTTTAACAGCACAGGCGCTGCAATCCCGAT
TGCGATAACCACAACTACTAAAATACTTAAAATACCTTTACGATATTGTGGGATTCTCTTAAAATGAACT
TCTTCGCCATCTTTATCTCCAAAATACATATAGAAAAGTATTCTAAACAAGCTGTACATAGCAATTAAAC
TAGTAATAATCATTAACGTGAGTCCTATATAATTGCCATTTTGTAATGCACCTTGGAAAATAAGTACTTT
TCCTGGAAAACCACTAAATGGTGGTACGCCCCCAATAGCAAAAATCATTATAATAAATGCAACACCAAAG
AATGGTTCTTTTTTTGCTAAACCATTTAAATATTGATATTGTCGATAACCAGTAATGTAAACTAAACTAC
CAATAATAAAGAATAGCAATGTTTTTACAACAATATCATTTACTAAATAAAATATTGCACCATTAATACC
TGCAAACGTGTTTGTTCCTAAACCTAAAATGATAAATCCTATTGAGATTATGACTTGGTAAGCTGCAATC
TTTTTAATATCTTTATAAGCAATGACACCTATAGCGCCGATGACCATAGTTATAGCAGCCATAGTTGCTA
GCAATGGATGTATAAGATCATTATGTTGGTCAAATAATAATGTAAAGAAGCGAATCAATGCATAAGCGCC
CACTTTGGTCATTAACGCTGCAAATAATGCCGCAAGTTCAGTATTTAACACAGCGTAGGCTTTCGGTAGC
CACATAAAAAGGACCAGCGCTGCTTTCGCACTAAATGCGACTAAGAAGATTAATGAAATCATTGTAACAG
TGCGATTATCTCCCATGTCATTCAAACGCATTGCAATATGTGAAAAGTTTAATGTACCTACTGTTTTATA
AAGTAAACCTATACCTAATAAGAATAGCCATGAACCAATAATATTCAAGACAACATAAATAATTGCAGCA
CGTAATTGTTCTACAGATTGTCCAAGTGTAATGAGTACAAATGACGCTAGTAACATAATTTCAAACATGA
CGTATAAATTAAATAAATCTGATGTTAGAAAAGAGCCTATCACACCAACACTTAAAAATAATATAAATGA
AGGTAAATGATAACGATTTGCTTTATGTTCGCCACGCCCAAATCCATATGCCATAATTAAAGTAATCACA
AACGAAGCGGTTGTAACCATGATTAAACTTAACGAATCTCCTAAAAACTGTATTCCAAATGGTGCAGTCC
AACCACCAAAATCCAATGTAATTGGACGATGACGCTGAACATAAATTAATAGCATTAATGAAATAATTGT
GGTGATAGTCATTGTACCTAAGTATAAATATTTAGAAATACGGTCATTATTTTTTAAAAATACAAGGATT
AAGGCACAAAGGAATGGTAATAGCATTGGTAATATTAACAAATTACTTAGCATCATCTTCCCCCCTTAAG
CCTTCAATTTCGTCTTCTTTAGTTACTTTATAAGTTCTATAAACGAGGACAAGTAAAAACGCAGTCATCC
CAAAACCTATAACTATTGCAGTTAGTACAATAGCTTGCAACAAGGGATCAACAAACAATTGATTTCCACC
TGTAATCAGCGGTTCTGATTTATTAGAGCCGTAAGTGCCCATACTCATGATAATAAGGTTACCAGCATGT
GTATAAATTGAAATACCTATGACAATACGAATTAAATTTATAGATAATATCATATATGTCCCTATAAATA
CTAAAAATCCTATAACTAGTAATAAAATTAAATTCATGATCGACCTCCACTAAGAGACAGCATCACCGTT
ACAATAACCCCGACAACCGAGAACAAAATGCCCAATTCAAACAGTGTTATTGTCGTTACATGAATGTGCC
CTAAAATTGGTAGTGTCAATGTTGTTTCATATTGCGACAAAAAAGGTTTTCCAAAAAATGTTGGCATTAT
CGCAGTAATAGATGAAACTAAGGCACCAATAATCATTAAAATTCTAAAATCTATCGGTAAGCTTTCTAAT
ACTTCTTCGACATTAAAAGCTAGAAACATTAAAATAAACGCGGAACTAAATATTAAACCACCTATAAAGC
CACCACCTGGGTTATTGTGGCCAGCGAAGAAGACGTAGAATCCGAAAGTCAATAAAATAAATACAACGAG
TTTCGTGACCGTTCTTAAAACGACATCATTCTCTTTCATCTTGTCCCCTCCTATCTTGGTAATTTAATAA
TGTGTAAATACCTAATCCAGTAATAATTAATACTAAACCTTCAAACAATGTATCTAATGCTCTAAAGTCT
CCTAATATCGCATTCACAATGTTTTTGCCACCTGTTAATTTATCCGCTCTAAGATAAAAATTAGAAATCG
ATGCCAATCCATCTGCTTGTTGCGCGATGAAAATAAGTGACACAACAATCAGCGCCATCATAAGAGATAC
TGAAATTTTAATTATTTCTCGTTTTTTATTAACTTTAGACCTTGGTACGTTGGGTAATCTTGAAAAGCTA
ACAATAAATAAAATTGTCGTAATCGTTTCAACCACAAGTTGTGTCAATGCTAAATCAGGTGCTTTCATTG
CTATAAAGAATAAAGTTACAACAAAACCAATGACCCCATTTAAAATGACCATGGTTAGTCGTTGACGTAT
AAATATTAATGACAAACCAATGATAACTGTAACAATTGCTAATATAACTTCTAACGGTCCAAATTCGGAA
ACATGTAACTGATGTACTTTTGGTAGTCCTATACGAATATAACCGTATCCGATGATTACCATAAATATGC
CCAGTGTCATAATAATGTATTGATTTAAACGATCTTGCATAACACGTTTAAATCGCTTCGTAGCAAACTT
TTCAAATTGTCGGTAAACCATTTCGTACCCTTTTGAAACTGAAATTTGTCTAATTTTACCTGTGAACACT
TTTTTCCAATCTACTTTGATTGCTAGTACACTACCCAATAAAATAATGATGATGGTTAAAAGAAGCGGTA
TGTTAAATCCATGCCATTGCGAAACATGTGGTACCAATGGATCAATTTGATGATTACCACCTGATACACC
TCTTAATGCTGGAACGATAATCCCCTTCCCAAATATATTTGGCACAAAAAAGATTACAGGTACTAGCACC
ATTAATATAAGAGAGGGTAAACTAAACAACCATGGTTCGTGGATATTTTTTTTAGTAAACACTTTAGAAT
CATATTTAGTCCAAAATACTTCTTTAACCATGTAAAGTGCATATGTGAATGTAAAAATACTAGCAATAAC
ACCCATACATACGATGATAATCATTGAAATCAAACTAAATTGGGACAATTGTCCAGTTTGTGTTAATGCA
TCTAGGAACATTTCTTTACTTAAAAATCCATTTAAAAATGGTATTCCAGCCATAGATAGAGCCGCTATCG
TCATGACTAGATTCATTTTTGGAAATAATTGGCGCATGCCACTTAAAATTCGTATGTCCCTTGAACCTGC
TTCATGATCTAAAATCCCTACACCCATGAAAAGCGCACACTTGAAAATGGCATGATTCATAAGATGGAAC
AATGCTGCAAATAACACAAATACATAAATAGATGCTATTGCGTCTTGTTGGTGTTGAGCATATCCGCCAC
CTATACCCACCATAGCCATAATCATCCCTAATTGACTGATTGTTGAATATGCTAGGATTCCTTTTAAATC
CCATTGTTTTAAAGCTGTGATTGAGCCAAATAACATAGTTATTAACCCGACAAAGGTTACGATATAAATA
TACATATTGCTTAGACCTAACAAAGGTGTAAATCTAAGTAATAAAAAGATACCAGCTTTAACCATAGTGG
CTGAATGTAAATATGCACTTACAGGTGTAGGCGCTGCCATTGCCCTTGGTAACCAAATATGAAATGGGAA
TTGTGCAGACTTTGTAAATGCACCTAATAAAAACATGATAATCATAGGGATAAATAAAGCATGGTTCTTA
ATATGATCTGCTTGTCCTAATATCTCTGTGATGTTATTCGTTCCTGTCATGATATACAACATGATAAAAC
CAACTAATAATGCCAAACCACCAAATACTGTAATCATAAATGATTGCATCGCACCAAATTGACTATCTCC
GTTGTTATACCAATATGAAATTAATAGAAATGATGATACGCTAGTTAGTTCCCAAAACACATACATTAAT
ATTGTATTATCAGCTAATACAATACCGAGCATGCTAAACATAAATAGCGTTAAGTATAAGTAAAACCTTG
GTAAATTATCTTTACGAGAGGATAAATATTGTGTTGCATAGAAGAATACAGCGATTCCAATAAGTGAAAT
AATAAGGGAAAACATTAAACTCAAACCATCTAAACGTAAATCTAGATTAATATCTAATGAGGTCATCCAC
GGAATGGAAACAGACAAATAATGCTGTTTAATTACTGATGGAACTTGTAACAAAAAATAAATAGATGCTA
TTACAGGTGCAGTCAGCGCTATGTATCCTGCATATTTAGCCATTGCTCTACGTTTAGATGTAAATAATAT
CATCGCCATAATTACTAGTATGGCAATTAATAGATAAACCAAACTCATTATTAGCCTCCTTTGTCGTTAT
AATTGTAATGAAATATAAATACTGTGTTCACATTCATTTTCTAAACCGATAAAATTCAATGTTTCTATAG
CTGATTGATGCCCTAAATACTTTTGAATGACAGGAATAGGTATGCCCTTTTGATATGCATGATACGCAAA
TGTCTTACGCAATGTCGTTAGTCCTACATTCTCTATGCCAGCCTTAATTGCTGCTTGATGAATAATACGA
TAGGCTTGTTGCCTAGATAATACTTGATTAGTTCTCAATGATTGAAATAATACATCTTCATTTGACAGAC
TTTTGTTTTCAATATAATGAAGTAACTCATTAGATAATGTTTCTGGCAATCTAATTTTAATCAATGAGTG
ATAATGGGATTTACACAATTCGCTTAGTGTCCCCTTTTCAATCAGTCGTTTAGTATCTTCAACAGTAATT
GTTAATAATTCTGTTATTTTCATACCACTATGTATAGCTAATTTAAAAAACAAATAATCCCTATCAGATC
GAGCTTTGAGCGCGTCATACATTTTATTAATATCATCATTGCATTTAATTACTTCTACCTTGTTCATATG
TCCCTCCTTGCTTTAAGTGTCTTAATCATAAACATTAAGTATTTAAGTCACATATAATTATAACCTTTTT
TATAGAATTTAAACAAGAATAATAAAATTAACCCAATTATTTTTTTCTTTCGATATATAGTGTGAAAGGA
GGTTTTAAAATATGAGTAAAACAAATCACATTACAATTGTATTATCATTTACAAAACTAGATACAAATGG
TAAACAAACAGAATTTAAACGTCGATTCGCCAATATTAATCCTGAAGTATCAAACGACCAAATTAAAACA
TTTAGCAAACTTATCGAGCGACTTACTGGAGAAACATACAACAACATCGAAGTCATCAAATCTGAATCAA
TTTAATCAGGAGGACACTTTCATGACCAAAACACTTGAATTAAGTTTTAAATCTTCATTAGACAAACCTG
TCAAATTGCAATTACCACAATTAAACAACATCGTAACCGAGCAAGTTGCACGTGATAGTATGAATGCATT
AGTAGATTTAAATATTTTAAAGTCTAATAGTGGCGCTATCACCAAAGTACATTCTGCTCAAATTATTGAT
AAAACGACGACCGTTTTATTTGAAGCAAAGAAATAGTCTCAAACATAGGTAGTCATTCATTGAATATAAT
CATTAACGCCCCAGTCTTTCTTCTTGATTGACTGGGGTATTATTATGGGACTCGCTTTACTTTTATCTCT
CTTAAAAATGAGTTGTATTTTTTCTCTATAGTGATAATCTATACATATGTTTTTTATTATTAACTTTGGA
AAGTGAGACTTTATTCATATGCTTCTTTTCTATATCATTGGGGTCATAGTTGGAATGTTTATCCCTATAC
AAACCTCTGTCAATTCAAGACTATCACTTTATACTAAATCACCTTTCTATACATCATTTATTTCATTTTC
AGTAGGTACTATATGCTTAATCGTCTTAAATATTTTTATAAATCCTGACGTTTTCTCATTACACTTTTTT
AGTAATCAAACATTCAACTATACTTGGTTCGTTGGCGGATTACTCGGTGTTGGCTATTTAACTGGCAATT
TATTGTTATTGCCAAAATTAGGTGCAACATTAACTGTCATTGCAACAGTTGCGGGTCAAATTATTATGGG
TGTCATTATTGATACATTTGGCTTATTTGGTGCTACAATTCATGATTTTAATTTAATTAAAGCAATCGGG
GTGCTACTATTAATTGTTGGTATCATCACAATGAATCAAATCAACAAGTGTAATATATTATTAACGAATC
AAAAGCATTTAATATTTTGGCTTTTGCTAGGTTTTACCTTTGGTTTCTTTCCACCTATACAAACGACCAT
TAACAGTTTATTAGCAAGTCATACTCATTCACCAGCCTTTGCATCATTAGTATCATTTACAATTGGGTCA
ATAACGTTGTTGATTTTAACCGCTATTTTTAATCGTTCTTTAAAACTAAAAACAAGTCATTTAAAATTCG
GTAAATTAAAACCTATCTATTTTACTGGCGGTATACTTGGCATGGCTTTTGTAACAGCTAACATTATCTT
AATGCCTCATATGGGTGCAGCATTAACAACACTTATTGGGATGTTTGGCCAGATTCTAATGGGCATATTG
ATAGATCACTTTGGATTATTTGGTTCACCTAAAATAGCAATGACATCCAGAAAAACTATTGGTCTATTAT
GTATTTTGACAGGCATTATACTTTTAAGATTATTTTAAATTAACTTTTAGCTTATCATTTTAACTTGTAA
TTATTTTTAAAAGTGATAAGCTATTTTTTTGCAGTCTAAATTAGTTTTAATAAGTACTAATATGGGTAGT
ATGCATTGACACAACAAATTTTAATTTAGCAAATTCGATAGTCAACTCATTCTTAAGACCTAAATTAATG
TTATTTTTTAATAATTTACACCAAATTAATAGCAAAAATTATGTTATTCGTGCTAATATTTCATAGTTGG
TTATTCAATTAATTAAAAATAAGTCAAAATGTACAACTTTAATTCATTCATTGAGTCGACTTTAAAGATT
GAAGATGCTTTAAATTATGAACCATAATCGTACTTTCTAATATTGATTACTTGTTATCAATCGGATTACT
ATACATTTACTTTAAAGTGCTATAGTTTTACTTTTGTCATTAAAAAAGTGTGTTTTTCTTATCATTAAAA
CTGCACTGAGAATTACTAAATTAAAAAAATTATAAAAATTTTTCTTTTTTAGTGATAAAAGTTCGAAAAA
TGGGTATAAATATTAGAAGAAGTTAACTTAAAAGCGTTAAGCTATGACAATGAATCACTTTAGATACACA
TTGAATATTGAAACATTTAATTGCGCTAAATCGTTTCATTAAATAAATTACCTTGTACTGACGATTAAAT
TAAGGTAAATTATAAAAAATGCTGATCTTTTTGACTAATCCAAATGCTAACCCAGAAATACAATCACTGT
GTCTAATGAATAATTTGTTTTATAAACACTTTTTTGTTTACTTCTCATTTTTAATTAGTTATAATTAACT
AAATAATAGAGCATTAAATATATTTAATAAAACTTATTTAATGCAAAATTATGACTAACATATCTATAAT
AAATAAAGATTAGATATCAATATATTATCGGGCAAATGTATCGAGCAAGATGCATCAAATAGGGAGGTTT
TAAACATGGCAATTACAAAAATCAATGATTGCTTTGAGTTGTTATCAATGGTCACTTATGCTGACAAATT
AAAAAGTTTAATTAAAAAGGAATTTTCAATTAGCTTTGAAGAATTCGCTGTATTGACATACATCAGCGAA
AACAAAGAGAAAGAATACTATCTTAAAGATATTATTAATCATTTAAACTACAAACAACCACAAGTTGTTA
AAGCAGTTAAAATTTTATCTCAAGAAGATTACTTCGATAAAAAACGTAATGAGCATGATGAAAGAACTGT
ATTAATTCTTGTTAATGCACAACAACGTAAAAAAATCGAATCATTATTGAGTCGAGTAAATAAACGAATC
ACTGAAGCAAACAACGAAATTGAACTATAATTTTGTTTAGCGCAATTTGGTGAAGTTTGATAGATGATAC
ATTCTATTAAACTTCCTTTTTTTATGTCTTTTTTTACCTAATTGTTAAGAGGTTTTGCACTAATAGCACT
TAATATAAGGAAGATAGCCGTATAACGAGCAGTATATATCAAATACATTTCAAAAAAAGCTGATTTCTAT
CAAATAATGAGTAGTAATCAGCTTTTTCACATTGCCTAAGGACTTTATGCCCTAGGTTGATATATCACAT
ATTATGATACGCTTTTTAAGAAATTGAGATAATAACTTAGAAATGCTTCTGGTTCTTCAATATGCGGTGC
ATGTCCTGAATGTTCGAAGATTTTTTTCGTTACATTTAAAAAATGCGATTCTAATTTAAAATGATTCTTA
TCTTTAATCAAAGGATCATGTTCCCCATTAATTAACAAAGTAGGTACACATGTACGTTTTTTTAAATACA
TAGGTTCATCTTTATGCAAAATTAATGAACGAATTGCCACCGCACTATCATCCTCAGACTTAATGCTATA
TATTCTTTGTTTTTGATACCATTTCATCGTCTTCTCTTGATTTCTAAACAATTTAGAAAATAAAAGAATA
TACGCTTCAGACTTATTAAAACCCGCTATATCATCTTGATATTGAATTAACAATTGAGTAAAGCTGTGTA
TTAAGTCATCTTTCTTCGATGCAATGGTAGTTAATGATTTTACACGATAAGCATATTTATCTGTAAATAA
CTTAGCAACTACCCCACCTAAATCATGTCCTAGAATATGTGCCTCATGAATATTTAACTTCTCCATTAGA
ATTTTTAAATCCTCAACGTGATCGTTTAAATCGTATGATTCACTTTTAGAAGACTTGCCATGACCTCTTA
AATCGTAAGTAAGTACTTTATATGATGATGCTAGTTGATGTTGCAAATCTTCAAATCCAGCTAAATTACC
ATCCAATCCATGAAGTAATATTATAGGATCCCCTTTACCTTCAATTTGATAAGTTAATTGGATTTGAGGA
TTAATTGTGACTTTATTCATTGTGACACCTCCCTCAATAAACTATATACCCAACCTTCATTCTATGTACG
CTTCCATTTTATAAACAATTTTTTTAAATTATTTATAAATTACCAAAAGTTATTCCAACAATAAAAAAAC
TATTCATCTCAATTAATACAATTAATCAAGTGAATAGTTTTATCATATTTATAATCTTGTACGTGAAGAT
AATCTAATTGTGAAATATATAACTAGAACTACTAATAATATCCATATAATTAATGAAAAAGTCTGGGCTG
ATTGTGGATTATGAATCATTGCATCTAAGGTTTTTTGACAAAATAATAAGCCGATTCCCGAAAACTCAAG
TCGCTTATAAAAAATGCCGGCAATTACTAAAATAATACCAATGAAAAAGAAAAATTGATGTCCAAAATTT
GTAATTGGTATAACGCCCCATGTAATATTAAATGCTTGTAATATAATTAATAACAGGGATATGATAGCGA
TAATTGTACCCATAATCATTTCTATTTTATTACTACGCAAGTAATTCTTTTGTGACACCCTTAGGTATAC
AACAATAGTCATTGGAAAAATCACTAAACAATAAAATAGACTCATTCCAGTAATAGCTTGAAATTGAACA
TACTGTTTATCATATAAATAGGATATGAGAATGAAATTTAAAATAAAGAAAATAACTGGATTCATTTGTA
AAGCAAACAAATTCCTTTGAATCATTAATATGATTTGTGCTGGAGATTTTCTTTTATATTCAATATAATC
TTGATCTTTCTTTTCAGAATTTTTTATATCAGTAATTACTTTCTCTTTAATATCATCAATCAAATGCGGT
GATAAACCTTTATGATTAAAGTAATCTTCTATATTTTCTAGTAAAATTTTATCGTTAATACGCATTGGTA
GTACTCCTTTAAAATGAAACATCTTTATTTATTGTATTGGTTTAATATCCCCTTCGCAAATCATAAAAAT
TAATATTCACTGTATTATGCCATGTAATAAAATAACCGACAAGTATTGCGATTTAACTTGTCGGTTAAGC
ACGATTAATTTAATTATTATTTTTCCAAATCAATACGATATAATTTTATGTTTTTATCTTTTGGTGCTGA
GGCAAATTGATAAGTCGTTTTGCCTTTTTCAATATATCCAAAATTACCAGCAACTTTGCTATATTCCGTA
TGTGTTACTGCTTTGCCAACATAATTTTTAACAGCTTGATATGTTGGACCATTAGCATCATTATACATCA
TTGAAATATGAGTTACTTTACCATTGTTTTTCTTACCATCAGTAGTTACTAATAACATACCTTTTTTAGT
ATGGAATTCGTAATAATGTTCAGTTCCATTTTCATTGTAAGAATACATCGGATTTTTGTACTTAGTTAAA
ACATCTTTAATAGATTCGCCAATTTTCACATTTTCTAATGACTGATCACCCTTAATTAATTGTTTAACAG
TATCAATAGAGTTGCCACTTGCTGCTTCGGCACTAGTGTTCGCTAAGCCTACTCCCATTACAACAGAACA
TGCAATTATACTTGCCGTTAGTAGCTTTTTCATAAGCACTCTCTCCTTTTATTTATATCGTCTTGTGCTC
ACAACCATTATACAACAATCATTTCTAAAACAACAGTCATATTACAATTATATTACAAATAATAATTACT
ACTTTTATATTTCACTTATCACTAAAAATTAAACATGCTTTTCATCGTGATGTTTGTTGATAAATGCAGC
TGTATCTTCGACGAACCTTTCTTGCTCTTCAACAAATGGGAATGCACTTGATTCTTGATATACTTCAAAG
TCCGCATTTTGGATTAAATCAGCTACTTCTTTAGCTTCTAATCTTGTTGTTCTTTCACCGAATTCTCCTG
CAATAATTTTTGTCGGTACTACGACATTTCTATAAGTTTGAGAAATATCAGCGTTTTTGAATACCTCTTT
AACTGCTTGAATTTCTTCTTTAGTTGATATTTCATTTGTATCTACGACATGTTTAAGGAATCGATTCATT
TTTCTCGGACGATAATACTTACGCTTATTTAAAAATTTATCTTGTTTTTCAGGATCCCAATTTCGAATAA
TATGAGCATATTTTCTAAATAAACGTTCTTCCGGTAATTCACCTTCAATAGATGTTGGATTTACCAACAT
AAGTGATGATGTAAATTCAGGATAACGTACTGAAATATCCGCACCAATAATTCCACCCATTTCATGGCAT
ACAAATGCAACTTCTTCAATGTATAGATATTTAAGTAATTCAACAATATCATCAGAAAAATCTTTTATTT
CAATGTGACGAGGTTTATCAGAATAGCCATGTCCACGTAAATCAATTAACACAACTTGAAATGATTTTGC
TAATTCTGCTGCTAATTTATTAAACACAGAATAATTATCAAGTACAGTATGAATCAATACGATAGGATAG
CCTTCACCTAATGTACTGTAATGTATCGATGTTCCATCTTTTCTAGTAAATAGATCCATAATTTTCTCCT
TTATTATCAATTTTTATTGGTAAAATGGTTAATAATTCTTCCACTGTTGTAATTGTAAAATCAACTTCTT
CTTCGAGTGGTTCAATTTCAGCATCTTCTTGTTTATACCATACACTAACCATGCCCATAGCTCGTGCTGG
AGCTACATCATTTAACGCATCATCGCCAACATACATAATTTGCTCAGGTAATACCCCTAGTTGATCAATC
ATATCTTCAAAAATTTTAGGATGTGGTTTACGAAAACCAACTGTTTCTGATGTTGATAAATAATTAATAA
CATGCATCAAACCAAGTGAATGTAATCGAAATTGTTTAATCTTAGATTTACCATTTGCGATAACACCAAT
TTGAAAGCCTTTTTGCGATAGCTTTTCTAGTGTATACAAAGTATCGTAATAAGGAAATACATAACGATAA
AAATGCATTTCAAAATCGTTAAATAAGTCTTTCCAAGTTAACCTATCTACATGGAAACGTTTAATGATTT
CTTTATATAAATCAGGTTTATCATTATCTTCATCATCATCTAGCTCAATAAATGCTTTTTTAAAATCTGC
CAGTTGAACATGAATTAAGTAGTCATGAAATCGTTCATATTGCTCTTCGATAAATTTCTCTCGAGATTTA
ACTCTGTCCAACAACGTACCTTCTAAATCAAATACAACTGCTTTAATTTGATTCAAATCCATCGCTTATG
CCCTCTTTATGTTTATAGTTATTTTTATTTTAGCAAATGTCATGTGCTAGTGTAACCGTTTCGACTGAGA
TATTAGCATGTAAAATAACACTGGTATACCAATTAATGCAATGATAATACTTGCCGGTATTTGTACTGGT
GACAATATATGGCTACCAATAAAATCTGCCATAACCATTATTTGTCCTCCAATTACAATATTCAAAGCCA
ATTGTCTTCCTAATGATTGTTTCCACTGCCATTTTCTAATGAGTTGTGGTATCACCATACCAATGAATCC
AATGATGCCAACATATGCGACATTTATCGCCGTTATCATAGAAGCTATACATAACGCAATATATGTAATC
AATTGAACATTTAAGCCTAGGGACTGACTTTTTAGTTCTCCTAATTGTAATAACTTTAGTTGATTAAGAA
TGATAAATATACCAAACAGTGCAATGATAAATGTGATTGCTATTATGTATACATTTGAGTATTCTGCATC
ACCAAAACCACCAAACAGATAATTGGCAATTGTATTTAATTTGCGAGGTTTTAATAAAATCAAAAAATAT
AGAAGTGAATTGAATAATGCACCAATCATTAAACCACTTAATATTAAGATTCTAACTGGATAGCCTTGGC
TCAATACCGACGTAATGACTAATACAGTTATTAATGTTATTAAACTAAATGTTATTGAAAATACAGGAAT
CCATAACGTTGTTAATCCTAAAAATAATGCTAATCCTGAACCAAATGTAGCACCGCTTGCCAATCCTAAT
GTAAAGCTATCTGCCAATGCATTATTTAAAACTGTTTGAAATATAAGGCCTGCAACAGTTAATATCATAC
CTGTCAACAATGCTTCTAATAATCTCGGTAATCTAACATTGATTAAAATAGACTGGTTAAATACATCATT
AATATCCCCCAACTGCCAAAATAGATATATGCTAGTTGTTATAATCAATATGACTATCCAGCTCAATAAT
ACTTTATTAAATGTCATAGCATTCTCTTTTCTTTCATCAATAATTACATTCATTATAGCAATCACATACT
CGCGTTGCTATCATTCACTAAATATATTTTAAAAACCCCTTATCTCAAACATGTAATTTTTATTACATGT
AGCAATAAGGGGTATAATTAGAATGGTTTATTTTCTATAAATTGCATCTCTTAATTCTTTTAATCCTTCA
TCAATACGTGGACCTGGTCTTGATACTTCATCACCATTTACAACTTCAATACGTGTATTCTTGACAGCAT
TAATTTTATTGAATCCACCTCTTTTTTTGATGATATCCATATAATCTGATCTTGTCTTAGCTTCTGTCGA
AATTAATATATCTGGGTTCTTTTTAATAATACTTTCCTTCGTTACAGGGTTCCAACCATTAATGTCACTA
TAAACATTTTGGGCTTCTAATTTTTCTAACATATCATTGAAAAATGTATGCTTCCCTGCTGTATATATTT
CAGGCTTTGATGAAACCTCAATAAATACTTTTGATTTTTTATGATGAGCAGGAATTGAATCTATGACTTT
ATCGATATTATCTTTAGTTTCCTCAACAAGTTGTTCAGCCTGCTTATCATGATGCGTTAATTTCCCAATT
TGCTTAAATGTGTTGTAAGTTTCATCAATTGATTGTGCATCTTTAACATACACTACTTTGATGCCTTGTT
TCTCTAATGATGATAATACTTTATTAGCAGTTGCCTTTTGCGACTCATGCGCAAGAATTAGATCTGGCTT
TGCCTTTAAAAGTTCCTCTTTATTTAGATTCAAAGCATCAAATTGTTTCTTACCCTTTTTCACATCTTTT
GGATAATCATCAACCGTTGAAACACCAACTATGTATTTACCTAATCCTAATTCATATAAAATTTCAGTAT
TACTAGGCATTAACGAAACAATTCTATGGTACGGCGATTTAGACGAGCCATTATCATCGCTACTTTGTTT
ATCATTATCTTTCATACCACAGCCACTCAGGACAAGCATAAAAATCAATATAAAAGCAATTAACGATTTC
TTCACACTATCACATCTCCTTTTTAAAGCCTCTTTTCGCTTTAGCGATTAGAGGGATTTATGCAGTTGTG
CGGTAGCATCCAACTGCGTTCCTTTAAAGCCTCTTGAACTCTAGTGATTAGAGGCTTTTATGCAGTTGTG
CGGTAGCATCCAACTGCGTTCCTTTTTAAAGCCTCTTCACCTTTAGCGATTAGAGGCTTTTATGCAGTTG
CTGCACAAACAAACAACTTTTTTCTTTATATGCTTCTATTTATTATATAAGTCCACATACTAAAAGAAAA
TAGTGAATTATTTTTTATATTTCATATAAACTCATCTATCTAACTTCACAGCGTTTACTTTTTAAAGTAA
GGTTCTAAAAAATCATAATTTTTTATATCTTTATCTCTAAAGTAATGTTTACCAAATACATCTAACAGAG
CATGAAATTCATTAGCATCTTGATTTGTAAAATGATTTGGTAATGTGATTACTTTTTTTAATTGATCATA
ACTTTTAGTGTTTTCATATCCTAATTTATTATATATTTTTCTTGTATAGCTATCTGGAATAAATTCAATA
CGTTCGAATATATAAACAAGTAAGACATCTGCTGTTTCACTTCCAATACCTTTCAAAGTTAATAATTCTT
TTCTTAATTCAGCTTTATATCGCTCATTAATCTCTTGATAATTGAAATGATGTCGTGCTAACCATGTTAA
TAATGTTTTAATCGTCAGTGATTTACTTTTATAAAAGCCACTTGGACGTATCAATGATTGTAACGTTTCA
ATAGGTAGTTCTAATATATGATTTGGATTAAAATGCGTGTGTTCTTTAATCTGATTCAATGCAATTTCTG
CATTTCGCCATCTAGTATTTTGAACTAAAATTGCACCTAACATCATTTCAATGTCATTATCAGCAGGCCA
CCAATTTTGAGGTCCCATATGCCTATATAACAATTTATACAATTCATCAGTTCCTAACATTTACATCCTC
CTTTTAGAGCCCCTTGAGCTTTAGCGATTAGGGGATCTTATGCAGTTGCTGCGCAAGCAAACCAACTGTA
TTCCTTTAACTCCCCTTGAGCTTTAGCGATTAGGGGCTCTTTTGCAGTTGCTGCGCAAGCAAGCCTACTG
TATTCCTTTAACTCCCCTTGAGCTTTAGCGATTTGGGCTTTTATGCAATTGTGCGCAAGCAAACCAACTG
GATTCCTTTAACCCCCCTTGAGCTTTAGCGATTAGGGGCTTTTATGCAGTTGCTGCGCAAGCAAGCCAAC
TGTATTCCTTTAACCTCCCTTGAGCTTTAGCGATTTGGGCTTTTATGCAATTGTGCGCAAGCAAACCAAC
TGGATTCCTTTAACCCCCCTTGAGCTTTAGCGATTAGGGGCTTTTATGCAGTTGCTGCGCAAGCAAGCCA
ACTGTATTCCTTTAACCTCCCTTGAGCTTTAGCGATTTGGGCTTTTATGCAATTGTGCGCAAGCAAACCA
ACTGGATTCCTTTAACCCCCCTTGAGCTTTAGCGATTAGGGGCTTTTATGCAGTTGCTGCGCAAGCAAGC
CAACTGTATTCCTTTAACCTCCCTTGAGCTTTAGCGATTTGGGCTTTTATGCAATTGTGCGCAAGCAAAC
CAACTGGATTCCTTTAACCTTATTCACATACTAAGCATTCCCCAATATGTCACATACCTAATAAAAAAAC
ACTCCAACACAAAGTATCTTTCGAGAAACTCTACGTTGGAGTGTATATAAATGTTCTTACATTGATTCAG
GTGCGCTTACACCGACCATTGCCAATGCATTTTTCAATGTAATTCTGACCGCTTCAATCATAGCAACATG
TGCTTTTGTTTTTACAATATCATCTGTTAACACTTTTTCAGCATTATAGAATTTATGGAAATGAGAAGCT
AAATCTTGAATATAATTAGTAATTCTATGTGCTGATCTATGCTCAGCAGCACTTTCAATTGTAGGTTCGA
AATCAGCTACTTTTTTCAACAATTCGATCGCTTTTTCATTTGTAATCGTAGTAAAATCATTCGCAGCAGC
TACCTCAATTCCTTGCTCTTTCGCTTGTTTTAAAATTGAACAAATACGCGCATGTGCATATTGAGCATAG
TAAACTGGATTGTCTTGAGATTGCTCTTTCGCTAATTCCATATCAAAATCAAAGTGACTATCAGGACTAC
GCATAGTTAAGAAATAACGTGCAGCGTCAACGCCAACTTCGTCCATAATTTCTCTTAATGTAATGGCATT
ACCAGTACGTTTACTCATCTTCACTTCTTTACCATTTTCCATTAAACGAACCATTTGCATGATTTGAATT
TCTAAACGATTACTATCTACACCAAACGTTTCAAGAGATGCTTTCAAACGATTAATATAACCATGATGAT
CAGCACCAAATAAATCGATTAAAATGTCATTACCACGTTTAACTTTATCGAAGTGGTACGCAATATCTGG
TAAGAAATACGTATATGTACCGTCATTTTTAATTAATACTCTGTCTTTGTCGTCTTTAAAATCAGTTGTA
CGTAACCATGTAGCGCCATCAGCTTCATACGTATAACCTAATTCTTTCATTTTTGCTAAAACTTCAAGAA
TTTCGCCTTTTTCATATAAAGATGTTTCACTAAACCAATTATCAAAATGCGTATTGAACTCTGCTAAATC
ATTTTTCAGTTTAGCCATTTCGTATTCTACGCCTAATTTTCTAAATTCTTTCAAACGTGCTTCTTCAGAA
TAATCTTTAATTTCAGGGTGTTTCTCTGCTAAATCTTTACCTATTTCAATAATATCTTTGCCATTATAGC
CATCTTCTGGCATTGAATAACTATTGTCACCTAAAGCTTCAAAGAAACGTGTTTCAATCGAACGCGCTAA
GTTAGTAATTTGATTACCAGCATCATTAATATAATATTCACGTGTTACATTATAGCCAGCTGCAGTTAAA
ATATTAGCTAAAGCATCACCAACTGCTGCATTTCTAGCATGACCAATATGTAAATCTCCTGTAGGGTTAG
CTGAAACATACTCAAGCAATATATTTTGACCTTTTGATTCATTTACATGTCCAAATTGATCACCTTTTTC
AATTGCTTCAGGAATAATTGCTGTTAAATACTGATTATCTAAGTAAAAATTAATGAATCCTGGACCAGCA
ATGTCAATTTGTTTTACATGTGCTTTTTCAGTATCTAAGTTATCAACAATCGCTTGAGCAATTTCACGAG
GATTACGCTTTGCAATCTTAGTCAGTACCATCGCAATATTAGTAGCATAATCTCCATTTTTTGTATCTTT
AGGAACTTCAATTTTAATATCAGGAATCTCATCTGCTAATCCTGCTTTGTTAATACTTGCTGCAATTTCT
TCTACTAATGTTTGTTTCACTTGATCAATAATATTCATTCGCCTATCTCCTTATAGTTAATTTCATATTG
ATAAGAACCCATTTTTTCATTATCTTGATATAATTCATAATGAATCTTTAACTTGCCACCGTCTCCACTT
ACGAAATGTAAAATGCGTAATGTTTTAACTTCTAGTGGAATTCGTCCAGCCGATATATCGTAAAAAGTTG
TTGTCGCTTGTCCTTCAACAAAATGCAAATTCATATTAATGTCGCCTTTACGAATCAACTTAACGCTATC
ATCATCCACTTTTATTGTAACATTAACTGTTGCATCCTCAATTTGTTCTACATACCGAATAAAGTTAGAT
TGCCTTTGTTGCCAAGTTCCTTCAGTAGTAAATTCAAATTTTTCTTTTTCGTTGTGCTGTTTCAACACTT
GCTTTGTATAAATACTTACTTTTTTATCCAATTTACTACTCACCTTAATCTTCGCATAATAGAAATATTA
TAGCATAAAATAAGGTCATCTTGTTATGCCTTCTTAAAGCTAAATAGGTTCAATTAATTAACAATTCCAT
ACTTAATCAACGCTTGATATATGTAAGCCATTTTATAAAATACAAACAACACCTCAAAACCAAAAAAACA
CGAGATTTTCACTATCTTTCATGAAAACCTCGTGTTTGATTATAATGATAGTGTTCAGAGCACTACCTTC
TTTATCTATAAAGTCATTTGATATTTTTAAAATTTAATAACCATTCTACCAGTTATAGTACCATTTTCCA
TTTCTTCAAAAATATCATTGATTTCTTCTAATTTTCTTAATTGAACTTTAGGTGTTACTTTATTTTCAGC
AGCAAATTCAAACGCTTCACGTAAGTCTTGTCTTGTACCAACAAGTGAACCTACTACTTCAATACCGTCA
AGCACTAATCTTGGGATATCTAAGTTCATTTTATCAACAGGTAAACCAACAGCAACAACTCTTGCACCAG
CTTTTACAACATCAACCGCTTGGTTAAATGGCGTCTTAGCAACTGAAGTTACCACTGTTGCATCTAATCC
TTTGTTATCAGTTAATTTCATAACTTCTGCAACTGGATCAACATCTTTAGAATTAATAATAACATCTGCA
CCTAATTCTTTCGCGAATGCTAATTTATCATCATTAATGTCAAAGGCAACAATTTTAGCCCCCATAACGT
TTTTAGCATATTGTAAAGCTAGGTTACCTAAACCACCTATACCAAAAACACCTAACCATTGTCCAGGTTT
CACATTACTTACTTTTACAGCTTTATAAGTTGTCACACCTGCGCATGTAATAGAAGACGCTGCTGCTGGA
TCTAATTTTTCAGGTACTTTCACAGCATAGTCTGCAGTAACAATAACTTGTTCAGCCATTGCACCATCTA
CTGTATAACCAGCATTTTTCACACTACGGCAAAGTGTTTCACGACCTGTTGTACAATATTCACATCTTCC
ACAGCTTTCGAACATCCAAGCGATAGACACACGGTCTCCAATTTTTAATGATTCTACATCTTCTGCAACT
TCGATGACTTTACCAATACCTTCATGACCTAAAGTAACGCCTGTAACATCACCAAAATCAGCATTCTTAA
CATGTAAATCGGTATGACAAACGCCACAATATTCCGTTTGTACCAATGCTTCACCAGGTTTTAAAGCTCT
TAACTTTTTGTCCTCAATACTTACTTTGTGATCTTTCGTTACAACTGCTGCTCTCATAATAATGTCCTCC
TTATAGTCACTCCAGTATGTATGATATTAATTGGCGATTACTTTCAAAAATGAAAACGAATAATTATAGA
TGTAATTTTTATTTGTAATAGACGCCAAATTAAAACACACTACTGTGACTTTGTTTTTAGTTAGATATCA
ACCGTTAACTTTTAACGTTTCCCTAGTTAATATGTTAAAAGAAATGACATAATCGATATGCTAACGTGTA
ATTTTTACTTCACATATATTTATTTAAAGATAATTTATAATACTCTTATCTTCACTCTTATTATAATGTG
AATTAATTCACAAAGTATATAGCTATGATCAAAAAAATGTGTCAGTTATTCAAATTTTTTATTAACTACA
GATTAATTTAATTTCAAAAAAATTAAAAAAACTCCCAATCAATCTAAGACTTTATTTTCACCTCAAGATT
TACGTCGTCATTGAGAAATGAATCATATCTTTATAGATTAATTGGGAAATTTTAGTTTCTAATATTTAAT
TAAATGCTTGATGTAATGCATCAGAAGAATGCTTCCACATACCTTCATCATGGTTCATTAAAAAGTCTTT
TAAAATAACTTTATTCTCGTCACCAATTTGATCAATGATAATATGATGTTTCATTGATTTATCCATCATA
TTAACATGTTCAGGCATACTTTTATAACCACGACGAATTGCTTTATTCACTAATAAATAGCACGCTGTTA
AACCAGCATAATATGGTCCTTGTTCATTACGTTCTGTTGTTACCCAACACAACCAATATTCTTTAGCTTC
ATCGCCTTCAACAGCAGCTTTATCAGTAATCCATTTCACGCCTTTTTCAACTTTGGCGCGAGCATGCATG
CCTCCAATATCAATAAATGCTTCTTTGTTAGCAACATCGATAAAAACTGGTGCAATATTGTCTAAGCTAA
TTGAACCAATATTTGTACCTTTATGACCATCTAGAGGGTCATTTTTTATGATATTAAAATTAAAGCCTTT
TTTCTCAGACAATGATATAACCTCCATATTTAACGATAACAATTTTAGCCCTGTTTAATTAAGCTCATTA
ATCAAATTTTCAATAGCTTCTCTAATTGTCTTATCTTTAATCTTTGCAACCATTTCTCTAGGATAATATA
ATTTATAGTCTTGGCGATTAATGCCTGTAATACTATGAATAACTAAAGATTGATTGCTTATTTCTCTAAT
CTTACCATCTTGTCTTAATAAATGAATCGGTTTGCGATTTGACCCCGGTCGATCATAGTCATATGGCAAA
TCCGAAAATGCTTCACTCACAAAATAATAATCTGGATTAATACCACCTGCTTCAAACAGTTCTTGCAGTT
CTGATATTGTAATAATTGAGCCATCAAATGGAATATATTTAAATAAGTCTCGATTAATAAATCGACTTGC
TAAATCACTTAAAATAGCATCATCTTCTTTTGTCCATTTTTCCAAATAATACGTAACTACCGCTTCATCG
AGTTCAACATATTGTTCAATCGTAACTGTCTCTTCAAAAAATGGAATAAAATCATGTGGATGCAACTTAA
ATTCATAGCCTTCATTATAAAGCTGTTTTGCGCGTTTCAAACAATTATTAAGCAGCACTTCTCCACCACG
ACTAACTGGGTGAAAATAAATCTGCCAATACATTTGATAACGACTCATAATAAAGTTTTCAACTGCATGC
ATACCACTTTCTTTGATTAGTACTTCATCTTTAGAAGGTCGCATTAATCTTAAAATACGCTCCATATCAA
AAGCACCATATGATACACCTGTGAAATACGCATCACGTTGTAAATAATCCATTCTATCCGCATCGATTTG
TGACGAAATCATCGAAATGACCAATTTATTATGATGCGTTTTATTAATTACTTCCGCAACTTCTCTTGGA
AACTCAGGCGACACTTTACGTAATACAGCATTCACCTCAGTATCTCCAGTAATAATCGCTTGTGTGTATG
CTTCATGGTCTGTATTAAATATTTTTTCAAAACTATGTGAAAATGGACCATGTCCTAAATCATGTAATAA
TGCAGCACATAATGCCAACGGTCTATCTTTATTGTCCCATGCATCATGACCAATAAATGACTCATCAATT
AATCGTCTAACTATTTCATACACACCTAAAGAATGTCCAAAGCGACTATGTTCTGCTGTGTGAAAAGATA
GGTACAGTGTTCCTAATTGTCTAATTCGACGTAACCTTTGAAATTCCTTAGTTTTAATTAAATCCCATAT
CAATTGATCTTCAACATGAATATATCGATGTATCGGGTCTTTAAAAACTTTTTCTTCTACTAATTTTAAA
TCTACATATGCGTTAGTCATTATTCCCCTCCTTTTCGTTTAATATAATATTTAATTTACTTAAAATGCTT
TGTACATAAGTGCTAAGTCTAACTTTTCGCCATACATTTCTGGCTCATAAGAGCGTAAGATTGTAAAACC
TTGCTCTTTATAGTAAGCTACTGCTTCTTCATTTTTATTATCTACTTCTAAGTAAACACCTTCAAATTTA
TCTTCAAAACGTGATAATCCTTCATTTAACAATGCTGTACCATAACCTGTATGTTGCGATTCTGGTTTAA
CATAATGAGCTGATAAATATAATTCTTCACCGTAAATAAAGTTAGCAAAGCCAACGATGTCATTACCTTC
TTCAACGACTAAGAATAATTGTTCTTGAAGTCTTTTCTTTAAATGATGTTCATTATATGAAGCTTCTAAC
AAGTGATTAACTGTTGTCGCAGCGTATATATTTAAATATGTATTAAACCAAGCTTTAGTTGCGACATCTC
TAATTTGAACAACATCTTTTTCAGTTGCTTGTCTTACCTTGAACATGACTTTCTCCCCTTATTAACAAGT
TTTAATAACGGCATTATACCACAACTTGCTCAATACTTAATAAACAATGATTGTCTATTCAATTTATATA
TTTATATTTTCCGTTAAAATTAAAAATAAAAAATAACGAAGCAAAAATTCACTTCGTTTTGTAATGAGGT
ATTACTTATTGCAATAGTTGATTCCATTCTGTCGCACGTGCTAAGGCATAGTTGTCTTTCATGATGTCAC
CAAGTTTATTTGCTGTACCAATAATATAGCCATTTAATGTTGCACCTAAAAAGTCCAAACTATATTTCAT
TTGCGTTATTGCAGGTTTCGCTTTAATTTTCGGACAATCTCCACCAACTAAAATAACTCTAAAATCTTTT
TCGGCCATTTGTGCCTTAAAATTAGGATAACGTTTATCTTGTAGTGTTTCTGACCAATGTTCTATAAATG
CTTTCAATGGTGCTGAAATGCTATACCAATACACTGGTGATGCAAAAATAATTGTATCACTTGCCAATAC
CTTATCTAAAATTTCCTGGTAGTCATCTTCATAGTCTGTGATACTTTCTTCAATATGTCTGACATCACGA
ATTGGTTTAAACCGATGTTGCGTTACATCAATCCATTGATAATCTAATCCCTGCAAAGCAAATTTTGTTA
ATTGTGCAGTATTACCGTTTGGTCTACTTCCACCAAACAAAACAGTAATCATTTTAGCCTAACCTCACTT
TTGATTGAAAATTATCGTTTGTGATATTGTTACCTAATTATACTATCATAAGCCTTGCCTACCGAATAGT
AAAACGCTTACAACTTTTATGGAAATTTGACAAAATTTCGTCATGCCTTATATGACGTTGTTTGTGGTGG
GAGTGGGACAGAAATGATATTTTCGCAAAATTTATTTCGTCGTCCCACCCCGACTTGCATTGTCTGTAGA
AATTGGGAATCCAATTTCTCTTTGTTGGGGCCCATCCCCAACTTGCACATTATTGTAAGCTGACTTTTCG
TCAGCTTCTTTGTTGGGGCCCCTGACTAGAATTGAAAAAAGCTTGTTACAAGCGCATTTTCGTTCAGTCA
ACTACTGCCAATATAACTTCGTAGAGCATAGAACATTAATTTATGTCCCAGCCTGATGTCACCATTAAAT
ACAATTCATTTAGTCTTCAATTGGAAACAATTCATCGATATATTGAATTTCATCTTTAGATAACACAATA
TCAGCAGCTTTGATATTTTCAATTACTTGTTCGGCACGTTTTGCGCCAGGAATAATTACATCGATAGCTG
GTCTCGTTAAATAAAACGCTAATACAATGTTCGCAATTGAAGTTTGATGTGCTGCAGCAATCTTTTCCAA
AGCGTTTACACGACGAACATTTTCTTCAAATACACCTGGTTTAAAATCACGACGTGTAGTACGATGGTCA
CTAAATTTAGTGTTCTCATCATATTTTCCAGCTAAAATACCGGATGCTAATGGGAAATATGGAATAAATG
TGATTTGGTGATCAACACAATATTGTAATACTGCCTCATTTTCGCGATGCAATAAATTATATTCTAACTG
TACAACATCAACGTAACCATCTTTATTTGCTTCTTTAAGTTGATCTAATGTGAAATTTGATACACCAATG
GCTTTAATCTTCCCTTGTTCCTTAAGCTCTTGTAATGCTGCAACTGCTTGATCTTTCGGAGTGTTGTCAT
CCGGAAAATGAATATAATATAAATCGATATAATCAGTTTGTAGACGTTTCAAACTATTCTCAACTTGTTG
TTTTAAATATTCCGGTTGATTGTTCTGATGTACTTCTTGATTTTCATCAAATTCATGAGACCCTTTCGTA
GCAATTTTAATTTGCTCTCGCGGATATTCTTTAACAACTTCTCCAACCAATTCTTCTGATCGTTCTGGCC
CATAAATATATGCCGTATCTAAAAAATTAATACCATGATTAATGGCTTGACGAACAACATCTTTTCCTTG
TTCTTCATCTAAGTTCGGATATAAATTATGCCCACCTACTGCGTTCGTCCCAAGTGCGATTGGAAACACT
TCAACATCAGATTTACCTAAGTTTACAAATTGCTTCATTAGACCCAGCTCCTTATCTTTATAACTTTTCC
ACTATCACACTACCATGATTTAATACAACTTCCAAATGTTAGAATTAGAGCTTGAATTTAAGCGGTGTAA
TAGGAAAACGTTATATAAAACTCAGTTAAAATAAGTATTGCTTAAATTGATATTCACATAGCGCGATTGC
TCGTTAGCCTTTAAATTACATGTACTTTTGAATCAGAAATTGAAAAACATTTAAGAACGACAACATTAAA
GCCATTGCAAATTCAATTTGGTAATTTCTATTGGTTTTTAAGTATGACATAAATGTTTTTATCTATGATT
AAAGCTATATTCACTAGAAAAAAACCCATTATAACTGCAATCCAAGTAAAATATACTATTATGTTTTGGT
GACTCATTGATAATAGTGCATCTAGGAATAGCATAGTCAATCCGCCAAATAAAATATATCCAAATAATGT
GAAACAAAAATTTTTTAGTGTTGGTATTAAGATGATTTTCGACCTTTCATTTTTAGGATTATAAATATTT
AAAGATGATTTTTTAATTAGGCGTACATAAAATATTAAAATCCCTATAAATGTGATG
>2 length=217742 depth=0.87x
ATAGAAAAAACTGAGTAGCATAAATGGATCTGTTATAAATACATTTATACGACTCAGTTTTAATTATTAA
ATAAATTGTTCAGTTAATGCATTGAACGTGTCTTCAGTAATTTTGATATCTCTTTTAGCTAGTGGTGTAT
CATCTAACTCTTTAATTTGAGATTCATATGATGGTGTTTCTTTATCTTGATAAACAATACCAGTTACTAA
AGATTCATGTTCAATAACAGTTTTAGTCGCTAATTGTTTATCTGTTGAATCATAGTTTTCAATGTCATCA
ACACTTGTTAAATGTTCTTTAAACCAATCGTATGTGTTAATTTTATTATAAGTCACACATGGTGAAAAGA
CATTAACAAATGAAAACCCATCGTGATTAATTGCATCTTCAATTAGTTTTGTTAATCCTTTAATATCACT
TGAAAAACCTTGGGCTACAAATGTGGCACCAGATGATAATGCTAATTCTAAAGGCGCAACATTTTTTTCT
ATATTACCTTTTGGCGTTGTTTTAGTAACGAATCCTACTGCTGATGACGGCGATGTTTGTCCCTTTGTCA
AACCATAAATTTGATTATCCATGACTATATACGTCATGTTCATATTTCTTCTTAAAGCATGGATTGTATG
CCCCATACCTATAGCATAACCATCACCATCTCCTCCAGATGCAATAACAGTTAAATCTTTATTCGCCATT
TTTACACCTTGAGCTAAAGGTAATGCACGTCCGTGAATAGAGTGAACGCCATAAGAATTAATATATCCTG
AAAGACGGCCAGAACATCCTATACCGGTGATGATAGCTACTTCTTCAGGTTCTAACCCTATATTTGCGGC
TGCTTTTTGAATTGCAGCTTGTACTGAGAAATCGCCACATCCAGGGCACCAGTTAGGCTTAACATTATTT
CTAAAATCTTTAAATGTCGCCATCTATACCATCTCCTTTATTTCAGTAGCAATTATTTTACCTTTTTCTT
CGATTTCATGTGGTAGGAAAGGTGTCCCATCATACTTTGTATAATTTTCAATCTTATCATGAATATTGAC
ATTCATTTTTATAATACTAGCCAATTGTCCTTGATAATTGTGCTCCACTACAACGACTTTCTTCGCTTTA
TTAACTGCATCTTGAATAACGCTTGTTGGGAATGGATGCAATTGTCTAATTTGTATAGTGTTAACTTTTA
TGCCTTGTTGATTCAAACGGTTACTACCTTCTTGAATTGCACCTTTTGTAGAAATAAAACCGATATAAAG
AATATCAGCATCCTCATGTTGTAAGTTAGCTTCTACTGGCGATTCAATTAGTAACTGCTCAATTTTACGC
ATTCGTTTTTCCATTTGTTGTTGTCTATTTGACGCAGATTCACTAGGTTTACCTTCTTCATTGTGTTCCA
CACCAGTTATATGATGAATACCTCCTTTAACACCCGGGATAGGTCTAGGAGAAACACCATTGGATGTTAA
CGCATAACGCTTGAAATAACCTTTATCATCTTCTTCACGTTCAATATCAGATTGAATGATTTCACCACGT
TTAATTTCAATGCGATTATAATCTAATTTTTCAACAGTTTGTTTTCCTAAAGATAATTGCAAATCACTTA
GAACTATAACAGGGCATTGATATTGTTCTGCTAAATTAAAGGCTTCCATAGTTAAATAAAATGCATCTTC
TGCATCAGTTGGTGCTACAACAATTTTTGGAATATCACCATGTGTACCATAAATCATTTGCATTAAATCT
GACTGTTCTTGTTTCGTAGGTAATCCAGTAGAAGGTCCACCTCGTTGGGTATTAATAATGACTAATGGCG
TTTCAGTCATACCAGATAATCCAATTGCTTCCATCATCAAAGATAAACCTGGACCAGCACTAGCCGTAAA
CGCTCTGACTCCACCATAATTTGCACCAATAGCCATAGTTACAGCAGCAATTTCATCTTCTGTTTGAATA
ACCGCTCCGTTTACTTTAGATATATTGGCAATCATATATTCCATAACTTCAGACGCAGGTGTAATAGGAT
ATGCCGCCATAAATTGTGAACCTGCAGCAATTGCACCTAATCCAATGGCATCGTTACCAATCATATATAG
ATGTGGTAGTGCATCTGTTGACTCTAATTCAAAGTCCCCGTCGATTTCAGGTAAGCGAGATTGCATTAAT
TGATAACCTTCGTTTAATGCTTGGATATTGACTTCAACTACCTTGTCACCTTTTTTAGAAAACATATTAG
TAATAAGTTCTTCAAATGTATTTGTATTCAAATTCATCAATGCGCTAGTAGCACCTATTGCAACCATGTT
TTTCATTAATGCTGTACCTAATTCTTTAGCGGTTGCTGTAAAAGGTAATTCAATAAGCTGTGCATGACAT
CCTTCTGGTTTCACAGGTTTAGCCTTGGCATCAGCTAAAATGATACTGTCTTCTCTCATTTCATGATGGT
TAACATCAATTGTTTCTTGGTCAAATGCAATCAAAATATCTAAATCATCACTAATTGCATGAACAGGCGT
CGTAGAAACTCTAATTTTATTATTCGTATGTCCACCTTTGATACGACTTGAAAAATGTCTATATCCATAT
AAATAATATCCTTTTCTATTCATAGCCGTAGCGAAGATTTCCCCAGTTGATTCAATACCTTCGCCTTGTT
GACCGCCAACTTTCCACGATAATTGTGGTTTCATAGTTATATGCCTCCTATGGATATATTTCATATTAAA
TGATAACAAAAAGAACCACCGATTTACTATGTAAACAGTGGTACTATATTAAATTCATACTAATGGACGA
TAGGGTCCAATTAGAATGTTTACTTACGTAATTTTAAAATGTTGAAAATGGATGGTCATCATTTATCAAT
ATACGTTCGATGTGCTTTGTTTTACCTTCTTTGTCCAAATCAATAACAACACCAGATAATACACTTCTAC
CTTCATTTGGAACAACATGTCTTTGTGGCAAACTAGTGATAAAACGCTCAATTACCTCTGTTTTATTTAT
TCCTAAAATGCCGTCATAAAAGCCTGTCATACCAACATCCGTTATATACCCTGTACCCTTTGGTAAAATA
CGTTCATCTGCTGTTTGAATGTGTGTATGCGTTCCAACAACAGCGCTAGCTCTACCATCTAAATGCCATC
CCATTGCATACTTTTCAGAAGTTGTTTCTGCATGAAAATCAACAAATATAAACGGAGTTTGTTCTTGTGC
TTCCTTGACTAATTGATCTGCCTTTTTAAAAGGATCATCAATATCTGGCATAAACGCTCTTCCTTGCAGA
TTAATAACTGCAAGTTTAATATCATTAATTTGTATAAATCTCATACCAATTCCCGGCGCTTCATCCGGAA
AATTCGCTGGTCTTACTAGTCGTTTAGCTTCATCTATAAAATCATAAATTTCACGTTGACCATATGTGTG
ATTACCCATAGTCATGAAATCTACACCATTTCTTAGTAATTGTTTATATATTTTTTCAGTCAAACCTTTA
CCATGTGCTGCATTTTCAGCATTTACAATTGTAACTGTTGGTTTATACTTTTGCTTCAGTTGAGGTATGT
ACGTTTCAATTGCGTCTCGTCCAATTTTACCTACGATATCCCCTATAAACATTATTCTCATGTTTTGTTC
ATCCTCTCATAAATACTAGTTTAATTCATACGTTCTAATATTTAAAGTAAATATTAAATTCTTTGAATTA
TTTTTCTTCAATTATAGAGAGACATTACTTTGTCTGAAAACTTCAATATGTTAGTATTAAGACATCAAAA
TAAATAGGAGTTGTAAATAAATACATGTCTATTAATATTGATCCAGAAAAATTTGCAGAATTAGTAGTTA
TGTCTAACCCATCAAAATTCGAAGATGCAGAGGATATAGCTAAAGAAAGTTTAAAGCTTTACATTAATGC
ATATCGTTTAGCAGAGAGATATTCAACAATTGCAACAAATTGTTATGATACTGCAGAAGTTATAAAAGAA
TTAAAGAAAACAGATTTACAATTAAAATAACTCACCTTAGAAATAAATACTAATTAATATTGCAGAAGAG
AAGATGTGTTACATCTTCTCTTCTTTTTTGTTAGTTAGAAAAAGCAATCACCTTTATAGGTTTACATAAT
ATAAATATAGTAATTATGAACCTAAAACATTTTTATTAAAAGCAATAACTTCTTATTTAATATAAGGTAC
GTCTTACTTTCAAATAACTACTGTTTAATATAGTTATTACCAATAAAGTGCTGTCTAACTAGATTGAGAC
TACAACTTAAAAAAGCTCCCTCACTAATTTGTGAGGGAGACAAAAATTATTTCGCATATTCTACTGCTCT
AGTCTCTCGAACAACTGTCACCTTGATATGACCAGGATATTGTAATTCATCTTCAATCTGATTTTTAATA
TCTCTAGCCAATCGATAAGATTTTAAATCATCAATTTCTTCAGGAGATACAATCACTCGGATTTCTCTAC
CTGCCTGAATCGCAAATGCTTTTTCTACACCATCATAACTTTCTGATAACGTTTCTAAACGTTCTAATCG
ACGAATATAATTCTCTAATGTTTCTTTTCTTGCACCTGGACGAGCCGCAGACAATGCATCTGCAGCAGCA
ACAAGGATAGATATAATAGATGTAGGTTCAACATCACCATGGTGAGAATGGATTGCATTAATAACTGTTT
CATTTTCACCATATTTTTTCGCTAATTCTACACCGATTTCAACATGACTACCTTCTACTTCATGATCAAT
TGCTTTACCAACATCATGTAAAAGTCCAGCTCGTTTCGCTAATGTCTCATCTTCGCCTAGCTCAGCAGCT
AACATACTAGCAAGATGAGCAACTTCAATTGAATGTTTAAGTACATTTTGACCGTAACTTGTACGATAGT
TTAAACGCCCTACAATTTTTACTAAGTCAGGATGCATATTATGTGCGTTCACTTCAAATGTAGCTTGTTC
ACCTGCTTCTCTTATAATATCGTCTACTTCTTTTCTAGCTTTTTCGACCATATCTTCAATTCTACCTGGA
TGAATACGTCCATCAGATACTAAGTTAACAAGTGCTGTTCTAGCAATTTCTCTTCTTATTGGATCAAAAC
CAGATAATATAACTGCTTCTGGTGTGTCATCAATAATTAAATCAATGCCAGTTAAAGTTTCAAGTGTACG
GATGTTTCGTCCTTCTCGTCCAATGATTCGACCTTTCATCTCATCATTAGGTAAGTTAACTACTGATACC
GTTGATTCACTTGTGTGATCTGCTGCTAATCTTTGTACTGCTGTAGCTAATAATTCTTTTGCTGTTTTAT
CAACTTTTTCTTTAGCTTCTTTTTCTTTTTCTTTAACAAGTACTGCAATATCTTGTGACAGTTCTTCCTC
TACTCTTTGAAGTTGCTCATTAATAGCTTCTTCTTGAGTGAGACCGGAGATGCGTTCTAATTCTTGTTCA
TGCTTCATTATTAACGTTTGAACACTACTCTCTTTTGCATCTACTTGTTGTTGTTTTTCTTCAATTTTTG
ATTCTTTTTGCTCTAAAATCTCATCTTTTTTATCTAATAGATCAGATTTACGCTCTAAGTTTTCTTCTTT
TTGAAGAAGTCGGGTTTCTTGTCTTTGAAGTTCGCTACGTCTTTCTCGTAGTTCTGCTTCAGTTTGTTCT
CTTAGGATTTGGTTTTCTTCTTTTGCCTCAAGTAATTTCTCTTTTTTGATATTGTCGGCTTCTTTATGTG
CTTGATTTACAATATCTTCGGCAGTTTGTCTAGCTTGTGATTGCTTTTGAAGCAACAAATTTCGGGCAAC
AACATACCCTCCAACAACTCCTAGAATGATCCCCAGCAAAATGAGTAGGAGGCTTAATAAATTCACACAA
ACACCTCCTTTTCTAGGGTTTGCTCTTTATATGAAATTCAATATGACTTTATGAAATTATATATAAATCA
TACAAATTAATTGTACGGTTTATAGGAGATAAGTGTCAAGTTATCAATTTGCACTTTTGCACTTTATTGA
ATGCTATTTCTACTATTTTCTAAAGTTTTGAAGCTCGATTATAAAACTATTGATAATGTAATAGTAAATA
ACATAAAAAACCTTATAGTCTCGATTTGAAGTGCATCCCATAAAGTTAGATATTATTCCAGCTTTATGAG
ATGAATATCACTTTCAATCAATCCTATAAGGATATTTGCTAAGTTTAACTATAGATATAAATTTGTGTAC
TATTCTTCGTCAAATAATGACTTTGGTGCATCTTCTGTTTCTTCAACATCACCATCAGATATGCCTAATT
TTTCTCTCAATTTACGATCAATTTCTTCTTTAATTTGTGGGTTTTCTTTCAAGTACATTTTAACATTTTC
CTTACCTTGACCCATTCGTTCGCCATTGTAAGAATACCATGCTCCTGATTTATCAACGATGTCGTTTTCA
ACACCTAAATCAATAAGTTCACCCTCTTTAGAAATACCTTGTCCATACATAATATCAACTTCAGCTACTC
TAAATGGTGGTGCCACTTTATTTTTAACGACTTTAATTTTAGTTCTATTACCTACAATTTCTTGTCCTTG
TTTAAGCTGTTCTGCACGACGTACTTCTAGTCTTACTGAACTATAGAATTTTAAAGCACGTCCACCTGGT
GTAGTCTCTGGATTACCGAACATAACACCAACTTTTTCACGAATTTGGTTGATGAAAATAGCAGTTGTAT
TTGATTTAGAAATAGCACCTGAAAGTTTACGTAACGCTTGTGACATTAAACGAGCTTGTAAACCAACGTG
AGTGTCTCCCATTTCTCCTTCAATTTCAGCTTTAGGTGTTAAAGCAGCAACTGAGTCTACAACTACAATA
TCAACTGCACCACTTCTAACAAATGCTTCGGCGATTTCAAGACCTTGTTCACCATGATCCGGTTGCGATA
AATATAAATTATCGATATCTACGCCTAATGCTTGAGCATATTCTGGGTCTAAAGCATGTTCAGCATCGAT
AAATGCTGCCACCCCGCCATTACTTTGAACTTCAGCAATAGCGTGAAGCGCTACTGTTGTCTTACCAGAA
CTTTCAGGACCATAAATTTCAATAATTCGTCCTTTAGGATAGCCACCTACACCTAGCGCATTATCTAATG
TAACTGAACCAGTTGATGTAGTTGAAACTCGGCGACCTATATTGTCACCCAACTTCATTACGGCACCTTT
ACCGAAAGATTTCTCCATATTTTTAATTACTGTATCTAAAGCTTTTTGACGATCGTTATCCAAAGCGAGA
CCTCCTAATTGAAATTGCTATCTTTTAATTATCTTACCAATACTATACAAGGATTCAAAATAAAATACAA
GTGTTTTGCGAATATTTGTTCGTGTAAAATCTTGAAATCAAAACACAAAAACGAACAAACGTGCTTATAT
CTTTATCGATAATACAATTAATTTGTTGTTCTAAGCCAATTTAATAACCTTATAAGCGCATAATTTTGAC
TTCTGTTCTTTAATAAATTTCTAGATTTAGACATTTTAAATTGCTCAGTTTTAAATTCTAAGTTATTATC
ATAGCCTATATGGACTACACCATCATACTCTAATAGAATAATTGCTGATGACACATTAAATAATTTATTA
ACAAATTGCACTGCATCTTTTAATTGCTGCTCAATAGGTTTATTAATATCAACAAAGTTTTCATTGTGAT
TAATCATACCCTTTAGAACATCGTTTAAATCCACTTCTTTCAATCGATGATATAAAGCACCATTAGTAAT
ACCATCATATATTACAAAAGGTTCATTAATTTTCTTTATTACAGCTTGCTCAATTAATGTGTCATCTGAA
CCATAATAATATTCTCCAATACGATCAAGAATTTCTTGCTTAACAGGTTGAATCAATGATTGTGCTTGTT
CTTTTGAGTCGGCATTTGCAGTCAATCTAATATATACTTCATGACTTCCTGCCAAAGGCGCAATCGTAGG
ATTAGTCTGTTTATCGATAAGATCTATTAATACTGTTTCTACTTTAGATTCACCTATTCCAGCAAATCTT
AATAGTTCAGAGTGTATAATTCGATTATGGTTTATAAAATGTGACAACAATTCATTTTTTACCATTGGTT
GCATTTCTTTCGGTGGACCTGGTAATAAAATAATTTGTTTGTTTTCAAAATTCACCATCATTCCTGGAGC
CATGCCATGATGATTTGCTAATACAGTTGAACCTTCAATTACTAAAGCCTGTTGTTTATTATTAGGTGTC
ATTTCTTGTCCTTGTTCCTCAAAATAGCTTTCAATATATTTTAAAGAAGGCTCATCAATAACTAAATCTT
TACCAACAATCTGGGCCACTGTATGCTTCGTTAAGTCATCTTTCGTAGGACCTAAGCCACCTGTTAAAAT
AACAGTATCATATTTTTCTAACGCATGACGTACACTTGATTCTAAACGTTTTTTATTATCTCCAATAACT
TTATGTTCTAATACATTTTGTCCAATTTCATTAAATACTTTAGATAGAAATTGTCCATTGGTATTAGCGA
TTTGACCTAGCAATAGTTCTGAGCCTACAGCAATAATGGCAATTGACATTTATATCCCCCTTGTATCGTT
TAATTCATTTTTTCATGTATTCCATTTAAAAATTCACATCAATTTTAAATTCAATGTATCAGATGCTACA
ACACATTTCCCTAAAAAATGAACAAATATTGTTTTACAATATATCATTATAAACAAATGCGTGGCTAATT
TCTAAAATTGGGATTAAAAAAACTAGATTCCATATGAAAATGAAATCTAGTATAAACAAATATTTATTTT
TGTTTAAAAACATCTCTACCTTTATAAAAGTATTCAATACCAGATAAGATAGTAAAAATAACGCCAATGT
ATAATAAAATTTGTCCTAATGACAAACCAATCAATGTTGCCAATGGATCACCTAATAACAACCAAGTAAT
TGCTACCATAGTAACTGCTGTTTTAATTTTACCTAATTGACCAGCTGCACTTACGAATCCTTGTTCAATT
TGTAGTAAACGTAAACCAGTTACGGCAAATTCTCTGGCAATAATAATGATTGCTACTACAGAATTTGTTA
GTCCTAGTTGCACAAGTACAATTAAAGCACTTGCAACTAATAATTTATCCGCTAATGGATCCAAAAATTT
CCCCATATTTGTAACTAAATTCCATTTTCTAGCTAAATAACCATCAACAAAATCGCTAAGGGAAGCCAAT
ATAAAAATAAAACCACTGATTAATAACTCAATTCTTATTTCATATCCTCCTAGAAATGACACATTGCCAA
ATCCAAAATCAACTAACGCAAACAATATAAAAACTGGTATTAACACTACTCTAAAAACCGTAATCTGGTT
CGGAATATTCATTATACATCCTCATTTCTCACTAATTTATTTCTGTTAAAATATTAAAACTAACATGATC
CATAACAATAAAGTTATTAAAACTGTAATACCCATGATTACTAATAATTGTATTGGCTCTTTTGATTTAC
TCTTATAATCTAAGTCTTTATTATTATTGAAAACTGTAATTACTTCGTCCCATTCGGCTTGGTTCGATGG
AATTTCATCTTGATGAGCTTGAATTAACTGGTTAGGTTCAATATTTACTACGCTTGCATATTTTCTAATA
AATCCTTCGCTGTAATTTTTATTCGGTAGTTGATCGAATTCATTATTTTCAATATGCACTAGCATTTCAC
GTTTAATTCCAGTACGTTGCTCTAATTCTGTTAAAGTCATTCCTAACCTTTCACGTCTACCTTTTAGCGC
TTCACCGACCGTTTTCAATTCATAGCCTCCTTACACTTACTCGAAGAAACCAAAACCACCACCAAATGGA
TCTCCAAAATCTAAATTGTTCTTACTTTGGACTGTCTGTTTCTTCATTTCTTCGTAATGTATTTCTTGAT
TTTCATTTTCTCTCAATTCGATAATATAGTCAAAATCTTCCATTGTACAAGTACTTGTTTCAACAAATAA
ATCTGGGTGTTCAACGACTTTGATTGAAGGTAACGTCATAACTTCGTTAACAAGCTCTTGATGTTTTGGA
TTAGATTCTCTGGCAGTAACTGCACCATCAATAATGTATACATGATTGGCATCATATTCCCCTTTAATAA
GAGAGCTACGTACAGTTTGTTTTATTAAAGTAGAACTAATAAATAACCATCTCTTATGTGCACAAACACT
TCCCGCAACAATTGATTCAGTTTTACCAACCCGTGGCATACCTCTAATGCCAATCAACTTATGACCTTCT
TCTTTGAACAATTCAGCTAAAAAGTCTACTAACAAGCCTAAATCTTCACGCTCAAATCGAAAGGTTTTCT
TATCTTTTGCATCTTGCTCAATATATCTACCATGTCTAACTGCAAGACGGTCTCTTAATTCTGGTTTTTT
AAGCTTTGTTATTTCAATTTCATTTATACCACGAGCTATTTGCTCAAAACGTTCAACTTTTTCAAGATTG
TCTGTTTTAATTAAAAGGCCTCGTTTACCTTGATCAACACCATTAATTGTAACAATACTTATACCTAACA
TACCTAATAAACTAGATACATCACCTAAAAGACCCGGTCTATTAATTTCAATTTCGTATTCTAAGTACCA
TTCTTTTTTCTCTGCAACTGTCATGGTGAACCTCACCCCTTGTTTAATTAACAAATTATGATTCATTGTA
ATATTCATATTATAACATCAATCATAAAAACATTTGCTCATAAAAATAGTTCTATATTTTAAATATACCA
AGCACCATTAACTTTCTGTATAGTTCCAGTAACACTTCTAGCATTTGGGTGATATAAATAGGCGCATGTA
TGAGCAACCTCACTCGGTAAAACCAATCGCTGTTGTGGTAATTCAGTTATCATTGCTTGAAGTTCATCTT
CTTGCCACTCACTTGCCATATTACCGGCTACAAATCCAGGTGCGATAGCATTTACTGTCACTGATGTTAG
TGCAAGCTCTTGACTAAGCGCCTTAACGAAACCTAATTGTGCACTTTTCATCGTCGAATAAATAGTTTCC
ATACTAGCTCCTGTCTCACCCCAAATTGATGAAATTACAATAATTCTTCCATTGTCACTTTGACGTAAAA
CATCAACGAAATATCTACATAATCGAATTAATTGCAAGACATTTAACTGATAACATGCATCAATATCATG
GTCTTTCATATCTTGTAAAACACCATATAAAGACTGACCACTTGCATATATTAAACAGTCTAATGATTTA
ATGTCACCAAATGTTTTGTCAATATCAATTGTTTGAGATAAATCCGCTTGTATAAAATGCACTTTGTCAT
CATTAAATTTGCTAGTTAATTCATTTATATCAGTACGATAATATTGCACATAAACTTCAAATCCATCAGT
TAATAATTGTTTGACTATCTCAGAACCAATTGAACCAGAACCACCTAATACTAATGCTTTCATTACTTTT
TAATCTCCAAACGACTATCGACTTGCTGATCTAAATTTAAATATAACGATGACGTTTCATTAATACTATC
TAACGTGATGTTTTCAACAATGTCTAACATGTCAAACACACTAACACCTTCAAAATACAATTTAGTATAT
TGATTAGCAATATATTCAGGTGAGTTTAAACTTGATATGAATTCACCTATAAATTGCTTTTTCAAAAGTT
CAAATGCTTCTGCATCTTGGAAATTGCCTTTTTTATCACACAACTCATCTAATAATAATTTTTTTAATTT
ATCTGGTTCTTCAGTAGCGCTTGTCACGATTGAAAAACTATACGTCGGCTCTAGTACAAATTGATAACCA
AATGTATCATCGATAAGTCCTTCGTTTAATAAATTCTGATAAAAATCTGTTTCTTCCCCAAAAATCAACT
CAAAGAATAATGACATTTCTAAATCACGTTGTACATATTTTTGAGGCGCTTCTTGTAAAGGTTTATTTTT
AAAACCAAGCATTAGTCTTGGTGATTGAATTTTCATAGATTCAGTAACAAATGCTTCTTTAACATCCTCC
GGTTCATCAACAAGTCCTCGATCGATTTTGGGTTGGTTAACTTTATTACGAGCATCCTCGTGTTGTTTTA
CTATTCGACATATTGTTTCAGGATCCACATCACCAACAACAAATAAAACCATATTTGATGGATGATAAAA
CGTTTCATAACATAGATACAAATCATCTTTTGTAATATCGTATATGCTTTCTACACTACCGGCAATATCA
ACACGTATTGGATGTTGTTGATACATTGCACGCAATGTATTGAACATTAATTTATATCTAGGTTGTTCTT
GATACATTTTTATTTCTTCTGCAATAATACCTTTTTCTTTATCAACAGTTTCTTTTGTAAAATAAGGCGT
TTCAACCATTGTAAGTAAACGTTTAATGTTGTTTTCAATATTATCAGTTGCACTGAACAAGTAGCTTGTA
CGATCAAAGCTTGTAAACGCATTTGCTTGTGCATTATCTTCAGCAAACGCAGTAAATAAGTCTTCTTCTT
CTTTTTCAAATAATTTATGTTCTAAAAAGTGAGCAACTCCATCAGGTACAGTAACAAATTGGTCTTGTCC
AATGGGTTTGAATTGATTATCTAATGAACCAAATTGTGTAGTGTAAGTGACAAATGTCTTTTGAAAACCT
GGTTTGGGGATAATAAATAATCGTAAACCATTTTCTAATTCTTGTTCGAATACTCTTTCGTCTATTAATT
CATAATAACGCTCTTTCATTATTTATCCCCTCCTTTTGTCAACACATAGATTGTATCTAAAAATGCTTTT
TCAGCAACAGAAACAATATCTTCGCGACTTACCTTCTGTATATCTTTTATAAATGTTTCTTTGCTTTGTG
GTTGCTCTAATAATATTTGGTTATGCATAATCTCTATAACACTTTTCGGACGATCTTCAGATTCATATCG
ATGAGAAATGATTACTTTTTTAGCTAACTCTAATTTTTCTTCAGTGAAATCTCCTGCTTTTATTTTTTCA
AATTCACTTATAATAGTGTTTTTTGCAGTTTCGTACTTATCGCTTGAAACCCCACTCAAAACAAATAAAT
AGCCATTTTTGCCATCAATTTGTGAATGTATAGAGTACGCTAAACTTTGCTTTTCTCGCACTTCATTAAA
TAAAACAGATGAAGGATCTCCTCCAAACATCATGTTAAATACAACAAAGGCAGCATATCCACTTTGACCA
TATTGTGTTGGAAAACGGTATCCCATATTTAATTTAGCTTGATCCACGTCATCATATTCAACAATATAAT
CAACTTCTTCATCGTGTAAATGATGAGTAGAATGTTGGAATTGATGTTTATCGAATGGTTTAAGTGCAAA
TTTTTCACGTATTTGTTTCTCAACACTTTCAGGTTCTACATTGCCGACAACATAAACAGAACATTGATCA
TTATTAATCATTGATTGATATGTATGATATAGTGTTTCAGCAGTAATATGTGGGATTTGTTCTAGTTGTC
CTGTAGATAAGTATTTGTATGCTTCATTTTCAAACATATGGTCGAGTAATTTTAAAAACGAATATTGCGC
TTTGTTATCTACCATAGCTTCTATTTTTTTGGCTAATAATGTTTTCTCTTGGTTAACAAAATTATCATTG
AATGCTTTATTTTCAATTAATGGATTCCAAATGATTTCTTGTAATAAATCTAATCCTTGATTAAATAATG
ATTCACCGTTTCTTAAATAACGTTCATTAACAATTTCTAATGAAAATGTAATGACATGCTGATCTTTGAA
TTTTGAAATTGTACTATTCACATACGCACCATATAAATCGGCTAAGTGATTATTAAATGACTTATCGGTT
GGCCATTTCTTAGTTGCTCGAACTAATAATTTGCTTAATAATGATCTACCTGTTATTGTGTCATATTCTA
AAGGTGCCATAAATTTAAAAACTATAGTAGTTGTTTTAAATTTAGTTGTTGGTGAAACTTTGATATGTAT
ATTTGGTTGAGATTGTCTACTCAAATATATAGCCTCCTCTATATCTTCTTACATCTATATTTTTCTAGTG
ATTTTAAATTGAACTAAGCTATTTTTCATATAATTTAATGAATACAAAATAGGTTCATCTAATTCATTGT
AGTGCGTAATTTTTAATAAAATCAAACCTTCGTGTGGCGAAGCATTAAGTACTTCGGATATTCGAGGTTC
ATAATTTACCGCTTCAATTTCTGTATCAGCGTAACAAATATTATGATTACTTTGTTCTTTTATCACACTT
AGTATCGATCCATTGCTCATTTGATACTCTGTACATGTTAATTCTTTTTTAGCAATTTTATCTAAACAAT
AGACGACCGGTTCTCCATCGGCAGTTCGTAATCGTTCTATAATGGTTACTGAATATCCTTCTTCAACGCT
CAACAAATTTGCATCTAACATAGTTGCTGGTTGCTCATCAAAATTTAAGTATTCAGTTCCGCATTCAAAT
CCTGCATTTTTAATCATTTGCCCAATACTTATAAGTTCATTCAATGGATAAAAGAAAGGGGGCAGTGACT
TAACACTTGTGCCCTCTTCAAAATTATCTTTAATGACTTGTTCAGTAATCAATGCCTGAATTGCTTCATA
AACATCGTCGGTTTTTACATTTAATTCTCTGGCAATTGATAAATTACTTGGAAGTTGGTCACCATATTCC
AATTTATTTTGCTTAATCAAATTTAAAATGTATTGTTTAACGTTATATACCGCATTCATTTCTGACATTT
TTTTACACCTCGTCATTATTAAGATCTATTAAAACTTGTCTAGGCTTGCTTCCTTTTTGTGGACCGATTA
CCTGATTGCGTTCTAAATCATCCATCAACCTAGATGCTCTATTATAACCAATTCTAAATTGGCGTTGTAA
CAATGATGTACTTGCCTTTTGTTGTTCAACAACAAACAAATACGCTTCATCATATAAAGCATCTTCACTT
TTCATTTCCGATTTATCCACTGGTGCATCTGGTTCCATTTCTTTTACATAATTTGCCTGTTGTTGTTCTA
CTACATAATTTACAACATCTTGCACCTCTTGGTCACTTAAAAACGCCCCTTGAATACGTGTTTGTGATGA
ATCACCATTTCCAACGTATAACATGTCACCTTTACCAAGTAACTTTTCTGCGCCGCCAGTACCAATAATA
GTTCTTGAATCTGTTTGAGAACTCACAGCAAAAGCAATTCTAGATGGAATATTATTTTTAATGATACCTG
TAATTACATCCACAGAAGGTCTTTGTGTTGCTACAATCAAATGTATACCTGCTGCACGTGCCATTTGTGT
AATACGTTGAATCGCATTTTCAACTTCTTTACCAGCTACCATCATTAAATCTGCAAGCTCATCTACAATA
ACAACGATATAGGGTAATTCTGGTTGCTTCTCATCTAATTCTTGATTTTGCTTACGGATTAATTCGTTAT
AACCTTTAATGTTTCTAGTTGATGAATGTTGGAATAAATCATAACGTCTTTCCATCTCAGCTACAATTTT
TTCTAAAGCTTGAGCAGCTTTATGAGGATTTGTAACAACCGGAATTAATAAATGTGGAATCCCGTTATAA
ACATTTAGTTCAACCATTTTCGGATCGATTAACATAAGTTTAACTTCATGCGGCTTAGCATTTAATAAAA
TACTTGTAATAATACCATTTATACAAACAGATTTACCACTACCCGTCGATCCTGCCACCAATAAGTGTGG
CATTTCATTTAGTGGAACAGTAATTGGATCACCTGATATATCTCGTCCTAATCCAACTTCTAGTTTATTA
TTAGACGGGAATTTTTCATCTAAAACTTCTTTTAGTGAAACTAATGAAATTTTCTCATTTGGCACTTCAA
TACCTACTGCAGAGCGACCAGGTATTGGCGCTTCAATTCTAACATCTTTTGCTGCTAAAGCTAATGCAAT
ATCATTATGCAAGTTTACAATTTTACTCACTTTAACCCCTTGAGCTGGTTGAATTTCATATTGAGTTACT
GCAGGACCAATTTTAATTTGTGTCACTTTTGCATTTACCCCAAAATCTTTTAATGTATTCTCTAGTACTT
GTCCTTTACGTTGCACTTCAGCTTTAGATGTTGCTTTTTGTTTTGCAGGTTGATTAAGTAAAGTTAACGG
TGGAACAACATACGACACATTCGTAACTTCACCAGCTTCTTCAATAGTGTTTTCACTTTCAACACTGTTA
TGAGTTTGTTCTATTAATTGTTCTTGCTGATCTGCTTGATGATGATTTACGATGTTATTCGAACTATTCT
CTGCATCAAACACTCGTTTTTTTCGACTTGGTTGACTCTGGCTTTTACTTTCATTTTCAGTATGCCCATA
AATTGGAATATCTCTTTCTTGAGGCACTTCCGTAAAATCACTCACATCTTTTATTTGTGGCTGTTCATTT
TGACGTGCCTTTTGTTCTTCTTTAAGTCTCGCTTTTTCTTCACGCTTCAATTGTTTTTCTTGATTTCTTT
CCGACATTTTTTCATTAAATGAACCAAACCAAGCTTTTATATTTTCCAGTGCAACTTTTGCAACATCACG
ATGTTGATGGTTTGTTAATAAAATAACACTTGAGCATAATAATAAAATAGTAATAATACATACACCAAAT
AATGAAATTAAAGGTACGCTTAACTCTAATAAATAAAAGCCTAATACACCGCCACCAAAATTGGGAAAAT
GACTGTGTTGGTATGACTGATACACATAAGAAAGTACAGGTTCTCTTTCAGCTTTGATACCACTATTAAA
ATGAAAAACTAACTGTGATACAAATAGCAATGCAATTTGCAATACAATCGAACCAGCCGTTCGTCTAGTT
TTAGGAATACGTTTAGAGTATGTAATAAAACCAGTTGCTAAGAGTACTAAAATATATGTTAAATATCTAC
TGTACCCAAATAAATAATTAAAGAAGCTGTCAATTAGACGACCTATTATTCCTAATTGGAAAACACCCAA
CACCATTAATACAACTACTAAAATAGCTATGACATAACGTATCGGATTATCATTCTTCTTTTTCCTCGAA
TTTGTTCTTTTTTTTGATGTTGTTTTTTTCTTAGCTGTCGATTTCTTTTTTGCTTGTGCCAATTGACGCA
CCTCCTTATGTTGCCTTAGTTAAAACGACGTTATTATATATAATTTCCTATTTGATGTTTAGAATATGTA
GTCCAAACAGACGATGAAAGAGGTTAGAACAATATCATCTATGTATCAATTTACTTAAGATAACAGATTA
ATCGTTACCCCTTCAATTGACCATCATAAAATATAAGTAAATTGTCCATGACAACCATTATATTTCGGTG
ACTTGTTCTGACCTCTTTTATGTTAATGACTTTTTGATTAAATTTCAGAAATTACTGGAATAATCATAGG
ACGACGTTTTGTACTTTCGAATAATAGTTTACTAATTTGATCACGCATATTTTGTTTAATTTCAGACCAT
TCTATGCGTTTTTCTTGTAAACCAGCTTCTACTATTTCACGTACTTTCTCTTCTGCTTCACGTAATAAGT
CTTCACTTTCACGTACATATACAAACCCACGAGATTGAATTTCAGGTCCCGCAGCTATACGTCTATTTTT
AGGATCTAACGTTACTACAGCAATAAAGATACCATCTTCTGCTAAAAGATGACGGTCTCTCAACACGATA
TTTCCTACATCCCCAATACCAATACCATCTATTAAAATATTTCCTGAATTTACCTTTTCATTTAATATCA
TATCTTTACCGTTGTAATTAATGACATCTCCTTTTTCCACAAGGAAAATCTTTTCTGGTGCAACACCTGC
TTCAGCTGCTAGCTTCGCATGTGCTATCTGCATTTTAAATTCACCTTGTACAGGAATAAAGTATTCAGGT
TTCATAATATTAATCATCATTTTTAATTCTTCCATGCAACCATGACTTGAAGCATGAATCTTCTTGTTAT
TTGGAATAATATGTGCGCCAGCACGTACAAGCTCATTTAATGTATTCGCAATGATAACTTCCATATTAGC
AGAAGCCGTAATTGCTAAAAATACAGAATCGCCTTCTTCGATATTCATAATTTTATGCTTATGTTGCGCC
ATTTGACTTAAGGCTTCTACAGGTTCTCCTTGCATACCAGTAGCTATAATTATCACTTCATTTTTAGGAT
AATTATCAACTTCTGTTATAGGAATTAGCAAATCTTTAGGAATGTCGAAATACCCCATTTTACGAGCAAT
ATTAAATGAACTTTCAAGTGATCTTCCTAAAAATGACACTTTACGATTTAGCTTGCTAGCAATATTTAAA
ACTTGCTGAATACGTATAAAGTTCGAAGCATAACATGAAACAATCAAGCGACCTCGCACTTTTGCAAAAG
CATCATACATATGATGTTCAATTACATTTTCCGGAGTATTATATCCAGGTTTCTCTGCCTCAGTAGAATC
ACTGATTAAGACAAATACGCCTTCTTCACCAATCTCTGCCATACGTTTAATATCTGGTGCATAATGTCCA
TGTAAACTTTGGTCAAACTTAAATTCACCTGTATACACAATGGCACCATATGAAGTGTGAATACAAACAC
CTAAACTATCAGGAATACTGTGTGTCGTATTAAAGAAACTAATATTCACGTTTTTGAATCTCATAATTGA
ATCATTATTAACTGTATAGTAGCGAACTTTTTTATCAATATTACGGGCTTTCATATTTTCTTTAATTAAC
GCTATTGTCAATTTAGATCCATATACTGGTGCATCTAATTGTTCTAAAACATAACTCACTGCACCAATCG
CGTGCTCATGTCCGTGTGTAAGGAATATACCCTTCAATTTATCTTTATTTTCAAGTACGTATGAAATGTC
TGGTATAACAATATCAATACCTAGCATTTCGTCTTCTGGAAACATAAGTCCAGCATCTAACATAAACATT
TCATCGTCTACTTCAACGATATACATATTTTTAGCAATTTCGCCAACACCGCCTAATGGTATAATGCGAA
TATCTTTATTCTTTTTCTTTATTAAACTCAAAATCTTACCTCCTAAATTTGTTACCCGTCCATATATAAA
CTCACTATTCATTATAAGTTAAAAAACACTTGATGTACACTATTAATCACTATACATACAGGATAATTAA
CAGTTGCACACAAAATAATAAAGCGTTTTAAAATGTTCAATACAACAAATTCAAAATGGGTCACTTCGTA
AAAAATGGCATAAAAAAATCACATGACGATACATTGTCGTCATATGACTTTAAATATTATTCTTCTAATG
CTCTGTGTGATGCATTTACTCGACCTTGTTTATCAATTTCAGTAATCTTAACTTCAATTGTGTCACCGAT
TTTTAAAACATCTTCCACTTTTTCAATTCTATTTTTTGAAATTTGTGAAATGTGAAGCAACGCATCTTTA
CCCGGGAATAGGCCTACAAACGCACCGTATTTTTCAATACGTTTAACAGTGGCTTGATAAGTTTGACCTA
CTTCCGCTTCACGTGTAATTTCCTCAATGATTTCACGAGCACGATTTATCATAGCTTGATCAACGGCACC
AATAAAGATAGTACCATCTTGTTCAATATCTAATTTAACGCCTGTTTCATCAATAATTTCGTTAATTTTT
TTACCACCAGGTCCGATAACATCTCTAATCTTATCTGGTTTAATTGTCATAGTTACAACTTTTGGCGCGT
AAGCACTTAATTCAGTACGTGGTTGATCAATTGTTTGTAACATATGATTCATTATTTCTAAACGACCACG
TCTCGCTTGTTCTAGAGCCTCTTCGATAATCTCACGCGTTAAACCGTCAATTTTAATATCCATTTGGATT
GCTGTAATACCTTCTTTAGTACCAGCGACTTTAAAGTCCATATCACCTAATGCATCTTCCATACCTTGGA
TATCAGTTAAAATCGTATAGCTATCTTCACGTGTAACAAGACCCATAGCAATACCAGCAACTGGTGCTTT
AATCGGTACGCCCGCATCCATTAAAGCTAATGTTGATCCACAAATTGACGCTTGAGATGATGATCCATTT
GATTCAAGTACCTCACTTACAATACGAATTGTATATGGGAAATCAGCAGTATCTGGAATAATATATTTTA
ATGCTCTTTCACCTAACGCACCATGTCCAATTTCACGACGACCTGGCGCACGTACTGGACCAGTTTCACC
TACTGAAAAATTCGGGAAGTTATAATGATGCATAAATCTTTTTTCTTCTTCAGGTCCTAAACCATCAATT
AATTGATAATCGCCTAAAGCACCTAATGTTAAAACTGAAAGTGCTTGAGTCTGACCACGTGTAAATAGAC
CTGAACCATGCGTTCTAGGTAAAATACCAACTTCAGAATCTAATGGACGGATTTCATCAGGTTTACGGCC
GTCTGGTCTAATTTTTTCATCTGCAATTAAACGTCTAACTTCTTCTTTCACTAATTCATTTAAAATTGCA
TAAACTTCTTTAATAAGTAATTCATTCTCTGGATCTTCTTCATCGATAAATTCATTGACGATTTCTTCTT
TTAAGTTATCAAGATTTTCATCTCGTTGTTGTTTATCAAATGTTAAAACTGTTTCTTTAAGTCCTTTTTC
TTCAGTTAAAGATTTTACACGTTCAACTAGCGCTTCATCACGCTCTGCTGGAATAAATTCTTGTTTAACA
GGTTGAATGTGGTCGACGATTTGTTGTTGGAAATCAACTAAACGTTGAATCTCTTCATGACCAAAGAAAA
TCGCCTCTAACATTTCTTGTTCAGTAATCTCACTAGCGCCTGCCTCTACCATGTTTACTGCATCTTTATG
ACCAGCTACTTCAAGGTCTAAGCGAGAAACTTCTTTTTCTTCTACTGTTGGGTTAATGATATATTTACCG
TCAATATAACCCACATTTACACCGGCGATTGGCCCTTGGAATGGAATATCCGACACACTAAGCGCCATAG
ATGAACCAATCATTGCAGCCATTTGTGGTGAACAATCAGGATCTGCACTTAATACCATGTTCATAATTTG
AACATCATGCTTATATCCTTTAGGGAATAAAGGTCTAATTGGTCTATCAATTAATCGCGCAGTTAATGTT
GCATCGTCACCAGGACGTCCTTCTCTCTTTTTAAATCCACCAGGAATTTTACCCGCAGCGTACATTTTTT
CTTCATAGTTCACTGTTAATGGGAAGAAATCTCCATCACGAGGTTCTTTTGATGCCGTTGCCGTCGATAA
CACGACTGTATCTCCATAACGAACCAATACAGCGCCATTTGCTTGTTTAGCTAATTGCCCTGTTTCAATC
GTTAAAGATCTTCCTGCCCATTCAGTTTTAAAAACTTTCTTTTCTTGAGACATTATAAATCTCCTCTCTT
GAATCTAATAGTTATATCATATCATTTATTATCGTATTTTAATATTAGTTATAAAATATTGAATTGGAAA
AAAAGAGAGCGGGATATCCATCTATTATTTACAAAATAGACTTATCGTCCCACCCTTATCAGTATAAATA
TAAGTTATATTTTTTTAAAAAACATACTTTATTTTTAATATCTTGATTATTACTCTAGGTGTACTTATAT
CATCTTTATCTTATTGTAACCTTATTATTCACTCAATATTAGCTTAACATATAATAAATGTTAATATTTG
TAAAAAGCTTTTTTAATATAAATTAAGGTTGGAACATAAATATGCCCCAACCTCAAAGACTTTATATTAA
GATTAACGACGGATACCAAGTGATTTAATTAATTCACGGTAACGTTGAATATCTTTACTACGTAAGTAGT
TTAATAAATGTCTACGACGACCTACCATTTTTAATAATCCACGACGTGAATGGTGGTCTTTTTTGTGTGT
ACGTAAGTGTTCGTTTACTGCGTTGATTTCTGCAGTAAGTACAGCGATTTGTACTTCTGGTGAACCAGTA
TCAGTTTCGTGTACACGGTATTCTTTAATGATTTCGTTTTTACGTTCTTGTGAAATTGCCATAATCAATT
TCCTCCTTAAAATGTTTGAATACTCCTTAATCCGAGTTAGGCGTTGGAGATTCGACCTACTAAGAAAAAG
GTGTGGTATAGATTGTTTATATAACTATACGCAACTCTAAATATTATAAGCTACTTCATCACCAAAATCA
ACTGCTAATAAATATTTAGCACGCGATTTATCATCGTTCATTTGTTTAACTAATGGGTCGATACCATCAA
ATTTAATCTCAGGACGTAAGAAATGATGCCAATTCACGGTCACTCGTTCACCATAAATATTATCCTCAAA
GTCAAAGATATTCACTTCGATGACAACTTCTGCTTTGTTAGGATCATGAAATGTTGGCTTTACACCTATG
TTAGCTACCCCTCGATATAATTTATTTTCAGTGCCGATTTCAATACTAACGGCATAAACACCTTTACGAG
GTAACAAATAATCATCACTAGGTTGAATGTTAGCTGTTGGGAAGCCAATAGTTCTTCCCCTTTTTTCACC
TTGCACTACAGTGCCTTTAATAGAATATATATAGCCTAAAGCATCATTCGCTTTTTGCAACTCACCATTG
ATTAAATCTTGACGAATAGAAGTTGTAGAAATTTTTTCATTTTCAATTTCTTGTTTACTCACAATTGTCG
TATTAAACGCATCATATTCTTGAAGAACAGTCATATTACCTTTTCCAAATTTACCAAAAGTAAAATCAAA
ACCAGCAATGACTTCTTTTACATTATTTTTAATTATATAATTTTCAACAAAATCTTCAACGCTCACATTA
GCAAACCTAGATGAAAAATTAACCACTATACAATAATCAATATCATGTTGGCTAATTTTTTCGATTTTAT
CTGAAAGTGGTGTTAAATACGTTGTTCGTTTTCTTTTAGGATTCAACACGACAGACGGATGCGGATCAAA
TGTCATCACCGCTTTTTTTAAACTGCGTGCCTCAGCTATTTCGTTTAATATATCAAAGACTTTGTCATGA
CCTTTATGCATGCCATCGAAAAATCCGAATGCCATTGCAACATCCTCTGTAATATACTGTTTAGATTGTA
TAGGATGTGTCACTTCTATGACTTTCATAAATTCTATCTCCTTTAATTAAAGACTTTTTTAGGTTTAATT
TCTGATTCTTTTGTAGGGTGTACCATATAAATTGCTAATACTTTTTCTGAATCATCATCAATAAATACAA
TTTGGTCTTTAATTTTATTATCAAATTCATTTTTATTAAATTTCTGCCCATTTAAAATACGTTTTTTTAT
GTGCGAATCTTTAATTTTAATGCTTGGCAAACCCTTTAATCCATATTCTAAAGGAAACAATTTATTTTGC
AATGAATCCTGCTCATGAAGTTCTTTTATTTGTTCTAATGTAAGGCTATCTTTCAACACAAATCCACCAG
ACTCGATTCGCGTTAATTTCGACATATGTGCCGGAAAGCCTAATTTCACACCAATATCAGTTGCTAGTGT
TCTAATATATGTACCTTTACCACAGATGACGCGTATTTTAAAATGACACTCATTTTCTTTAAAATCTAAT
TCAGATATACGCCCAATGTCTTTAATATTAACTTTACGCTTTGGTCTTTCAACTGTTTCATTATTACGCG
CATATTCATATAATTTTTTACCATTCACCTTGACTGATGAATACATTGGCGGAATTTGTTCAATGATACC
TTTAAAACTTTCTAACAATCGGTCAATATCGTCATTGTTGAAATCAGCTGAATGTACACCCTTCATTTCC
AATGTATCACCCATTTGATCTTCAGTTGTTGTACTTCTGCCTATCGATACCGTTGCCTCATAAGCTTTGC
CCATATCCATAACATAATCACTAACTCTCGTTGCATTACCTATACATACCGGTAACACGCCTGCAACTTC
AGGATCAAGCGTACCAGTGTGCCCTATTTTTTTAGTCTTTAAAATTTTACGCAATTTGAATACGACGTCA
TGACTTGTTAAACCACGTTCTTTATATACTGGTAATATACCGTTATACATGTTGTCACCTTCTTTTTTGA
AAATATATTTTAATAGCGTATTAACTGAATTTATTCATAAAAAAACTGGAAAATGTTAACTATTTCTACA
CATCTATGTATTAACTGTTTAATGTTAATATACCGATATTAAGAAATTATCAAACATTTTCCAGATACCT
AACACTAAATTATCTATCTTGTTTGTGTAAATCTTGAATCATTCGTTCAATTTTATTACCATATTCGATT
GATTGATCATATTCATACATTAATTCCGGCATAATACGTAATCGCATTCTAGAACCTAATTCAGACTTAA
TGAAGCCTTTTGCTTTATCAAGTGCTTTAAATGTATTTTCTACTTCTTTATCGTTACCTAATACAGTTAA
AAATACTTTAGCCTGCGATAAATCATTTGTTAAAACAACATCTGTAATTGTAATAAAACCAACTCGAGGA
TCTTTGACTTTATTGTTGATGATATCCATTAATTCCTTCTTCATTTGTTCACCAACACGCTCTGCTCTCA
TACTGCTCATTCTTGTCACCTCTTTATCTTTAAGTTCAATTGTTATTTGCATTTTTTAGTGTAACAATGC
TTAAACAATTATTTTAGCTCACACGTTATTTTAATAAATTAAGCCTATAAAATCAAATAAAGTTTGCCGT
AAGATAGGCATTTCAACAGAAAATTTTCCAATAATAGTCGACATGATATTTTGTCATTAAAAATCATTCT
AGGCCACCACAAAATTTTATACAAAAACATGTCTATATAACGTAACTTTTAATAGGTAATCTATTCTAAT
AAAAAACCAAAAGCTAGTATCAATTATGCTCCCTATAAAGTAGACACTTAAAAAGTGAAATATTTATAGG
GAGCATATCAACCTTAACTATACTTATAGCTTGTAATTTATTTAATTAACGCTTAATTTCAACCATTTCA
AATGCTTCGATAACATCGCCTTCTTTAAGGTCATTGTAGTTTTCAATTGTAATACCACATTCATAACCTT
TTGCAACTTCCTTAGCATCATCTTTGAAACGTTTAAGTGTATCTAATTCGCCTTCATATTGAACAATACC
ATCACGAATAATACGTACACCAGCATTTCGCGTAATTTTACCTTCAGTAACATAACATCCAGCAATAGTA
CCAACTTTAGAAACTTTGAATGTTTGACGAACTTCAGCTTGCCCGATAACTTGTTCTTCAAATTCTGGAT
CAAGTAAGCCTTTCATCGCTGATTCAATTTCTTCGATAACATTATAAATAACTCTGTGTAAACGCATATC
AACATTTTCAGCTTCTGCAGCACGTTTTGCACCACTGTCTGGACGAACATTGAAACCAATGATAATACCA
TTTGAGGCATTAGCAAGTGTCACGTCTGACTCGTTAATCGCACCAACCGCTGTATGAATGATACGAACAT
TTACGCCTTCAACATCAATTTTCATTAATGATGCAGCTAAAGCTTCAACAGAACCTTGAACATCACCTTT
AATAATAACGTTTAAATCTTTCATTTCACCTTGTTTCATTTGTTCAAACAGGTTATCTAATGAAACATTT
TTACTTTCTTGACGTTGTTGTACAATGCTAGCTTCGTGTCTTGATTCACCAATACGACGAGCTTGTTTTT
CATCACTAAATACAACAAAGCGATCCCCAGCTTGTGGCACATCATTAATACCTGTAATTTCAACAGGCGT
TGATGGACCAGCCGTTTTGATTCTTTGACCTAAGTCATTAACCATTGCACGGATACGGCCGTAAGTATTA
CCCACTACAATCGCATCACCAACATTTAATGTACCGTTTTGTACTAATAATGATGCAGAAGGACCACGTG
ATTTATCTAATTCAGCTTCTATAACTGTACCAACAGCACGGTTTTTAGGATTTGCTTTAAGTTCTTGAAC
TTCTGCAACTAATCCTATCATTTCTAATAAATCGTCGATACCATCACCACTTAATGCAGAAAGTGGAACG
AAAATTGTTTCGCCGCCCCAATCTTCAGGAATTAAACCATATTCAGTTAATTCTTGCATAACTCGATCAG
GATTTGAAGTTGGTTTATCAATTTTATTTACTGCAACAATAATTGGTACTTCTGCTTCTTTAGCATGGTT
AATTGCTTCAATTGTTTGTGGCATAACACCATCGTCAGCTGCTACTACTAAAATTGTAATATCTGTTACT
TGTGCACCACGCGCACGCATCGTTGTAAATGCAGCATGTCCAGGTGTATCTAAGAAAGTGATTTTTTTGC
CATCGTTTTCAATTTGATATGCACCAATATGTTGAGTGATTCCGCCTGCTTCACCTGCTGTAACTTTTGT
ATGACGAATTGAATCTAATAAAGTAGTTTTACCATGGTCAACATGTCCCATAATTGTTACAACTGCTGGT
CTCTCAATTGCTTCTGGATCATCTTTTTCGTCTTCGAAGTAGATTGATAAATCTTCTTCATTAATCACAA
CTTCTTCTTCAACCTCAACGCCATAATCATCGGCAATTAATTCGATTGTTTCTTGATTTAATGATTGATT
GATATTAGCAACAATACCAAGTAAGAATAATTTTTTGATAATTTCTGATGATTCAACATTTAATTTATCC
GCAAATTCGCCTACTGTAATACCTTCTTGATATGTCACTTTTGATGGTATTTCTTTTGGAGCAGCTGGTT
GATTTTGTGGTTTATTATTCTTGTTATTTTTCTTATTATTTCTATTATTCTTTTTATTGCCTTTGTTGCC
TTTATTATTTTGTTGTTGATTCTTTTTGTTATCTTTTTGTTGCCCTTTATTTTGGTTTTGATTGTTTGAT
TTTTGGTGATTATTTTGAGTGCTTTGTTTATTGTCGTTCTTTTGTTCTTTTTTGAACTTTTTATCTAATG
CTTTAATTTGGTCATCTTCCAAAGCTTGCATATGATTTGAAACCTCAATATTCATGCTTTTTAACTCATC
TATAATCTCTTTACTCTTTAGATTTAATTCTTTCGCATATTCGTAAATTCTTTGTTTACTCATATAATCA
CTCCTTATGATATTCATCTATCATTGATAGCAACTTTTTAGCAAAGCCTGGGTCAGTAATCCCTACATTA
ACACGCTCACCTTTTCCAAGTGCTATTCCCAATTCATTTCGATTTCCAAACTTTCTGAATGGAACTTTGT
AACTCTTACATTTATCTGTAATTAATTTAGCTGTATTATTAGACGCATCATTTGCAACAATAACGAGCTT
CAAATTTCCTTTTTTAATCTCATTAACAATGACTGATTCACCTGTTTTTACTTTACCAGCTCTCATTGCT
AATCCTAAAAAGTTTAATATTTGATCTATACTCATTTTGGGATCTCTTCTCTATAAATTAATCTAATAAT
TTCTTTGTAAACAGGATCCAATTGCTCTTTAGATGCTTTAAAATATTTTTCTAAAATTTCTTTTTGTTGT
GCTTTTTCAACCATAGCAACATCTTTAGAAACATATGCGCCACGGCCTTGTTTCTTTCCAGTAACATCCG
CAAAGATTTCGCCTTCTTTATTAACAACAACACGAATCATATCTTTTTTGGGATGCATTTCATTTGAAAG
AATACATTTTCGCATCGGAATTTTTTTCTTTTTCATAGATACTTCACTCCAACTTATTATTCAGACTCTT
TCTCTACATTTGTTTCAACTGAAACATCAGTTACCTCTTCGGTTGATTCTGTTGTGTCAACATCTTCTAA
AGCAACATCTTCTTCAGTTACTTTTTCAGCTTCAACTACTGGATAGATACCCGCTTCACGCGCATCTGTT
TCTGATTTAATATCAATTTTCCAGCCGGTTAATTTAGCAGCTAGACGTGCGTTTTGTCCTCTTTTACCAA
TCGCTAAAGACAATTGATAATCAGGAACAACAACTACTGTAGATTGATTTGTTTCATCAACAATAACTTC
TAACACTTGAGAAGGGCTTAAAGCATTTTTCACAAATACTTTTGGATCTTCATTCCATTGAACGATGTCG
ATTTTTTCGCCACCTAGCTCTTCAACAACAGCTTCTACACGCGCGCCTTTAGCACCAACACATGCACCAA
CAGCATCTATATCATTGTTTTCAGAGAAGACACTAATTTTAGAGCGATCGCCAGCTTCACGTGCTACTGA
TTTAACAATTACAGTACCATCGTAAATTTCTGGAACTTCTTGTTCAAATAAACGTTTTAATAAACCTGGA
TGGCTACGAGAAACATAGATTTGAGGACCTTTTGTCGTTTGTTCCACTTTGTTAACATATACTTTAATAC
GTTCGTTAGGAATATATTTTTCGTTAGGACTTCTTTCTGCTTCAGATAAAACAGCTTCGATACGACCTAA
ATTCACATATACATAACGATGGTCAACACGGTCAATAATTCCAGTAAGTATGTCTTCTTCTTTGTCTATA
AATTCTTCAAATAAAATTTCACGTTCAGCATCACGAAGACGTTGCATTACTGCTTGTTTCGCTGCTTGAG
CACCTACACGACCAAAATCTTTAGGTGTTACATCTTCTTCGTATATATCACCAATTTCATATGCAGGGTT
TTTAACAAGCGCTGTACTTAAATCCACTTCATCTCTGTCGTCAAATACTTCTTCAACAACATCTTTACGA
GCGATAACTTTGAAAGTACCTTGATCCATATTTAATTCCACACGGACATTTCTTGCACTATCATAATTCT
TTTTGTATGCAGTAATTAAAGCTGCTTCAATAGCATCAATTAATACTGCTCTAGGAATCTTCTTTTCTTT
TTCTAAATACTCAGTAGCTAATAATAATTCATTACTTGACACGTTTTTTCCTCCTCATCACGTTAAATCA
TAACTGCGTGACGTGCTTTTGCTATTTTGTCTCTCGGTATCTCTATATCTTTCGTTCTTGCTTTGATTTT
AACTTGTACTACAATTGTTTCATTATTGACTTCTTGTAAAATGCCTAACCATTCCTTTTCACCTTCAATT
GGTACATATAAAGAAACAAATACAGGTTTAGTTATTGCATTTTGGAAATCTTGTTCTTTTTTAATTGGAC
GTTCTGCACCAGGTGACGCTACGTCTAAATAATACATTTCAGGAATAGGATCATTTGCATCCATAGCTTC
ACTTATTTTTTCAGAAGCTAGCGTACAATCATTTAAATCTACGCCACCTTCTTTATCAATAGAGATTCTA
AGAAAATGATCTCTACCCTCTTTGACATATTCAACGTCTACAAGTTCAAAATTCAAGTCTTCCATAATTG
GTTTAACAATCACTTCTACTTGTTCTGTAATTTTACTCATACAGGCCTCCCTTTTTGGCAAATAGAAAAG
AGCGGGAATCTCCCACTCTTCTGCCTGAGTTCACTAATTTTTAAGCAACTTAATTATAGCATAAGTTTAT
GCTTGAAACAAATGACTTCACTAATAATCAGAGATTCTTGTAAAAGTTTGTTCATTTATTTCATCATTAC
ATTCGAATAGACTCGTAAGACGTTGAAAAGAAATACAGGTATAACTTTGTGTCCAGCAACAATTTTGTAT
TTCTTTAACTACGCCATACGAATTAAATAAATACCTTGATTATTTCATTTTACATATCGAATATCGAAAG
TTGAGCTTTATCTGGTAAATTCGGTAATGAGCCTAACTCATCTAAATACTCAATAATTTTCTGAGATAAT
CCAGCTTTTTTGTTTAAATCTTCTTTTGATAAAAATGGTCCATCGTCACGAGCTTCAACAATTCGTTTCG
CAACATTTTCGCCAAGCCCAGGCACTGATATGAACGGCGGAATAAGTGTATCGCCTTCAATGATAAATTC
GAACGCTTGGCTCTTTTCTAAACTAATCGGTTGCATTCGATAACCTCGATGCGCCATTTCATTCATAATT
TCCAAGACAGTTAATACGTCTTTTTCTTTTTTACCTAGATCCATATAGCGAGAATACATGTCTTTTACAG
TATTTCGTATGCTTGTTTTATCTTTAATCATCGTGATTAAATCAAAATCTGACGCACGAATTGTAAAGTA
AGATGCATAGTAATAAAGTGGATGATGTACTTTGAAATATGCGATACGTACTGCCATTAAAACGTATGCT
GCTGCATGGGCTTTAGGGAACATGTACTTAATTTTAAGACATGAATCTAAATACCAATCCGGCACTTCAT
TTTCTTTCATCGTTTCAATCATTTCTTCAGTTAAGCCTTTACCTTTACGTACTGACTCCATTATTTTAAA
AGCCATTGATGGTTCTAGACCAGCATACATTAAATAAACCATGATATCGTCACGACAACCAATTACACTT
GATAAATCACATATACCTGTTTTAATTAATTCTTGAGCATTACCTAACCACACATCTGTCCCATGAGATA
ATCCTGAGATTTGAACTAATTCAGAAAATGTTGTTGGCTTTGTATCTTCTAACATTTGACGTACGAATCC
TGTACCGAATTCTGGTACCCCAAATGTACCTGTTTTACATAAAATTTCATCTTCAGTAACACCCAAACTT
TCAGGTGTACTAAATATCTGCATAACTTGTTTATCATCTACAGGTATTGTTTTTGGATCAATTCCTGATA
AATCTTGAAGCATACGAATCATTGTTGGATCATCGTGTCCAAGTATATCAAGTTTTAATACATTATCATG
AATAGAATGGAAATCAAAATGTGTCGTCATCCATGCTGAATTTTGATCATCGGCAGGATATTGTATCGGC
GTAAAATCATAAATATCCATGTAATCAGGCACTACAATAATACCCCCTGGATGCTGTCCAGTTGTACGTT
TAACACCTGTACATCCTTTAACGAGTCGATCTATTTCAGCGCCTCTTTTGTGAATGCCTTGATCATTCAA
ATAGCCTTTAACATAACCAAAAGCAGTCTTTTCAGCAACAGTACCAATTGTACCTGCACGGAATACTTTA
TCCTCACCAAATAATACTTTTGTGTAGTTATGGGCATTCGGTTGATATTCACCACTAAAGTTTAAGTCGA
TATCAGGAACTTTATCTCCTTTAAATCCTAAAAATGTTTCAAACGGAATATCTTGTCCTTCTTTAATAAG
TGGGGCTCCACAAGTTTCACACGTCTTATCAGGTAAATCGAATCCTGATCCTACTGAACCATCATTGAAA
AATTCACTCGTTTTACAGTTCGGACAAATATAGTGTGGCGGTAACGGGTTTACTTCAGTAATCTCAGTCA
TTGTCGCTACAAAACTAGAACCTACTGAACCACGGGAACCAACTAAGTATCCATCATCTAATGATTTTTT
AACTAAACGTTGCGAAATTAAGTAAATTACCGCAAATCCATTACCGATAATACTTTTTAATTCTTTTTCT
AATCGATCAATTACGATTTGAGGCAGATCTTCACCATACAGTTTACGCGCATTTGCATAACTTAGTTCTC
TAATTTCTTCGTTAGCACCTTCCATACGCGGTGTGTATAATTCATCTTTAATAGGAACAACACGTTCAAT
TCGATCTGCTAATTCGTTTGTATTTTTCACAACAATTTCATGCGCTTTTTCTTCACCTAAAAAATGAAAC
TCGTTTAACATTTCATCTGTAGTTCTAAAATGTGCTTCCGGTAAAGTTGAGCGATTAAGTGGATTGCCAG
GTTGTGATGCTATTAAGATTTTACGTGCGATACCATCATGTTCAAACAAATAGTGTGCATTTCCTGTCGC
AATAACAGGAATACCCGCTGTATCACCTGCATGTATTAAACGTTGATAAATTTCATGTAATGTTTCAGTA
TCTCTAATAAGCTCTCTATCAATTAAATCTTGATAAAGTGCCGGTGGTTGAATTTCAATAAAATCATAAT
ATTTGGCAATTTTTTCAACTTGGCTCTGGTCCTTCTGCATAACTGCCGTAAATAATTCACCTTCATCACA
CGCTGTACCTACCAATAATCCCTCACGATATTCATCTAACAATGAACGTGGAATTCGAGGCGTACGGTAG
AAATACTTCACCAATGATGCACTTACAATTTTAAATAGATTTTTAAGACCTTGTTGATTTTGTACAATTA
ATGTGACATGACTAGGTCTTGCACGTTTATATGCATCTTCATTACTGAGTTTTTTGTTGATTTCGTTATG
ATTTAATACGCCTAATTCTTTCATTTGTTGAACCATTTTTATGAAAATGTAAGCTGTTGCCTCTGTATCA
TAAATGGCACGGTGATGTTGCGTTAATTCTACACCGTATTTTTTAGCTAAGAAATTTAAACCATGTTTAC
CATATTCAGTATTAATCGTACGAGATAATTCTAATGTATCGATAACACCATTCGTTGATGGTCCAAATCC
AAGACGTTCATATCCCGTGTCGATGAAGCCCATATCAAACGAAGCATTATGTGCTACGAATATCGCATCG
CCAACCCATTCTTTAAATTCTGTAAGTACTTCTTCAATCTCAGGGGCATCTACTAACATATCATCAGTAA
TATGCGTCAAATTGATAATCGTTTCCGATAATCGTTCATGCGGATTACTAAACCTTTCAAACTTATCGAT
GATTTCGCCGTTATGAACTTTCACAGCTGCAAGCTCGATGATTTTATCATACTGATTTGATAAACCAGTT
GTCTCAACGTCGAATACAACATAAGTAGCATCTTTTAATACGACATCTTGTGGTTTGTATGCAATCGGAA
CACCATCATCAACTAACATACCTTCCATACCGTATATCATTTTAATACCATGTTTTTCCGCTGCTGCGTG
AGCATCTGGAAATGCTTGCACAACATTATGGTCTGTAACCGCAATGGCTGGATGTCCCCAGTCTGCTGCC
TGTTTAACATACGCACCAATATTTGGTATACCATCCATTTGACTCATTGCAGTATGCAAGTGGAATTCTA
CACGCTTTTCTTCAGCCTTATCTTTTTTTGTCGCTTTTTTAATCTCTTCAATATCAGACATCATCATAAC
TAAATCTCTAATAAATGTATCTTCTTCAATACGACCTTGAGCCCTAACCCATTTACCAACACTTAGCGCT
TTAAAATGTTCTAAATCATCTTTGTTTTTACGAGTAAACATTTTTAAAACTAAAGAGTCCGTATAGTCAG
TCACTTTAATTTCTACAATATGACGACCACTTTTAAGTTCTTTTAAGTTAATATCAAAAATGACACCCTC
TATTGCAACTTTATACTCTTCCTCAATAATAGATTCAATTGGTTTAATATTTTCAATTTGAATCGGCTTA
CCAATTTGACACTTATCGACAGCACTTTCGTTGTTATCTTGTTGTTTCGCTTTTTCAGCTTTCATTTTTT
CAAGTTTCTCTGTTGCCAATCGTGCACTTTGTTCGTCTTCTTCTTGAATATGTGCTTCTAAAGAAGCTAA
GTTTTGTTCTTGATCATTATCATTTGTTTCGAATATGATTTTATCGATATCAAAACCACAATTTCTAAAC
GCTTTGATAAGACTTCCATTGCAAGCCTTGTCAAAATGATTACGTTCAATGTCATTTGATACCATTACTT
TTAATACTTTTCCAGACATAATAAGCTTTTTCTGTTTCAATTGACCTTTAACTTTTGGAGATAAAGCTGT
TTGGTCAATACAGTGCCCAAAGTATTTAATTGCATGTTCATCTTGATTCGTGCCATTTGTTACCGTAAAA
CGACATGTAACGTTGGCGATATCTTTAAACTCTTGCTCTATTGCATTTATAAATAATAAATAATCTTCAT
GAGCTAAGAATTGTGGTAATGTAATATGAAATTCCCATGTTCTGTTTTTGTTAGAAACATCTATACGTGT
CAGTTCACCTGAATTTAAAATTTCAGCATCTAATTGATTTGAAATTTTAATTTGATCAGCAAGCACTTTA
AATTTTTGTTGCTCTGTCATTGCCAAGACAATTACCACCTTAAATAGAAATTACTTTTACGTGTTCGAAC
AATATTTAGATTATGTAGGCATAGTAATGATAGAAAATTAAATGCTTTATATTTGTCTAATCATAATATT
GTTAAAACAAATTTATCTTTAATTATACTATGTCTTCAGTCATTTTTCATCGAATAATCATTATATCAAA
AATAATAAGAGCAGGACATAAGCATCTGATTTCTTTCAGCTTTTCCTACTCTTATAATTCATTCGATCTT
AATTATTTTAAGTTATCATATTTATTTGTAATGACAGTCATTAAGTCATCAATGTGAACTTCTTCGCTAT
CACCTGTTAAACGTTCTTTAACTTCTACAATACCTTCCGATGCACGTTTACCAACAACAATTCGCAGTGG
TAAACCAATTAAATCGGCATCATTAAATTTGACACCTGCACGTTCCTGACGATCATCGTACAACACATCA
AATTTAGTATTAAATTCAGCATATAGTGCATCTGCTAGTTCTCGTTGATCATCTTTCTTAGGATTAATAG
AAATTAAATGTAAATCAAACGGAGTAACTGATTTAGGCCAAACAATTCCATTATCATCGTGATTTTGTTC
AACAATCGCACTTAGCGTTCTAGAAATTCCAATACCGTAACAACCCATAATTAAAGGTTGGGCTTTTCCT
TGGTTATCTAAGAATGTAGCATTCATTGATTCTGAATACTTAGTACCCAATTTGAATACTTGACCAACTT
CAATACCTTCAGCAAAATGTGCAACGCCTGAACCATCACTTAACTTTTCGCCTTCTAAAATAAAACGGAA
ATCGCCATATTCATCAACGTTGAAGTCTCTACCTACATTTACATTAATTAAGTGATAACCATCTTCGTTA
GCCCCGACAACTAAATTATTTAAATCTTGCACAAAATTATCTGCATAAATTTTGATTTCTTTATCAATTA
CAGGACCTAGTGAACCAGGATTTGCACCAACTAAATTAACAATTTCGTCTTGTGTTGCTAATTCAATATT
ATCTGTGCCGAAATAAGATTTTAATTTAATGTCATTAATTTCATGATGTCCACGCACTAAAACCATAATA
TATTCGCCATCAACTTTGAAAATCATCGTTTTAACGATTTCATCTACTGGTCTACCTAAGAAGTCTGCCA
ATTCTTGCGCAGTCTTAACATTTGGTGTTTCAATTTTTTCTAAAGGTTGCACAGTAGTATGCTTATGATT
TGGTTCGTAAACGACTTCTGCTTTTTCGATGTTAGCAGCATAGTCACTTTCTTTACTGTAAACAATTGTA
TCCTCACCGATAGCACTTAATGCCATAAATTCATGTGTATGGCTACCGCCAATAGCACCTGAATCTGCAA
CTACTGGTCTTGCGTTAATGCCAACTCTCTCAAAAATACGGCTATACGCTTGATACATATCTTGATACGT
TTGATCTAATGATGCCTCGTCAGCATGGAATGAATACGCATCTTTCATAATAAATTCACGACCACGAAGT
AAACCAAAACGTGGTCTCTTTTCATCACGGAATTTAGATTGAATTTGGAATAATGTCATCGGTAATTGTT
TGTATGATTTCAATTCATTTCTTACTATTGATGTAACTAATTCTTCATGTGTTGGACCTAATGCAAATTG
TCTTCCATGTCTATCTTGTAAACGCATTAATTCTGGGCCATATGCACCCCAACGTCCTGATTCTTCCCAT
AATTCAGCTTGTTGTAACGCTGGCATTAAAATTTCAACAGAATCGATACGTTCCATTTCTTGTCGCACAA
TTGCAGTAATATTATTTAACACACGTGTTGCTAGCGGTAAATAACTATAAATCCCACTTGTACTTTGCTT
TATCAAACCCGCTTTCAATAATAAACGATGACTTTGTGCTTCTGCTTCTGATGGCACGTCACGCATCGTT
GGTATAAAAACTTTGGATTGCTTCATAATTATTTATCCTCCTAAATTATAAGAAATATCGTCGAATATCA
TTCCACGTTACTAATATCATAATAACGACCATGAAAATGGCACCAATAGCAATAATCGTTGTTTCCGCTT
TTTTATTAACTGGTTTTCTGAAAATCGCTTCATATATAACAAATAAAATACGACCACCGTCTAGTGCAGG
AATAGGAATTAAATTCATAATACCTAAGTTTACACTTAATAACGCAGTGTATCCAATTAAGCTAATGATA
CCCGCTTTAACAACTGAGTCTACGTTATGATAAATACCAACCGGACCATTTAACATATCAAACGAGAATC
CGCCCGTAAATATACTAGCCAACATACCTACTACAGCTGTAAAAATTAGTGTACTACCTTTCAAAAAGCT
TTCAAATCCATATACAATTGGTTTGAAGAGCGTACGTTCACTCGCTGGTTGGAATCCGAGAACATACTTC
GTCTCTGAACTTACTTTAGTCAGTTTTCTTTCAGTCTTTTTAGGTGTTAATTCAACCGACTTTGTTTTAC
CATCACGTTCAAATTTAACAGTTGTCTTATTATCTTTAACTTTATCTAACGCCTTATCAACATCATCAAA
TTCAGATATTTTATATTTGCCAATTTGGACAATTTTATCGCCTTTTTGTAAGCCTGCTTGTTGAGCTGGA
TACTTATCTGCGACTTGTTCTACAGTAGACGTAGGTGTACCTTGATAATATGCAAGACCAATAAATAGGA
CTAAAGCTAATATAAAGTTAAATAACGGTCCTGCAAATAATGTTAAAAATTTCGGCCATGGCTTTTTATG
TGCAAATTGTCTGTCTCTCGGAGCAATTTGAACTAAGCTACCATTTTCAACAAAGAAAGACTTTCTAGCA
ATTTTAAAATGATGTCTTTCGTTATCATAAGCAGTGATACCTTCTATGAATAAGTCATCTTTAAAATCAC
ATTTTTTAACTTCGATCGCTTCAATTTGTTGAAACTTATGATGATCATCTAATATGATATGTGTTATTTC
ATTTTCTTCATTCAGTTTAATTTTAACGTTCATACCAGGCTCGACTGGTGGTTCTTCTAAGCCATCTCCT
GCCATACGAACATATCCACCAACAGGCAATAACCTAATAGTGTAAAGTGTTTCATTTTTTCTAAAACTAA
AAATTTTTGGCCCCATACCGATCGCAAATTCTGGACACATAATGCCTGCTCTTTTCGCAAAAAACATATG
GCCATATTCATGAACAGTTACTAGTACACCAAAAACAATAATAAATGCAATTATTGTAACTAAATAGCTC
ACTCGCTACACCTCGATTGTTTATAAATTTCTTTTATTTTAAAAATGATTGCTGTATACGTAACATAAGT
CATTATAATATGATACTGACAAATCACAAAATATAACGTCTAATTTTCAAAGTTAATATTGCGTATAATT
TTCAAAAGGAGTTCTGAGATTCATTAAATTATCTCAGCAACTCCTCTTTACGTTTATTGATTTGTTCTCA
GCATTAAGATTGTATTAATAAAATATTTAATAATGGTAACACAAACATAAAGCTGTCAAATCGGTCTAAA
ATACCACCGTGTCCAGGTAGTATTCGACCTGAGTCTTTAACGCCGAAATGACGCTTAAATCCTGATTCCA
CTAAATCACCTAATTGACCAAATAAACTTAAAATCAATGTCACTCCTAGTAATATCCATACATTCATATT
GAAATCTACAAAATATAACATTGCAAGAGGCACTATCAAACTACAGAACAAGCCACCTATGAATCCTTCG
ATTGTTTTATTCGGACTTATTACTGGCCAAAGCTTATGTTTACCCATCATTTTACCAAATAAGTAAGCCC
CTGTATCTGTAAGCCAAACAATTAAAAAGGCATATAATATGTAATGTAATCCTTCTGATCTCGTTTCATA
AAAGAACATAAAACCAATGCCTACATAAGCCACAGACATTAAGCAAAATGCAGCATCCATAAAACTAAAT
CTGTTTTTAGATAAGACAGTATAACTTAATACAATAAAGCTCATTGCAATTAAACTTTTTAATTGAATTA
CTTGTACCCATGGCCCTGCATGTTGTGGCAACATAATGATGATAAGACCAACTGCACTAATTAAACCAAG
AACTGAAACAAATTTAATCATATTCATATTCAACAATTCTTTTAATGCAATCAATGCTAATATATTAGCA
AATATCATTAACACAAGGCCGCCTTTTAACAAGATAGGCAAGAATACGATTAAGGCAATAATAGCTGTCA
GCGTTCTAACTTTCATACTATACTACTCCTCACTCAATCCGCCAAAGCGTCTTTGACGTGACTGATAAAT
TTTTATACATTTAATTAATTCATCTTCGTCAAAGTCAGGCCATAATTTTTGATTAAAGATAAATTCACTA
TACGAAACTTGCCAAATCAAGAAATTACTTATTCTTTGTTCTCCTGAAGTACGAATTAACAACTCTGGAT
CAGGATAGTCTTTTGTCATTAAATGATTGTTTATATATGTTTCATCTATGATATCACTATTTAAACCTTG
TTGATGAAGCTCGTCAAACATATTTTTAATACTATGAACAAGTTCTGCTCTGCCACCATAATTAATTGCA
AATATTAATTTTAAGCCGGTATTATTAGCTGTCTTTTCTTTAGCATTATTAATTGCTTCTATCGTTGATT
TTGGCAACTTATCAGTAAATCCAATTGTTTCAACTTTGACATTTTTTTCAATTAGTTCCGGTAAAAATGT
CTTTAAGAAATTGACAGGCAAATTCATAATATAATTTACTTCACTTTCAGGTCTTGACCAATTTTCAGTG
GAAAAGGCGTATAAAGTTAAGTACTTAACACCAATATCACTAGCTACCCTAGTAATTTTTTTTATTGTTT
GCATACCTTCGTAATGACCTTTAATTCTAGGCATTTTTCGCTTCTTAGCCCATCGCCCATTACCATCCAT
AATAATAGCGATATGTTCAGGTATATTAGACGAGTCTAATTCTTCATTATAATTATTTATAGTGTTCTTT
TTATTTATTAGCTTTTTAAACATGGTCTTTCCTCCGAGCCTGATCATCTCTGTCATATAGTATAAGTTAC
TAAACAATCATTATCATTTTATCATACTCATTTAATGCATTGAATAAGCAAATAAAAAAACTGTACCAAA
GTCTGACTCGGTACAGTTTACACCAGAAATGTGACATACATACTGAGGTTAAAAATTACATAACTTTATT
ATAGCAATATACCTAATGCCTATTATTTATAAAGTATATGTTTAATTAACTTGTTTAAACACCATTTTTA
TGCTCATTGTGAATTTAAATTATCACATGCATCTTTGATTTAATTAAACATGCCCATTTTAAATGTTACA
TTATTGTTTAATACTGGCATTTTAATATGTCATTGTATATTAGTTTTATACTGACATAATATCTTTTTCT
TTATCAGCAATCATTTGATCAATTTCTTTTATTGAATTGTCTGTTGCTTTCTGAACATCTTCAGTACCAC
TTCTCAACTCATCTTCAGTAATGTCGCCATTTTTTTCATCTTTTTTCAACTGATCATTCATATCACGACG
AATATTTCGAACAGATACTTTAGCTTCTTCACCAATTTTCTTAACATCTTTAACGCGCTCTTTTCTACGC
TCTTCTGTTAAGGCAGGTACTGCAATACGTATCACTTCACCATCACTTGTTGGGTTGACACCTAAGTTAG
CCGCTATTATCGCTTTTTCGATGTCAGCTACAGAAGTTTTGTCGTATGGAGAAATAACAAGTAAACGTGC
TTCTGGAACATTGATGCTTGCTAATTGTTGTACAGGTGTTGGTGCACCATAGTAATCAACTGTTACGCCG
TTTAATAAATTTGAATTAGCTCTTCCTGCACTGATATTAGCTAATTCACGTGATAAGCTTTCGATTGATT
TTTGCATTCTTGATTTAGTTTCATTAATAATGTCACTCATTATTTTACACCTCTAAATTTATTTTGTAAT
TAACGTACCTATCTTTTCACCCATAACAGCACGTTTAATATTCCCTTCTTCCATAATAGAGAAAACAGTT
AACGGAATGTTATTATCCATACAGAATGAGGATGCTGTTGAATCCATTACTTGTAAACCTTCTTGAAGCA
TTTGAATATGCGTTAAATGTTCATATTTTACCGCATCTTTGTTTACTTTAGGATCTGCAGAATATACACC
ATCCACATTATTTTTGCCCATTAAAATAACATCTGCTTCAACTTCTGCAGCACGTAATGCCGCTGTAGTA
TCTGTAGAGAAGTATGGGTTTCCAATACCTGCAGCAAAAATAACTACACGTTTCTTTTCTAAGTGTCTAA
TTGCACGACGACGAATATAAGGTTCAGCCACTTGCTTCATTTCAATAGATGTTAATACTCGTGTATCACA
ATCCAATTGTTCTAAACTATCTTGTAATGCTAAGGCATTCATTACAGTTGCAAGCATACCCATGTAATCA
GCAGTTCCACGGTCCATACCTAAGTCACTACCTGTTTTACCTCTCCAAATGTTTCCGCCACCAACGATTA
CTGCGATTTCACAGTCCATTTTAGCAACTTCAGCCACTTGCTCAGCAACACTTTTAATAATTACTGGATT
TATGCCAAATCCTTTTTCTCCAGCTAACGCTTCACCACTTAGTTTCAAAACTACACGTTTATATTTAGAA
ATTTGAGCCATTTTCTTATCCTCTCTATCGTGAATATATGTAACATATACAAGTAAAGAAGACACAGTTG
TCGTTTTATTAGAATGATTTACATTTTAATAAAGCAACATTAAAGGTGTCTTCTTCCTTGTTTTACTTTA
TGACAGATTATTTCATTTGTCCTTTAACTTCATCCGCAAAGTTTTCTTCGCGTTTTTCCATACCTTCGCC
TACTTCATAGCGTACGAAGTCAACAAGTTTTCCACCTTTTGTTTTTAAGAAAGCTTCAACTGTTACATCA
GGGTTTTTAACGAAGTCTTGATCTACAGCACAAATTTCTTGTAAGTATTTACGTAAACGTCCTTCCACCA
TTTTTTCAACGATGTTTTCTGGTTTACCTTCATTTAATGCTTGTTGTTTTAAAACTTCTCTTTCGTGGTT
GATTTCTTCTTCGCTAACTTGTTCAGAAGAAACATATTTAGGGTTGATTGCAGCGATATGCATAGCAACG
TCTCTTGCTGCTTTTTCGTCAGTTGAACCTTCAACAACTGTTAATACACCAATGCGTCCACCCATGTGTA
AGTAAGCGCCGAAAGCATCGTTATCAGTTTTAGTTCTGATAGCAAAACGACGAACACTTAATTTTTCACC
GATTGTTGAAATTGCTTCTTTAATTCTTTCATCAACTGATTTACCATTTGGTAAAGTTGTTTCCATTAAA
GCTTCAACAGTTTCAGCTTTTGTATCTAATACTTGATTAGCGATTTCTTTAACTAACTCTTGGAATCCTT
CGTTACGAGCAACAAAGTCTGTTTCAGAGTTAATTTCAACGATAACTGCGTCGTTACCTTTAGTTTCTAC
ATGTACTAAACCTTCAGCCGCAATACGGTCTGCTTTTTTAGCTGCTTTAGCAATACCTTTTTCACGTAGG
TAATCAATCGCTTTATCGATGTCACCATCAGTTTCAGTTAGCGCTTTTTTACAATCCATCATACCCGCGC
CAGTTTTTTCACGTAATTCTTTAACAAGTTTTGCTGAAATAGTTGCCATTCATTATTCCTCCAATAAGTT
ATCATTTTATATATTATGATTTTAGCATTATTATAGGCAAGATTGCCAATACTCTAATTGAATATTTGTA
ATTTGCCTCGATTTTCTTTTTAAAAAAGGTGATAAGCATTAATATCTTATCACCCATTTAAACTATATCT
AAGTCAGATTCAACAGTTGATTATTCTTCAGTTGCTTCTGTTTCTTCTGATTTTTCTTTTTCATCTAAAT
CGATGTTTTGTTCTGCAGCTACTTCTTCATTAGAAACGCCTTGTTGACCTTCTAAGATTGCATCTGCCAT
TTTAGCAGTTAATAATTTAACCGCACGGATAGCATCGTCGTTTGCTGGGATAACGTAGTCAATTTCGTCA
GGATCACAGTTAGTGTCAACGATACCTACGATAGGAATATTTAATTTACGAGCTTCAGCAATTGCATTAC
GCTCTTTACGTGGGTCAACTACGAATAATGCTTGAGGCATTGATTTCATATCACGAATTCCGCCTAAGAA
TTTGATTAAACGGTCGTATTCTTTTTTAAGTTCTACTACTTCTTTTTTAGGTAATACTTCGAATAAACCA
TCTTCTTCCATTTTTTCAATTTCAGAAATACGTTTGATTCGTTTTGAGATCGTTTTATAGTTAGTTAATA
ATCCACCTAACCATCTTTGGTTAATGTAGAATTGACCAGCACGTTCTGCTTCAGATTTAACTGATTCTTG
TGCTTGTTTTTTAGTTCCTACGAATAAGACTTGTCCACCATCTTCTGAAACTTGTTTCAAGAAGTTGTAT
GCCTCGTCTACTTTTTTCACTGTTTTTTGTAAGTCGATGATATAAATACCATTTCTCTCAGTGAAGATAT
ATTTTTTCATTTTTGGGTTCCAACGACGTGTTTGGTGACCGAAGTGAACACCCGCTTCTAGTAATTGTTT
CATTGAAATTACTGCCATTATAAATTCCTCCTATTGGTTAATTACCTCCATAGCAAACTATTGTAAAGAC
AATATATAAATATTGCACCCTTTACACAATCACGTTTGATATGTGTGTATTGGCTTTATAGCCGAAAATA
AATATAACATAATGCCGTGTCTAAAGCAAATGTTTTTCAAGCATTTTTTCATAAATTTAAAGGTAATTCT
ATCAAGTTAATGTGAAATATCAATTTGATTGAAAATTAGACAAAAATAAAGAAATGACTTCAACATAATC
ATCAAAGTCATTTCGTTGACTACTGCCAAGATAACATCGTCACGACTAGGACATTGAATTATGTCCCAGA
CTCATCGACCTACTTACTTTTTTCTAATTCATCTAAGAATTTTTCTTTTTTAACTTTAATAAAAGTACCT
TTCATTCCTAAAGAACGTGATTCAATTACACCAGCACTTTCTAATTTACGTAGTGCATTTACAATTACAG
ATCTAGTAATACCAACTCTATCTGCAACTTTTGATGCGATTAATAGGCCTTCCGTACCGCCAAGTTCTTC
AAAGATATGTTCAATCGCTTCTTTTTCAGAATAAGATAATGAATTAATTGCCATTGTAATAGCAGCTTTA
TCGCGCGCTTCTTTTTCTACTTCACTATGCTTCTCACGTAAGATTTCCATACCAATAACTGTAGCAGCAT
ATTCACCTAGTACCAAATCATTTTCATTAAAATCATCATGTACTCGACCAAGTACTAATGTACCTAATCT
TTCTCCTCCACCTAAAATTGGGAAGATAGTTGTACGACTATCTATGAATAATTCTCTGTTTTCAGGTGGG
AAAACTGTTAATACATTGTCGATATCAATATTTGATTCTGTTTGTTTAACTTCCATTAATCGTTCTGTAT
ATTCACTTGGAATATGTCTTTCTTCCAACATTTGAATAATTCTTTGACTTTTTAATAATTCATTTAGACT
CGATCCTAAAATTTTACCTCGACGCGATACAATAAATACATTTGTTACAGTTACGCTACTAATCGTTTGT
GCTACATATTTAAAATCAACCGCAATACCTTTGTGTTTTTGAAGTAACGTGTTTAACTCTCTCGTTTTAG
ATAATAAGCTCATGAATTTTTCTCCTTTTGTATATTTTTATAGAATAAATGCACTTAAATCTTTATTTGT
TGAAATTGATTTTAATTTATCATCAACATATTGTGGGGTAATATCTACAACTGCATTCGGCATACTTGGT
GCTTCGAATGATAAATCTTCTAACATCTTTTCTAAAATTGTATGAAGTCGACGTGCACCAATGTTGTCTG
TATCTTGATTTACTTGATAAGCAATCTCAGCTAAGCGAGTAATTGCTTCATCGGTAAAGTTTACAGTAAC
TTCTTCTGTTTGAAGCAATGCTTCATATTGTTTAATTAATGACAATTTTGGTTCTGTCAAAATTCTTACA
AAATCTTCTACCGATAAACTATCAAGTTCAACTCTAATCGGAAAACGACCTTGCAATTCTGGTATCAAGT
CACTCGGCTTAGATACATGGAAAGCTCCAGCACCTATAAACAGCATATGTTCAGTATTCACAGTACCATA
TTTGGTTTGAATAACGCTACCTTCAAGTATAGGTAAAATATCTCTCTGAACACCTTGTCTTGAGACATCT
TGACCACTATTATGATTATTCGTCGCAACTTTGTCGATTTCATCTATAAAGATGATACCCATTTGTTCTG
CTAATTCAAGCGCTTCTTGGTTAGCGCTTTCTTGATCAATTAGTTCATCCGCATAACTATCAGCTAAGAT
TTTCCTTGCCGTCTCAACAGCAACTTCTCGCTCAACTTTCTTTTTAGGCATTAATTGATTCATCATCTCT
TGCATTTGCTGATTTTGATTTGTACCTAGCATACCTAAAGCACCAGGATCTTGTTCGACTTTAATTCTTA
CCTTTTCTTTTTCAAGTTTGCCTTCTTCTAATTGTCTCTTAATTTCAGAACGTTTTGTTTTAATTTCCTC
AGTAGGTGGTTCTTCTTCATCTTCGTTATTTTGTCCGAAATTTGGAATTGCACCTCCGAAAAGTGACTCT
AAAGGATTATTCGTTTGAGACGCTTTCTTTTTCATACTTGGAACTAATAACTTAACAAGTTTTTCATTGG
CCTTAGCTGTTGCTTCATCTTGTACCAATGATTTTTTCTGCGCCTTGACTAATCTTACTGAAACATCAAC
AAGATCTCTAACCATACTTTCAACATCTCGTCCTACATAACCTACCTCAGTAAATTTAGTAGCTTCTACT
TTTATAAATGGCGCGCCGACAACTTTGGCCATTCTTCTTGCAATTTCAGTTTTACCAACGCCGGTTGGTC
CAATCATCAAAATATTTTTAGGTGAAATTTCTTGCTTTGATTCCTCATCTAATAAACTTCTTCTGTATCG
ATTACGTAGGGCAATTGCCACTTTACGTTTAGCATCATTTTGTCCAACGATGTATTCATTTAATTTAGAT
ACGATTTCTTTTGGAGTTAATCTTATTCCAGCTGTATCCATTAATTTCATTCCTCCGTCTTTTAACTAAA
ATTAATTGCTCGTAATTATTTATCGTTCTCTGATTATTATAGTGTTTCGACAACAATATTATCGTTGGTA
AAGACACAAATATCAGCCGCTACTTTCAAGCTCTCATATGCCATTTCTTCAGCAGACAAATGCGATGCAT
GGCGTTTCAATGCACGTCCTGCGCTTAATGCGTAGTTGCCTCCTGATCCAATAGCGATAAGGTCATCATC
TGGGGCAATAACTTCGCCAGTTCCACTGACAACTAAAATAGCATCTTTATCCATTACAATTAGCATAGCT
TCTAATTGACGTAATTGTTTATCGCCTCGCCATTCTTGTGCCAATTCAACAGCAGCTCTTTCTAAGTTAC
CACTAAACTGTTGTAATTTTGTTTCGAATTTTTCAAATAACGTAAACGCATCTGCTACACTACCTGCGAA
ACCAGCTAACACTTTACCTTCATATAAACGTCGCACTTTTCTTGCCGTTTGTTTCATGATGACTTGTTGA
CCAAGCGTTACTTGCCCATCTCCAGCCATAGCTGCTTTCCCATTATGTCTTACAGCATAAATTGTTGTTG
CATGTAATGTTGTATTACTCATGTTTCATTCTCCTTTTTCGCTCGAGGATGTGCATTTAGATACACTTTT
CTTAATTGTTGGTTAGATACGTGTGTATATTTACCAGTTGTTGACAAATTAACATGACCTAATAACGATT
GTACTGTTCTTAGGTCTGCACCTTGATTCAATAAATGCGTTGCAAATGTATGTCTGAGCTTGTGGGGATG
AATCTCACTTACGCCTGCTGTTCGTTTAACAATATTATTTAAAACATATCGTACACCGCGTTCAGTGATT
GCTTCACCCTTCATATTTACAATAAGAAAATCATGATTGCATGACTGAATTGGTTTGAAATGTTCTAAAT
AATTTTCGATGCTTTGTCTACAATAAGCACCAAACGGTACAAAGCGCTCTTTGCTCCCTTTTCCTAATAC
GGTAACACCATTCGCGTAAAAATCTATATCTTGTTTTTTAATATTAACTAATTCCGAAACACGGATACCT
GTAGCATATAACAATTCAAGAATAACTCGATCCCGTAAACTTTTTGAAGCGTCCTCTTCTACAGTTTTAA
ATAACGCTTCCATTTCTTCTTCGTAAAAGAATTGCGGAAGATATTTTTCTTTTTTCGGATGTACTAATTG
AACAAATGGATTAATAATGTTCTCATCAAGCGTCATCCAATATTCATAGAAAGTTCTTAACGTTGAGATT
TTACGAGAAACAGATGTTCTTTTCAAATGATTTGAATATAAATAGCTCAAATAATTTCTAGCATCTCTGT
ATTCAAAAGTATTCAACTGTAAATGTTCTTGTTCTAAAAATTGATTAAACTGAATTAAGTCATCTTGATA
TGATTTCAATGTATGTTCCGAAAAATTCCGTTCAACTTTCAATGTATTTAAAAACGCTTCTTGAATATGA
TTCAATACATTTACCCTCCATCAATAAGAATTGTAGCATATACAGCAAAGGGCTTACAGTAATTTGATAA
TCAATTCTAAATCTTTTGAGAATTAAATAATTGTAACTAATCGGAAAACCTGTTAATTAGAATACCTCTT
TTTTAAATTAATTACTAAAAGTCTTTATTAATAGCCTTGCCATTTATTATTTCGTTGTCTTTTAAATAAA
GTTTATTTAAAACATTCTCTTACATGTTACATCAATCAACTTATTGCGTGTTATTTATTTAGATATTTTT
TGAATACGAATTCTCAATTGTCAGAAATACGTAACAATTCCAAAATTAAAAAGACTAGGATAAGTATTTT
CCATTTAGAAAGTCATTACTTACTCGTTGATGACTTAAGAATGAATAGCATATCTAGTCTTTCTAACTAT
TTTATAAAGTTTTTTTGAAATTTTCTAAGTAATCCAAAGCTCTATTAGCTTGTGCTTCATAGCGTTCTTT
TTTATCTTTAATTCTAGTTTCTAAAGATGGTAATAACCCGAAGTTAGCATTCATAGGTTGGAAATTCTTA
TTGTTTTTAGCATGAGAAATATAGTAAGCCATACTTCCAATCATAGTTTCTCTCGGAAATACTACCTCAC
CTTTGCCTAATATTTTATGCGCAAGATTGATGCCTGCAACTAAGCCGCTAGCTGCGCTTTCTACATAACC
TTCAACACCAGTCATTTGTCCCGCAAACTGTATGTTTGGTTGTGAAATCAATTCATATTTCTCGTTTAAT
ACGTCCGGTGAGTTAATGAAGGTATTTCTATGCATCACACCATATCTAACAATATCAACATTTTCTAAAC
CTGGAATTAATTTAATAACTTCTTTTTGAGCTCCCCATTTTAAATGCGTTTGGAAGCCAACAATATTGTA
GAGTGTGCCAGCAGCGTCATCTTGTCTTAATTGAACCACTGCATAAGGACGTTTCCCCGTCTTTGGATCT
TCTAATCCTACTGGTTTCATTGGTCCAAATAGTAATGTCTTGCGTCCACGTTCTGCCATTACTTCAAAAG
GCATACAACCCTCGAAATATTTTTCTTTTTCAAATGAATTTACAGGCGCAACTTCAGCTTCTAATACTGC
ATCATAAAAGCGATTAAATTCATCCTCAGTCATAGGACAGTTTAAATATGCAGCTTCACCTTTATCATAA
CGGGACTTTAAGTAAACTTTATCCATATCAATAGATTCTTTTTCAATAATTGGAGCAGCCGCATCATAGA
AATAAAGTTGATCTTTACCAGTAATGTCCACTATTTCTTGAGCAAGGGTTTCTGTAGTAAGTGGTCCTGT
TGCGATAATTGTGTATCCATCTGGAATGGCATTAATTTCTTCATTAATAACTGTGATATTTTCATGATTT
TTGAGTGTTTCAGTAATATATCCTGAAAAATCGTGTCTATCAACTGCTAATGCACCACCAGCTGGAACTC
GTGCCTTATCAGCCGCTTCAACAATTATAGAATTCAATCTTCTCATTTCTTCTTTTAAAACACCCACACC
ATTAGTTAAAGCATTTCCGCGTAATGAATTGGAACATACAAGTTCCGCAAATTTATCAGTATGGTGCGCT
GGTGTTTGTTTAACAGGTCTCATCTCTATTAGATTAACTTTAATTCCTCTTTCAGCTAATTGATATGCCG
CTTCTGAACCGGCAAGACCAGCACCTATTACATTTACAGTTTGAGTCATTTCTATACTCCTTTTATTGTC
ATTTATGTCTTTTAATTATGTTGTTATGTTTATATTATCCGCACTTATTTAGATTAATCCATTACTATCT
TTAAAATAAGATTCACTAATGATTCTATTTAACAATCTTAAAATGTCTCTAGGAAATAAAAATATTATTT
CTGCGCTGCCTCTTTATAATCGCAATTTGAACATATTACTTGTGTTGTCTTGCCTTTTTTATTTTCAACA
AGATATTGGTTACATTTTGGACAATCTCTTCCAATCGGCTTATCCCAAGAGATAAAGTCGCATTCAGGAT
ATTTCGAACATCCATAAAAGACACGATTCTTTTTAGATTTTCTTTCTACGACGTCACCATCATTACATTT
TGGACATTTAACACCAATAGACTTAACTATCGCTTTTGTATTACGACAATCCGGGAAGTTTGAGCAAGCC
ATAAACTTACCATAGCGCCCCATTTTTATAACCATAGGAGAACCACAAACTTCACAGTCTTCACCGGCTG
GCTCATCTTTGATTTCAATCTTTTCCATCTCTTCTTCAGCACGTTCAACATCTTGTTTAAAGCTACTAAA
GAAACCGTCGATTACTTTTCTCCATGTAATGTCGCCTTCTGCAATCTTATCAAGTAACGTTTCCATATTC
ACTGTGAATTCCACATCAATAATCTCTGGGAAGTATTCTTTCACTTGTTCATGAACTATTTCTCCCAACT
CAGTAGGAACAAAACGCTTACTTTCTAATTTGACATAGTTACGCTTTTGAATCGTATCTATTGTCGGTGC
ATAAGTTGATGGTCGCCCAATTTTCAATTCTTCTAGTGTTTTTACTAATCTCGCCTCAGTATATCTAGGA
GGTGGTTGTGTATAGTGTTGAGCTGGTTCAATTTGAGTTGCTGTGACTTTATCACCTTGCTCTAATTTAG
GCAGTTTATTTTCCTTTTCGCTATCACTATCATCTTTAGTTTCTACATAAAGTGTCATAAATCCTTTGAA
CTTGATTGTTTGACCATTCGCTCTAAATTTAATGTCACCTTGTGTTATGTCTAATGAGACTGTATCAAGT
ATTGCTGGAGCCATTTGACTAGCAACAAATCGTTCCCAAATTAATTTGTATAATCGGTATTGGTCTTTCG
TTAAAAATGACTTCATATCATCTGGCGTACGCATAGTACTTGAAGGTCTAATAGCCTCATGGGCATCTTG
GTCACCTTGTTTCCCTGATGCTTTACGTTTAGAAGTGTAAGATTCACCGTATTTATTAGTTATATACTGT
TTTGCTTCAGCTTTGGCAGTATCTGAAATACGTGTAGAATCGGTTCTCATATATGTTATTAAACCAATCG
TACCTTGTTTTTTCAAATCTATACCTTCATATAATTGTTGTGCGACCATCATTGTTTTTCTAGCTTTAAA
GTTTAATTTACGTGCCGCCTCTTGTTGTAATGTAGAAGTTGTAAATGGGTTTGCTGGATTACGCGTTTTT
TCTTTTTTAGTCACGTTTGTAATTTCGAATTGATCTCCATCTAATGCAGCTGTAATTTTCTCAACATCTT
TTTTCGTTTTTAATTTAAAAGGTTTATTTTTATAATGAAGGAATTTAGCATTGAATTTTGATTTTTTGTA
TCTAAATTCTCCTTCAATAGTCCAATATTCTTCTGGTTTAAAGTTTCGTATTTCATTTTCACGGTCAATG
ACTAAACGAAGTGCAACAGATTGAACTCGACCCGCTGACAACCCTTTTTTTACTTTTTTCCATAGAACTG
GCGAGATGTTATAGCCAACCAATCTATCTAATATTCGACGCGCTTGTTGTGCATCGACTAAGTTCATTTC
AATTTCTCTAGGATTTTTAAAACTTTCTTTAACAGCGTCTTTAGTTATTTCGTTGAAAACAACGCGATTT
TCTTTAGAATCTTCAAGCTCTAAAATTTTTGATAAATGCCAAGCAATTGCTTCACCTTCACGGTCGGGGT
CACTTGCGAGAAAGACGTTTTTCGCTTTTTTTGAATGTTTTTTCAATTCTTTTACAACAGGACCTTTTCC
GCGTATTGTTATATATTTTGGTTCGTAATTATCTTCAGTGTCGACACCCATTTGACTTCTTGGTAAGTCT
CTGACGTGTCCCATTGAAGCTATAACTTTATACTTCTTACCTAAATACTTTTCAATGGTTTTTGCTTTTG
CAGGCGATTCAACAATGACTAAATTATCTGCCAATGTCATTTCCCCCTCGCTAATCTAATTACTAAAGAT
AAATGATAAACGCTTAATTTTGCTTTTGTCAACGTTTTATATCTAAACAAATCATTTTCCCTGTCTATTT
TTTATAGATTTTATTAAAAAATAAATTACAAAGGGTAACAAAAGAAATATGAAGCAACTCGTTATTTTTA
GTTTTAAATATAGTAGTCTTCAAATATATCATTAGCGTTTAATACTACCTTAGCACCTTCTTGGATACGT
AATAAATTACCTTTTGTCATAGGATTAAACATAGATCCAGGTAAAACATAAACATTTCTATTTTGCTCTA
ATGCAAAATCTATCGTGATGTGACTGCCACTTTGTTCCTTAGCCTCAGTAATTAAAACCCCTTTTGACAA
ACCGCTGATAATTCTATTGCGCTCAGGAAATCTATATTTAGCAATTGGTGTATGTGGTGGATATTCGGAT
ATAACTAAACCTTTTTCTTCTATTTTATTTCTTAATGCTAATGTACTTTTGGGATAATGTGTTTGATGGC
CAAAGGCTAAAACTGCTATTGTAGGGAGATTGTATTTTAAAGCTATTTGATGTGCCATTGCATCAGCTCC
TTGAGCAAGGCCGGAAACAATTGTTAAATATTTGCTTTTATCATTTGATAATAAAAATTCTAAAGACTGT
TGGGTATAACTTGTAGAATCTCTTGCACCTACTACTGCCAAATGATGCATATTATTTATTAATTTGATGT
TCCCTTTATAGAAAAGAAGTAATGGAAATTGATATATTTCTTTTAATAGCACTGGGTATTCAGTATCCAT
ATATGTAATGTAACTTACTTTTAATTTCTGCAGTTCTTTAATAATATCGTTATGATCAAGTTTTATAAAA
GCATAGTATTTACGTAATAAATGAACATTTTCTTCCCTATTCACCCATTCACATAAATAACTATCTTTTT
TTCTGCCCCCCTCTTTAATTACATTAGGATATGCCATTAAAAATTGATGAATTTGTTTAGTCGAAAAGTG
TGCCCAGTATAACTTAAGCAAAAATAGTCTAATCAATAAATCAACTCCTTTTTTAATCATACAAAATCAT
ATTCTATTTTTGTTTTACATTTCTAATACAAAAACATTCTCGATGTAATGTTATTTTAAGGAGTAAAATA
CCGACTTAAAAAGTGAAAAGTATGTTGGAAAGAATTTTAAATTTCAATTTCCAACATACTTTATAATCAA
ACCTTATAAATAAGTTTTGCAAATTTATATAGAATTGGTCTTACTGGTTTGATGAAATCACCAATTAATT
CTTCAACATGTGCATTAAAACCTTTTTTAAATTGTTGTACACCAAAATCATCCGCCTCATTACTAAAGAC
GCCTGTTATTCCATAAAAATTATACCTATTAATATTATGTGATTTTGCATATTTTATCATATGCCATTGT
AGATGATATGCGCCCATATACTAATTATATTTAGGATTTGATCCACTTGATAGATAATAAACTTCATCAT
CAGTACATATAAATAAAGCAGCAGCTAAATCCAAAACAGGCCCATCTTCTAATATTAGTTCTTCGGTTTT
ACTAATTCTATTATTAATACTAGATAATTGCATATTTAACTGATTTAATTTTGATTTATTCTTTTTAGAA
TTTGGATTTTCATTTAATGCTCTGTTCACAGTCATCATTTCATTTTCGATTTTCAATAATTGTATTTTTA
ATTTATCTTGATATTCATTAAGATCTATACAAGCTATCTTTAACTTTGCCTTATCTTTATATATTTCTTG
CATTCGTTTAAAATAATCTTCATTCATGAAATGAAAACCATGTTTTTCTTCAGCCATTTGAAACAATTTA
TAAAATCGATTTGTTTCTTCAATAGATAAATCTTCAACCTTAACACCAATCTCAATAGTCTTTTTTATAT
TTCTTCTAGTTTGGTATTCCATTTCTTTTAAAAGTTGATTCTCATCTTTATCTTTTAATCCAATACAGAA
ATCCACCTAATTTGACTTTTATTTGAATATCCTGTTGTATAACCTTGATGGAGATACCCAATTTTTCCTA
GCATCTTTACTATCACTGAATTATTATAATTCTTTATTATCCTACCATTTGCATCTCTTAAATTCTCTAT
TAAATATGGATCAACAAGAATAAATACTCCTCTATTTTTATAAATGAATTTAGATAATTCTTTAAAAAAG
TAACAAACTAATTTAGCATCGAAATAATCAAGTAAAGGACCTCTATGAGAGTAGAAATATTTGTAGAATT
TAAAAATACGTGCCTCTGTTAATAAACATGCAGCTATAACTTCATTTTTATCATTCTTCACTCCCACAAT
ATGTGCTTCATGATTTATTTTATTTCTATAATTATATAATTCTATAGACTGTGTATAATGTTTGAAGTGC
TTTTTGGTGTAGTTGGTAAGTTCTTCTTCACTTAAAGTTGAAAATTTCATATTTCAATGTCCTGCCTTCG
ATTTAAATTATGCTTTTTTAAGTGGTCTAATAAAAATCATATCATTTTCATAATTATGAACAACTTTATG
TGCAACCTCTGCTTTACGCCATCCACCATTATTCCAGTTTTGATCTAAACTTTGGAACTTCATTAATTTT
CCATCATAATCACCATTTAAAAATGTTCCAATACTAACTTTTCTAATTGAATAGCGTACTTTACTTTGTT
GTTTATTCATGATGAAACATTCCTTGCAATAATATATAAATATTATAACATAGTGCGCTATATATTTTAA
TAAAAATTTGCTTTGTTTTATAAAGCTATTGAAGGAGGTAAAATAATTAACTTGCCTTTCCGAAATATGA
AAAGTGTACTAAAATTCATCGCACGACAAATAGCCCATTTCCGATACTTTTATAAAGTATGGAATGGGCT
ATAGCCATTAATATCATCTTTTAACTTTATTTATTAACTGTTAATAATGATTCATAAATACCTGCTTCTT
TAGCAGCTTCAATTAATGTTGAACCAATTTCTGAAGGTGTTGCCGCTGTTTTCACACCACAACTATTTAA
TGTTTTAATTTTCTCTTCAGCAGTACCTTTACCACCTGAAATGATTGCACCAGCATGTCCCATACGTTTT
CCAGGAGGAGCTGTTTGTCCACCGATAAAGCCTACAACTGGTTTTGTCATATTCGCTTTAATCCATTCAG
CTGCTTCTTCTTCAGCTGTACCACCGATTTCACCAATCATAACAACTGCTTTCGTTTCGTCATCTTCATT
GAATGCTTTTAAAACATCAATAAAGTTTGTTCCGTTGACTGGGTCTCCACCAATACCAACAGCTGTAGTT
TGACCAATACCTTCTTCAGTCAATTGGTGCACTGCTTCATATGTTAGTGTACCTGAACGTGATACTACAC
CAACATGACCTTTTTTGTGAATATAGCCAGGCATAATACCAATTTTACATTCATCTGCTGTAATCACACC
TGGACAGTTTGGACCAACTAAACGTGTTTTTCTACCTTGTAAGTAGCGTTTAACTTTAACCATGTCTAAT
ACAGGAATATGTTCAGTGATACAAATAACCATATCTAAGTCTGCATCAGCTGCTTCTAAAATTGAGTCTG
CAGCAAATGGTGCTGGAACGTAAATGACTGAAACCGTTGCCCCAGTTTCATTTTTAGCTTCTTCAACAGT
GTTGAAAACAGGAACGCTTTCAACAACTTGACCACCTTTACCAGGCGTCACACCTGCTACTATTTTAGTG
CCATAATCAAGCATTTGTTTTGTATGGAAAAGGGCAGTAGACCCTGTAATACCTTGTACCATTACTTTAG
TATTCTTATCTATAAATACACTCATCTTAGTGCTCCCATCCTTTCCTTATGCTTCTTTGACTAGTTTAAC
AATTTTTTGTGCACCTTCAGCCATTGTTGCTGCTGGTTCAATTGCTAATCCTGAGTCTTTTAAGATTTTT
TTACCTAACTCAACATTTGTACCTTCTAAGCGTACAACTAGTGGTAAAGTTAAATCTACTTCTTTTACAG
CTTCAACGATACCTTCTGCGATAACATCACATTTCATAATGCCACCGAAAATGTTTACAAAAATACCTTT
AACATTTTCATCACCTAAAATGATTTTAAATGCTTCAGTTACTTTTTCTCTAGTAGCGCTTCCGCCTGCA
TCTAAGAAATTGGCTGGGTTTCCACCGAAATGATTAATCGTATCCATTGTTGCCATGGCTAAACCTGCAC
CATTAACCATACATCCGATGTCACCATCTAATGCAATGTATGATAAATCATGTTTAGACGCTTCAATCTC
TTTCGGATCTTCTTCTTCTAAATCACGTAATTCTACAACATCTTTATGTCTGAATAATGCATTATCATCA
AAATTAATTTTAGCATCTAATGCCAATACATCACCATCAGCTGTTGTAACTAATGGGTTGATTTCTACGA
TTGAACAATCTTTTTCAATGAATACATTATAAAGTGCTAATAAGAATTTAGCAGCTTTGTTAACAGATTC
TTTAGGAATATTAATATTAAACGCAATTCGTCTTGCTTGGAATGGTGAAAGTCCGATTACTGGATCGATA
GTTTCTTTGAAGATCTTTTCAGGAGTCTTCGCAGCAACTTCTTCAATCTCAGTGCCCCCTTCTTCAGACG
CCATCAATGTTACTTGGTCAGTCGCACGATCAATAACGAATCCAACGTAATATTCTTTTTGAATAGCACA
ACCTTCTTCGATATATAAACGCTTAATTTCTTTACCTTCTGGACCAGTTTGATGTGTCACCAAAGTTTTC
CCTAATAATTCTTTTGCATATGTTTCTACCTCTGATAAAGATTTAGCAATTTTTACTCCGCCTGCTTTAC
CTCTACCTCCAGCATGAATTTGTGCTTTTACAACATAAACATCAGAATTTAATTCTTTTGCTTTCTCCAC
CGCTTCTTCAGCAGTAAATGCTACTCGTCCTTCTGGAACTGCAACGCCCATTGAACGAAATATTTCTTTA
CCTTGATACTCGTGGATATTCATCTTCCATCCTCCTGTTACTTAGGTTAAGTTCCCTTACAATTATAAAA
AATGTAAGCGCTATTGTAAACTTAAATGCTACTTTTTTATCATTTAATTGAATTTTACGATTTACAGTAA
CGATTTTATAGGTTCAAAGCTTTTTCTATGCTCTTTCATAATGCCAATATCATCGATTGCTAGTAAATGT
TGTTTGGTACCATAACCCGCGTTTTTTTCAAAACCGTATTCAGGATAATTTTTAGATAACTGTGTCATAT
AATCATCACGAAAAACCTTTGCCATGATACTTGCAGCTGCAATGGACACACTTCTTGCATCACCCTTGAT
TAAAGATACTTGAGGCAGTGCATTATCAAGCGTCATCGCGTCTATCAATAAATGCGTTGGTTGTACTGAT
AATCCATCAATAGCTCGCTGCATGGCGATTTGAGTAGCTTTATAAATATTAAATTCATCTATTTCTTCAG
CTGTCGCGATCCCATATGCAAAAGCAGTAACTTCATTTTTTAGTGCTTCATTTAATTCTAGACGTTTCGT
AACAGGTACTTTTTTCGAGTCATCAAGGCCCAAATAATTGTGATTTGAATTTAAAATTGTTGCGCATGCA
ACGACTGGACCTGCTAAAGGTCCTCTTCCAACTTCATCAATCCCACAAATAATAGCATTAGGATGCTCTT
TTAATATTTCATTTTCAAAGTAAGTCATTTCAACATACTTTTCTTTTAAAGCTTGTTCTTTTTCTAACGC
TTTTCTGCGCCTAGCTATGGCATTTTGAACACCTTTTCGCTCATCTAAAAAGCATTCATGATTTTCTAAT
TCTTCTATTGTATTAACCGCATTAATCAACTGCGTAACTTCTTTAATTGTTAGCGTCATTTGCTAATTCC
TCAGTCATATCTTTAAAAATATCAAAACAATAATTTCCTATTTTAGCATTTCGAATATCATAAATAATCA
GTTCAATGACTGCTTCGTAATCAATTTCATTACCACGTCGAATTAAGCCACGTTTTTTCCCTATCGCATC
AAACCACGCTATGATTTCTGCATCTTCAGGAACTTCAATATTATAATGTGACTTTAATCGCGCTAAATCA
TTTTGAATTAAAAAGTTTAATCCATAGATGGCAACTTCATCTAAGTGCACAATACTATCTTTTATCGCAC
CAGTTAAACTCAACTTCTTACCGACTTCTTCATCTTCAAATTTAGGCCAAAGTATCCCTGGTGTGTCTAA
TAGTTGTAATGCATTACCAACTTTAATCCATTGTTGTTGTTTGGTCACACCTGGTTTATTACCAGTCTGC
GCAATACTACGCTTTGCCAGTTTATTTATTAATGTGGATTTACCAACATTTGGAATTCCAACGATCATTG
CTCTTATCGCTCTAGGTTTAAGTCCTTTCGCTTTTTCGCGTTCAAATTTTTCAGCAGTCGCCTTAATTGC
TGCAGCTTCCACTTTCTTTAAATTTTTACCGTGCTTAGCATCCACTGATACAGGATAGTATCCTTTATCA
ATAAAAAATTGTTCCCATTTTGACATCTCATTTAAATTAGACATATCTTTTTTATTTAATATAACAACAC
GTGGTTTTTGGTTAATAACTTCATCTATCATAGGGTTTCTTGAACTATATGGAATTCTTGCATCTACTAG
TTCAAACACTACATCTACTTTTTTTAATTGTTCACTTACTTCTCTTTTGGCTTTCGCCATATGTCCTGGA
TACCATTGAATAACCATTCAATTCACCTTACTTTCGTCAATTCTTTTCTCATTATTAAAATCTATAACCT
GTTAATTATAGAACAAATTCATTAATTCAACTATATTTATTTTAACATTGTCACACTTCTTAACAATGCT
TTAGATTTAGGTAAAAGTGATTATTTCAAGTTTTCTACAATTAAAAATCATCATTTGTTAAATCTAAGTT
ACTTATTAAGTGACATTCATCTTTATCAGTATGACATTTTTATTATTCAATATATTTGTTTAATGATAAA
CTGAAAATGATCCAAAGTTTAAGTAACTATGATAAGGTATCTGTTCCACAGTCATCTTCGTCTTTACCTA
TCAAGAACCTCATTAACTTTAGTTTCAGTTAAACTTAATTTTAAATTTGAAAGTTGAGGATAATGTTGTG
TTAAAAAAGTGGCTAAATTCAAACGTCAAACAATTCTTTGTTATAACTTTCATTAGTGTAATATTAACGC
TTATTTTATTTTCTACTCATATCTATGATTATATTGTGAATGGTACTGTTTTTAGTGGGGCTGGAGATGG
ATTCCGTCAAATGATGCCATTTCAAATGTATTTGTATGAACATCTAAGTAGTTTTTCTAGTTTATATGAT
GCATCGTTTGGATTAGGTGGCGATTATATGAAAGGACTATCATATTATTATTCGCTGTCACCTTTAATGT
GGCTAAATTTTCTATTCATTAAAATAGGAGAAACGGTTGGTATATTTAATCCGACAACAATACATTTTTG
GCCGACAAACCAACTTATTATGGCTATGATACGAGCTATCATAACATTTGTCGTGACCTTCTACTTATTT
AAAATATTACACTTTAAACGCTCAACAAATATGATCGCTACGATTTTATACGGCATGTCAACTGTCGTTA
TATACTTTAATTTTACTTGGTCATTTTATGGAAATTTATTATATTTATTGCCATTATCGATTCTTGGTTT
GGAAAGATATTTTCAACAACGCAAAATCGGTATTTTCATTGTTGCGATAGCCTTAACACTATTTAGCAAT
TTTTATTTCAGTTATTATCAAGCTATTATTATAGGTTGCTACTATTTATATCGACTCATTTTCACTTACA
AATATGACATTGTCTCTAGAACACAAAAATTTATTTGCGTCATATCTGCTACAGTTTTGAGTGTGTTATC
AAGTGTATTTGGTTTATTCACTGGCATTTCTGCGTTTTTGGAAAATGACAGAAAGCAAAATCCCAATGTT
GATATACCGTTTTTGACACCACTTGATTATCATTATTTTTTCTTTAGCGATGGATTTTATATTACGATTT
CAATTCTTACTATCGTTGCATTATTGTCATTCAAACTGTATCGTTTTTACTTTTATAGACTTTTCGCAAT
AGTAACATGGATATTATTTATAGGTTCATTATCACAGTATTTCGACAGTGCTTTTAATGGTTTTTCATTT
CCAGAAAGGCGTTGGGTGTATATCTTAGCACTATCATCAAGTGCTCTTTGCGGATTGTTTATTCAACATT
TATCAACATTAAATATGAAATATTATTTAATCAGAACAATACCCGTATGCATCATCGCATTACTTTATGT
ATTACTATCACCGACACACCCACTTGCACTTATAGTAGGTATTATCCTGCTAATGGTGCTTGCCGTTATT
TTAAAATTTAGTTTATGGCGTTATAAAAAATTAACCGTTGCAATATTAGTATTAATCGTTATGATTCAAC
AAATCGTCATTTTAGATAACAACAAAAATATGGCAATCAAACCTTATCAACAATCAATATCAACGTTGAA
ACAACATGATTATCATAGTAACTATGTAAACCAGCTTATAAAAAAGATAAATCAAAATGCAACAGGCCCA
TTTAATCGCATTGATTATATGTCAGACTATGCATTAAATTCACCATTTATATATCATTATAATGGCATTT
CATTATATTCTAGTATTTTTAATGGAGACATTTTAAAATATTATGACAAGACACTCCAAATTAATATGCC
AATTGATAAAAACAGCACTTATAGACTACTTGGCAATCGTCAAAATTTACTATCACTTTGGAATGTTAAT
GATCGAATTAGAGTGAATCATGATGATAACTTACCATATGGATTTAAAATTAACTCTGAACACAAAGACA
ATAAAGTTCGTTGGATTCATTCTAAAAATACCATCCATTATCCAAGTGCACATATTACAAATAAGGTCTT
TTCCAATAAAGAATTAAAATCTCCATTAGATAAAGAACAAGCAATGTTGCAAGGGATTGTTTCTAACAAT
ACTAAAGATGTTAATACACATTTTAAAGCCAATAAAAATTTACTATCAGATTCAACAATTAAATTAAATA
GTGCAGCCTGGCAATCTCCTACAAAACATTTATTACAAGTTAAACAAAATAATGGTGGTCTAACTGTACA
GTTGCCAAAATCAGTATCAAATCAATATAAAGATTTGTATTTGGAAATGGATTTAGAATTACTTTCGCCA
GATAAAGCGCATGATGTTAAAGTGAATGAATATACACAAGAAAGAAACAAACTCACTTATAAATACCGTC
GTTTTGTAACACCCGTAACGATACGTATTAAATCTTCAGATAGGATTAGATTATCATTGCCTAAAGGTAA
GTATCGAGTAAATTTAAAAGGGATATACGGCGAAGATTATACCACGCTTAAAGACGCTTCAAATTCATTA
GAGGCTGTCAAAGTTAGTAAGACAAAGCAAGGTTATACTATTACTAAAAATAAAAATTCATCTGGGTATA
TTGTTTTGCCAACAGCATATAATCAAGGTATGAAAGCGACATCAGGTGATCAAAGTCTTAAAGTTGAACA
AGTAAATGGTATTATGACCGGCATTAAAGCACCTAAAAATATAACAAAGATTCAATTGAGCTATACCCCA
CCATACTATTATTTACTTATAACAATTACTATATTTGGCATTATATGTAGTATTATTTTCACGAGATGGG
CAAGACAAAAATAATGTTGCTACGTATATATTTAATAAATCTACTAAGTCCTTTTCAATGGCACTTAGTA
GATTTTTTTATATAACCATTTTGAGCAAACACGTTATGAATAGAGAAGGAATAAAGAATTACATTATCAA
CTTTACATTAACTAAACAGCAAAAAAAGCCATCTATATCACTCCATAAAAGTGACCTAGATGGCTTTATT
GTTTGAGTCGAATTTGACTCATACATAGCTTTGTTTAAATGCTGATTAACGAATTTCTTGGATTCTAGCA
GCTTTACCACGTAAACTACGTAAGTAATATAATTTAGCACGACGTACTTTACCACGACGTTTAACTTCGA
TTTTTTCAATTTTTGGTGTGTGTAATGGGAATGTACGTTCCACGCCAACACCTGATGAAATTTTACGAAC
TGTAAACGTTTCAGAAACGCCACCGCCACGACGTTTAATTACAACGCCTTCGAATACTTGGATACGCTCA
CGAGTACCCTCAATGATACGTACGTGTACACGTAAAGTATCACCAGGACGGAAACTAGGTAAGTCTGTAC
GTAATTGTGATTTAGTTACTGCTTCGATTAATTTGTGATTTGTCATTATAAATTCTCCTCTTCAACCTAT
GTTCTTGCCTCGACAAATATATAGCAGCGGATCATAGTGATTTTTGTGTTTCCACACTCAGATTATGTTA
GCACAATACTAACCTTTTTTCAATCCTATTTTATATCTTTCTAATATTTGCTTATCTGCATTAGTTAATG
GATATTTTTCAATTAAGTCAGGTCTTTTATTATATGTGCGGATCAACTTTTGCTCATGTCTCCATGCATC
AATATTGGCATGATTTCCAGACAATAAAACATCTGGAACTGTTAGACCCTTAAATTCACGCGGACGTGTA
TATTGCGGAAACTCTAATAACCCATCAGAAAATGAATCATCTTGATGTGACTGTTCATTACCTAAAACAC
CTGGAATCAGTCTAACAATAGCATCAGTCATGGTCATCGCTGGCAATTCTCCACCTGTTAAAACATAGTC
ACCCATTGATATTTCATCTGTGACAAGATGTGTTCGGATACGTTCATCGTAACCTTCATAATGTCCACAT
ATGAAAACGATGTGGTCAGCCTTGCTTAATTCAACAGCTTTCTGATGTGAAAATGGCTCGCCTTGTGGAC
ACATTAAAATAACGCGTGTTTGCTCTGTGACATCTAAGTCTTCCATCGCATTAAAAACAGGTTCAGGCTT
TAACACCATACCTTGTCCGCCACCATACGGATAATCATCTACTTGGTTGTGCTTGTTAATTGCATAATCT
CTAAAATTAACCGTATTGATTTGTAATTTATTGTTTTCTTGGGCACGTTTCATAATTGAATGATTTAAAA
CACCATCAAACATTTCAGGAAATAAAGTTAAATAATCAATTTTCATTAATCCAACAATCCTTCCATTGGC
GTGATGATAATTTTTTTATTTTCAACATCCACTTCTTTTACAACATCAGCAATATAAGGAATCAAATATT
CTTTAGATCCTTTAATCACCCACACATCATTCGCACCTGTTTCAAATATATTAATTACACGACCTATTGG
TGTTTCTTGATCATCAAAAACTGTACATCCTATAATATCTGAATAATAAAATTCATTTTCATCAAGTACG
ATATCTTCATGATCACGCTCTTGATAAATAGAACTCCCTTTTAGATGCTCAATATCATTAATATTATTAA
TACCTTCAAATGTGAGCATATGAAGCCCTTTATGCACTCTATGTGACTTAACAGTATATTCAAGGTCGTT
ATTGTTATGCACAACTGTCAGCACTTGACCGGGTTGAAAACGAACGTCTGTAAAGTCTGAATTGGATTTT
ACTTTAATTTCACCTTTAATACCATGTGTGTTAACAATTTGACCAACTTCTACTCTCATTCTATTACCTC
CAACTCTATGCTTTGAACACTTCTATTTTAATTGAAAATAATTCAAAGAAAAAGGGCACCATTATGGTAC
CCAATACGTTCTATATTACTAACATGTGATATTCCCAACGTATCATTGAGTAATAACTGTCAGTGTAAAC
GAGTTATTCTTATTGTTAGAACAATTTTACGCTAAATTACTTAGCTTTCTTTTGTTCGTCAAATTTTTTC
ATAATACCTTCTTTTGATAAGATATTGTGAACTGTATCAGTTGGTTTCGCACCATCATTTAACCATTTTA
AAGCTAACGCTTCGTCAACTTTAATTTCTGGAGCATTAGCGCTCGTTGGGTTATAAGTACCGATTTGTTC
GATGATACGTCCGTCACGTGGAGAACGAGCATCTGCTACTACGATACGATAGAATGGATTTCTTTTTGAA
CCTAAACGTGTTAAACGAATTTTAACTGCCATTTATAAAATCTCCTTTAAGTCATGTTTTAATTTTTATT
TTCTACAAGAAATAATATTAACAGGTGTGTGAATGTTTGTAAAGAGTTTTTTCTTTACCAGGAAAATTAT
TGAACCTTTTTCTTACAATAATAACTATGTGATTACTAAATTAGACTGTTAATAGGTTATAAAAATTCAT
AGTAAATTTCACCACCTACGTGTTAAGTTAATTTATCTCGTAAGGACATGAATGGTACCACTTCTAACGC
ACATGTTCCACCAATATAACTTATTAATATTAGCAACAATAACCTCATGTTCTAGCAAATCCGCAATTTC
AGTTTTTAATTATTATTGTGTATCTAAAAATATGCACCCCATAAAGTTATATTCTTTAGTATAACTTTCG
GGATGCACATCTCATTGCAACAAAAATCAGCGTGTTATATTAAACATTAAAACGGTAAATTCATACCTTT
TAACATATTTTGCATTTGATTGCGTTTACCTTTTTTACCTTTACCGCCACCAGTGAATTGTTTCATCATT
TTCTTCATATCGTTAAATTGTTTCATCAAACGATTGACTTCTTGTAATGAACGACCAGACCCTTTAGCAA
TACGCTTTTTACGTGATACATTCAATGTGTCTGGATTGTTTCTTTCAGCCGGCGTCATTGACTGGATAAT
CGCTTTAATATGATCAATTTGCTTTTCACTCATATTAAGCTTATCTAGCCCTTTCATTTTATTCATACCT
GGAATCATTTTCATAATATCATCCAGTGGTCCTAGATTTTTCACCTGATCAAGTTGTTCTAAAAAATCAT
CTAAAGTAAACGATGACTCACGCATCTTTTTCTCTAAATCTTTTGCTTTTTCTTGATCCACATCTTGTTG
CGCTTTTTCAATTAAACTTAACACATCACCCATACCTAAAATACGTGATGCCATACGTTCAGGATGGAAT
AGCTCTAAACCATCTAACTTTTCACTCATACCAACAAATTTAATTGGTTTTTGTGTCACCGAACGAATAG
ATAAAGCTGCACCACCACGTGTATCACCATCTAATTTAGTTAAGGTAACACCTGTGACATCAAGTTGATC
GTCAAAAGATTCTGCAACATTGACAGCATCTTGACCCGTCATTGAATCGACAACTAACATAATTTCGTTT
GGTTTAGCAATGTCTTTTACTTCTTTTAATTCGTTCATCAATGCTTCATCGATGTGTAATCGACCTGCTG
TATCAATGATTACAAAGTCTAAATGTTCTTCTTTAGCATGTTTTAATGCATTAGTTACAATTTGTTGTGG
CTTTACTTGATCTCCTTCACTGTATACAGGAATATCAATTTGTTTCCCTACTGTTTGTAATTGATTTATC
GCTGCTGGACGATAAATATCTGCTGCAACTAACATAGGTTTTTTGTTGTATTTTTTACGCATCAATAATG
CTAATTTACCTGCAGTTGTTGTTTTACCAGCACCTTGTAAACCAACCATCATAACAACAGTAGGTGGTTT
ATTTGACATATTAATCGATGTATTTTCTCCACCCATCAACTTCGTTAATTCATCTTGAACTATTTTAATA
ACTTGTTGCCCTGGTGTTAATGATTGCATTACATCGGAACCTAATGCGCGTTCTGATACTGTTTTAATAA
ATTCTTTTACCACTTTAAAGTTTACGTCAGCCTCAAGTAACGCTAATCTTACTTCACGCATCATTATCTT
TATATCAGCTTCAGTAAGTTTACCCTTACCACGCATTTTTTGCATCGTCGCTTGCAAGCGTTCTGATAAC
CCTTCAAATGCCATATCGATGTCCTCCCTCAATTTATATCTATTCTAAGTCTTCTAATTGTTGAATATAA
CGTTGTATTTGTTCTGGATTACTTAAATGTTGTTTCATTTCATCATATATTTCTCGGCGTTGCTCAAATT
TCTGGTATAATTCCAATTTCTTTTCATAATCTTCAACTAAATCGCCAGTTCTTCTTATATTATCATAAAC
TGCTTGTCTACTCACATTAAAAGTATCTGCGATTTCACTTAAAGAATAATCTTCAAGATAAAATAATTCC
AAATAATTACGTTGTTTATTCGTCAATAAGGATTGATAAAAATCAAACAAATAATTCATTCGTAACGTTT
TAACTAAATCATTTTGACCCATGATTATCGTCCTTTTCTTCTGTTACAATTTGATCATTTTCAACTGTTG
TTATTTCTTCATTTTGTTCAATCATATCAGCGAATAAGCCGTAGACATAACTTTCAGGGTTAAATGGTTG
TAAGTCATCTAATTGCTCACCTAAACCTACATATTTAACTGGAATGTGCAATTCATTACGAATGGCTAAT
ACGATGCCACCTTTGGCTGTACCATCTAATTTCGTTAATACAATACCTGTAACATTTGTTACTTCTTTAA
AGTTTCTAGCTTGTGACAACGCATTCTGACCAGTTGTAGCATCTAAACATAGTAATGCTTCATGAGGCGC
ATCTGGCACTGCTCGATTAATTACACGCTTAACTTTTTCTAATTCTTGCATTAGATTTGTTTTATTTTGT
AAACGTCCAGCGGTATCACAGATTAAAATATCAACACCTTTGTTTTTAGCGGCATTAATCGCATCATACA
TAACAGCAGCTGGATCAGAACCTTCACTTTGGCTAATTACATCTACACCAACACGTTCGCCCCAAACTTT
CAATTGATCAATAGCACCCGCTCTAAAAGTATCGCCCGCAGCTAACATTACTTTTTTACCTTCCATTTTA
TATCGGTAAGCTAATTTTCCAATTGTTGTTGTTTTACCAACACCATTCACACCGACCATTAAAATGACAT
TTAAACGACCATCTTCTAAGTTCATAGCTTCTGAATTATCATCTTCTTGATGGTAAATCTCTACGATTTT
TTCAACAATGACTTCACGCAAATCTTCAGTATCTTGAATATTACGTCGTTGTGCTTCCATACGTAATTCT
TCAGTTAACGTCATCACTGTATTAAAACCGACGTCTGCAGTGATTAGCATTTCTTCTAAAGCTTCAAAAA
AGTCTTCATCTACTTTACGATATCTCGCTATCAAATTATTTAATTGTTCTTGGAAATTTTGACGAGATTT
TTCGAGTCCTGCTTTAAATTTAGCACCCATTTTTTGAGCTTCAATTTCTTCAAAATCTTCAATTGATATT
AAGCCATCGTCATCAAAATCCGCTTCACTCAACTTGCGTGGCTTCTTTTTCACTTCAGCATTTTCTGCTA
AATCATTTACGTCCTGCGTTGAACCTTCAGAATGTGTATCTTCTAATTTGTCTTGACCTTGTTCTTCTGT
TAAGGATTTAACTTCTTCATTTTCTTTATTTGTTGCAAACTTATCTTTTAAGCGTTTAAAAAAGCTCATT
ATTGCTCCTCCTTCAACACATCATCTATTGTATTTAAATTCACACTCACAAGTTTAGTAACACCTGATTC
TTGCATTGTTACACCGTATAACCTATCTGCAAATTCCATTGTTCCTTTACGGTGTGTAATAACAATGAAT
TGTGTTTCGTCTGATAACTCATTTAAATATTTTGCGTATCTAATAACATTCGCTTCATCTAATGCAGCTT
CAACCTCATCTAATATAACAAAAGGTGCAGATCTTACTTTTAAAATTGCAAATAGTAAAGCAATAGCAGT
TAATGCACGCTCACCACCACTTAGTAACGATAAATGTTGCAACTTTTTACCCGGTGGTTGTACCACAATA
TCAATACCAGCTGTTAAATAATCGGCTTCAGTTAATTGCAATTCTGCATCGCCTCCACCAAACAATTGTT
TGAACACAGCTGTAAAATGTCCTTGAATAGCATGGAAAGTTTCTTTAAATCTTTCAGTAACCTCTTGATC
CATTTCACTTATAATTTGCTCTAATGTTTCTTTAGCTTTACGAAGATCTGTACGTTGCTCACTTAAAAAT
GTATAACGTTCATTTAACTCTTCAAATTGTTCAATTGCATTTAAGTTTACAGGACCTAGTTCATCAATCG
ACATCTTCATTAATTTAACTTTTTTACGTAATGCGTCAATCGATTCATCACTCGTATATTCAGATTTTGC
ACGTTCAACAGTCAATTGATATTCATCATTTAAATGATCTATCGCATGATGAATTAATACATCTAGCTTT
GATTGTTCAGCTTTAATATCTTGGTAGTGATTTTCGATAGCTAAAATATCTTGGTGACAAACTTGTAGTG
TAGCTTCTTGCGCATCGATTTGTTCATTCAACTCAATACGTTGTTGTTTCAATTTATCTAATTCATCAGA
TAAGCGTGTTCTCGTTTCTTGTTGACCATTAATTTGATCTTTAATATTTTGAAAAGCTTGTTCGCCCATC
ACTTCATCCGAATTAAAGAATGCTATTTTTTCTTTAACATCATTTAATTGATGTTTGGTTTGTTGACTTT
GATTATTTAATCGATCTATTGTCTGTTGTTGTGTTTTAATACGCTCTTTAACCACAGCAAGATCAGATTG
TTTCTGATGTAACGTTTGTTGAGTTTTAGTAACGCTTTCCTTACCTTCTTTAGAAAGTTTAGTGTAGCGT
TCAATTTCATCTTCTAGTCGTTTTAAAGATGCTTTAATACTTTCTAAATGAGTTTCTTTTTCACTCAAAG
TTTGTCGACTTTTGTCACTCGTATAACCATCATTTTTTTCAAATTCAAATTCTTCATGATCATTTTTTAT
TTGTGTTTCTTGTGTAGTTAATCTATCGAGCTCCATTTCAAAATGATGCACTTGCTCTTTAAGTGTATTA
TGCTTTTGACTTTTTTCAAAATACAGTTCACTTAATTGATCACTTTTTATCTTCAACTCTTTAAATTGTT
GTTCAAATGATTCTGTTTGACGCAAGTAATCTTCTAATTGGTGTCTCATTGTTGTCAACTCGTCTTTTTG
AGACAGAATACTTTTTGACTTACGAGCGCCACCACCAGTCATAGAACCACCAGGATTTACAATATCACCT
TCCAAAGTAACAATACGAGTTCGATATTTAATCGCACGTGCCAATTCATTTGCATGCTTTAAATGATCAA
CGATAATCGTATTACCTAATAAATTCCCGATAATATTTTGATATTCTGGTGCTACTTTCACTGCTTCCGA
AGCAATACTAATAAATCCGTTTGCCTCTTTAGCAATAGACTTAATATCAGTCGCTACCACTCTACTCTGT
ATAACATTTAATGGTAAAAACGTCGCACGACCTAAATTACGTTCTTTTAAAAATTGAATAGCCTGGCGTC
CATCTTTTTCTGAATCTACAATGACATGTTGTAATGAAGCACCTAATGCTGTTTCAATTGCCTGAGTTAA
TTTAGATGGCACATCAATAATTTCCGCAACTGCACCATGAATACCCTTTAATTCTTTATTTTTAGCTTTC
AAAATATGTTTGACGCCATTGAAAAAATAAGTATATTCTTCCTCTTGCGTTGCCAAACTATCAATACGTG
TTTTCATTTTTTCGGTATATCGATATGCTTGATACAATTTCTCTTCGTATTCATTTTGTGCTTTTTTAGT
ATCAGTGAGGTCTTTTTCTATATTTTTAATTTCTTTATCTACAGCAGAAAGTTCTTTATTGGTCTGTTGG
TATTCTTTTTTAGTCGTTTTTATTTGACCCTGAATATCTTTCAATTGCTCAAAGACTTCAACTAATCGAG
AATCTAGTCTTGATTTTTTAGCCTCATTCTCTTCTATAGTATGCTTTAAAAAACGAATATCATTGTTAAC
ATCTGATTGCTCTGACATTAATGTATAGTATTCGTTTTTAATTTCTTCCAATTTTTCATCGTGTGCTTCG
TCTGAAACATATAGTTGTTCTTCTAATTCACGAATGACAGCGTTGAGTTCTTTTTGTTTACTTTTCAGAG
ACTTATAAGTATCTTGAGCTTCAGAAATCTCATTTGATATATTTTCTAAAAGCTCAATTAAATTTTCTTG
TTCTTCTTCATATCGTGCATTTGTTTCAGATTGATTCTTCTTACGTTCTTCTAAAACATTTAATTGTCCC
GTATATTTTTCAAAAGCTTCCGTAGCTTTTACTAATTGATAATTAAGCGATTCAACATCATTATCAAGTT
GATGACGTTGACCTTTATATTGTTGAATTTGTTGGCTTAAACGTTGCTTATCAGCTTCTTTATTTGCTTG
TTGACCTTGTAAATCATTTAAACGTTGATCTAATTGTCTATTGTCATTTGTATATTGATCAATATCGTGA
ACTGTAACTACAATGTCACTATGTTTCATTTGATGTGAAAGTGTCTTATATTCTTTAGCTATAGCTGCCT
CCTCTTTTAGAGGTTCTACACGACCTTCCAAATCATATAAAATGTCTTCTACTCTCGTTAAATTATCTTC
TGTTTGGTCAAGTTTATTTAATGATTCAGCTTTACGTTTTTTATATTTAAGTACACCAGCAGATTCTTCA
ATAATTTGACGTCTATCAATTGGTTTAGCATTTAGTATTTCATCAACTCTACCTTGCGAGATAATGCTAT
ATGCTTCTTTCCCCAATCCAGAATCTAAAAATAAATCGGCAATATCTTTTAATCTTGCACGGTCATTATT
TATGTAGTACTCACTTTCACCACTTCGATACAATCTTCTTGTTACAATAACTTCGTTTTCATCAACACTG
AGCTTTTTAGAATGATTATCTAATCTTAACTGTACTTCAGCATAATTTTGAGCTTTGCGATGTTCTGCAC
CTGAGAAGATAATATCTTCCATTTTTGAGCCACGTAATGATTTAGCCGATTGTTCACCCAACACCCATTT
AATAGCATCTGTAATATTACTTTTACCGCTTCCATTTGGACCAACAATTGCAGTTACACCTTTATCGAAT
TGAACATTGGTTTGATCTGCAAAAGACTTAAATCCAATGGCATCTATTGATTTTAAATAAACCATCCTAA
ACTCCTTATCACAATTTTAAAGAACATACGTATACGATATTTTAGTATTTGTATATTAAATTTCGAGGTT
GTTCCATAAAATATTAAAAATTCTTCCATAAATCCTAAATCGAACACCTATATGTCGTATCATAAAAATT
TCTATTTAATTTGCTTTAATTGCTTATAGGCACTTTCAGCAGCACGTTGTTCTGATTCTTTTTTCGTTTT
CCCTTTACCTTCAGCTATTGCTTCCCCTTGCAGAATAACTTCTGAAGTGAATAGACGATGATGTGCCGGT
CCTTCTTCTTTTATTAAATTATAGGTTACATCACCTTTATTTTGCTGGTGCACATATTCTTGGAATTGTG
TTTTAAAATCTACCACGCCTAATAACTCATTTTGTTCTACATGTGGGAAAATGACTTTCTCAGCAAATTT
CCAAACTATATCTAGTCCTTGATCCAAATACAATGCCCCAATAAATGCTTCGAATGCATCTGATATTAAT
GATGGTCTTGTACGTCCCCCTGTTTTCTCTTCACCTTTACCAAGTAAAATCATTTCGTTCAATCCAATTT
TATTCGCAAATATTACAAGTGAGGGCTCACATACAATAGTGGCACGCATTTTTGTTAAATTCCCTTCTGG
CAAGTTGGGATGTTTATCAAATAAATATCGTGAAACCGTCAATTCTAATACCGCATCACCCAAAAACTCT
AAACGCTCATTATGGTCTAAACGATTCATATTAAAATCATTAATAAAACTCGAATGCGAAAATGCTTGTT
GGTATAAATCAATATTTTGATAAGTAAAGCCTAACTCTGTCATTTTAGTATCAAAGCGCTTTCTAAAACG
ATTAACTATCTCACTTTTCTTTTGTTTAGACATTATTTTATCTCCTTTATATGTTGCTCTTGAATCATCT
TTAATTTTACGTTAAAACTATTGATAATTAAAGAAAAAAACTGAGTCGACAATACTGACGACCCAGATGT
AAGATTTATTATTTTTCAAGACTGTTAATAAATTTAACAGCATCACCAACAGTGTTGATTTTTTCAGCTT
CTTCATCAGGAATTTCAGTACCAAACTCGTCTTCTAATTCCATTACTAATTCAGCGATATCAAGTGAGTC
AGCGCCTAAATCATCTTTGAAAGATGCATCTTCAGTTACTTTATCAGCGTCTACACCTAAACGGTCAACG
ATGATATCTTTTACTTTATCGAAATTTTCCACGTCGATTCACCTCCTTTAAAAATGCCTATACATAGACT
ATTATATTTTCCCATTTTAAATTCTAAAAAACAAGTAGAAATTTTAGAAACAGTTATCAATTTATTGATT
ACTGTTTCTTATGCATGAGCTTTAGCTCAGGTGTTCCGCTTATTAGTTATCAATTTATTGATTACTACGT
CTTTATCTTGAGCTTTAGCTCAGGTGTTCCGCTTATTAGTTATCAATTTATTGATTAGTGTTTCTTAGGG
AGAAATTCTGGAACCTTATCTTGGTTGCTTAGAATTTCCCCCGCAAAGTTGACTAGGTCAGGCAATTCTC
CATTGGATGACCAGTCAACCACTGCGTCAATGAGTTTTAGCTCAGGCGTTCCGCTTATTAGTTATCAATT
TATTGATTAGTGTTTCTTAGGGAGAAATTCTGGAACCTTATCTTGGTTGCTTAGAATTTCCCCCGCAAAG
TTGACTAGGTCAGGCAATTCTCCATTGGATGACCAGTCAACCACTGCGTCAATGAGTTTTAGCTCAGGCG
TTCCGCTTATTAGTTATCAATTTATTGATTAGTGTTTCTTAGGGAGAAATTCTGGAACCTTATCTTGGTT
GCTTAGAATTTCCCCCGCAAAGTTGACTAGGTCAGGCATTTCTCCATTGGATGACCAGTCAACCACTGCG
TCAATGAGCTTTAGCTCAAATATATTACATGTACATTCCACCATTTACATGGATTGTTTGACCTGTAATA
TATTTTGCTTTGTCTGATGCTAAGAACGCTACTGTATTAGCAATATCTGTGTCTTGACCAAAACGTGCTA
ACGGAATTTGAGTCAACATTTGTTCTTTAAGCTCATCACTTAAAGCATCTGTCATATCAGAAACAATAAA
ACCTGGTGCAACTGCATTTACAGTGATACCACGAGATGCTAATTCACGCGCCGCAGATTTAGTTAAACCA
ATAACACCTGCTTTTGTTGCAACATAGTTTGCTTGTCCCGGATTACCTACTGCTCCAACAACACTTGATA
AATTAATGATAGCACCACTACGTTGTCTTAACATTTGTGGTGTTGCTTTTTGGATACAGTTAAATACACC
TTTTAAGTTTGTGTCAATAACATCATCCCACTCTTGTTCTTTCATACGCATTAATAAATTATCGCGAGTA
ATACCTGCATTATTTACTAAAACATCTAAAGAACCAAATTGGCTAACTACTTCTTTAATCATTGCTTTAA
CTTCATCAGCATCGGCAACATTTGCTTGAATCGCAAAACTGTCAACACCTTTAGCTTTGATTTCTTCGAC
TACTGCTTCAGCTTTCTCTTTGCTGCCTGCATAGTTTACTGCTACATTATATCCTTCTTCTGCTAATTGT
AACGCAATACTACGTCCAATTCCTCTTGATGCACCTGTTACTAAAGCACTCTTAGTCATTTTCATTCCAT
CCTTTCACATCTTCTAAAGTTTGAATTGATGTTAACTTAACATCTCTATTTATTTTTTTAATTAAGCCAG
ATAAAACTTTTCCAGGACCAATTTCAATAAAATGATCAACACCTTGGTCTATTAGCCATTCTGTTGAGTT
AATGAATTGTACTGGTGAATATAATTGTTTGACCATATTAGATTTAATTACTTCTTTGTCAGTTTCACCT
TGCGCATTTACATTTTGAACTACAGGAAACTTAGCATCACGCCATTCAAATTGATTAATATAACTTGAAA
AATCTTCTTCAATCACTTTCATTAGCGATGAATGGAATGGGCCAGATACTGCTAAAGTCATGACACGTTT
TGCACCTAATGATTTACCTTTTTCTACTAGCTCATCAATTAAAGCTTTGTGACCTGAAACAACAATTTGA
CCTGGGCAATTAATGTTTGCTGGTTCAATTATTTTGTCATCATATGATAATGACTTACAAATTTCATCGA
CTTTATCAAAATCTAAGCCCAATACTGCAGCCATGCTTCCTACACCAGAAGGAAATGCTTGCGCCATTAA
TTGACCACGTTTTCTAACAATTTTAACTGCATCTTCAAATGATAATACGTCAGCTGCAACTAAACTTGAA
TATTCACCTAAACTATGCCCCATAGTAAAATCGGGATTCAAATTTTTTAGTGCTGCTAATAATGCCGAAC
TATGCGTCAATAAAGCTGGTTGCGTGTTTTCAGTTTCACCCAATTTACCTTCTTCGTCAGTAAACATTGT
CTCTAAAATATCAAAGTCTAATGTGTTTGCTGCTGAAGTTAAAATTTCAGTTGCTTGATCGTTGTTGTTA
TATAAATCTTGTGCCATACCAACTTTTTGGGCACCTTGTCCCGGAAAAATAATTGCTGTTTTACTCATTT
GATTCACCTACAGTCTCTTTCATTGTTTGTACAATATTTTGCTCTCCTGCGATTTTTGCTTGTCTAATTG
CAGAATAAAAAGCTTTAGCATTTGAACTACCGTGTGCTTTAACTACGGTACCTTCCAATCCTAATAATAC
GGAACCACCGTATTCTGAGTAATCCATCTTTTTAGCGAATTCTGCTAAATCTTTCTTCAATATTGCACCT
GCTAATTTATTTTTAGTACTACTCATAATCGTATCTTTTAACATTTTACCGATTGATTTTGCAGTACCTT
CTAAATTTTTAAGGACCATGTTCCCAGTATAGCCATCGGTAACTACAACATCTGTATCGCCATCCATTAA
TGTCTTCGCTTCAATATTCCCAACAAAATTCAATGAATGATCTTGATTTAATAACTCATATGATTTTTTC
GTTAAACTATTACCTTTAGCTGGCTCGGTACCTATATTTAATAATGAGATTTTCGGATTATCAATACCTC
TGATTTTTTGAGCATAAATATCCCCTAGTTGCGCATACTGTAATAAGTGTTCAGGTTTAGCATCAGCATT
TGCACCAACGTCTAAAAAGACAAAACCTTTTCCATCAATCGTTGGCAATGTTACTACTAAAGCCGGTCTA
GCTACACCTTTAATACGTCCAACAATGAATAAACCAGCTGACATTAAAGCACCAGTATTACCTGCTGACA
CACATCCATCTGCTTCACCAGATTTCACAGCTTCAGCCATTTTTACCATTGAGCTATCTTTTTTACGTTT
AATCGCTCTAACAGGCTCATCTTCCATTTCAATCTTTTCAGAACAATGTCTAAATTCGATTCGTTCATGG
TTCAGATTATACTTTTTTTCGTCACCGAAAAGTATAATTTCTAGATCTTTAAAGTCTTCAACAGCCTTTT
GTACGGCTTCTAATACGATATCAGGCGCATTGTCGCCACCCATCATATCAATTGCTAATTTAACCATAAT
TTTATCCTCGCTTATCATAAAACATTTTAAAATTTCCTTTGAAAACTAATGTATGTTTAACATATGACTT
TACTTCGACGTAATAATGTTTTGCAGTTTGATTTACAACTCGTGCTTCTGCTCTTACCGTATCATTTAAT
TTTACTTTTTCAATAAATTGAATGCTACTCTCATGAGTTAAAACTGTTGGTTGCTTAATTAGCGCAACAC
ATAATGAATTTGCCTGAGCAAACAGCACATGACCACGCGCAATTCCAGTTTTATGAAAAACAGAATCCGA
TGTAATATCTAAAATTGATTGCGCTTTAACATTTGGATTGACTTGAATCAAATCACCAATAAATTCTTGT
TCTTCAATAGAACTTATTTGGTCATAATTTTTTTCAGCAACTAATTTAATACGCTTCCTTAATTCTGGTA
TGTTTAAATAAGTGCGATCTAAACGAATTGTTTGTATACTCACTTGAAATAAGTCGCTTAGTTCATGGTC
TGTGATGAAGGGATTGCTATCAATTTGTTGTCTGATTGCTTCTCTACGTTTATCTTTCTTTAGTTTCAAC
GTCTCACCCCTCATTTTTTAGTACCTAGTCTTAAACATTCCTCACATATCATAACACTTTCTATTTAACC
GACTCAACAAATAACTGTATTATTTAGCTATTATTTAGTCGAAAATTTATAAATTGTTAAAATACCACTA
TACATTTAAATAGTTCAAGTGTCATATCACTCAATTAACGAAGTGTTGCACTCAAATTGACAAATCAGCA
TGGCAATTAGTCAAAACTACGATGTAATAAATTTTCTTCAACAAAATGACGTAAATGTTGATACGTATTT
TCAAAGAATACGCCAGATTGAATAAGTTCAGCTGCTTCATCACGAGCAACTTCTAACATACGATAATCTT
CAACTAAATTGGCAACTAAGAAATCTGGCAATCCACTTTGTTTAACACCAAAGAAATCTCCAGGACCACG
CATTTCTAAGTCTCGTTCACTCAATTCAAATCCATCCGTTGTTTGTGTCATAATTGTCATTCTTTCAATT
CCTGTTTCTGTTTTAGGGGATGCAATTAAAACACAGTAACTTTGCTGGTCACTTCTACCTACACGACCGC
GTAACTGATGTAAAGTTGATAATCCAAAGCGATCCGCATCATAAATCATCATAAAAGTTGCATTCGGTAC
ATTAACACCTACTTCAACAACAGTAGTAGAAACTAAAACATCTATCTCATGATTGCTAAACTTTTGCATA
ACTTCATCTTTTTCATCGGCAGATAACTTACCATGCAATAACCCTACACGGGAAACACCATAATTCTGTT
GTAAAGACTCGTACAATGCGACAACATTTTGAACATCTTCGAGATGCTCAGAACTTTCTATAAGCGGGCA
AATGACATATGCTTGACGACCTTTTTTCAACTCTGAGGTCATTTGCATCAAAACTTTATCGTATTGCTCA
TGCTTTGCCCAAGTAGTAATGATAGGTTTACGACCTTTTGGTAATTGTTTAATTGAAGACACATCCATCT
CACCAAAAACTGATATTGCTAGTGTTCTTGGTATCGGGGTTGCTGTCATAAATAACACATTCGTCATTGC
ACCTTTTTCTCTTAAAAGCTGGCGTTGATTCACACCAAATCGATGTTGTTCATCTGTAATTACTAAACCA
ACATTATGGAAAATCACATCATCTTGAATCAATGCATGGGTTCCAATTAAACAATCAATCGTACCATTTT
CAAGTTGTTCTAAAAGTATTTTTCGTTTCTTACCTTTTACTGACCCAGTTAACAACGCAACGTTCATAGA
ATCTCCAAATAAAGCAATTAAACTTTCAGCATGTTGCTCTGCTAAAATTTCAGTTGGTACCATCAATGCT
GATTGATAACCAGCCGTTTTTAACGCATACATACAAATTGCAGCAACAACTGTTTTTCCTGAACCTACAT
CACCTTGAAGTAATCGATGCATACGTATTGGTGCTTTTAAATCTCTAAAAATTTCATTAACACTGGATTT
CTGTGCTTCAGTTAGTTCAAAAGGTAAACGATCAATAAATGATTTAACTTGGTCTAAGTCATAATCAATT
TCAATTGCTTCGTCAGATGACTTTTCTAATCTATTTAGCCATTGCATACGTAATTCGAATAAAAACAGTT
CAGTAAATGCATAGGTTCTACGAGCACGTAATAAACCCTCTTTACTTTTAGGATGATGTAATGTGTTCAA
AGTAAAGTCCAAGGTCTCTAATTTATATTTTTCTCTTAGTCCATCAGTTAACCATTCATGAATTGTCACA
TCATTTAACGCTTGTCTAATTTGGTCTCGTATTTGCTTTTGTTTAATACCTTCCTTAATACGATAGACTG
GTTCTAATTGAACATCTGCGTTTTCTTGAGTTTGTGTACCTTGCGAACTAAAGAAAACCCTATTACCAGT
AATTTCCTGTTTAACCCTATTCCACTTACCTTTAACAGTTATAGTTTGATTTAATTCGATTTTCTTTTTT
AAATACGGTTGATTGAAAAAAATACATTTGACAGCAATATTATTTACCATTAAATGAACAGTTAATTTTG
ATTTATTTCTTCCAAAAAATGCAACAACTGGAGCTGTATATACTTGTCCTTCTATCGTAACGTTAGATTG
ATCTTCTGCTTGATTCAAATCAATCACTGTATTATCTTCATATCTAGTTGGCAAATAAAGAACAAGATCT
TCCACTGTATGAATATTTAGTTGTTGCAATACTTCTATTTTCTTAGGACCTATACCTTTTAATTGTAAAA
GAGAATATGGACTTTCTATTAAGTTTACTTTCGCCAAAATAAATCACCTATGTTTTATTTGATTTTACGT
ATCATTTAGTATGTTATTTATTTTATCATGACTAAGTTGAACATGACATTGTTAGCAACTCGAGAATGAT
ACTTTTAACCCGCTATCTCACTAAAATAGCAAAATAAAAAACTACCAACTGATGATTTATCATTGGTAGT
TTTTTATTTTAAATTTTTATTCTACTGAAAAGAAATATTGATAAATTGGTTGTCCACCTTCATGAACTTC
CACTTCTACATCTGGATATTGCTCTTCGATCCAGTTTATCATGTTATCTGTAACTGCTTGCTCTGCATCT
TGACCAATAATCACAGTCAATATTTCACTATCTTCTGCTAACATCTCATTTAACAACTCAGTAACCGTTG
TTAATTGATCACTTTGGCTGCTTACAATCTTATCTTCAATCAAGCCCATAAACGCGTCTTTTTTAATCTC
AACGCCATCAATTTTCGTATCACGAACAGCGTACGTTAATGAACCAGATTTAACGTTATTTACTGAATCA
GCCATTTGTGCTTTATTTTCTTCAAGTGTTGCGTCCACATCATATTGGAATAGTGCGCTTATACCTTGAG
GAATAGATTTCGTTGGAATAACAACTGCTTCTGCATCAACAATACTCGCTGCTTGTTCACTTGCCATTAA
GATATTTTTATTATTCGGTAAAATAATTGCACGTTTACATTTTGATTGTTCAATGACTTTAACGATATCT
TCTGTAGAAGGATTCATCGTTTGTCCACCACTAATGATATGTGTGGCACCCATTGATTTAAATATCTCTG
AAATACCTTCACCCATAGAAATAGTAATAATTGCTGTTTCAACCGTTTCCATTTTCGGTTTAGCTGTGTG
CTGTTCTTTTCGAATCACTTCACGGTGCTGTTCTCTCATATTTTCAACCTTAAGTTTAATTAATTCACCA
TATTGTTGACCATAATTAAACACTTTACCTGGGTATTCGGTATGCACGTGAACTTTCACAATTTCTTCAT
CATTAATGACTAATAAAGAATCACCAAATTGACTCATATCTTGCCTGAATTCTTGTTCATCAAAGGCTTT
TTTATTCTTTCCAAAACGAACCATCATTTCAGTACAATAGCCATAAATAATATCTTCAGTATTAATTACA
CCATGGAAATCATGTTCATCATGTACAAATTCATCTTTATCTATCTTTGCAACTTTGGCTTCAACTTTTT
CACCTTTAAGCGCTTTTAAGAATCCTTCGTAAACGCATAACAAACCTTTACCGCCACTATCAACAACACC
AACTTCTTTAAGTACAGCTAATAAGTTTGGTGTGTTTTCAAGTGATTCATTGGCTTTTACAATAATGTAC
TCCATTAATTCTATACAATCTTCAGTATTATTTGCTTTTTCTACTGCAGCTTGCGCAGCATCTTTTGCAA
CTGTAAGTATTGTACCTTCAACTGGTTTCATAACAGCTTTATATGCCGTTTCAACACCAGCTTGAAAACT
TTCAGCTAACAATTTTAAATTAATTTCAGATTCACTTTCAATATTTTTACAAAATCCTCTGAATAATTGT
GACAAGATGACACCAGAGTTACCTCTTGCACCCATTAGTAAACCTTTCGAGAATGTTTTACCTAATTCGC
CGATATTTTTCGACAAATTATTCTCTACTTCTTCGCGACCTGAAGTCATAGTAAGATTCATATTTGTTCC
TGTATCACCATCTGGCACTGGATACACATTCAAAGAATCTACCAAATCTGCATTGTTAGATAAATTTTGT
GCCCCTTGTATAATCATATCGGCAAATAATTTACCATTAATTTTGCTAATCATTTCAAGTTGTCCTCCTA
AGCTTTCTTGCCTGTATTATTCACACGTACACCTTGTACATATATATTGATTGAATTTACTGATACATTA
AGTGATTTTTCCAAAGTATATTTCACTGTTGATTGTACATTATTGGCAACTTCAGATATTTTCACACCGT
AACTTACAATAATGTACATATCTATATCCACTACGCCATTATTTTCAGTTACTTTGATGCCTTTAGCATA
ATTTTCATGTCCTAGTATTTCCGCAATACCATCTCTAACTTGTTGTCTAGATGCCATACCTACAATACCA
TAACATTCAACGGCCTTTCCACCTACAACCGAAGCAATCACTTCGTTTGAAATATCAATTTTACCGTAAT
CATTTGAAATCTCTAATGTCATATCTTTGTCCCTCCTAAATTTCAAAGTTTATTATTCGTTTTCCCTAAT
CACTTTTAAAATTTTACCACTTAGTGTAGTCATAAACGCTTTAAGTTTCATTGATTATTTTTATAAAATA
TCAATGGTACAACTTATCAGAATGACTTACGCTTAAATCACCTATTATATTTTGAGTAAACTGAATTTAC
ACTCATGACGATTATCTATAGGCATTTTCTTTTAATAGATGTAGTATCATTAAATAAAAAGTTTAAATGT
TTCATTCACTTATTTCTCTAAAATATCATACTACATAACTTCACAGTCTACAATTATATCACAAAACTCA
GTATTTTTGACTTTTATGTGAAAATTATTCATTGTTTTTCAAATGAAACTATGCTATCTTAATTAAGTAT
ATAAGTAGTTATGTGTATTTATATTTATTAAAGGAGGTACTCATATGGGTAAACAATGTTTCGTAACAGG
TCGTAAAGCTTCGACTGGTAACAGACGTTCACACGCTTTAAACTCTACTAAACGTAGATGGAACGCTAAC
CTTCAAAAAGTTAGAATCCTAGTTGACGGTAAACCTAAAAAAGTTTGGGTTTCTGCACGTGCTTTAAAAT
CTGGTAAAGTAACTAGAGTTTAATAAATATATTGCACATAAAAAATGTGACCTTATGTGGAGGACGCATT
TACTTAAGAACTAAGAGCTCAACCTCTTAGTTCTTTTTTTGTTACAAAACAATATATAATGGTTCATAGT
GAAATTCGAAATATCAATATAATTTGGTTAAAACGTTTAATAATGGTTCTCTGTCAAATTGGACTTATGG
GTTCAATATCGATTTTGGCACATAAACCAATGTACTAGGACCTACAATTTTCCTTTCAATAATAAATCAC
GCCATAATCTTCATTAATTACAGCGTGATTCATCTATTATAATGCTATAAATTCTATCTATAAACGTCAC
TTTATTAAATAACTCATGCACTTTATTAAAATTCTTCACAAATTTGAATATACTTAATTTAAATCTGTAC
TTCTAATTTGCAAAATCAACCCATCATGTACAATTACTTTCGCTTGCAAAGACTCAATTTCATTTGAAAT
AGTTAAAGTAGAACCTATATTAAGCATTTGTCTAGCTAAATTATATTTAAAACCTGCTAGAGAAAGTTCT
ACATCATCAGTCATCGGTATAAATGAAATGTACGGATAACTCTTATCTTTTTCAACTGTATGTTGACCTT
TAGGCAATAATTCAATTTTATTTTGTTGATCGATAACTTCTATATGAACATCATGTTTATAATATGCTTT
TTTCAATAATAACTGAATTGCCCCAAAAAAGTGATCTAATCGTCCGCCTGTTGCACCATAAATTGTAATA
CTATCAAATCCAAGTGCAACAGCTTTATCAACCGCTAAAGCTAAATCCGTATCAGCTTTTTCAGCTTGAA
CAGGTTTGATTTGTAACTGTTCTGTTAGAAGTTGGCGTTCTTCTTTACTGACTGAATCAAAGTCTCCCAC
TGAGAAAAAAGGAATAATTTGATGCTTCAATAAAATCAAAGCACCTCTATCAACACCGCCCCATTTACCT
TCATTACTTTTGGCCCAAATATCTTGCGGCAAGTGTCGATCAGAACATAATAAATTTATATGCATATACA
CTCAACCTTTCAATGCTTGTGTGACTTTTTTATAATCCTCTTGTTTAAAGAAAAATGAACCTGTTACTAG
CATTGTAGCACCATTTTCAACACAAACTTTCGCTGTATCGGTATTTACGCCTCCATCAACTTCAATATCA
AAGTTTAATTGACGTTCCATTTTAATAGCATTAAGACCCGCTATTTTTTCTACGCATTGATCAATAAATG
ATTGGCCACCAAACCCTGGGTTAACTGTCATCACTAGTACATAATCAACAATGTCTAAAATAGGTTCAAT
TTGTGATATCGGTGTACTAGGATTAATTACTACACCAGCTTTTTTATCTAAATGTTTAATCATTTGAATA
GCACGATGGATATGAGGCGTTGATTCGACATGAATTGAAATCATATCGGCACCATGTTCTGCAAATGATG
CAATATACTTTTCTGGATTTTCAATCATCAAATGTACGTCTATAGGTAATGTTGTGCCTTTTCTTACTGC
ATCTAATATTGGTAAACCAATAGATATATTAGGCACAAATTGACCATCCATAACATCAAAATGAACCCCG
TCGACACCTGCTTCTTCAAGTCGTTTTAATTCATGTTGTAAATCCAAAAAATCAACAGATAATAATGATG
GATATAGTTTTGTCATTTAATATCTAACCTTTCTATTTGAAATTTCATTAAATAGTTGTAAATAATGGTC
GTATCTAAATTGCGCAATATTCCCTATCTCTAATTGATGCTTAACATTACAATTAGGTTCTTTGATATGA
TTACAATTTCTAAACTTACATGTTTCACCATATCGATTTAATTCAAGAAAATAATCTTTTATTTCATCTT
TATCTATGTGATCAAAATCTAAAGCACTGAATCCAGGTGTGTCTGCAATATAACCGTTTTGACGTTCGAA
TAGTTCGACATGTCTTGTAGTATGCTTTCCTCGATTTAATGATTTTGATATATCATTTGTCTCAAGATTA
AGTTCTGGACGATAATGATTTAAGAAAGTGGACTTACCGACACCTGATTGACCACTAAGTACTATAAGTC
CTGCTGGCCAAGCTTCTACAATTTTTTTTCGATCATCATCATTTCCAATAAATTCAGTCTCATAGCCAAT
ATTTTCATATATTTTCAACAACTCATTAATTTCAAGCTGCTTTTCAATTGGTGTTTTATCTTTTTTAGTC
ACCAAAACTCTCGCATTTAACTGGTACGAATGTGCAATAACTAAAAATCGATCTAATAATTGTGTTGAAA
AATTTGGCTCGACAGCACTCATCACAATTACAAGTGTATCTATATTACTTACAGGTGGTCTTTTCAACTC
ATTTTTCCGCTTATACACTTGATGGATATAGCCTTCGTTAATGTTTTGTACATCAAATTCCACTATATCT
CCAACTACCGGTGAAAATTTTTTCTTTCTAAATAATCCTCGTGGTTTTGTATTGAAACGTTCGCCATTAA
CGTCTACTTGATATACACCACTAATTGATTTCACTATTCGACCTGTCTTCAAAATGGCACCTCTCGATTA
ATTTTACTGCATTTATTATATCAAAGACTGGAAAATTAATATATAAATGATCATTTCAAATGGTATAAAT
ATTGTGGGAGTGAAACAGAATTGATAGACAATCCTCACCTGTATATGATGACATGAAGCATTTTAAAACT
ACCGCAATCTCAATATAAAAATACCGAGACTTCCAAATAGAAACCTCGGTACATTTACTTCAATTATATT
TAAATATCATCATAGCTGACTTCTTTTTCAGCTACAGTTTTACCGTCTACTTTAACAATATAACTTGCTG
TTTTTCCTTTTTCAATTCTTAAAGGAATGTCTATACGTTGATCACTAGTAATGTCGAAACTACCTTTTTC
AGTTGAACCGTCATTATCTTTATCTTTAATATAAACTTTAACTTTTTGTGACTTATCATTTTTACCAGTG
TATGGTACATCTACCGATTCAGTTGTCGTTTTGACATCTGATGAATCGCTTTTTTTACCTTTAGAAACAA
CAAATGAAATCGTTGACCCCTCATCTACTGATTTCCCTTTAGGAGATTGAGAAATTACATCACCCTCATC
AATATCGTCACTATACTCTTCTTTACTTTCAACTTTAAATCCTTTTTCTTCTATGGCTTTTTTAGCTTTG
CTAAAGGATTTATGTTCAAAGTCTTCTACATAAACTTGCTTAATGCCTAAAGATTCATATAGTTTAATAT
TAGAATCATGAATAGCGATTTCAGTATTTGCGGTTACACTTTGATTTGCAATGTATCCTTTTGGTGCTTG
ATTATTATATACTTTTTCAATCGCAATATCTTTAAGACCTAACGATTTTAATTTCTGCAAGGCTTCCTCC
TTAGGTAAACCAATGACATTTGGCATTTTAACCTTTTCAGGGCCTTTTGATATAACAACATCAACGCTGT
CACCACGTTCAACACGTTCACCTGTATTAGGAGTTGTCTTAATAATTTCATTTTCAGGATATTTATCACT
ATAACTTCTAGAAATTTTACCCAATTTCAGGTTATTTTTATTGAATATTTGCTCTGCTTCTTTTACAGTT
TTCCCGATTACATCAGGTGTCTCTTCGTATTTATTACCAAACATTGCCATTGCCACAAAAGAAACAAGTG
CAATCATTAACAACGAAAAGATTAGTGATAAGAGCACAATCTTTCGTGTTGATTTCTTTTTAGGTGTTGG
TTCGTACACCGTACCTTCTGGCTTTTGGAATTGCTGATGATGAGCAGGCCCATTTACAATAGGTACTTGC
GTCGTTTCACGTTTAGGTTGATTCGACTTATGTTCACTAATATGCTTTGCTAGATCTTCTTTTTTCAAAG
GTACCGCTATCGTTTTCATTTTATCGAGTTCATAGACATCTTCATTCGCTCGATTTTCATGTAAAACACT
ACTCAAATCATCTTTCATTTCTTGAATTGTTTTGTAACGATTTGCTTTGTCTTTTTCTGTAGCACGTAAA
ATGACATTACTTAAAGATTGCGGAATATCCTTACTTACATCTGTTGTCACATTTGGCACAGAATCCTGAA
TATGTTTAATCGCAATGCTAACTGCAGTTTCTCCATTAAATGGTGGTTCACCAACAAGCATTTCATATAA
CACAATACCTATAGAATAAATATCTGTACATTCATCCGTTGCCTCACCTTTTGCTTGTTCTGGTGAAAAG
TACTGCACAGTACCTAACACATGATTAGTCTGAGTTAAAGACGTCTCACTTAAAGCTTTAGCAATTCCAA
AATCAAATATTTTCAGCGTTTTATTGCTGTCAATTAATATATTTTGTGGCTTAATATCTCTATGTACAAT
ACGCATATCATGTGCATGTTTAATGCCATCCAATATTTGATTCGTAAAATTAATCGCCGTGTCAACACTT
AATGGCCCATGACTTTCTATATACTCAGACAAAGTCGGACCTTCAATATATTCCATTACTAAGTAGTAAC
AGTCATCTTCTTCATCAACATCGATCATACTTACTATATTTTGATGTGATAGCTGTGATGAGTTATGTAC
TTCTCGTTCAAAACGTTTTAATGTTTCTTCTTTTTCTCTAGGTGGTATAAAAATCGCCTTAATTGCAACT
TTAATGTTAAGTATCGTATCTTCTGCAAGATAAACGGTACTCATGCCACCGCCGCCAAGCTTATCTACAA
TTTTATATCGTTCATTTATTATTTTACCTATCATACTTTATCACCTTCAATAGCCGCGAGTATGAAAGTA
ACGTTATCTTTCGAATGGTTATCTAATGCCAATTGCATTAATTGATCACCATGATCTTCTATTGTACCTT
CTTTTACTAACAAACGCTTAATTTCATTGTCTTTAACATAATCAGTTAATCCATCTGAATTTAATAATAA
ATAATCATAAAAATTTAATCGCTTAATAAACAAATCTGGACTCACACGTTTATCTGTGCCCATCACCTTC
GTAATAATATTACGTTGTGGATGTGTAAATGCTTCTTCCGGCGTAATTTGACCCGTTAAAACAAGATGAT
TAACAAATGAGTGATCACTAGTAATTTGTTCAATTTGTCGACTATTAATAACATAGGCTCTAGAATCACC
GACATTTGCTATCACAACTGATTTTTCAAAAACAAGTGCACAAACACATGTTGTACCCATACCTTTATAT
TCTGCATTTTCTTGTGCATAGTGATATAACTGAAAATTTATATCTTTTATATTATTACGCAACCAATTTT
CAGCTTGATGTTGTTCTATAAGATTTTCCGCTTCAAAACGGGATTTCAACTCATCTGTAACAAATTTACT
TGCAACTTCTCCTGCTTTATGGCCGCCCATACCATCACACAGAACTAAAAGTTGTTGATTAGTTTGATTA
TAAAAAATACCACCCGCATCTTCATTCTTATCTCTATGTTGTCCAGTATCAGTAAAAAATTGTGCCTCTA
GCATTTGTCTTTACCTCGTTTCTACTTGTCGTTCCTTTGCTCTTAATTGACCACAAGCTGCGTCAATATC
TGAACCTTGTTCACGACGTATTGTGGCATTAATTCCTAGTCTCTTTAATTCTTTTTCAAATTTAAAGATA
TCATTTTTAGCCGTTTTTACATAATTTCTTTCTGGAACATGGTTGACAGGAATTAAGTTAACATGGCAGT
TTAAGCCTTTTATTAAATGCGCTAATTCTCTTGCATGTTCTAGTTGGTCATTCACACCACCAAACAGACC
ATATTCAAAAGTAACACGACGATTTGTTTTTTCTTGATAATATTGAATTGCTTCGATTAACTTCTCAACA
TTATATGCACGGTTAATTGGCATCAAGCGTGATCGCACTTCATCTTTTGCGGCGTGTAAGCTTACAGCAA
AATTAATTTGAATATCTTCGTCCGCAAAGTCATATATTCTAGGAATGATACCTGATGTTGATACTGTAAT
GTGACGTGCACCAATATTTAAACTGTTATCATCATTGACGATTCTTAAAAAGTCCATCATTTCATCATAA
TTTTCAAATGGTTCACCGATACCCATTATGACAATTTGAGATACGCGCTCTTCTGTAGCATCAAGGGCTT
TTTGAACTGTTAAAACTTGTGAAACAATTTCGCCAGCTTCAAGGTTTCTTTTTAAGCCTCCAAGTGTAGA
AGCACAAAACGTACATCCGATTCGACAACCTACTTGTGTCGTTACACAGACTGAATTTCCATAATCATGT
CTCATTAAAACAGTTTCAATTGTATAGCCATCTTGTAATTCAAATAAGAATTTAATTGTACCGTCTTTAC
TTTCTTGTTTTACTACAGTTGTTAAAGTTGTAACAGTAAAGTTATCTTTTAAAAGCTGTCGTAAGTCTTT
CGATAAGTTCGTCATTTCATCAATCGAATCTACTCTTTTTTGATATAACCATTCAAAAATCTGTTTCGCT
CGAAATTTTTGTTGACCTTGTTCAACGAGCCAGTTTTGCATTTCGTCAAATCGCAATGAATATATTGATT
GCTTGTCAAAATTTGGAAGAAATTTATTCTTCTTTTTCTTTTCAGCAGTTATCATTCCTAATTGTCCTTT
CTTTTTATCTTAGTGATAAAGAATCCATCTGAATTAAAGTCTTGCGGCATGATTTGTAACGTTTTGACCA
ACTCTCCAGTTATCGGATGTTGAAACGGTTCAAATTCGAAGTTTTTATTATTTTTCAAAAACGTATAAAT
CACGTTTTCATTTTCTAGTTGCTCTATTGTACATGTTGAATAGACGATTTCGCCACCTGTTTTTACATTG
TTTTTTACATTTTCCAATATTTCAAGCTGTAAATCAACTAGTGACTCAATATGTTGTTTGCTTTGAGTAT
ATTTAATCTCTGGCTTGTGTCTCATAACACCTAATCCGCTACATGGTGCATCAACAAGTATCTTATCGTA
TGTTTTATCATAAGGTTTTGTCGCATCATGTTTAAAGGCTTTAATATTTGTTAATCGTAATTTTTTTATA
TTAAAATTAATTAAGTCTATTTTGTGATCATGTATATCTGAAGCGTCAACTTGCCCTTCTGGCATTAAAA
CTTCAGCAATGTGACAAGCCTTACCGCCAGGAGCACTACATGCATCTAATACGTGATCATGTCGGTCTAC
ATTCATAATGTGTGCAACAAACATTGAGCTTTTATCTTGAATTGAAACGAATCCATCCTTAAATGAACGA
GAATGAATAATTGGTTGTCCTCCTATATGGAGACAATAAGGTAAGTCATGATCTTTTTCAACGTCATAAC
CTTCGTCTTGCAACTTTTCAATAATATCATCTAATGATGCTCGCGTCAGGTTGGCACGCACAGTTGTTGA
TGTCGTTTCTAAAAATGACTGTAAAATTGTTTCAGTTCCTTCGAGACCATAATGTGTTGCCCAATGATCT
ATAATCCACTTCGGCATACTATACTCGATTGCCATTCTTTTTTTAGGATCTGCAATTTCATTAAAATCAG
GTAAGTCACTACGCATCATTGTTCGTAAAATGCCATTTACGACATTTCCGTTGTGATAGCCACCTCGTTC
TTTTGCTATTTCAACTGCTTCATTAATGATGGCGTGATTTGGAACTTTATCTAAATAAACATATTGATAA
ATACTCATCCATAATAATTGCCTAACCCATGCCTTAATCTTCGTTTTCACAAAAGGCTTTAAATAAAAAT
CTAACGTATATTTTCTTTTAACGGTTCCGTAGACAATTTCTGTAAATAAAGCTTTATCCATTGCATTTAA
TTCATTTTCTGACAACACTTCATTGATACGCAAGTTACTATACGCACCTTCATTTAATATATCTTGAATC
GTGTCAAAAGCAAGATTTCTCACGTTTTCTATCATATAAGTTTCTTCCCTACTAGTGTGTTTTGCGCACC
ACTTAAATAATTGGCAGCTAACATTCTCTTTTTCCCAGCCAATTGCATATCTTTAATTGCAACAGCTTCA
TTATCATTTGTAGCAACAATAATGGCTTTTTTAGTCGTGTCTATAATTGTTCCAGGTTCGTTTATCTTAT
TAGTCTCAACGAGCTCAGCATCGTATATTTTCAAGTTAATGTCATCCATAGTTGTATAAGCAACTGGCCA
TGGTGATAATCCTCGAATTTGATTAAACACTTGTCTTCCTGGTTTATTCCAGCTAATTCGCTCATCTTCG
CGTCGAATATTCGAAGCAAATGTTGCTTGCGTATCATCTTGAGGTACACTTTCATTTGTGCCCTCTATAA
TAGATGGTAAAGTTTCTTTTAATAAATCTGCTCCTAATACGCTTAATTTATCATGCATCGTACCGACATT
ATCATTTTCTTCTATTTTAATTGCTTGTTGCGAAATAATATTACCCGCATCTAATTTTTTAACCATATAC
ATAATTGTTATGCCGGTTTCTTGTTCACCATCGATAATTGCCTGATGAATTGGTGCACCACCTCTATACT
TCGGTAACAATGATGCATGTACATTAATTGCGCCAAGTTTTGGTAATGCCAACAATGATTCAGGTAATAA
TTGTCCAAAAGCAGCAGTTACAATTAAATCTACATCTAATTGAAGCAATTGTTCTAATTCTTCTGATCCA
CTTAATTTTTCAGGCTGATATACAGGTAAATCATATTTCATTGCAACTTTTTTAACTGGTGGTGGTGTCA
TAACACGTTTACGTCCAACAGGTCGATCTGGTTGCGTTACGACTGCAATGACATCATGTTCTTCAATGAG
CATTTCTAAAACAGTTGTTGAAAAGTCTGGTGTACCCATAAATATTATTTTAGTCATTTATAAAATATGC
CTCCACTTCTTTATCTGTTAAAATACGGTCCGCACGTTCTGTAAAAGGGATACCGTTCATTTGATCTATA
ATATGCAAAATCATTCTTGCTACATCTTCATGTGCAGTTAGTTCAACTTTGTTCCCATTGACGTCATAAC
TTTCGACAACGATCATTTTACTTCTTGTCACTTCGCCGTAAACATCTGGCAATGTAATTGAACCTTCTAA
GTCTGTTATCGTTTCATTTGATTGACTAATAATTTTCGGATTAACAAGTTGTAATAATCCTTCCATTTCC
ATATCAATGATTGCCACTTGCAATGACTGATTAATTTGAGGTGCACATAAGCCAGCAGCTTCTTGTGCAT
ACATTGTATCTTCTAAATCTTGTAATAATCTTTTTAACGAATCATCAAATTTTATAACTGCTTGCGCTTT
TTTCGTTAAAATAGGATGCGATGCAGGTACTAACTTTTTAATCGCCATAGCTCTTACTCCTCAATAAAAT
TCATCAAACCATTATAACGTAAATATATTAAAAATGCGACCTTACATCATAGAATGTATATTTTTCAATT
TAAAGATTGTCATGTGATTCATTACGTATATTTCACACGTAAAATAATACAATGCAACTGAAGTGTAATC
ATAAATTTATTGTAAGGATTGAATAACTGAAATTTAGATGATTGGGAATGCTTAAACTAGAATGTTTGAA
CTAAAAGTGGCTCTAATAAAAAGAGAAGCTAATGTCATTATAAGCAATTCAACTGGAGGGTAAGAAATGC
AAGTAAACAAAGTTATTTATATTTTATTAGCATTGTTCTTAGGTAGTTTTGGTATTCATAAATTTTATGC
CGGCAAGAATATGCAAGGTATTCTACACTTAATATTCTGTTGGACAGGTATCCCACACATTTTAGCAATT
ATTAGTGCAGTGATTAATGTTTTCAAACCTGCTGATGAACAAGGTAATGTCACTTTATAAATTGATAAAA
ATAAATCCCGATGACAATCATTTATTATTTGCGAATCATAGAGTTATAGTTATTACGAACTCTATATGAT
AAGTAGTAATGCTGATTGTTTATCGGGATTATTATTGCGATTATTTAATGTAGTACACTATTTATTAAGG
TCCAATGAACGACTCGCTAATTTCTCTTTCATTTCTTTTGAAAGATTATTTAAAACAGAGTAATGCGCGT
TCCCAAAATCTCTAGATGCATTTAAGTATGGCAAGGCAACTAATCCAATTATATGCGGATCTGGATGCTC
TTTATCATGGTATAGCTGTGGTGAAACAGTTAAATAAGCTAGTTGTGGCATATCAACTTGTTCTTTCTCT
GGATTAGTATCTTTATGATTCCCTCCCTTTGTTACGAAAGATACACTTGTAACTGGGACGCTTGATATTT
CCATTTGAGCAACACTATATGGTACTGGTTTAGGATCTTTCAGATTAGAGAACATACTTAAATCATCAAG
TTCTTCAACTTTATCTAGATTTACCGCATTCTTATTTGAATATGAATATGATCCAGGTTCAACTGATGCA
TAAATCAACTTTCCATCTTTATATTTCGTTAAAATTTCAGCATAAAAAACAGGTGTGTCTGAACCACCAA
TTTTTTTACCACTTTTATCTACATACCAATAGTTAACTTGTTTCAAACCATCATAAGTAGTAACTTCTTT
ACGTTTTACACCTTTTTTATTTTTAAAAAACTTATCAACATCTTCCATTGAAGCACCTTTAGACTCTTTT
GTAAAATTATAATCTGCTAACTTCACTTGATTCATTAAAGACTTATAATCTTTCCACCCTTGCATACCTG
TGCTATTCATAAATGTCTTTTCGGTTATAAATGGTTCTATCTTTTCTAAAACAGGTACTGCTTTAACTTT
CGCTATTTTTTCCTTATTTTTTTTATAGTGTGCAACTTTTGGGTCTTTCTCTTCTTCCGATTCTTTTTTT
ACAGTTTCTTGTTTTGATTCTTCTGATTTCTTTGATGATAATTTATGATTCCCACCAAAAGAACAACCTG
CTACGACTAAAAGCATAATTAAAAGTAAACATCCCAGTGTCTTTTTCATAAACTTTCTCCTCTTAAGTTA
TTTTGTTTGAATCAAATAAACATACATAAATTTATAAAACTTATTTATATTGATATTTTACATTAACCAT
CAATATTTTTAAATACTTTAATTGATAATTTAAGAAAATTGTTTTGTCTAATAATTTAAGTGGTTAAAAC
ATAGATAGATATAAAATAGTTTATAGCCATTAATTTATAAGTGTAAAATTTGCACTATTTCAATTTGCCA
TTTAAAAATAGTTTGCTTAATCATTAGTACTTTTGTTTATCATTAAGTATGGCACTTACATTAAAATCAG
AATTCGTAAATGAAAATACTAATAAATCCCTAATCAAATCAAAATCACGTAAGTTATAAAGCCATATAAA
AAGACAGAATATAAACTGCTAATTTAAATGGTTAACAGTTGTATATTCTGCCCTTTTTCTGTACTTAAAG
TAAAAACAAGACCTTTCATACTCTTAGGAAACATTGATATTAAAGTGTTTTAGTCAAAAAATTACATCAT
CATCTGTGGATCAATATCAATCTTCAATGCTAATTTTTCTTTTATAAATTTTTCATGGTAATAGTCATCT
AAAAATTGAATGGCTTGTAATAATCCAGGTTCACTTTTATATTTCACTAAAATTTGGAATCTAAATTCAT
TGTTGATTCTCGCAAGTGCTGCCGGAGATGGACCTAGTACAAGCGCTTTTTCTGTTAAATGCTGTAATAA
AATTTTATGAACATGTTGCGATGCTTCCATAACCTTCTTCATTTCTTTATGTGAGATTGTGAAATTAATC
AAATAATAATACGGTGGATACTTTCCTAATTTACGATATTCCATTTCCTGACGATAAAATGTTAAATAAT
CATTTTTTTGAACATCCAATATTGAATAATGATCTGGATTATACGTTTGAATGATGACTTGACCTGCCTT
TTCATGACGACCAGCTCTACCAGCCACTTGCGTTAATAGTTGATAAGTACGTTCGCTCGCCCGAAAATCA
GGTAAATTTAACATTGTATCTGCATTCAGCACACCAACTAAAGTAATATTTGGATAATCTAATCCTTTCG
CAATCATCTGAGTACCTAGTAAAATGTCACCGTTACCTTTTTCGAATTCAGTCAATAACTTTTCATGTGC
ACCTTTCTTTGAGGTTGTATCTACATCCATCCTAATTATGCGCGCATCTTCAAATTCTTGTTGCAATAGT
TCTTCAACTTTCTGAGTACCAGTACCTACTTGTCGAATGTGTTCACTCTCACAATTTGGACATTGATTCG
GTGGCGTCTCTTGGTAACCACAATAGTGACATTTTAATAAGTCTGTCGTTTTATGATACGTTAATGAAAT
ATCACAGTTTGGGCATTGCGGTACATATCCACAATCCCGACATAACATAAATGATGCATAACCACGTCGA
TTTAAAAATAAAACAACTTGTTCCTGTCGATCTAATCTTAATTGTATGGCTTCACGTAAATCTTTTGAAA
ACATTGACCGATTACCTTCACTCAATTCTTCACGCATGTCTACGATATCAATTTCAGGTAAAGCTTGTTG
[truncated: 2,456,714 more chars]
